# Supplementary material for: Integrating phenotypic and expression profiles to map arsenic-response networks
Source: Genome Biol. 2004 Nov 29;5(12):R95. doi: 10.1186/gb-2004-5-12-r95 (PMC545798; doi:10.1186/gb-2004-5-12-r95)
Supplement: Additional data file 3 — The primary raw cDNA data from all the experiments [file gb-2004-5-12-r95-s3.txt]

Gene	0.5h100uM_AsIII	2h100uM_AsIII	4h100uM_AsIII	0.5h1mM_AsIII
YAL001C	0.1232357	-0.2498082	-0.022992123	-0.22081617
YAL002W	-0.03849026	0.069426954	-0.083153404	0.013391231
YAL003W	-0.19711517	0.23482895	0.114783496	-0.20824659
YAL004W	-0.2873026	0.32697272	0.12369626	-0.24917254
YAL005C	-0.01596433	0.023044541	-0.5187744	-0.19290453
YAL007C	0.008564234	0.2933014	-0.52108717	-0.28840542
YAL008W	-0.092021815	0.18381767	-0.4223017	-0.23043215
YAL009W	0.033354305	-0.49606234	-0.28626728	-0.25343713
YAL010C	0.080707714	-0.35251638	0.04467158	0.021172859
YAL011W	0.26302332	-0.37962353	-1.3217392	0.113407195
YAL012W	0.25941992	-0.3036884	-1.0949714	0.18323727
YAL013W	-0.12004191	-0.89413166	-0.87370634	-0.8032714
YAL014C	-0.08388431	-0.55625916	-0.545583	-0.47252184
YAL015C	0.026829988	-0.73130053	-0.48668617	-0.70297366
YAL016W	0.19346814	0.7756046	-0.085498914	0.8380861
YAL017W	-0.025692346	0.2376256	0.08210328	-0.08578786
YAL018C	0.036158696	-0.24244064	-0.002453171	0.3495993
YAL019W	0.07282254	-0.07341961	-0.5160125	0.6987067
YAL020C	-0.14480622	-0.055126246	0.10470983	-0.07266821
YAL021C	-0.43164665	-0.7444864	0.5929993	-0.6287042
YAL022C	-0.062642686	-0.93254423	0.6749803	-0.29434314
YAL023C	0.13727465	-0.59323967	0.2874866	0.2826117
YAL024C	-0.01067053	0.041491106	0.36785418	0.4580145
YAL025C	-0.12802716	-0.7271444	0.47499764	-0.4364792
YAL026C	-0.08627768	-0.17456028	0.048241198	0.10831891
YAL027W	0.20426041	0.5759728	0.05664903	0.28308117
YAL028W	0.091324665	0.5724644	-0.20554635	0.67577124
YAL029C	0.18646675	1.1387033	-0.01359768	1.1935501
YAL030W	0.14060557	1.2453926	1.705316	1.3969411
YAL031C	0.44796187	0.61112475	0.29371598	0.51346266
YAL032C	0.024495147	-0.046515867	0.12969425	-0.057918854
YAL033W	0.12052892	0.26080573	-0.35710952	0.02349235
YAL034C	0.10902378	-0.007939056	-0.47123998	0.23846656
YAL034W-A	0.01414451	0.15859646	-0.14013101	0.069686145
YAL035C-A	0.12184782	0.99535674	0.21817309	0.12736514
YAL035W	-0.1588543	6.44E-04	-0.28069082	-1.998445
YAL036C	-0.2724297	0.81389153	-0.8565271	-0.16274421
YAL037W	0.11524561	0.25162086	-0.55759627	0.081046015
YAL038W	-0.026646698	0.011433438	-0.06775901	-0.07975151
YAL039C	0.19792017	-0.30870605	-0.23624972	-0.017916571
YAL040C	0.14657752	0.37506562	0.14899004	0.045631014
YAL041W	0.028801726	0.15566307	-0.14359264	0.015867889
YAL042W	0.15603314	0.5481979	-0.29053545	-0.20915185
YAL043C	-0.18743305	0.34541005	0.11767909	0.06400466
YAL043C-A	0.10153654	0.042579122	-0.35247967	0.15063624
YAL044C	8.40E-04	-0.16597176	-0.22502412	0.10863926
YAL044W-A
YAL045C	-0.17141688	0.11172314	-0.060054578	0.12984677
YAL046C	-0.08492741	-0.012240063	0.12294107	-0.038419455
YAL047C	0.13334912	-0.27485377	0.07522181	-0.23361784
YAL048C	0.20655632	-0.05439908	-0.34588215	-0.09980639
YAL049C	0.15915282	-0.38946533	-0.71596783	-0.40467834
YAL051W	-0.25965437	0.07818612	0.010682236	-0.3156053
YAL053W	-0.13530947	0.004634336	-0.015251845	0.002158359
YAL054C	-0.115519375	-0.049600378	-0.014519066	-0.29215372
YAL055W	-0.13387568	0.2823454	0.47559524	0.49824965
YAL056W	0.12520392	0.08475211	0.58793724	-0.3192328
YAL058C-A	0.18505026	0.52898234	0.111342624	-0.03860537
YAL058W	-0.32179672	-0.4970493	-0.0828765	-0.73543364
YAL059W	-0.05242507	0.3488609	-0.43834895	0.84534174
YAL060W	0.15302543	0.36316803	-0.057502687	0.0939885
YAL061W	0.45010328	0.12904617	0.5565449	0.40975687
YAL062W	0.16129333	0.4068629	0.26348922	0.76037335
YAL063C	-0.045565013	0.819808	0.3182258	1.1415112
YAL064C-A
YAL064W	-0.20638578	0.35546952	0.020933867	0.020801967
YAL064W-B
YAL065C	0.06381224	-0.25925183	-0.11931251	0.42020082
YAL066W	-0.12913902	-0.19174775	-0.10205892	0.035082236
YAL067C	0.18559286	0.66056967	0.7300298	0.7701841
YAL068C	0.12819034	-0.15605354	-0.039303035	-0.058740545
YAL069W	-0.16069017	0.7356831	-0.4062406	0.5333634
YAR002C-A
YAR002W	-0.042419337	-0.008141801	-0.29326573	-0.81413287
YAR003W	0.17174265	-0.4249251	-0.08859034	0.17347229
YAR007C	0.290876	0.67497885	0.18336722	0.21143895
YAR008W	-0.38395256	-0.35579932	0.49592698	-0.29104036
YAR009C	-0.29357326	-0.5361604	0.008632125	-0.62981564
YAR010C	0.026864678	0.047702596	0.026770443	0.067712255
YAR014C	0.12081269	0.070380956	-0.0675042	-0.013467953
YAR015W	0.15679799	0.08946274	0.115700245	0.4542411
YAR018C	0.0485463	0.25637078	-0.0794479	0.37164995
YAR019C	-0.13013312	0.32619944	-0.20210744	0.13344926
YAR020C	-0.35218993	0.14776641	-0.06523189	-0.008806357
YAR023C	0.12949815	1.1800069	0.4080096	0.88610786
YAR027W	0.13338347	0.25417882	0.27296066	-0.09968311
YAR028W	0.011742672	-0.006655809	0.33147892	-0.17752594
YAR029W	0.3990209	2.1231897	1.5579612	2.8908916
YAR030C	0.17691192	0.9752036	-0.10903554	1.7811794
YAR031W	-0.10082464	0.049604557	-0.048046716	0.6436725
YAR033W	-0.030887619	-0.062820636	-0.05797638	0.51145977
YAR035W	-0.03134663	-0.040536538	0.023808673	0.29842827
YAR042W	-0.15926704	1.5923365	-0.5813785	1.5162102
YAR044W	-0.06917785	0.5955163	7.91E-04	0.20444614
YAR047C	0.095570214	0.16010259	0.16825661	-0.011907003
YAR050W	0.24398537	0.13083139	0.25311294	0.27017266
YAR053W	0.205101	-0.10695269	0.1218479	0.31282642
YAR060C	-0.008494373	-0.21014088	0.12425271	0.027887076
YAR061W	0.057343185	-0.025141567	0.07642631	0.23710158
YAR062W	-0.032879893	-0.005773306	-0.116662666	0.07917086
YAR064W	0.15957898	-0.42253113	0.63029313	-0.060701035
YAR066W	-0.18947446	-0.37831098	0.45526958	-0.23026095
YAR068W	-0.1286161	0.47977704	0.6359847	8.75E-04
YAR069C	0.17908856	-0.37636852	0.1228466	0.39190438
YAR070C	0.099534124	-0.12024748	0.040417477	0.31789792
YAR071W	0.23241262	-0.5985606	0.20674315	-0.003196493
YAR073W	-0.08818041	-0.06397908	0.008186907	0.24791697
YAR075W	-0.04727793	-0.72249687	0.40288165	-0.017265126
YBL001C	0.118618965	-0.51351804	-0.67345	-0.45522815
YBL002W	-0.32829684	-1.2413259	0.2561317	-1.1821368
YBL003C	-0.24188928	-1.3122983	-0.2988812	-1.5382473
YBL004W	0.14551698	0.03990385	0.014807932	0.12741911
YBL005W	0.04221928	-0.10983479	0.067475975	0.055919103
YBL005W-A	-0.41429374	-0.70369595	0.60903394	-0.5335668
YBL005W-B	0.006881487	-0.6450298	0.4154649	-0.11126454
YBL006C	-0.2066383	-0.39050254	-0.3346527	-0.49330255
YBL007C	0.10370763	0.208843	-0.2701316	0.5317765
YBL008W	0.26521176	0.6171411	0.32359463	0.27383393
YBL009W	0.18215807	0.23710671	0.024678588	0.11986525
YBL010C	0.029872082	-0.5204153	-0.026929602	-0.005798626
YBL011W	0.06425125	-0.19493781	-0.123536125	-0.113408096
YBL012C	-0.20165427	0.023942612	-0.010290846	-0.018966593
YBL013W	0.3310259	0.4997983	0.029699214	0.21015532
YBL014C	0.07510573	0.44945097	0.064297944	0.19190621
YBL015W	0.20916396	0.12486045	-0.63652545	-0.58099955
YBL016W	-0.10073991	-0.12998952	-0.14623405	0.029754998
YBL017C	0.29940972	0.2927665	-0.289312	0.0726801
YBL018C	0.25973392	-0.24953565	-0.6066023	-0.13703373
YBL019W	0.13346675	0.0511394	-0.15537108	0.06740381
YBL020W	-0.1798562	0.4512144	0.051403508	0.043248806
YBL021C	0.34612036	0.5632671	-0.47586653	-0.056949362
YBL022C	-0.006532766	0.51262116	-0.101328105	0.49243852
YBL023C	0.21529092	0.2954854	0.4078579	0.31952742
YBL024W	-0.020928591	0.35449636	0.4783161	0.07956576
YBL025W	0.20056634	-0.27987257	-0.044053152	-0.45679015
YBL026W	0.06723081	-0.5380198	-0.014195753	-0.40791845
YBL027W	0.36292475	-0.7158319	0.5611627	-0.58058685
YBL028C	0.16474837	0.9173349	-0.17178053	0.3845288
YBL029C-A
YBL029W	0.25728652	0.66287386	-0.41397238	0.107075244
YBL030C	-0.19244322	-0.1061009	-0.17138433	-0.43970025
YBL031W	0.41012433	-0.045566604	0.020822298	0.13673452
YBL032W	-0.036043793	-0.29352918	0.5849389	-0.3330984
YBL033C	0.23016351	0.8116183	-0.0721035	0.5572438
YBL034C	0.122509435	0.23027918	0.41583106	0.15397778
YBL035C	0.10192126	0.005266339	0.076615065	0.34478128
YBL036C	0.1964781	0.008580282	-0.24271981	0.59423816
YBL037W	-0.06544848	-0.17630386	0.07796872	0.24819016
YBL038W	0.07362183	-0.019814545	-0.21664742	-0.26251397
YBL039C	0.004019637	-0.18193685	-0.12401998	-0.07189241
YBL040C	0.024941124	-0.16203655	-0.14669281	-0.12177155
YBL041W	0.37724787	0.836075	-0.15972288	0.48365483
YBL042C	-0.04974624	0.19225834	-0.42594743	-0.022509294
YBL043W	0.55530787	-0.45134142	-0.7518008	-0.2934023
YBL044W	0.14117894	-0.041418225	-0.14072149	0.28033814
YBL045C	-0.19076598	0.37067214	-0.28075033	0.24850622
YBL046W	-0.13691376	0.43407667	-0.46539104	0.57163197
YBL047C	0.068873085	-0.14416759	-0.19824754	0.08010368
YBL048W	0.09377159	1.7103236	-0.9069575	0.22864369
YBL049W	0.11116699	1.6936028	-0.9041748	0.12948605
YBL050W	-0.09099829	0.726949	-0.5066093	0.3207539
YBL051C	0.045346376	0.45404407	0.1025683	0.8935636
YBL052C	7.50E-04	-0.24931654	0.29652858	0.12129088
YBL053W	0.23601824	-0.3118445	0.24642664	0.14448303
YBL054W	0.079514086	0.30997327	-0.25099695	0.32896638
YBL055C	0.1257638	0.07427411	-0.4673314	-0.23985866
YBL056W	-0.16758136	0.21949941	-0.27485374	-0.30648687
YBL057C	0.2667358	0.19903655	-0.23977998	-0.055299796
YBL058W	0.09887397	0.5011324	-0.27909917	-0.0604052
YBL059C-A
YBL059W	0.37916672	-0.17988215	-0.17106684	-0.04613129
YBL060W	0.1554847	0.19318883	-0.11314131	0.09898554
YBL061C	0.095471084	0.27550626	-0.172994	0.24040806
YBL062W	0.18055354	0.16297199	-0.017591147	0.3795344
YBL063W	0.19443202	0.073281795	0.28006026	-0.14345086
YBL064C	0.34366605	2.2756124	0.14982301	1.1874812
YBL065W	0.43314958	0.35157707	0.1080068	0.17316145
YBL066C	0.022672223	-0.08479656	0.29441857	0.24312645
YBL067C	0.06334899	0.3399057	0.09313899	0.35404518
YBL068W	0.13072506	0.7107326	-0.1214062	0.08889207
YBL069W	0.16606751	-0.15006436	-0.47851175	-0.085348584
YBL070C	-0.11810316	-0.13041723	-0.21185611	-0.2728245
YBL071C	0.52097905	0.10668069	-0.414522	-0.25716314
YBL071W-A
YBL072C	0.011480603	-1.496337	0.66894805	-0.81137586
YBL073W	0.31802195	0.14473416	0.56280464	0.30699304
YBL074C	0.049658585	-0.07501119	0.007771224	0.05879176
YBL075C	-0.014376063	1.8412697	-1.2132658	2.135101
YBL076C	-0.20393234	0.15458588	-0.15711962	0.039035782
YBL077W	0.42365253	-0.30941668	-0.35558543	0.10483665
YBL078C	0.08981413	1.4304585	0.14994246	0.67718446
YBL079W	0.050150946	0.013392143	0.09819703	0.17726769
YBL080C	-0.002766773	-0.133605	0.013638832	0.03277082
YBL081W	-0.07542665	-0.1727931	0.2302215	-0.0761058
YBL082C	-0.07818647	-0.10877043	0.25895512	-0.17579505
YBL083C	0.18147507	-0.23172083	0.48398152	-0.14742768
YBL084C	0.037855238	0.02996958	0.20300034	0.034924336
YBL085W	0.012734085	0.16687635	-0.04878889	0.23872244
YBL086C	-0.0819474	0.084703475	-0.26764268	0.08671697
YBL087C	0.04817774	-1.2848732	0.28905132	-0.58104306
YBL088C	-0.041375786	0.12789822	-0.19324642	0.29115945
YBL089W	0.026339559	-0.25577962	0.14003061	-0.14321618
YBL090W	0.027496502	0.26130143	-0.06616324	0.100057885
YBL091C	0.09821696	-0.03648168	0.3816047	0.47090814
YBL091C-A
YBL092W	0.18916018	-1.1943533	0.6721704	-0.6547534
YBL093C	-0.043005038	0.003108081	-0.922869	-0.17775595
YBL094C	-0.04209929	-0.1565347	-0.58054817	-0.6126791
YBL095W	-0.04732867	-0.116669066	-0.5610834	-0.4754286
YBL096C	-0.18095265	-0.101205744	-0.42354324	-0.6023654
YBL097W	-0.047571752	-0.38708383	-0.026292332	-0.1052275
YBL098W	-0.05563028	-0.47687215	-0.050063275	0.33106416
YBL099W	0.05503635	0.26711714	-0.0661711	0.110060304
YBL100C	-0.17744055	0.2815182	0.10241107	0.022843562
YBL101C	0.10951184	0.38805097	0.18496442	0.09693072
YBL101W-A	-0.14159435	-0.485601	0.3958185	-0.24612309
YBL101W-B	0.03970201	-0.2939299	0.18262883	0.10736816
YBL102W	-0.12999582	-0.18028265	-0.05717985	-0.61833453
YBL103C	0.007377327	0.06279126	-0.43266243	0.14291836
YBL104C	-0.012732714	0.37252483	-0.0796472	0.19748104
YBL105C	-0.2645228	-0.001665264	0.23901583	0.12080478
YBL106C	-0.005336693	0.37522113	0.25643724	0.29005462
YBL107C	0.32738864	0.2600935	0.20988671	-0.22572467
YBL107W-A
YBL108C-A
YBL108W	0.16037944	0.7545366	0.3482551	0.94816756
YBL109W	0.003470242	0.34574088	-0.043042988	0.40498662
YBL111C	-0.085389785	-0.08233202	0.07002957	-0.12907064
YBL112C	0.005287468	-0.30068403	0.4232333	-0.32851455
YBL113C	-0.09373215	-0.24650122	-0.025192218	-0.15282561
YBR001C	-0.09367009	0.16703483	-0.08360963	-0.13483378
YBR002C	0.027296472	-0.2976046	-0.3152477	-0.024693679
YBR003W	-0.13100103	0.13967685	0.026716217	-0.15779519
YBR004C	0.009154491	-0.05753115	-0.090656966	0.24300365
YBR005W	-0.084757596	-0.35091674	-0.35825598	-0.97586
YBR006W	-0.07583004	-0.36446154	-0.36163807	-0.28312537
YBR007C	-0.028626665	0.90092003	0.019608423	0.8705317
YBR008C	0.47744983	1.2773637	0.9520233	2.0774455
YBR009C	-0.34315068	-0.8120467	-0.1211611	-1.2466549
YBR010W	-0.4145459	-0.5853031	-0.064873196	-1.2739642
YBR011C	0.09676378	0.45669317	0.57558703	0.93443114
YBR012C	0.2168944	0.29620618	-0.22978511	1.0086863
YBR012W-A	-0.2762128	-0.6435889	0.5935855	-0.56854
YBR012W-B	-0.14713019	-0.60527575	0.6094825	-0.14741969
YBR013C	0.24094726	0.17337732	0.25441062	0.24525565
YBR014C	-0.02488076	-0.4480499	0.25334907	0.31367072
YBR015C	-0.11911738	-0.16900292	0.35866526	-0.020903252
YBR016W	-0.03277423	-0.035829846	0.18269469	-0.1409603
YBR017C	0.15571874	-0.6262356	0.3218177	-0.25548303
YBR018C	1.986536	-1.2309915
YBR019C	0.031004481	-0.03282541	0.25913	0.14928257
YBR020W	-0.005731352	-0.02777782	-0.04208158	0.006129984
YBR021W	0.21175304	0.59377134	0.13815936	0.21534355
YBR022W	-0.09075088	-0.37673375	-0.17676705	-0.32125348
YBR023C	-0.061703764	-0.27242512	0.05725795	0.032844953
YBR024W	0.033152062	-0.16515678	-0.23648313	-0.2945263
YBR025C	0.056300823	0.88945186	-0.69962573	0.8490467
YBR026C	-0.18174142	0.114638835	0.07918271	0.001091891
YBR027C	0.18617061	-0.2009576	-0.06488418	0.31831905
YBR028C	-0.01729542	-0.3942088	0.081358775	-0.059583317
YBR029C	-0.13379672	0.1249737	0.13249761	-0.10631518
YBR030W	0.021412667	-0.41482574	0.39422673	-0.104183316
YBR031W	-0.107597835	-1.6688848	0.8057293	-1.2035524
YBR032W	0.21049434	0.07915795	-0.015339702	0.021039378
YBR033W	0.07595193	0.4366601	-0.020976923	0.5070366
YBR034C	0.05875282	-0.4223944	-0.06131575	-0.53016907
YBR035C	0.038722213	-0.3327983	-0.4508393	-0.26476705
YBR036C	-0.257375	0.004834544	-0.13456573	-0.33837062
YBR037C	-0.002226827	-0.13855892	-0.0863434	-0.121649794
YBR038W	0.15385556	0.56318116	0.27167	0.15704083
YBR039W	-0.12847668	0.28727013	-0.27994215	0.13467146
YBR040W	-0.7014722	-0.30465055	0.10021883	0.20866752
YBR041W	-0.021383084	0.12618485	-0.28188884	-0.079741664
YBR042C	-0.02449914	0.2975277	0.13662413	0.4956588
YBR043C	-0.034840636	-0.5965669	-0.047099173	-0.5383493
YBR044C	-0.10269792	-0.29914758	-0.39969856	-0.24587429
YBR045C	-0.16756096	0.5990973	-0.13407204	0.5596859
YBR046C	0.095588915	-0.040870186	0.032719754	-0.21125238
YBR047W	0.9685174	0.3423924	-0.4026607	1.266474
YBR048W	0.07113396	-0.20810771	0.21662477	-0.24869591
YBR049C	0.10234633	0.39714336	0.2661362	0.49549407
YBR050C	0.27009082	1.5261439	0.30695662	-0.061431542
YBR051W	0.15447645	1.436914	0.3266424	-0.07933028
YBR052C	0.07154846	-0.061175622	-0.42548448	-0.9901353
YBR053C	-0.00892015	0.13316873	-0.39656633	0.03997429
YBR054W	0.069119394	0.2702299	-0.81086344	-0.5857197
YBR055C	-0.080373414	-0.24487743	-0.070930794	-0.07865389
YBR056W	-0.27775505	0.13714683	-0.4198607	-0.25514698
YBR057C	-0.012846563	-0.006559894	-0.14181142	0.028368685
YBR058C	0.089148946	0.47460884	-0.15410282	0.41664279
YBR058C-A
YBR059C	0.122233786	-0.019604065	0.16497223	0.20451677
YBR060C	-0.120534495	-0.2655372	0.3141609	0.3689499
YBR061C	0.095835805	-0.2512569	0.08234391	0.5376649
YBR062C	0.30653214	0.63258433	-0.44402158	0.6823227
YBR063C	0.27964807	-0.009616233	-0.25842842	0.7475692
YBR064W	0.11351675	0.028484985	0.1256583	0.770267
YBR065C	-0.05805709	-0.4068051	0.029618725	0.2823514
YBR066C	-0.07202907	0.47293523	0.218838	1.7030506
YBR067C	0.15622237	-0.7250895	-0.8239654	0.68449754
YBR068C	-0.13244069	0.3446241	-0.20446561	-1.0133482
YBR069C	-0.039041128	0.10136813	0.100333974	-0.4387597
YBR070C	0.04679638	-0.80080765	1.1117561	0.08100324
YBR071W	0.20541936	-0.33455652	0.3468098	-0.002376169
YBR072W	0.36404198	3.2429175	-1.3796268	2.1794171
YBR073W	0.121146984	0.8345691	-0.025851905	1.955844
YBR074W	-0.033556055	0.306271	-0.20348522	0.2875192
YBR075W	0.0231352	-0.49003395	-0.50208366	0.9520941
YBR076W	0.084058575	0.69721836	-0.5134353	0.5587287
YBR077C	0.09522329	-0.24214542	-0.13585651	-0.48152924
YBR078W	-0.13201734	-1.1064162	0.9729556	-0.32578182
YBR079C	-0.16143586	-0.06429986	-0.0638267	-0.36981016
YBR080C	-0.14617093	0.112736434	0.03232064	0.04097836
YBR081C	0.07339964	0.001399975	-0.1830534	-0.15431552
YBR082C	0.06706074	0.9204012	-0.8115696	1.2198865
YBR083W	-0.42617044	-0.35936117	-0.21242633	-0.47110122
YBR084C-A	0.21853802	-0.66373754	0.2566888	-0.42575568
YBR084W	-0.14274654	-0.304047	0.16003658	-0.09397887
YBR085C-A
YBR085W	0.04038689	-0.011707069	-0.31618857	0.2475571
YBR086C	-0.17974353	-0.32803544	0.26968485	-0.6491583
YBR087W	-0.09163352	-1.0902898	0.2829486	-0.014058954
YBR088C	0.5346135	0.2892024	0.74017465	0.54183644
YBR089C-A
YBR089W	0.25659665	0.27722943	0.6278957	0.48790586
YBR090C	0.18108352	0.4952118	-0.3915252	-0.023135051
YBR091C	0.4188375	0.010344896	-0.11311121	0.094696544
YBR092C	0.00979704	-0.8121915	0.41778436	-0.08765921
YBR093C	0.20350865	-1.0067302	0.37426218	0.109949164
YBR094W	-0.050754294	0.2085175	-0.16497883	0.10765896
YBR095C	0.039503098	0.32684937	-0.48150107	0.1691173
YBR096W	0.013634883	-0.51932514	-0.22526735	0.254722
YBR097W	0.36820376	-0.27991602	0.38110778	-0.037064224
YBR098W	0.042886376	0.8120432	0.23228207	0.6890959
YBR099C	0.53213555	2.6974902	-0.7457752	3.0301208
YBR100W	0.23464766	2.536054	-0.7627386	2.9160516
YBR101C	0.14079614	1.134933	-1.0892143	1.4288851
YBR102C	-0.24788284	-0.08487881	-0.21549016	-0.08987585
YBR103C-A
YBR103W	0.20883952	0.09723665	-0.22146103	0.23034763
YBR104W	0.1545099	-0.69976133	-0.73740804	-0.12196145
YBR105C	0.0866942	0.023741163	-0.6342547	-0.3165501
YBR106W	0.2817658	-0.27257735	0.34793332	-0.40209103
YBR107C	0.04055935	-0.48695195	0.22613624	-0.0415759
YBR108W	0.019174546	0.1507737	0.15561762	0.28852835
YBR109C	0.23596385	-0.1753003	0.019351818	0.24341339
YBR110W	-0.09486744	-0.08253522	0.1684063	-0.35950816
YBR111C	0.057703555	-0.57645166	-0.61259365	-0.7103543
YBR112C	-0.11988011	-0.005495328	0.12381602	0.2721635
YBR113W	-0.09051296	-0.5878104	0.2009013	0.0734751
YBR114W	0.038084242	0.093065396	-0.08782162	6.15E-04
YBR115C	0.14181107	-0.016255915	-0.025820896	0.018857889
YBR116C	0.23552704	0.78278744	-0.124355435	0.7392361
YBR117C	0.012316033	0.3537506	0.37711933	0.38002145
YBR118W	-0.023157164	0.20945467	0.02388374	-0.21215111
YBR119W	0.07534385	1.1305431	-0.20959224	1.8828866
YBR120C	-0.10639453	0.4257341	-0.10653968	0.4490844
YBR121C	0.09358569	-0.5979397	0.3625762	0.16312085
YBR122C	0.0129117	-0.020332806	-0.07587699	-0.3352201
YBR123C	0.07462677	-0.222059	-0.009371213	-0.07251508
YBR124W	-0.21123423	0.12480836	-0.07841555	0.15656912
YBR125C	0.08649433	0.43097997	-0.37255764	0.3588907
YBR126C	-0.34548524	0.034714192	-0.52011484	-0.27957752
YBR127C	-0.03285133	-0.492531	0.16319726	0.070239656
YBR128C	-0.1452117	-0.29334518	-0.26526362	-0.32471278
YBR129C	0.019775484	-0.064250425	-0.4556451	0.009507295
YBR130C	-0.007893687	0.6643588	0.23153308	0.57797635
YBR131W	-0.06681487	0.18696731	-0.050286975	0.14125457
YBR132C	-0.26393405	-0.12896685	0.36062515	-0.69687283
YBR133C	0.032543972	-0.9356917	0.31934112	-0.5671124
YBR134W	-0.07419807	-0.1618805	0.10810416	-0.14271973
YBR135W	0.23099609	0.22742519	0.22111198	0.31892693
YBR136W	0.13297226	0.35410434	-0.15610483	0.06319185
YBR137W	0.12915339	-0.72612494	-0.6513826	-0.16750763
YBR138C	0.02205944	0.1985046	-0.2752468	0.108623184
YBR139W	0.004443407	-0.24056026	-0.05942838	-0.2680572
YBR140C	-0.10554803	0.04300538	-0.0464549	0.1704716
YBR141C	0.334669	0.021875229	-0.066009074	0.13716996
YBR142W	-1.86E-04	0.15688571	0.009651572	0.117839836
YBR143C	0.12038967	-0.35228583	0.08586571	-0.17992759
YBR144C	0.092505604	0.1268436	-0.06787763	0.307784
YBR145W	0.19393823	-0.8754886	-0.4503694	-0.73783475
YBR146W	-0.14938259	0.1178032	0.046152484	-0.63037825
YBR147W	-0.04855077	-1.6884829	-0.6636891	-2.0736973
YBR148W	0.31642202	1.0832279	-0.21771368	0.83946073
YBR149W	-0.012037599	0.2556782	-0.3293279	-0.29368183
YBR150C	0.45146304	0.669188	0.29660216	0.20426215
YBR151W	-0.005687992	-0.119462535	-0.6440686	-0.57251185
YBR152W	-0.049079403	0.23602222	-0.16597757	0.17042989
YBR153W	0.32909068	-0.64949805	-0.38212335	-0.14455667
YBR154C	0.050481997	-0.567198	-0.049327426	0.019911766
YBR155W	0.35168108	0.41020218	-0.22448066	0.49909407
YBR156C	0.09969867	-0.51613414	0.66113925	-0.14932926
YBR157C	-0.0641063	-0.06514044	-0.16283064	-0.14694874
YBR158W	-0.36732966	-0.07347743	-0.031101357	-0.87850237
YBR159W	-0.2190107	-0.88518906	-0.06539628	-0.16154772
YBR160W	0.003498197	-0.7237358	0.5487482	0.19896159
YBR161W	-0.03979958	-0.56175613	-0.22945102	0.03415544
YBR162C	-0.24213465	-1.0011566	0.9957875	0.16511881
YBR162W-A	0.078559615	-0.8988263	-0.11042857	-0.10347141
YBR163W	-0.058259506	-0.11125645	0.14449348	-0.0516987
YBR164C	0.1022583	-0.847226	0.10639866	0.37643245
YBR165W	-0.124230936	-0.2427006	-0.44526166	0.09447684
YBR166C	0.26213074	0.73881125	0.4232121	0.8588694
YBR167C	0.062972784	-0.1428054	0.08995773	0.63698375
YBR168W	-0.20118925	-0.07703008	0.06780176	0.5274809
YBR169C	-0.39995477	0.47771966	-0.22201617	1.1328822
YBR170C	0.1615023	0.23025233	-0.07541488	0.11099664
YBR171W	0.022272674	-0.3552059	0.34573427	0.35525084
YBR172C	0.14059564	0.31690815	0.11867571	0.4351778
YBR173C	0.3510631	0.70011216	0.2202614	0.7588278
YBR174C	0.23368916	-0.3829111	0.065051705	0.5425555
YBR175W	0.22516274	-0.6129166	-0.25800416	0.36149183
YBR176W	0.18571144	0.3935627	0.049608044	0.64830285
YBR177C	0.023652636	0.046931148	0.29487076	0.5105034
YBR178W	-0.362574	-0.017810047	0.08142643	0.52522886
YBR179C	-0.17522469	0.5003168	0.001685172	0.058546618
YBR180W	-0.026824072	0.30496457	-0.081120655	0.38180566
YBR181C	0.031889655	-0.99583656	0.6723694	-0.30472767
YBR182C	0.09148921	0.6367404	-0.71705604	0.55039936
YBR183W	-0.19156797	-0.06697504	-0.82658213	-0.60923153
YBR184W	8.30E-04	0.61110735	0.005053848	0.33554143
YBR185C	-0.04634301	0.117449574	0.11103416	-0.33224195
YBR186W	0.20908143	-0.17412789	-0.07194329	-0.36516273
YBR187W	-0.06618847	-1.1027379	0.26850554	-0.78633904
YBR188C	0.10406276	-0.4954615	-0.004444953	-0.32134223
YBR189W	0.09473504	-1.289145	0.50457704	-1.3185664
YBR190W	0.05350296	0.15610915	0.6768216	0.15679027
YBR191W	0.13402587	-1.343879	0.78522277	-0.7605806
YBR191W-A
YBR192W	-0.04376504	-0.4772262	-0.22965994	-0.22534901
YBR193C	-0.014135553	-0.39649737	0.048948683	-0.49282214
YBR194W	-0.004759815	-0.11366463	0.026321813	-0.13181478
YBR195C	0.025198817	0.33465475	-0.045595184	0.64141685
YBR196C	-0.47443694	-0.4250484	-0.11844428	-0.52940196
YBR197C	-0.090549335	-0.32186076	-0.11423842	-0.45338684
YBR198C	0.25648493	1.2351036	1.0814174	0.6576229
YBR199W	-0.36870757	0.08993836	-0.41653427	0.039740283
YBR200W	-0.17061493	0.18199447	0.079964384	0.28580192
YBR201W	0.006496627	-0.048351157	-0.021701202	-0.2217778
YBR202W	0.03391464	0.46533966	0.36546323	0.14842254
YBR203W	-0.3008369	0.064865485	0.017818898	-0.31671676
YBR204C	-0.20476255	0.2800793	0.005668379	0.044243455
YBR205W	-0.21042149	-0.23687762	0.28124613	-0.50000244
YBR206W	0.042577226	-0.32500494	0.028383374	-0.36938703
YBR207W	-0.1367316	0.5654186	0.39155102	0.0227665
YBR208C	-0.040595286	0.35066357	0.33344984	0.2061381
YBR209W	-0.1663816	-0.023705877	-0.3932327	-0.18789175
YBR210W	0.15467265	-0.2847112	-0.00515537	0.114749596
YBR211C	-0.092111394	0.05197829	-0.17568654	0.061221506
YBR212W	-0.15202619	0.20963784	0.07746459	0.29156104
YBR213W	0.08054298	0.21614139	-0.22177923	0.05448278
YBR214W	-0.20193562	0.32270288	-0.21945173	-0.02804752
YBR215W	0.101938516	0.057253838	-0.032274842	0.25900257
YBR216C	0.001565889	0.10152623	-0.010133773	0.25532883
YBR217W	-0.08330698	-0.20639063	0.029407479	-0.40704823
YBR218C	-0.02041173	-0.10114333	-0.110459045	-0.22788477
YBR219C	-0.010906398	-0.70778084	0.3975909	-0.39871466
YBR220C	-0.27404046	-0.12178205	0.3209151	-0.30141294
YBR221C	-0.21920566	-0.22757143	-0.051682305	-0.16596328
YBR222C	-0.2536369	0.22174853	-0.14491089	-0.30308142
YBR223C	-0.16799273	0.17650107	-0.013535723	-0.13571018
YBR224W	0.17697567	0.27379656	0.11410323	0.25636423
YBR225W	0.05984211	0.9137068	-0.15210052	0.26714
YBR226C	0.018049473	0.4551227	-0.05821363	0.18255949
YBR227C	0.13815962	0.21922743	-0.11122461	0.33324945
YBR228W	-0.047299266	-0.18861887	-0.14408697	0.02347726
YBR229C	-0.01557412	-0.31907427	0.17760028	-0.054524414
YBR230C	-0.17682275	-0.44613203	-0.7036406	-1.1034293
YBR231C	0.19830176	0.27328154	-0.18649586	0.07975662
YBR232C	-0.17231607	-0.32124907	0.05380079	0.3408934
YBR233W	-0.009767026	0.4857214	0.30790406	0.38544136
YBR233W-A
YBR234C	-0.08720655	-0.18178207	0.3414309	0.19810289
YBR235W	-0.05873324	0.21154246	0.24289498	0.05818168
YBR236C	-0.22068244	-0.28806114	-0.026951639	-0.54056126
YBR237W	0.012522079	0.6553796	-0.02822274	0.07125733
YBR238C	-0.11735433	0.20866281	0.01262147	0.20763874
YBR239C	0.04165931	0.12704411	0.20379831	0.05720248
YBR240C	0.3691489	0.08740872	0.122544244	0.19454007
YBR241C	-0.29172647	-0.09929198	-0.07619761	-0.65460926
YBR242W	0.029934749	-0.130685	-0.042870667	0.014076064
YBR243C	-0.1472026	0.21605793	0.41031486	0.04733017
YBR244W	0.8968859	2.5392277	2.5943384	1.9004138
YBR245C	0.43201905	0.55416536	0.4847852	0.13599129
YBR246W	-0.17328204	-0.2853162	-0.006278738	-0.06041699
YBR247C	-0.04435177	0.7081297	0.074420795	0.5427196
YBR248C	-0.09350854	-0.6599374	-0.3091386	0.28946954
YBR249C	0.012411673	-0.7240607	-0.14858748	0.11461988
YBR250W	0.19432053	0.18929115	-0.11765894	0.66931105
YBR251W	-0.008312568	-0.15761763	-0.099535465	-0.015072044
YBR252W	0.20388931	-1.0923207	0.14784399	-0.015852604
YBR253W	0.26661035	-0.31429726	0.044366773	-0.003937688
YBR254C	0.3047144	-0.15012904	-0.009379357	0.29660413
YBR255C-A
YBR255W	0.0671892	0.354636	-0.077365234	0.21700308
YBR256C	0.34947467	-0.17751049	-0.5176634	0.4600043
YBR257W	0.16776049	0.12971073	-0.04589784	0.031376846
YBR258C	0.14774935	-0.18914485	-0.009746993	-0.021252092
YBR259W	0.34505233	0.57466406	0.13112551	0.7291124
YBR260C	0.087463275	-0.55201805	-0.11771907	0.03685196
YBR261C	0.12872626	0.16904184	0.103912435	0.2195821
YBR262C	0.30335626	-0.001970068	-0.5192708	-0.21544722
YBR263W	0.03694993	-0.032756455	-0.11482373	-0.07314902
YBR264C	0.118741065	-0.41645306	-0.19017671	-0.45786673
YBR265W	-0.2098544	-0.7764405	0.101479255	-0.47469234
YBR266C	0.14192566	0.3570435	-0.01738935	-0.18507025
YBR267W	0.23798065	0.49321678	-0.13087238	-0.15652433
YBR268W	0.2007214	-0.11975589	-0.071983024	-0.33067337
YBR269C	-0.16484946	0.21097887	-0.51230264	-0.12220468
YBR270C	0.1943183	0.03472539	-0.23796095	0.07619255
YBR271W	0.0649778	0.19826953	-0.22991514	0.10181603
YBR272C	-0.09375678	0.14180852	0.08095196	0.03762225
YBR273C	-0.009995244	0.46774805	-0.2850259	0.14685255
YBR274W	0.12242293	-0.11031314	-0.06844996	-0.119225554
YBR275C	0.21699709	0.4364863	0.48577243	0.09794861
YBR276C	-0.11497423	-0.1477832	0.09633926	-0.071178265
YBR277C	0.001837909	-0.16231987	-0.20915265	0.084288284
YBR278W	0.20728257	-0.18044536	-0.3253072	0.11259164
YBR279W	-0.07104681	-0.085925214	-0.007051202	0.047253195
YBR280C	0.12186045	0.23872578	-0.08807533	0.13754879
YBR281C	0.28165355	0.4315102	0.41016406	0.4993713
YBR282W	0.37292376	0.12281646	-0.052703857	0.08975643
YBR283C	0.08401863	0.049897425	0.1953603	0.016952442
YBR284W	0.25549603	0.3666467	-0.11218399	0.42196187
YBR285W	-0.27549112	-0.517356	-0.2861746	-0.8740336
YBR286W	-0.11958649	-0.040113032	-0.07234961	-0.45897385
YBR287W	-0.18789287	-0.08470386	-0.069565594	-0.81215966
YBR288C	-0.087809056	-0.1404863	0.012158684	0.14252053
YBR289W	-0.02747704	-0.12668774	-0.20571846	0.068632334
YBR290W	0.07700281	0.23699123	-0.32383007	-0.1565656
YBR291C	0.027152851	-0.061761297	-0.523476	-0.027430242
YBR292C	0.40984327	1.2841175	0.54048437	0.20585157
YBR293W	0.001842741	1.1010709	0.38248074	0.062250234
YBR294W	0.38888788	1.6945806	0.7591195	0.87881076
YBR295W	-0.1179768	-0.02571351	0.04698115	-0.16967031
YBR296C	0.4158234	0.3062392	0.19044371	0.2391651
YBR297W	-0.06342181	0.009157687	-0.84964836	0.062342945
YBR298C	-0.036052644	-0.2468121	-0.24424899	-0.38868544
YBR299W	-0.05297615	-0.20398928	0.002334579	-0.31591374
YBR300C	0.1303491	1.1731532	0.17884114	1.1619295
YBR301W	0.19681601	1.0875478	0.036532234	1.391684
YBR302C	-0.17271142	-0.15537685	-0.36750692	-0.56798476
YCL001W	-0.058951057	-0.6808197	0.21981473	-0.10724795
YCL001W-A
YCL001W-B
YCL002C	0.05722025	-0.75231475	-0.04133351	-0.4235941
YCL004W	0.010483824	-0.28415707	0.10186039	-0.21653467
YCL005W	-0.045472298	-0.32504332	0.022204492	-0.5373012
YCL007C	0.06145401	-0.52580565	0.024003934	0.017452246
YCL008C	0.012665316	-0.5058602	-0.038604587	-0.08143526
YCL009C	-0.028832294	-0.67947686	0.058226928	-0.19943109
YCL010C	-0.18170436	-0.36550742	0.4271349	-0.32452658
YCL011C	-0.17602839	-0.21365705	0.062270116	0.012223974
YCL014W	0.16555038	0.13085546	0.003026128	0.1636919
YCL016C	-0.033542626	0.13140057	-0.08141509	-0.013038186
YCL017C	0.16406864	0.7312726	0.13647956	0.38144562
YCL018W	0.14232165	0.12540697	0.31078762	0.14022781
YCL019W	0.008364275	-0.5854998	0.5223727	0.033594638
YCL020W	-0.11740416	-0.32026932	0.107609704	-0.07620445
YCL021W-A
YCL022C	0.15844485	0.23787017	0.4507863	0.89943284
YCL023C	0.010370642	0.46766806	0.19267157	0.5359927
YCL024W	0.092274554	0.2457006	0.28916356	0.35099417
YCL025C	-0.066002235	-0.7530115	0.3129528	-1.0167722
YCL026C-A
YCL027C-A
YCL027W	0.13668175	0.2212745	0.19637014	0.5329498
YCL028W	-0.009445104	0.4392542	0.2521863	0.16660348
YCL029C	0.20711608	-0.018207967	-0.15271187	0.28992057
YCL030C	-0.16248679	-0.4547431	-0.38343656	-0.41579494
YCL031C	0.18758503	0.314195	-0.0856894	0.9947586
YCL032W	-0.048147693	0.02005811	-0.15681332	0.016540349
YCL033C	0.36016423	0.05655468	-0.59706724	-0.12264547
YCL034W	-0.004488997	-0.1900831	-0.30912715	-0.33595452
YCL035C	0.2240775	0.5007922	-0.35297316	0.39627594
YCL036W	-0.07651726	0.13964997	0.057765458	0.029447839
YCL037C	0.17955478	0.44725737	0.17166948	0.25223252
YCL038C	-0.2470648	0.2643398	-0.39485383	-0.13315248
YCL039W	0.41522706	0.6103344	0.44618085	0.5740691
YCL040W	-0.43877268	0.26532426	-0.36242878	-1.3753507
YCL041C	-0.07751521	0.45607343	0.03865212	0.15838946
YCL042W	-0.56610084	0.44796574	-0.3248663	-1.2021276
YCL043C	0.003264554	0.42320395	0.5272886	0.08964623
YCL044C	-0.18076858	1.1606413	0.23301879	0.83672965
YCL045C	-0.13743395	-0.09174437	0.15696315	0.12517442
YCL046W	-0.36785698	0.03290242	0.06583921	0.10307657
YCL047C	-0.097115286	-0.78638214	0.15593976	-0.010640282
YCL048W	0.13472955	0.21932709	0.1238174	0.62615633
YCL049C	0.066066265	0.25419647	-0.29455364	-0.03961669
YCL050C	-0.14345978	1.5928297	-0.32966402	1.7918574
YCL051W	-0.20872112	0.0755411	0.17438745	0.061710797
YCL052C	-0.2834962	0.12603731	-0.16409838	-0.20674445
YCL054W	0.1550357	-0.088949405	0.20289615	0.10939245
YCL055W	-0.4447302	-1.0154842	0.09762381	-0.25155082
YCL056C	0.29123417	-0.33826503	-0.047657914	-0.23036212
YCL057C-A
YCL057W	0.002331745	0.229438	0.12753117	0.07920722
YCL058C	0.3050503	-0.11491297	0.34866905	-0.0612963
YCL059C	-0.18814315	-0.009068247	-0.4001243	0.4451498
YCL061C	-0.018575933	0.7425319	-0.059012428	0.5789193
YCL063W	-0.17312549	-1.1368728	0.6718091	-0.12373644
YCL064C	0.026235625	-0.6877762	1.0003917	-0.3637451
YCL065W	0.066498406	-0.23429872	-0.27464813	-0.04294438
YCL066W	0.18934104	0.49125513	-0.08250685	0.38568935
YCL067C	-0.08956659	-0.16415976	-0.3551413	0.03719935
YCL068C	-0.004880711	-0.14106932	0.22288445	-0.1656022
YCL069W	0.08548462	0.7836886	0.03835711	0.50416076
YCL073C	0.20373765	0.28651622	0.08890319	0.15364367
YCL074W	0.25813395	0.46262318	0.378802	0.32891682
YCL075W	-0.007997341	0.44031695	0.11533878	0.13569656
YCL076W	0.25179645	0.31900874	0.6610862	0.09392239
YCR001W	-0.022505276	-0.5262915	-0.19569016	-0.5311829
YCR002C	-0.055875417	-0.4661532	0.26700294	0.29868245
YCR003W	0.08881906	-0.39734045	0.01099734	-0.32438684
YCR004C	-0.058106463	0.5754193	0.15336047	-0.08844911
YCR005C	0.11822367	-0.58023214	-0.7272149	-1.8489964
YCR006C	-0.3642249	-0.09391643	-0.25224924	-0.68581015
YCR007C	0.01949539	-0.06850014	-0.22887966	-0.43555865
YCR008W	-0.10830818	0.10456033	0.16290903	-0.23709089
YCR009C	-0.20121977	-0.43364954	-0.10136498	0.004622247
YCR010C	-0.04857747	-0.13985826	0.028184308	-0.40300918
YCR011C	-0.31463397	-0.17819054	0.10959195	-0.30003652
YCR012W	-0.01617407	0.3362491	-0.05465712	0.6078656
YCR013C	0.20884278	0.27727634	-0.2250644	0.7454361
YCR014C	-0.049214303	0.2718361	0.2533957	0.46606544
YCR015C	-0.13709617	-0.68268144	0.40214452	-0.25162828
YCR016W	0.17404287	0.26194507	0.119712815	0.53395826
YCR017C	-0.013451253	0.019895263	-0.16261177	0.0384768
YCR018C	0.010020554	0.3273902	0.42823443	-0.06631295
YCR018C-A
YCR019W	0.10350748	1.081816	0.11439569	1.1017982
YCR020C	0.20936072	2.4866872	-0.43067262	3.07591
YCR020C-A	0.17491004	0.031619474	-0.12993605	0.06678827
YCR020W-B
YCR021C	0.12136964	1.5650938	-0.26624027	1.2265376
YCR022C	-0.06039206	0.5815217	-0.25191176	0.6353682
YCR023C	-0.14121874	-0.86348546	-0.10293628	-0.9366152
YCR024C	0.081974484	0.22273909	0.16352788	0.08834988
YCR024C-A	-0.09667507	-1.0963743	0.32515386	-0.40955597
YCR025C	0.19803798	0.730033	0.056582555	0.51083
YCR026C	-0.21468936	0.072466664	-0.016137183	-0.23454076
YCR027C	-0.00464724	-0.62600905	0.26863435	-0.42098755
YCR028C	-0.19340497	-0.17448026	-0.017433098	-0.5392252
YCR028C-A
YCR030C	-0.31210575	-0.22109576	0.26688313	-0.001320139
YCR031C	0.0547094	-0.8551764	0.40205413	-0.678388
YCR032W	-0.052164942	0.170845	0.011998743	-0.07730409
YCR033W	0.251005	0.24575135	0.14197701	0.017374672
YCR034W	-0.17947754	-0.59463865	0.60922974	-0.39962652
YCR035C	-0.12806043	0.064063504	-0.18458526	0.1567964
YCR036W	-0.1449864	0.21483268	-0.07496357	-0.35597652
YCR037C	0.10280654	0.38394016	0.47495264	0.10018976
YCR038C	-0.18844229	-0.072921515	-0.046860337	-0.106459245
YCR038W-A
YCR039C	-0.025533577	-0.10372954	-0.34061924	0.07808239
YCR040W	-0.07755849	0.57056236	-0.09912008	0.34170932
YCR041W	0.23862633	-0.19063133	-0.2008237	0.06131874
YCR042C	-0.08963766	-0.29245782	0.06364213	-0.26911536
YCR043C	0.0169315	0.31447142	-0.2654941	0.18579039
YCR044C	-0.020411346	-0.22811428	0.086420566	-0.39600074
YCR045C	-0.18327078	-0.5976184	0.05536478	-0.53799295
YCR046C	0.1396808	-0.07152744	0.22447786	-0.47291926
YCR047C	0.05816474	0.16743249	-0.52531904	-0.19741312
YCR048W	-0.09312486	0.005974129	-0.14576899	-0.14618063
YCR049C	-0.21764874	0.017470885	-0.31508738	-0.12624869
YCR050C	0.15998457	-0.035682566	-0.24027711	-0.08753908
YCR051W	0.21408486	0.08536831	-0.20166278	-0.28282967
YCR052W	-0.10218768	-0.10479519	0.40323988	0.0969612
YCR053W	0.06406505	-0.33550572	0.124463275	0.26061556
YCR054C	0.36495152	0.8504454	0.46644914	0.38252565
YCR057C	0.089021206	0.28490964	0.045927748	0.24055396
YCR059C	0.3207407	-0.39440042	-0.033205137	-0.43677494
YCR060W	0.34372145	-0.27642968	0.001368087	-0.16608118
YCR061W	0.021797493	0.09061216	-0.35602924	0.46534586
YCR063W	-0.29415968	-0.35209054	-0.14671315	-0.51616484
YCR064C	0.18287727	0.045715332	-0.08350432	0.22283462
YCR065W	-0.080681756	0.0483025	0.05195173	0.11479621
YCR066W	0.07677761	-0.05277063	0.023856902	0.19308527
YCR067C	0.2398554	-0.121214	0.1720036	0.16529638
YCR068W	-0.08041854	0.45542592	0.008006249	0.22937565
YCR069W	0.12091486	0.38249075	0.32756457	0.110653944
YCR071C	0.13455057	0.04290492	0.07510042	0.009895348
YCR072C	0.12238774	-0.13757692	0.21474919	0.15296313
YCR073C	0.06277532	0.46234253	0.1537964	0.22360408
YCR073W-A
YCR075C	0.03014758	-0.81360084	0.29993233	-0.4143398
YCR076C	-0.021136377	-0.32350832	-0.18000966	0.122597314
YCR077C	-0.12973765	-0.262215	0.14255035	-0.033708658
YCR079W	-0.2368572	-0.13709515	-0.11755304	-0.29380912
YCR081W	0.21839625	0.6508733	-0.3249913	0.17646396
YCR082W	0.49334046	0.94554925	-0.4617167	0.16032308
YCR083W	0.17601728	1.1781322	-0.61362886	0.56413484
YCR084C	-0.032101005	0.08800134	0.15322651	0.07498216
YCR085W	0.008494074	0.17215589	0.43707517	0.26699695
YCR086W	0.34911156	-0.25417525	0.3717418	0.097226866
YCR087C-A
YCR087W	0.3380831	0.0690715	-0.35128927	0.2498522
YCR088W	0.027901486	0.16699123	0.27163813	0.36525124
YCR089W	0.06265917	0.099336445	-0.06194219	0.27723905
YCR090C	0.30131438	-0.690354	0.26944536	0.15123935
YCR091W	-0.19735911	0.0997963	0.26790258	-0.40573782
YCR092C	0.32586434	0.03718868	-0.21798491	0.1492552
YCR093W	0.1273493	0.11820111	-0.025281474	0.20692272
YCR094W	0.2687828	0.19823445	0.008306794	0.2366548
YCR095C	-0.020189635	0.34938455	-0.23885186	0.47069564
YCR096C	0.3061134	-0.11396967	-0.33216327	0.15585941
YCR097W
YCR097W-A
YCR098C	0.08703473	-0.11340141	-0.50935847	0.029682923
YCR099C	0.10719722	0.57751566	-0.13979262	0.39998558
YCR100C	0.037303053	0.05619833	-0.002544373	0.37759084
YCR101C	-0.06161399	-0.118793264	0.008884923	0.2389814
YCR102C	0.56451255	1.5660853	0.7668778	2.1191993
YCR102W-A
YCR104W	0.1763066	0.63802105	0.057212293	1.0446343
YCR105W	0.16251026	0.27553803	-0.05927167	0.60294974
YCR106W	0.18973605	0.30458063	0.030645698	0.53886867
YCR107W	0.92265594	1.4960605	0.54266787	1.5472616
YDL001W	0.22778931	0.3105212	-0.15144971	0.043227166
YDL002C	-0.1017996	-0.3849845	-0.119012594	-0.48550716
YDL003W	0.17975809	0.01584126	0.3083908	0.12618242
YDL004W	-0.18870963	-0.04515168	-0.27521622	-0.08692213
YDL005C	-0.048754472	-0.2061315	-0.16209854	-0.15487233
YDL006W	-0.050614	0.37323225	-0.28180185	0.3190295
YDL007W	0.29243723	0.97273964	-0.25699228	0.8205627
YDL008W	0.259192	-0.51482594	0.04607124	0.19914478
YDL009C	0.4304889	-0.26893875	-0.1170643	0.15606518
YDL010W	0.09181293	-0.12209226	0.09752442	0.004828295
YDL011C	0.23359129	-0.08629234	0.23338524	0.05921389
YDL012C	0.06921681	-0.30588245	-0.009470746	0.040808022
YDL013W	0.06720949	-0.3575744	-0.018432498	-0.25683984
YDL014W	0.05908049	-0.34944165	0.213915	-0.26354042
YDL015C	0.051570863	-0.3439223	0.153515	-0.4645327
YDL016C	0.21372932	-0.27431393	-0.005242355	-0.16091426
YDL017W	0.17564297	-0.14570232	-0.17399147	-0.015167975
YDL018C	-0.06398647	-0.49397752	-0.086508736	-0.6214314
YDL019C	0.24230823	-0.008952316	-0.12991902	0.20917127
YDL020C	-0.13568345	1.8234773	0.37580508	2.0424356
YDL021W	-0.09048293	0.189768	-0.15905488	0.24719971
YDL022W	-0.26707864	-0.71671957	0.59807926	-0.3020318
YDL023C	-0.3311788	-0.7186688	0.38571304	-0.31580326
YDL024C	-0.07941976	0.5904051	0.019770462	-0.22070995
YDL025C	0.08592105	0.24063498	0.27065247	0.10816361
YDL026W	-0.3790266	0.13060698	0.099534646	-0.06811474
YDL027C	-0.35426563	0.22863768	0.01851403	-0.20834388
YDL028C	-0.115879476	0.49268425	0.50464636	1.1586845
YDL029W	-0.030454278	0.38766548	0.2530308	0.3495019
YDL030W	0.19032334	-0.045046944	0.022233248	-0.10296062
YDL031W	0.23804055	0.327094	-0.020957872	0.66196626
YDL032W	0.015505225	0.3356048	-0.008844957	0.07984556
YDL033C	0.17863889	0.11981088	-0.15915108	-0.256069
YDL034W	-0.315024	-0.016053896	0.27018744	-0.35953107
YDL035C	0.2344562	-0.6155672	0.26186344	-0.17133582
YDL036C	0.013678092	2.32E-04	0.017800244	0.08926527
YDL037C	-0.032172453	-0.20963822	0.1484488	-0.07740015
YDL038C	0.44232723	0.5239631	-0.08647788	0.19277017
YDL039C	0.40464646	0.7741464	-0.08911203	0.3599487
YDL040C	-0.19425474	-0.45672536	0.41729283	-0.45675012
YDL041W	-0.16055693	-0.27215862	0.023929343	-0.47300008
YDL042C	-0.045650266	0.04386611	0.11823781	-0.45865464
YDL043C	0.004910819	-0.28873083	0.13082951	-0.111846775
YDL044C	0.101615876	0.06860087	0.071494795	-0.14104737
YDL045C	-0.11546783	0.23019218	-0.3656393	-0.10702856
YDL045W-A
YDL046W	-0.17328855	0.1255619	-0.1450284	-0.54665065
YDL047W	-0.18328255	-0.0115564	-0.17857654	-0.31219125
YDL048C	-0.16752686	-0.5003015	-0.14410786	-1.0144451
YDL049C	-0.05829798	0.51934576	0.12846719	0.10649484
YDL050C	0.2161376	0.16802935	-0.11926221	0.28054416
YDL051W	-0.04020884	0.2281005	-0.2307	0.15092602
YDL052C	0.005158979	0.042842664	0.050121725	0.113886535
YDL053C	0.053791814	-0.06847964	-0.16455024	0.001045343
YDL054C	0.051361747	-0.3798427	-0.39540142	-0.08299431
YDL055C	-0.10048734	-0.5173118	1.2638683	-0.66981614
YDL056W	-0.11330137	0.2777021	0.17839557	0.22640453
YDL057W	-0.06589538	-0.10983914	-0.056341138	-0.19098684
YDL058W	0.1340254	-0.31929073	-0.007746145	0.001084205
YDL059C	0.24541156	1.4859214	0.27746004	1.5531869
YDL060W	0.01940603	0.4942804	0.005862236	0.41013232
YDL061C	0.0681684	-0.8646026	0.58284724	-0.56650853
YDL062W	-0.19705492	0.17852874	-0.09566066	0.2907064
YDL063C	-0.16239181	-0.019654348	-0.14992	0.040439732
YDL064W	0.15638793	0.22676146	0.18845372	0.5102008
YDL065C	-0.045980908	0.49193138	-0.05591531	0.34658185
YDL066W	0.10330728	-0.61452675	0.20693892	-0.80901974
YDL067C	-0.02098641	-0.20326221	-0.36285922	-0.33129585
YDL068W	0.047409788	0.24007314	0.16743416	0.5114185
YDL069C	0.14329548	0.43063128	0.18417336	0.60221136
YDL070W	-0.056781963	0.9032377	-0.408462	-0.30044428
YDL071C	-0.17996268	0.81985766	-0.4505592	0.11023192
YDL072C	0.0646244	0.43275642	0.03610404	0.26508743
YDL073W	0.028260719	0.05804652	0.06975238	0.5746174
YDL074C	-0.030695975	0.25719866	0.2808542	0.44543964
YDL075W	0.13408655	-1.2892305	0.8185752	-0.640913
YDL076C	-0.12672317	-0.3890382	-0.34287286	-0.33470896
YDL077C	0.022362411	-0.2394417	0.09590122	-0.096082434
YDL078C	-0.09231135	-0.36256894	-0.5200554	-0.2506382
YDL079C	-0.17868637	-0.063772336	-0.5501774	-1.697087
YDL080C	-0.15071899	-0.16801664	-0.22493935	-0.16792206
YDL081C	0.2630376	-1.3049853	0.657025	-0.87374413
YDL082W	0.07421782	-1.1472168	0.7366673	-0.7310637
YDL083C	0.10305084	-1.60674	0.87695205	-1.017857
YDL084W	-0.20339899	-0.82329386	0.53350157	-0.33987713
YDL085C-A
YDL085W	-0.3045398	-0.061285883	-0.40002084	-1.1324781
YDL086W	-0.008211936	-0.05702558	0.083067864	-0.10378426
YDL087C	-0.060461774	-0.23209323	0.14866787	-0.38749015
YDL088C	-0.31995004	0.02608689	0.036929443	-0.4486621
YDL089W	-0.17099944	-0.033183105	-0.09782934	0.32179335
YDL090C	-0.24265352	-0.6697342	-0.34134364	-0.4307796
YDL091C	-0.16892242	-0.020650439	-0.08671254	-0.015670825
YDL092W	0.080293305	-0.2679172	-0.3170903	-0.07915409
YDL093W	-0.29286325	0.01271064	-0.025406748	-0.10274943
YDL094C	0.023552988	-0.010420203	0.04542493	0.024664544
YDL095W	-0.3187137	-0.18734297	0.45205462	-0.5037701
YDL096C	-0.57578456	0.08156782	0.14573705	-0.47309777
YDL097C	0.034817733	1.2474647	-0.026891716	0.7514428
YDL098C	0.14961201	0.40877628	0.07121998	0.8349867
YDL099W	0.084835425	0.20171353	0.020945681	0.7179497
YDL100C	0.19273995	0.049008727	0.63347965	0.53777874
YDL101C	-0.13100468	-0.07201753	0.34549785	0.33988744
YDL102W	-0.04546815	-0.14282784	-0.023327775	-0.09912823
YDL103C	-0.19768107	-0.873266	0.34760624	0.005239395
YDL104C	0.048427727	-0.2659503	-0.17578	-0.21455073
YDL105W	-0.17782964	-0.14311385	-0.019240122	-0.15571223
YDL106C	-0.34804505	0.08643389	0.09139638	-0.078005046
YDL107W	-0.066682026	0.16499469	0.005506126	-0.17400396
YDL108W	0.06755044	-0.28721803	-0.038670033	-0.022698538
YDL109C	-0.19720161	0.053108618	-0.101888254	-0.23646756
YDL110C	-0.27778304	0.0807386	-0.47188774	-0.75470316
YDL111C	-0.068254806	-0.28213453	-0.24840717	-0.35509875
YDL112W	-0.024913186	0.01909709	0.15425439	-0.051323213
YDL113C	-0.30348098	0.43774283	-0.2674485	-0.17829892
YDL114W	-0.002117485	0.80015707	0.5270879	0.9536032
YDL114W-A
YDL115C	0.062376685	0.36440295	-0.59113216	0.1183753
YDL116W	-0.24181543	-0.18006302	0.116146296	-0.015104319
YDL117W	0.18723434	-0.3705634	0.005446293	-0.008716669
YDL118W	-0.21280289	-0.44242823	0.019147225	-0.1796642
YDL119C	0.047782756	-0.4518772	0.05038753	-0.1817646
YDL120W	0.109635845	0.6627253	-0.09231305	0.38035512
YDL121C	0.15851447	0.18370104	-0.5836173	0.092513844
YDL122W	0.05502055	0.5273187	0.15451059	0.4088866
YDL123W	-0.06899034	0.26832783	-0.49656618	-0.25411084
YDL124W	0.109178185	0.97313124	0.4428477	0.42593133
YDL125C	-0.049779855	0.1812739	-0.35500333	-0.62801945
YDL126C	-0.07858117	0.7482436	-0.027757749	0.2680117
YDL127W	-0.102299556	-0.3866748	0.013865411	0.06673124
YDL128W	-0.34482664	-0.22413921	-0.24866647	-0.75313073
YDL129W	-0.013023607	0.28957915	-0.7707404	-0.35110456
YDL130W	0.16347507	-1.188468	0.45375076	-0.41226202
YDL130W-A
YDL131W	0.023330208	-0.39494184	0.11191596	-0.074178286
YDL132W	-0.050884224	0.22941908	-0.281272	0.4599142
YDL133C-A
YDL133W	-0.18186681	-0.17322591	-0.45003772	-0.53762877
YDL134C	-0.22443186	-0.1044568	-0.17829394	-0.10676545
YDL135C	-0.11720349	-0.7523422	0.12661797	0.060446773
YDL136W	0.16720286	-1.039935	0.090552434	-0.5531592
YDL137W	-0.065088466	-0.12127046	-0.10828051	0.06577372
YDL138W	0.07144669	-0.121992156	-0.1436648	0.099382766
YDL139C	0.039955653	-0.13885082	-0.24298352	0.060926355
YDL140C	0.13553765	-0.014010038	-0.11798903	0.040881895
YDL141W	-0.04391295	-0.19642396	-0.046638317	-0.29106924
YDL142C	0.15849444	-0.38970482	-0.3540696	-0.2906282
YDL143W	0.17868808	0.5010736	0.021253616	0.24266589
YDL144C	-0.026079074	0.015865859	0.32002962	-0.044414986
YDL145C	-0.16318306	-0.33778796	0.13148235	-0.10204763
YDL146W	0.01141745	-0.059802733	-0.07416866	0.124476574
YDL147W	0.02379898	1.1476192	-0.44995394	0.40393174
YDL148C	0.11971378	-0.003482483	-0.17841186	-0.15650566
YDL149W	-0.008677276	0.5218553	-0.120344214	0.06357129
YDL150W	0.33157715	-0.19742066	0.1071001	-0.095268674
YDL151C	-0.08448361	0.1493142	0.07693927	0.052510217
YDL152W	0.09239226	0.35193723	-0.012763858	0.3276833
YDL153C	-0.03323858	0.5452633	-0.34935832	0.14999695
YDL154W	0.2579728	0.66395485	0.037838995	0.30908045
YDL155W	-0.24109606	-0.48427522	-0.07557041	-0.6672562
YDL156W	0.19148138	-0.34440583	0.09383854	-0.11537488
YDL157C	0.08869143	-0.47576404	-0.26538077	0.059029296
YDL158C	0.44889832	-0.101180345	-0.26932514	0.10221227
YDL159W	-0.030792236	0.28468156	-0.04328163	-0.09061303
YDL159W-A
YDL160C	-0.25940838	0.14118668	0.24247873	0.22380002
YDL161W	-0.122419894	0.2754348	0.12834787	0.23914367
YDL162C	0.24960129	0.15101908	-0.23991762	0.1669925
YDL163W	-0.1601976	-0.070595264	0.40883017	0.1336313
YDL164C	0.16878484	0.38588467	0.08801013	0.060587864
YDL165W	0.1229156	-0.024304464	-0.04935484	0.298998
YDL166C	0.37079066	0.5678604	-0.36909258	1.1643144
YDL167C	0.081764385	0.42940652	-0.02974283	0.4795853
YDL168W	0.7887048	2.0982018	0.6058029	2.2488463
YDL169C	0.11866847	0.70922685	-0.33181596	0.30705103
YDL170W	0.15204316	-0.15285918	-0.4833684	-0.08629505
YDL171C	0.11253521	0.37245944	0.003241674	0.11553163
YDL172C	0.18755169	0.10080498	-0.009125918	0.49758828
YDL173W	0.0460401	0.20415455	0.030301668	0.45894983
YDL174C	0.091795325	-0.072976716	-0.10165153	-0.11560854
YDL175C	-0.17740251	-0.097832635	-0.4639594	-0.25364527
YDL176W	0.2928775	-0.3097477	0.23358983	-0.15311246
YDL177C	0.047413107	-0.108080946	-0.40486443	0.3109587
YDL178W	-0.12357766	-0.020107813	-0.5342294	0.116385356
YDL179W	-0.14742379	-0.7856855	0.39867064	0.038657956
YDL180W	0.16150874	0.46895725	0.33555353	0.8046112
YDL181W	0.009371415	0.5940176	0.038462237	-0.07773602
YDL182W	0.26373622	-0.015064947	0.23419783	-0.031218633
YDL183C	-0.06301079	0.30637848	0.13021898	0.4277606
YDL184C	0.21296011	-1.135647	-0.17074597	0.061235808
YDL185C-A
YDL185W	-0.24125382	-0.30165026	0.19594617	-0.14183299
YDL186W	0.0771774	-1.0792489	-0.19687963	-0.22336997
YDL187C	0.058893066	-0.42271572	-0.25400412	-0.14157861
YDL188C	-0.024509914	0.10147464	-0.30585244	0.028277492
YDL189W	0.016524639	-0.02491521	-0.05695702	0.17021826
YDL190C	0.044361427	-0.17536967	-0.14475167	-0.05754944
YDL191W	0.11634448	-0.8366552	0.19825268	-0.39901862
YDL192W	0.011098281	-0.5512836	0.1809201	0.117431715
YDL193W	-0.18697916	0.34770983	-0.2531864	-0.004393347
YDL194W	0.07311644	0.018189356	-0.14667746	0.017287357
YDL195W	-0.2652056	-0.04169544	0.09449999	0.3117375
YDL196W	0.17786708	-0.22278097	-0.12810844	-0.03263021
YDL197C	-0.1130759	0.49689838	-0.060069233	0.10766657
YDL198C	0.3740031	-1.214588	0.025954649	-1.2458535
YDL199C	-0.091378234	0.44196725	-0.14000572	0.052282054
YDL200C	0.25696757	0.088763826	-0.49224862	0.13051851
YDL201W	0.19576186	0.17173494	-0.42354396	0.085286915
YDL202W	0.21783595	-0.02565985	0.09156269	-0.06404313
YDL203C	-0.38170558	0.20009646	-0.27650434	-0.13482049
YDL204W	-0.3431174	0.05473513	-0.015997408	-0.73488814
YDL205C	-0.23362625	0.08988279	0.19457358	-0.1822056
YDL206W	0.0443241	0.11959198	-0.23925164	-0.0940416
YDL207W	-0.005147885	-0.07822546	0.08394114	-0.2733691
YDL208W	0.50697565	-0.21092796	0.09699731	-0.19272777
YDL209C	-0.103642955	0.77417266	-0.24066766	0.48172548
YDL210W	0.14899713	0.34532103	-0.14280234	0.40469247
YDL211C	-0.12619603	-0.2468665	0.29994807	0.051990055
YDL212W	-0.105371915	-0.6614366	0.08249734	-0.29350924
YDL213C	0.24176629	0.41120115	-0.22594914	0.5038976
YDL214C	-0.21862204	-1.1107647	-0.23698923	-0.67229795
YDL215C	-0.37562454	-0.5110111	-0.14115372	-0.62074363
YDL216C	-0.26397333	-0.3317803	0.08980234	-0.2918919
YDL217C	0.09203375	0.31201774	0.11359084	0.14673848
YDL218W	0.14635673	2.8290796	0.3265514	1.7866758
YDL219W	0.10373154	-1.2771757	0.60889673	0.08023134
YDL220C	0.04310722	-0.09032376	0.019933732	0.021383256
YDL221W	0.0451148	-0.34137323	0.37514126	-0.01795005
YDL222C	-0.45066696	-0.22940129	-0.09910254	-1.9219419
YDL223C	-0.29772508	0.62111366	-0.3388143	0.02146396
YDL224C	-0.22650145	-0.19977742	0.09530467	-0.14390884
YDL225W	-0.16361308	-0.115749635	-0.030514166	0.2184319
YDL226C	-0.14951245	-1.105964	0.197933	-0.6348033
YDL227C	0.026836753	0.13252434	0.4548288	0.040584445
YDL228C	0.015085243	-1.1034813	0.44596925	-1.4251286
YDL229W	0.12590861	0.45119	0.05927611	0.24732335
YDL230W	-0.15063503	0.08024743	-0.38561618	-0.020242477
YDL231C	-0.16065146	-0.14716054	0.11097166	-0.51190126
YDL232W	-0.11359898	-0.5069345	0.1267525	-0.35996005
YDL233W	-0.11312903	0.17882368	0.14425164	-0.19332668
YDL234C	-0.26683918	0.29561624	-0.29367685	-0.5045806
YDL235C	0.06527692	0.22614099	0.15821101	0.36394536
YDL236W	-0.04128702	-0.6155233	0.04512982	-0.33861506
YDL237W	-0.16401818	-0.34533924	0.06346619	-0.5428988
YDL238C	-0.19166139	-0.26223275	-0.21910225	-0.63693875
YDL239C	-0.034022443	0.10963563	-0.24695502	-0.13440509
YDL240C-A
YDL240W	-0.33433282	-0.07338828	0.3358385	0.05099089
YDL241W	0.25570914	0.47962376	0.071859956	0.50565886
YDL242W	0.03664942	0.53449154	0.024818392	0.09103973
YDL243C	-0.005520016	0.20383185	-0.04111759	0.21939957
YDL244W	0.028762292	1.0114503	-0.006552782	1.0833266
YDL245C	-0.17488863	-0.15772018	0.11100739	-0.28469893
YDL246C	0.41016027	0.13161163	0.2584241	0.28613693
YDL247W	-0.08826609	0.2169196	-0.2518966	-0.14590555
YDL247W-A
YDL248W	-0.32019228	0.038279213	-0.40012604	-0.8711982
YDR001C	-0.16847926	0.4819454	-0.46874216	-0.2713884
YDR002W	0.019983929	0.28869042	-0.0907436	0.8904529
YDR003W	0.39922553	1.2382499	0.5877114	0.44000655
YDR004W	-0.13855444	0.29530388	0.08264845	0.7821132
YDR005C	-0.11854843	0.05536615	-0.2639812	0.041191835
YDR006C	-0.26326123	0.55278814	-0.1697643	-0.48358178
YDR007W	0.053330995	0.18097846	-0.5291142	-0.24174984
YDR008C	0.11343367	0.33537877	-0.7342526	-0.1606606
YDR009W	-0.0976551	-0.11144778	0.018060729	-0.51701486
YDR010C	0.08515528	0.14300089	0.024922855	0.161951
YDR011W	0.28951794	0.518093	0.5019475	0.76649815
YDR012W	-0.005735956	-1.8512083	1.041918	-1.3318255
YDR013W	0.007487644	-0.6026447	0.3368119	-0.00524912
YDR014W	-0.08048007	-0.396931	0.15238473	-0.2520511
YDR015C	0.03390722	0.10149689	0.1561971	0.18671557
YDR016C	-0.06951828	-0.96270245	-0.256325	-0.71610904
YDR017C	-0.18128335	-0.27075475	0.16373646	-0.3365445
YDR018C	-0.26379114	0.6256476	-0.34957102	-0.29635522
YDR019C	-0.071890354	-0.13810474	-0.48717088	-0.16149165
YDR020C	0.07676352	-0.13624518	-0.47104555	-0.24766687
YDR021W	0.10387316	0.30447453	-0.2674026	0.2021119
YDR022C	0.0894873	0.22886555	0.03902369	0.18412295
YDR023W	-0.06582022	-0.638184	0.7198815	0.3443629
YDR024W	0.121880494	-0.08456512	-0.011782447	0.33985674
YDR025W	0.11652775	-1.0936459	0.80350554	-0.5188278
YDR026C	-0.079940856	-0.1812126	0.14021233	0.18625286
YDR027C	-0.21525247	-0.04356883	-0.09515561	0.05537282
YDR028C	-0.2736076	0.090253994	-0.056001853	-0.4492002
YDR029W	-0.1729176	-0.24005657	0.11365308	-0.4886225
YDR030C	-0.08318972	0.18542923	-0.001981199	0.007802378
YDR031W	0.10549827	0.08351788	-0.41351837	0.036758192
YDR032C	0.13979676	0.53735244	0.11798717	0.7377535
YDR033W	-0.11817683	-1.2690692	0.4839658	-0.8046953
YDR034C	-0.007933192	-0.3372846	-0.27047667	-0.60423845
YDR034C-A
YDR034C-C
YDR034C-D
YDR034W-B
YDR035W	-0.11303547	-0.007014528	-0.08970016	0.48977357
YDR036C	0.07239558	0.8708837	0.42905927	0.5551727
YDR037W	0.023755986	-0.19798715	0.091118366	0.068790615
YDR038C	0.001885291	0.2670097	-0.06700698	-0.14815257
YDR039C	-0.034455046	0.2325886	0.03465217	-0.17673495
YDR040C	-0.08336646	0.33491725	-0.16970262	-0.077355966
YDR041W	-0.085854016	0.004565183	-0.08966692	-0.35246482
YDR042C	0.030575842	0.8295959	0.55527246	0.8671899
YDR043C	0.027279504	0.90789986	-0.74929786	0.62158155
YDR044W	-0.3689168	-0.39708564	-0.6118507	0.04118827
YDR045C	0.08223406	-0.21816707	-0.02206897	-0.039465494
YDR046C	0.06727545	-0.48754448	0.5197509	-1.35696
YDR047W	-0.026197253	-0.47960353	0.5164933	-0.8063868
YDR048C	-0.029827684	0.22401759	0.08240917	0.10110762
YDR049W	-0.21099693	0.02648862	0.16001901	-0.20172125
YDR050C	-0.008670502	-0.6879407	-0.19884917	-0.10113919
YDR051C	0.012083867	-0.09075447	-0.19160071	0.2091441
YDR052C	-0.20030758	0.44364673	0.23474783	0.30220672
YDR053W	-0.09832143	0.15170714	0.7293154	0.31520158
YDR054C	-0.14512865	0.81106174	0.156017	0.48052225
YDR055W	0.052362077	-0.3083517	0.98459053	0.41606545
YDR056C	0.14098336	-0.13866632	0.37565914	0.34844887
YDR057W	-0.13412307	0.059525535	-0.006909266	0.38965183
YDR058C	0.02258424	0.051656634	-0.07247344	0.27446285
YDR059C	0.31915236	0.82016367	-0.009137349	-0.001903795
YDR060W	0.14009698	0.5655687	-0.013580471	0.30521512
YDR061W	-0.1595585	0.14576097	0.3746912	0.22638431
YDR062W	0.036776826	-0.67077166	0.19482718	0.1381582
YDR063W	-0.08097308	-0.56961584	-0.049577024	-0.049060144
YDR064W	0.20756763	-1.7972808	0.7517046	-0.8644246
YDR065W	-9.48E-04	-0.37621588	0.033454876	-0.2204631
YDR066C	0.21095735	-0.5462728	-0.09531112	-0.08876155
YDR067C	-0.020678706	-0.05388505	-0.5124433	-0.31220567
YDR068W	0.07918815	0.15478544	-0.3044367	0.33941442
YDR069C	-0.18506956	0.46484652	0.45315126	0.3648176
YDR070C	0.23860145	0.6206407	-0.1718317	0.19952305
YDR071C	-0.17882816	0.63561946	-0.19742109	1.0065441
YDR072C	-0.03696599	-0.109392844	-0.41211903	-0.6113843
YDR073W	-0.10585302	-0.08824946	-0.19640963	-0.81772083
YDR074W	-0.42737797	-0.27432308		-0.9608318
YDR075W	0.12528205	0.7441242	-0.16692457	0.25190204
YDR076W	0.012573205	-0.51095665	-0.5738221	-0.29531187
YDR077W	-0.016061261	0.29948246	-0.0718063	0.13018692
YDR078C	0.2197757	1.6022182	-0.48573378	1.7540802
YDR079C-A
YDR079W	0.42970338	0.2487988	-0.3452965	0.21462359
YDR080W	0.12064945	-0.092433706	0.007569721	0.10791561
YDR081C	-0.06992587	-0.026044033	-0.15335605	-0.05680458
YDR082W	-0.007763006	-0.007022504	-0.32668743	0.015044287
YDR083W	0.08021547	0.3546143	-0.107632786	0.3718687
YDR084C	0.15575632	-0.24124935	0.054883346	-0.1266349
YDR085C	-0.3047725	-0.16399407	0.16683081	-0.39311478
YDR086C	0.14825472	-0.6189375	0.13811967	0.027736498
YDR087C	0.03223459	0.15815218	-0.46378765	0.45528325
YDR088C	-0.009918711	0.03669437	-0.3140276	-0.120082594
YDR089W	-0.2777543	-0.20042399	-0.050224673	-0.14270513
YDR090C	0.1347585	0.006826384	-0.33471817	-0.40339112
YDR091C	-0.12248473	-0.60362726	0.16594368	-0.66068816
YDR092W	0.56649566	0.12547563	0.029334415	0.13906072
YDR093W	-0.12760697	-0.18648201	-0.49795923	-0.18038945
YDR094W	0.5084864	-0.61888313	0.30040434	-0.08528944
YDR095C	0.17327484	0.07084327	0.08323537	0.23865351
YDR096W	-0.08016223	0.19675308	-0.15564577	-0.24573487
YDR097C	0.059882354	0.6949556	-0.09316886	0.42522463
YDR098C	0.21470146	0.2849936	-0.14296407	0.6924609
YDR098C-A
YDR098C-B
YDR099W	-0.13372083	0.42864156	-0.29181442	0.1052863
YDR100W	-0.028134426	-0.08124074	-0.48712316	-0.22032355
YDR101C	-0.002859257	0.22250336	0.025447879	0.053273067
YDR102C	0.4268116	0.08810137	-0.1457501	0.2678826
YDR103W	-0.18156727	0.16427246	-0.027083568	0.04083953
YDR104C	0.34615713	0.03168884	0.14047866	-0.12352519
YDR105C	-0.18014202	0.04808482	-0.30096114	-0.4401283
YDR106W	0.19650963	-0.09193085	0.035387754	-0.0891535
YDR107C	0.06884872	0.1705281	0.49751973	0.16978835
YDR108W	-0.066161275	-0.4715976	-0.32636112	0.119381115
YDR109C	0.005871683	0.26895002	0.17841348	0.38929486
YDR110W	0.033191726	0.03415143	-0.3008129	0.44275108
YDR111C	-0.25821665	1.2703686	0.41769463	-0.001770418
YDR112W	-0.27750435	-0.14638275	-0.04911159	-0.1820235
YDR113C	-0.15582007	-0.07128032	0.14155778	0.31382665
YDR114C	0.08417205	0.043308407	-0.6695918	-0.14675719
YDR115W	-0.011830254	-0.31136546	0.005934518	-0.4792552
YDR116C	-0.042697046	-0.30162334	0.13796407	-0.36512306
YDR117C	-0.29269493	-0.20428964	0.30337033	-0.15798451
YDR118W	-0.08432414	-0.405709	0.16708142	-0.22689627
YDR119W	0.0630983	0.4458087	-0.05378621	0.32817265
YDR120C	-0.063767225			0.076536804
YDR121W	0.122973606	0.022171482	-0.21223319	0.25975472
YDR122W				-0.8512523
YDR123C	-0.011040375	-0.39254993	-0.005920194	-0.47648108
YDR124W	-0.068054646	-0.32718274	-0.15792443	-0.4633396
YDR125C	-0.04433068	-0.5964922	-0.25077215	-0.5409299
YDR126W	0.116113424	-1.0957371	-0.6014202	-0.4433335
YDR127W	-0.023374315	-0.20148204	-0.12021087	-0.2517849
YDR128W	0.12961498	-0.0789472	0.015027724	0.06450281
YDR129C	0.074738614	-0.11972	-0.24828008	-0.039191972
YDR130C	-0.12334956	-0.69423234	0.16164112	-0.50861704
YDR131C	-0.096297815	0.48330474	-0.029223839	0.4996018
YDR132C	0.9666318	1.569408	0.9372181	1.0292833
YDR133C	-0.3769783	-1.4214334	-0.5817472	-1.3994411
YDR134C	0.066624805	-1.0403655	-0.19566482	-0.5827198
YDR135C	0.11528294	0.33476755	-0.021141361	0.16369504
YDR136C	-0.05574403	0.12507987	0.039344363	0.009136157
YDR137W	-0.15433876	-0.38187236	-0.063642494	-0.5346668
YDR138W	0.23206283	-0.517372	-0.44458503	-0.16622832
YDR139C	0.21058866	-0.19244614	-0.43964183	0.06251511
YDR140W	0.3436015	-0.09936904	-0.19037415	-0.1115519
YDR141C	0.007735532	0.0722961	-0.12338527	-8.58E-05
YDR142C	0.03799616	-0.09985928	-0.17988667	-0.39769712
YDR143C	-0.11678159	0.16968219	-0.2635727	0.1549779
YDR144C	0.15740289	-0.52034104	0.088881955	0.06185552
YDR145W	-0.178024	0.53921837	0.42743754	0.3233124
YDR146C	-0.09137496	-0.88464814	0.6515912	0.0984153
YDR147W	0.011113218	0.034713794	0.16161646	0.15723701
YDR148C	-0.10196247	0.5946467	-0.48135757	-0.052926093
YDR149C	-0.23452589	-0.027095698	0.5174738	-0.2821019
YDR150W	0.6054839	0.18789035	0.08830261	0.19107948
YDR151C	-0.032343496	1.3778394	2.04E-04	1.642701
YDR152W	0.3710783	0.64559203	-0.28725612	0.26696154
YDR153C	-0.19766372	0.36678106	-0.014842182	0.9668679
YDR154C	0.6064621	0.30924532	-0.67701197	0.23693183
YDR155C	0.23554946	0.11555064	-0.31642684	0.09207965
YDR156W	0.343673	0.025322512	-0.079810515	0.19806826
YDR157W	0.380063	0.21740252	0.10128085	0.6071131
YDR158W	-0.019241862	-1.0516174	-0.07544255	0.046686932
YDR159W	-0.04735349	0.005275816	0.25626737	0.13278395
YDR160W	-0.01298153	-0.108353816	-0.046446964	0.15907246
YDR161W	0.20935073	0.20229042	0.048406854	0.1483804
YDR162C	0.03340935	0.109704904	-0.18569218	0.64110565
YDR163W	0.14895518	0.1314871	-0.20591152	0.16748421
YDR164C	0.08040535	0.08862314	-0.02170039	0.009595491
YDR165W	-0.024646476	-0.31923836	0.13468711	-0.07261635
YDR166C	0.21759209	0.56335014	0.36564258	0.33102193
YDR167W	0.0380707	-0.28374693	-0.32546693	0.29785448
YDR168W	0.15668312	0.16592151	-0.09674823	0.36948484
YDR169C	-0.1249102	0.33535337	0.29263264	0.18987398
YDR170C	-0.09557305	-0.3017742	-0.018390395	0.015015353
YDR170W-A
YDR171W	-0.21177405	1.4692577	-0.86136186	1.6298293
YDR172W	-0.21227202	0.39452702	0.009982959	0.907817
YDR173C	0.093793936	0.5510194	-0.48578507	0.83775365
YDR174W	0.029621143	0.04514789	-0.012499852	-0.07568014
YDR175C	-0.13613065	0.030216526	-0.081033945	0.023427878
YDR176W	-0.13693093	-0.32338953	0.23379356	-0.1389755
YDR177W	0.049279742	0.60451436	-0.6439009	0.7899997
YDR178W	-0.13663459	0.26226795	-0.6051778	-0.60484004
YDR179C	0.063619	0.2605632	0.045125276	0.92696005
YDR179W-A	0.08037302	-0.9899865	-0.3851664	-0.15172206
YDR180W	0.29093188	0.13249305	0.119177796	0.13538161
YDR181C	-0.030812033	0.4040777	0.14608566	0.20958635
YDR182W	-0.04554547	0.20806699	0.041924167	0.18446034
YDR183W	0.17481002	0.5741867	0.31358907	0.69486433
YDR184C	0.05551719	0.6604817	-0.27734312	0.6850288
YDR185C	-0.0667096	-0.007190362	-0.7699889	-0.08329423
YDR186C	-0.20476888	0.5321236	-0.22644244	0.58943814
YDR187C	-0.23512141	0.48410586	-0.013038993	-0.08714786
YDR188W	-0.10118071	0.39635578	0.012319624	-0.13177688
YDR189W	-0.27902234	0.4166781	-0.05833228	0.17999041
YDR190C	-0.090315424	-0.17191917	0.14343521	0.1320492
YDR191W	0.08199863	-0.6932084	0.35671812	0.38015485
YDR192C	0.01484128	0.22997263	0.020664105	-0.053800687
YDR193W	-0.15756443	0.17863828	0.038718015	-0.006089531
YDR194C	-0.07050538	0.7587924	-0.08718148	0.6261286
YDR195W	-0.04087974	0.84954625	-0.121868394	1.3676398
YDR196C	-0.17353152	-0.07199348	-0.38257718	-0.17395279
YDR197W	-0.18624002	-0.32281834	-0.097416624	-0.59665334
YDR198C	-0.098196544	0.018447947	-0.27306235	-0.025569716
YDR199W	-0.06998281	-0.1425331	0.12380953	0.078621455
YDR200C	-0.20301586	-0.021140695	0.16593628	-0.03902714
YDR201W	-0.070653416	-0.4394935	-0.020779109	-0.21474534
YDR202C	-0.071387485	0.04117007	0.038091063	-0.26740125
YDR203W	-0.19260027	0.08683513	-0.017720476	-0.1468435
YDR204W	-0.05988152	0.18541628	0.084864914	-0.27339375
YDR205W	-0.06864598	-0.14820674	0.22153284	-0.44408637
YDR206W	-0.12594962	-0.025630467	-0.11713507	0.23261558
YDR207C	0.13777108	0.17418158	0.09997964	0.24258123
YDR208W	-0.04022325	0.059347253	0.08632899	-0.08732513
YDR209C	0.002032382	-0.68133795	-0.017494753	-0.16698737
YDR210W	0.010916888	-0.69096875	0.14237624	-0.18763645
YDR210W-A
YDR210W-B
YDR210W-C
YDR210W-D
YDR211W	-0.13550016	0.34030056	-0.14233533	0.16377509
YDR212W	0.091123655	0.22364663	0.62256074	0.31334478
YDR213W	0.061359316	0.38800395	0.00533266	0.08184455
YDR214W	0.093354195	1.2125674	-1.225754	0.60536194
YDR215C	0.15416232	0.80788034	0.027138934	1.0353494
YDR216W	-0.15912762	0.16712588	0.4013844	0.16425733
YDR217C	0.2510231	0.28535944	-0.038140535	0.08955003
YDR218C	0.08051557	0.43621397	0.13728943	0.5151716
YDR219C	-0.19271868	0.057006635	0.12077795	-0.20845121
YDR220C	-0.005484395	-0.12057009	0.45342404	0.27034014
YDR221W	0.18599805	0.16849422	0.36489373	0.23577958
YDR222W	-0.017592069	-0.43677065	-0.47013634	-0.057052694
YDR223W	0.07319056	2.0826592	0.5249923	0.8483075
YDR224C	-0.30766803	-0.7686605	0.089841984	-1.123234
YDR225W	-0.38208348	-0.7949941	-0.636521	-1.4570429
YDR226W	0.054884814	-0.904744	0.41248524	0.20225048
YDR227W	0.16537338	0.20834158	0.3899538	0.055890806
YDR228C	-0.08161331	0.11389933	-0.1443024	0.6537791
YDR229W	-0.117155045	-0.19065621	-0.36426204	-0.20986365
YDR230W	0.13836725	0.40319622	-0.6470549	-0.08365629
YDR231C	-0.004949044	0.3495599	-0.54385215	-0.2665971
YDR232W	-0.127998	0.10278707	-0.059257783	-0.45197964
YDR233C	-0.21108615	-0.77133703	0.17528358	-0.3032547
YDR234W	0.1163367	0.33273578	-0.30063742	0.19246598
YDR235W	-0.1967432	-0.09110987	-0.094250664	-0.11249497
YDR236C	0.057549704	-0.3060258	0.014027402	0.060096823
YDR237W	-0.18849504	-0.24043389	0.11930418	-0.29479533
YDR238C	-0.123153105	0.16423878	0.19409534	-0.023087539
YDR239C	0.09010808	-0.033117026	-0.24909085	0.08203218
YDR240C	-0.02462843	-0.14165069	-0.14052999	-0.16653927
YDR241W	-0.07547116	-0.097822875	-0.29780978	0.0978695
YDR242W	0.14418645	-0.6832231	-0.37773746	-0.3662225
YDR243C	0.122995384	0.6282072	0.23979789	0.30535042
YDR244W	-0.23088147	-0.21047963	0.03246835	-0.26363307
YDR245W	-0.18141112	-0.104764946	0.2410332	-0.101707995
YDR246W	0.06489268	0.22797969	0.102777705	0.22312656
YDR247W	-0.21545061	-0.16093302	0.19046271	-0.79877734
YDR248C	0.05349122	-0.31616387	-0.033127107	-0.1710628
YDR249C	-0.103847966	0.0840808	-0.4505752	-0.09663247
YDR250C	-0.03300421	-0.116400465	-0.03879408	0.1512019
YDR251W	-0.16539863	-0.16112527	0.22406016	-0.5444094
YDR252W	-0.008279253	0.99277455	0.2541373	0.7014244
YDR253C	0.20882478	1.8004879	0.7028023	1.2888578
YDR254W	-0.012297489	0.50062263	-0.17928801	0.121842265
YDR255C	-0.12210308	0.26371324	0.1934061	-0.22965226
YDR256C	0.20542938	2.5229526	1.0337355	0.8363587
YDR257C	0.044126425	-0.06409763	-0.07386699	0.6286167
YDR258C	-0.3382432	0.6415975	-0.2501602	0.7723797
YDR259C	0.14257307	0.18918526	0.091061324	0.48290274
YDR260C	0.20485473	0.29334885	0.03057906	0.20486432
YDR261C	0.07575166	-0.059698388	0.27634788	0.40014067
YDR261C-C
YDR261C-D
YDR261W-A
YDR261W-B
YDR262W	-0.20544326	0.44017178	-0.4928018	-0.23557334
YDR263C	0.07846886	0.71527135	0.08527863	0.61332536
YDR264C	-0.36712068	0.10013968	0.32563755	-0.98307866
YDR265W	0.03428763	-0.029462276	-0.09947349	-0.41881323
YDR266C	-0.19218725	-0.30622876	0.088855475	-0.3062054
YDR267C	0.29282483	-0.5185228	-0.11982927	-0.021994907
YDR268W	-0.10164821	-0.2791796	-0.21638739	-0.38583595
YDR269C	-0.0788441	0.15405461	0.089631505	-0.012437508
YDR270W	0.01380559	0.7622423	0.32163617	0.35204166
YDR271C	0.32986984	1.3196778	0.31436932	0.6343565
YDR272W	-0.18445706	-0.36267	-0.6436456	-0.4206227
YDR273W	0.16136177	0.33303225	-0.23350596	0.57407755
YDR274C	0.0417548	-0.37191904	0.13272385	-0.3705864
YDR275W	0.14453599	-0.33276707	-0.6168674	-0.57062674
YDR276C	0.048212588	-0.2710957	-0.3289547	-0.7277312
YDR277C	0.012999163	0.2059569	-0.6434576	-1.0821363
YDR278C	-0.03860671	1.0187229	-0.4120273	0.57864434
YDR279W	0.10168061	-0.41503325	-0.077182695	0.05420474
YDR280W	0.03756146	-0.005081557	-0.48345914	0.04882755
YDR281C	0.11455619	0.23506019	-0.123205826	-0.1879842
YDR282C	-0.19622925	-0.091334015	-0.15300642	-0.549494
YDR283C	0.2584201	0.025491316	-0.14271426	-0.07648745
YDR284C	-0.08148059	-0.7245963	0.072763994	-0.22889195
YDR285W	0.11158569	0.630959	0.43754482	0.49051157
YDR286C	-0.009615675	0.21754062	-0.276628	-0.3015128
YDR287W	0.20931181	-0.12009654	-0.24644525	-0.35613364
YDR288W	-0.21582246	-0.096372254	-0.5890008	-0.62417966
YDR289C	0.11217141	-0.044201173	-0.343261	0.25738713
YDR290W	-0.34215036	0.3488561	-0.04140535	-0.018227858
YDR291W	0.054825395	-0.39651707	-0.04495851	-0.09988782
YDR292C	-0.22474189	-0.34090212	0.017645732	-0.35724145
YDR293C	-0.37657708	0.34299454	-0.27614278	-0.30166438
YDR294C	-0.09646205	0.27395666	-0.099805444	-0.23363557
YDR295C	0.1789233	0.067413	0.15909423	0.16604306
YDR296W	-0.039659455	-0.006997896	0.10833139	-0.2814554
YDR297W	-0.050997026	-0.9238224	-1.0277165	-1.2454176
YDR298C	-0.023110848	-0.39508772	-0.21209311	-0.13936059
YDR299W	0.15442416	-0.23607288	-0.007303745	0.5115516
YDR300C	0.10174743	0.32375172	0.035003945	0.4210813
YDR301W	0.09906615	-0.21252239	0.0785618	0.032165695
YDR302W	-0.06261584	-0.24445498	0.03409493	0.18073297
YDR303C	-0.03574782	0.1151834	0.047821954	0.715095
YDR304C	-0.016479593	-0.43409994	-0.44958693	0.18851444
YDR305C	0.11325732	0.23797116	-0.5162513	0.5433899
YDR306C	-0.119119	0.010627233	-0.13020419	-1.035888
YDR307W	-0.0885679	-0.52587175	-0.045113534	-0.22352025
YDR308C	0.060604714	-0.43170577	0.05853793	-0.17763999
YDR309C	-0.043106355	-1.7160404	0.7474649	-0.024070024
YDR310C	-0.09451312	0.15041135	-0.106491655	0.04373348
YDR311W	-0.0768744	-0.4066071	-0.15098086	-0.1590915
YDR312W	-0.019448247	0.18293026	-0.27064893	0.56004083
YDR313C	0.05999608	0.7441292	-0.56697094	1.0905848
YDR314C	-0.13644508	-0.06640201	0.19248718	-0.25025123
YDR315C	-0.049953315	-0.27339917	-0.17118055	-0.14062142
YDR316W	-0.1812073	0.055876367	-0.018851874	-0.2261903
YDR316W-A
YDR316W-B
YDR317W	-0.01837776	-0.44387054	-0.011457071	-0.12770711
YDR318W	-0.13321789	-0.57149535	-0.22683293	-0.30810982
YDR319C	-0.08175384	-0.6133077	-0.3262912	-1.0202923
YDR320C	-0.29035172	-0.11003657	-0.019287141	0.003627773
YDR320C-A
YDR321W	-0.01199914	-0.6285811	0.014517814	-0.5713605
YDR322C-A
YDR322W	-0.026677258	-0.36001036	0.07742541	-0.5399381
YDR323C	0.020135593	-0.62275964	-0.21789642	-0.1819575
YDR324C	-0.08649595	-0.09757303	-0.034167618	-0.28272036
YDR325W	0.11410172	-0.35267884	0.04448866	-0.1064661
YDR326C	-0.1799675	0.35881346	-0.20358217	0.2568647
YDR327W	0.28669387	-0.28836417	-0.7855268	0.04131429
YDR328C	-0.06343863	-0.12465679	-0.6802677	-0.10231675
YDR329C	0.11498897	0.4035939	0.17390499	0.3407151
YDR330W	-0.088088214	0.53341055	-0.08815513	-0.20091784
YDR331W	0.02699513	-0.14170532	0.15468368	-0.22075433
YDR332W	0.00626	0.70744	0.031552643	0.87870055
YDR333C	0.13089858	0.18447953	-0.010654139	0.36784434
YDR334W	0.024942636	-0.022647314	-0.58742374	-0.23360878
YDR335W
YDR336W	0.1611785	-0.26134777	-0.37536064	-0.003532385
YDR337W	-0.15470444	9.80E-04	0.04750582	-0.2705136
YDR338C	0.11966711	0.47779024	0.11718087	0.24582812
YDR339C	0.08001917	0.1147178	-0.07090405	0.22863114
YDR340W	0.4060738	-0.44066942	-0.11211395	0.14180781
YDR341C	-0.20146787	-0.4650717	-0.14400423	-0.17962219
YDR342C	-0.38045555	-0.016780728	-0.39047506	-2.2877836
YDR343C	-0.38922575	-0.09287608	-0.3913161	-2.0607324
YDR344C	0.11338964	0.32225877	-0.11314203	0.07928991
YDR345C	-0.2194882	-0.08366974	-0.48064587	-1.9255112
YDR346C	-0.17593123	-0.22117895	-0.27343154	-0.49920154
YDR347W	-0.117427185	-0.09029857	0.28155255	-0.16222504
YDR348C	-0.20716278	-0.5500292	-0.03254267	-0.18197855
YDR349C	-0.20662694	0.40521815	0.02810558	0.1424369
YDR350C	-0.21085326	0.3137252	0.106397256	-0.11636083
YDR351W	-0.16997318	0.18292612	0.29764837	0.20523578
YDR352W	0.037700675	-0.5144224	0.42167535	-0.3328772
YDR353W	0.33090878	1.4337142	1.6530194	0.8768027
YDR354W	0.0429317	-0.118038386	-0.2976545	0.20042554
YDR355C	-0.1409629	0.56414753	0.4890104	0.85263157
YDR356W	-0.15752932	0.5829805	0.2895243	0.64469534
YDR357C	0.030125767	0.37380835	-0.52972984	0.38580063
YDR358W	-0.3132916	0.09258744	0.001691595	-0.25533196
YDR359C	0.011332753	-0.107789546	-0.21097451	-0.03912609
YDR360W	-0.03154428	0.3412365	0.20957404	0.25519004
YDR361C	0.1265873	-0.057861246	-0.6335263	-0.05524865
YDR362C	-0.013858428	0.011411712	-0.18616746	-0.26247847
YDR363W	-0.11158912	-0.5568715	0.002855435	-1.0286036
YDR363W-A
YDR364C	-0.14139687	0.04351636	-0.2180488	-0.19995862
YDR365C	0.08638488	-0.24994539	0.44343883	0.378737
YDR365W-A
YDR365W-B
YDR366C	0.09947617	-0.34287232	0.16336027	0.1584022
YDR367W	0.14764658	-0.08564549	0.48978627	0.12480411
YDR368W	0.3494297	1.2507408	0.87811154	1.1724389
YDR369C	0.01673096	0.37486726	0.06638115	0.38628832
YDR370C	-0.0866086	-0.12420452	-0.40186566	-0.30946591
YDR371W	-0.20575038	-0.093064785	-0.30431318	0.12021721
YDR372C	-0.0400579	-0.05404333	-0.29461953	0.6562972
YDR373W	0.20341162	0.6449411	-0.0625993	0.79995155
YDR374C	0.22438508	0.3077289	-0.3049014	0.6641946
YDR375C	-0.066557206	-0.40252677	-0.17888093	-0.586868
YDR376W	-0.08278395	-0.30834395	-0.2583122	-0.5712817
YDR377W	-0.052082412	-0.26557934	-0.48960662	-0.45872968
YDR378C	0.017688213	-0.28378442	-0.4717187	-0.41970834
YDR379C-A
YDR379W	-0.11321909	0.39172828	-0.04971	0.38805833
YDR380W	-0.24189097	-0.78592575	-0.9876031	-0.31743458
YDR381C-A
YDR381W	0.006860566	-0.39020196	-0.14905298	0.1880825
YDR382W	0.14263335	-1.3229983	0.72775644	-0.74890375
YDR383C	0.09730205	-0.73905385	0.16184297	-0.2695834
YDR384C	0.043822948	-0.4308802	-0.61884224	-0.6714205
YDR385W	-0.16592309	-0.77425575	0.6603437	-1.2201295
YDR386W	-0.026202582	-0.09540812	-0.08470465	-0.03729538
YDR387C	-0.12763917	-0.09608308	-0.21841756	-0.55732304
YDR388W	-0.032129332	0.013644822	-0.09241429	-0.07951081
YDR389W	-0.049133934	0.10923065	-0.036237642	-0.17850001
YDR390C	-0.09557417	-0.1935532	0.028246332	0.10719383
YDR391C	0.038086466	-0.0965686	-0.5199256	-0.91127384
YDR392W	-0.059998788	0.004509638	-0.36948988	-0.11788648
YDR393W	-0.10537088	-0.43972182	0.31579834	-0.32377383
YDR394W	0.104440205	1.2702223	-0.07316339	0.72968423
YDR395W	-0.09613672	0.22269085	0.21037301	0.4452741
YDR396W	0.22293681	0.33919024	-0.52844125	-0.33424264
YDR397C	0.15577245	0.39498192	-0.4931599	-0.38415664
YDR398W	0.118291736	0.2541414	0.21300432	-0.10122025
YDR399W	0.09880631	-0.28622892	-0.86725855	-0.87468064
YDR400W	-0.082127355	-0.34571803	0.16044936	-0.08293842
YDR401W	0.015554786	0.51542133	-0.3174007	0.48591858
YDR402C	-0.19337513	0.46030548	-0.26891488	0.31381753
YDR403W	0.16455479	0.86809546	-0.5511227	0.45919093
YDR404C	-0.13894428	-0.16097379	-0.11272813	-0.38342953
YDR405W	-0.006392026	0.3280792	0.3348438	-0.31258884
YDR406W	-0.13483742	-0.452721	0.30725354	-0.40595475
YDR407C	-0.090838104	-0.21085432	0.2952266	-0.056279264
YDR408C	-0.013471128	-0.00994803	-0.7507558	-0.60706496
YDR409W	0.009699911	-0.03801153	-0.02759017	0.032939192
YDR410C	-0.05504066	-0.4928084	-0.12135667	0.13701932
YDR411C	-0.24508318	-0.3829603	-0.12417841	-0.6814339
YDR412W	0.08571708	-0.09543326	-0.42708766	-0.14525455
YDR413C	0.19081703	-0.035246547	-0.3325336	0.036035527
YDR414C	0.026913188	-0.015485428	-0.20978625	0.17689145
YDR415C	-0.16277452	-0.5718661	-0.2391341	-0.42701936
YDR416W	-0.20757444	-0.08895099	-0.046465024	0.18785942
YDR417C	0.11593925	-1.3106403	1.0276592	-1.0778459
YDR418W	0.014621512	-1.3630602	1.0341691	-1.2501676
YDR419W	-0.18780807	0.00840766	-0.15857907	-0.3523916
YDR420W	-0.19615039	-0.20286322	0.050898306	-0.011086654
YDR421W	-0.056066327	0.45771402	-0.20130044	-0.03290759
YDR422C	-0.11914733	-0.03742975	-0.19083524	-0.55868816
YDR423C	-0.048173085	0.6782926	0.3839615	-0.28891125
YDR424C	0.24668896	-0.103650056	-0.55666906	-0.007726844
YDR425W	-0.12671109	-0.15233827	-0.98050505	0.33958212
YDR426C	0.07485613	0.33885893	-0.538182	0.4023644
YDR427W	0.08388081	0.7577639	-0.13711864	0.34578592
YDR428C	-0.023483142	0.07099334	-0.15183546	0.14851183
YDR429C	0.120542556	-0.008625399	-0.056589738	-0.008933188
YDR430C	0.04636617	-0.3627455	0.05494166	-0.38367337
YDR431W	-0.0658145	-0.02959299	0.18815115	0.007399892
YDR432W	0.08084507	-0.14013009	0.47473118	-0.32895377
YDR433W	0.23813224	-0.29491943	0.51078767	-0.31085664
YDR434W	-0.05146853	-0.03371413	-0.11396021	-0.021194488
YDR435C	-0.15654165	6.27E-04	-0.23523232	-0.5379555
YDR436W	-0.06520805	0.2588226	-0.4130625	-0.3808989
YDR437W	-0.06651809	-0.36157438	-0.20363975	-0.27938965
YDR438W	-0.10031229	0.19781646	-0.13039431	-0.31809145
YDR439W	-0.1478535	0.11527526	0.27006698	-0.30607176
YDR440W	-0.058991283	-0.12714398	0.21208146	-0.16331303
YDR441C	0.12829545	0.7297114	0.0049766	-0.1521003
YDR442W	0.24176678	0.6194947	0.30324692	0.14179578
YDR443C	-0.08192088	0.30203262	0.411564	-0.010186359
YDR444W	-0.1027894	-0.15906222	-0.03635408	-0.32532963
YDR445C	0.097492166	-0.016777046	0.042864077	-0.012612514
YDR446W	0.08170706	0.68888605	-0.1961025	0.19649237
YDR447C	0.017097384	-0.9649324	0.38316107	-0.54095536
YDR448W	-0.03227756	0.047888655	-0.03957002	0.3384445
YDR449C	0.14044926	0.08437905	0.111159086	0.29155478
YDR450W	0.10554112	-0.8214034	0.30327615	-0.5559971
YDR451C	-0.16010682	-0.5859606	0.3236531	0.1781024
YDR452W	0.042291507	-0.054805722	0.26432925	-0.17439052
YDR453C	0.123610996	2.1453342	0.8893378	0.13149458
YDR454C	0.15769377	-0.6404117	0.031082623	-0.10617311
YDR455C	-0.30213436	0.35204643	-0.010100648	-0.10689221
YDR456W	-0.09263416	0.36466077	-0.046710614	-0.12577888
YDR457W	0.19498524	0.4015401	0.19094649	0.18772553
YDR458C	-0.022484422	-0.24342093	0.10404427	-0.029046599
YDR459C	-0.22285439	-0.7099748	0.21839115	-0.53105813
YDR460W	0.08060212	-0.08571791	-0.23166743	0.05281987
YDR461W	-0.0905125	-1.4007063	0.06474921	0.013637602
YDR462W	0.069668084	0.16380848	-0.3579729	-0.22744143
YDR463W	-0.116048224	0.542503	-0.35216793	0.5487488
YDR464W	0.17494975	0.13664107	0.11161983	0.18829457
YDR465C	0.06941274	0.75429726	-0.47003716	0.4546085
YDR466W	-0.13475978	-0.001746517	-0.15167269	-0.29625222
YDR467C	0.059942063	0.06933296	-0.2837987	-0.22364461
YDR468C	0.119919784	-0.41603208	-0.09979451	-0.20499608
YDR469W	-0.033928335	-0.5365677	-0.118069366	-0.2376838
YDR470C	-0.005347041	-0.34320882	0.072542086	-0.0392477
YDR471W	0.06418698	-1.2465303	0.59370315	-0.7046715
YDR472W	0.29635534	-0.46466142	0.17869857	0.08675968
YDR473C	-0.064139746	-0.32424036	-0.22408438	-0.23803888
YDR474C	0.024435757	-0.3168409	-0.27735117	-0.47946456
YDR475C	-0.3584606	-0.2950397	-0.12877342	-0.57169074
YDR476C	0.24420649	0.48554188	-0.13808633	-0.3182863
YDR477W	-0.30195796	0.22304998	-0.13868007	-0.31438354
YDR478W	0.36155224	-0.10778571	0.14891024	-0.027667819
YDR479C	-0.20330647	-0.003039725	-0.31154668	-0.50397855
YDR480W	0.21282715	0.6992804	0.32581523	0.5901246
YDR481C	-0.21057738	-0.09043297	-0.18649049	-0.67189974
YDR482C	0.18819232	-0.08772241	-0.78894246	-0.19647117
YDR483W	-0.25978932	-0.27643746	-0.081935436	-0.46201384
YDR484W	0.0793013	-0.008498738	-0.049440846	0.30741453
YDR485C	0.07293572	0.58983374	0.047549084	0.94632095
YDR486C	0.123657405	0.43941092	-0.16655524	0.5849622
YDR487C	0.32241154	0.18826556	0.17204407	0.32462725
YDR488C	0.21202075	-0.19981015	0.44650686	0.094428904
YDR489W	-0.07587868	-0.14684974	0.0322586	-0.39584434
YDR490C	0.17768367	0.086829245	-0.22691888	-0.2914828
YDR491C	0.025188576	-0.20459788	0.2370988	0.114334494
YDR492W	-0.024107106	-0.67523646	-0.07654104	0.110152304
YDR493W	0.20235814	0.19043317	0.023369223	0.42025474
YDR494W	-0.10245601	-0.28493017	-0.21125709	-0.24502468
YDR495C	0.017511738	0.16512534	-0.021623023	0.37344638
YDR496C	0.05420655	-0.19856933	-0.015508145	-0.045762386
YDR497C	-0.6232849	-0.90822345	0.8932681	-1.2798504
YDR498C	-0.024292327	-0.5708888	0.13117921	-0.5280404
YDR499W	-0.15301928	-0.23027915	0.41671687	0.10596253
YDR500C	0.25514087	-0.8364533	0.38442972	-0.5367805
YDR501W	0.006992543	1.4119616	1.0116591	1.5966439
YDR502C	-0.294541	-0.119857624	1.3446817	0.4621735
YDR503C	-0.37169063	-0.089427486	0.42860568	-0.0370403
YDR504C	0.08041009	0.007443644	-0.40180844	0.044362277
YDR505C	-0.35910845	-0.10246921	0.037082322	-0.40275925
YDR506C	-0.21022569	0.008912771	-0.2602545	-0.10802089
YDR507C	-0.08206932	-0.040071726	0.2855392	-0.0992603
YDR508C	-0.013331577	-0.08850233	0.4832886	-0.6670699
YDR509W	-0.16794524	-0.11852168	0.24055581	-0.4466371
YDR510W	0.11667624	0.10535388	0.38461804	0.26475295
YDR511W	0.32087177	0.5990962	-0.038046375	0.1346106
YDR512C	0.32209015	0.68629193	-0.030501314	0.4355645
YDR513W	0.31687358	1.1182498	0.6401215	0.5270669
YDR514C	0.2239747	0.55256844	0.14626984	0.42415348
YDR515W	0.25129455	1.2355995	0.18051973	0.84622884
YDR516C	0.01766197	0.14652361	-0.58081347	0.1760299
YDR517W	-0.19587232	0.11379903	-0.1794363	-0.7596537
YDR518W	-0.3792656	-0.7349085	-0.18690161	-0.28375718
YDR519W	-0.21624494	-0.6977811	0.07456796	-0.4182455
YDR520C	0.053332414	-0.20917234	-0.21796417	0.018019728
YDR521W	-0.24980679	0.052373417	-0.115558	-0.21881278
YDR522C	0.072081886	0.11508669	-0.0777615	0.6513252
YDR523C	0.004420012	0.35881937	0.02920879	0.61502475
YDR524C	-0.018661473	0.19384	-0.17628297	-0.025778007
YDR525W	-0.105546445	0.40569907	-0.4538027	0.3292923
YDR525W-A
YDR526C	0.10185993	0.59029436	-0.04093615	0.41771704
YDR527W	0.07482901	0.5031404	-0.11864514	0.39433244
YDR528W	0.33261338	0.77959657	0.002431184	0.89270073
YDR529C	-0.023676466	0.12435001	-0.61157334	0.07420361
YDR530C	0.15616262	-0.14656085	-0.17077704	0.33111012
YDR531W	-0.011143889	-0.3578151	-0.33128318	-0.035352737
YDR532C	-0.0410095	0.2513254	-0.14920487	0.50307965
YDR533C	1.0426599	1.5742557	0.002377689	1.432233
YDR534C	0.04139614	0.45276582	0.23644017	0.159839
YDR535C	-0.056930445	0.035170957	0.20674379	-0.08339084
YDR536W	0.1735141	0.1228438	-0.034684375	-0.066634804
YDR537C	-0.19245186	-0.40217736	-0.18860881	-0.41941673
YDR538W	0.14240602	-0.17458433	-0.19469726	-0.36417425
YDR539W	-0.2827607	-0.47397187	0.25028694	-0.082423985
YDR540C	-0.160514	-0.050048895	-0.09099235	0.02412641
YDR541C	-0.02831624	-0.45343596	0.19597447	-0.14981376
YDR542W	0.20984903	1.0901402	-0.022228576	1.507277
YDR543C	0.057147257	0.46219882	-0.004535444	0.7470746
YDR544C	0.04667338	0.3373288	-0.056620374	0.45471275
YDR545W	-0.1324616	-0.31382677	0.3196326	-0.3134555
YEL001C	0.16924597	-1.0300394	0.35226732	0.066874646
YEL002C	-0.08324504	-0.6679628	0.6659597	-0.012291204
YEL003W	0.1632129	-0.49695477	0.4930357	0.3430605
YEL004W	0.023422584	-0.24119426	0.36440405	-0.33986562
YEL005C	-0.12075578	-0.039485727	-0.21555239	-0.24812074
YEL006W	-0.05375985	-0.31533396	0.17633706	-0.12743661
YEL007W	-0.25208527	-0.20781377	0.04138985	-0.45690987
YEL008W	0.07545692	-0.006785989	-0.060880307	0.41148496
YEL009C	-0.08862066	-0.51279855	-0.2746005	-0.5708082
YEL010W	0.08102274	-0.16185836	0.040898196	0.16117704
YEL011W	-0.3412081	-0.5764173	0.10943138	-2.2957857
YEL012W	-0.1557032	0.5314379	-0.7629042	0.011656946
YEL013W	-0.30522922	-0.042585913	0.040336944	-0.027111633
YEL014C	0.039488047	-0.3355606	-0.21711291	0.0833203
YEL015W	-0.23061302	-0.41737825	-0.22081715	-0.45514098
YEL016C	-0.07847677	-0.41230863	0.01936102	-0.21967188
YEL017C-A	0.013313318	-0.4155813	-0.45229635	-0.28400725
YEL017W	-0.24008542	-0.46250233	0.102456965	-0.51062226
YEL018W	0.05937056	0.0381457	-0.23445769	-0.12562564
YEL019C	-0.19447486	-0.09584828	0.06837088	0.027640916
YEL020C	-0.14359772	0.057950087	-0.3332063	-0.26926172
YEL020W-A
YEL021W	0.18057351	0.18118933	-0.40137178	-0.04009725
YEL022W	-0.09233227	-0.2228875	0.24783932	-0.2298058
YEL023C	0.07412404	-0.16455992	0.0857112	-0.14880271
YEL024W	-0.3281152	0.031203825	-0.4491179	-0.4478404
YEL025C	-0.0868939	-0.4413898	-0.05583641	-0.4624545
YEL026W	0.24125034	0.19241825	-0.08379186	0.22096844
YEL027W	0.10852563	-0.6483906	0.21911165	-0.2787729
YEL028W	-0.055374525	-0.56978476	-0.58793837	-0.47073147
YEL029C	-0.14647564	-0.8503678	-0.25848767	-0.5511572
YEL030W	-0.25647348	-0.24829252	0.03756644	-0.023460409
YEL031W	0.11376603	0.39696926	0.14949653	0.011416167
YEL032W	-0.14133358	-0.6565653	0.16140343	-0.38470808
YEL033W	0.24902959	-0.016422242	-0.106096044	0.031343292
YEL034W	0.19154903	-0.15785211	-0.012949929	-0.11974149
YEL035C	0.12912437	0.29569367	-0.10826902	0.090757765
YEL036C	-0.10783169	-0.13520887	-0.04984745	0.027276684
YEL037C	0.3331905	0.8938594	0.28160852	0.45352802
YEL038W	0.13571307	0.3979243	-0.6964642	0.06689651
YEL039C	0.012627503	0.6438745	-0.7103134	0.5063761
YEL040W	-0.09541379	-0.9928791	0.7854103	-0.02660048
YEL041W	0.011555828	-0.20727196	0.010380566	-0.27469778
YEL042W	-0.117539026	-0.12232494	0.5560969	-0.2690016
YEL043W	-0.009931927	0.50941575	0.54947895	0.53001213
YEL044W	0.13196254	0.096631125	-0.7059069	0.020100992
YEL045C	0.008802433	0.16790704	0.25165042	0.12521793
YEL046C	0.18917614	-0.041543365	0.11930606	-0.22933729
YEL047C	-0.033808336	-0.3876801	-0.1478701	0.7860423
YEL048C	0.060030743	-0.46700194	-0.010644108	-0.031352904
YEL049W	0.2737556	1.0329733	0.18898092	1.3583276
YEL050C	-0.053561088	0.35873875	0.4810813	-0.17597952
YEL051W	-0.009367377	-0.34862018	0.2873034	0.46017835
YEL052W	-0.03413178	1.0211505	0.5821279	0.46101347
YEL053C	0.035373837	0.7316848	0.6186923	0.8102464
YEL054C	0.087935545	-1.4327594	0.95642585	-1.1845555
YEL055C	0.029942973	-0.3034047	0.118030354	-0.122676656
YEL056W	-0.102470085	-0.20737441	0.2568387	-0.4280117
YEL057C	0.1124669	0.37765086	0.08629964	0.25760147
YEL058W	-0.12318295	-0.25916427	0.11507358	-0.50513643
YEL059C-A	0.015740123	0.15223183	-0.08678952	-0.07788057
YEL059W	-0.07138539	0.33879766	-0.12885547	0.059006583
YEL060C	-0.24951467	0.8137125	0.041325383	-0.32567188
YEL061C	-0.083794646	0.14690432	0.3929591	0.2640259
YEL062W	-0.14440972	-0.008518018	-0.025790095	-0.034936797
YEL063C	-0.31955248	-0.002721855	-0.08578421	0.1312909
YEL064C	-0.16836008	0.49902582	0.10884596	0.01058097
YEL065W	-0.017117154	1.2298687	1.0564151	-0.91455597
YEL066W	0.2077369	-0.17051907	-0.25373933	-0.25024888
YEL067C	-0.045812815	-0.24521123	-0.0987322	-0.09589607
YEL068C	0.12814787	-0.22209296	0.21949388	-0.021003883
YEL069C	-0.23138422	-0.11545428	0.13022164	-0.4279064
YEL070W	-0.14436671	1.3203585	-0.025072983	0.7190718
YEL071W	0.28803322	0.26602075	-0.5197564	0.5037269
YEL072W	0.07334291	1.3284202	0.3610257	1.8074514
YEL073C	-0.25111836	-0.9842836	-0.020041447	-1.5263579
YEL074W	0.08876794	0.047182824	0.07799333	0.253973
YEL075C	-0.16052973	-0.188721	-0.010243993	-0.15998042
YEL076C	-0.09858342	-0.13875304	0.15761499	-0.076482564
YEL076C-A	-0.16360474	-0.3449659	0.17907009	-0.110906295
YEL076W-C	-0.104353346	0.027041614	0.098430544	-0.105587274
YEL077C	-0.17297705	-0.38203663	0.12319743	-0.44803524
YER001W	-0.09130701	-0.56777114	0.5238578	-0.680167
YER002W	0.22692937	-0.12765329	0.024876887	0.025769852
YER003C	-0.24846026	-1.087669	0.87317884	0.34638602
YER004W	0.1881088	0.32516858	-0.012768122	-0.06590215
YER005W	-0.24252668	-0.32376635	0.010021597	-0.44743684
YER006W	-0.14504234	0.60224795	-0.28482047	0.5018546
YER007C-A	0.1877313	-0.18007948	0.22683367	0.19001545
YER007W	-0.06470663	-0.16336378	-0.08960664	-0.19454026
YER008C	-0.06304438	-0.05244511	0.20793894	0.21679997
YER009W	0.13343383	-0.985212	0.11482869	-0.006854864
YER010C	0.0721559	-0.632518	-0.02004252	-0.14054559
YER011W	0.23733683	-0.018496677	-0.21001916	0.329965
YER012W	0.23739368	1.3593712	-0.10351779	0.838835
YER013W	0.094813466	-0.018902496	-0.20263189	0.3642316
YER014C-A
YER014W	-0.22318608	-0.25519633	-0.15497099	-0.21374738
YER015W	-0.31078017	-0.24021481	-0.19471276	-1.0212871
YER016W	-0.14444676	-0.56281465	0.1565672	0.022909861
YER017C	0.059212156	0.07137776	-0.35469887	0.32442877
YER018C	0.041867048	-0.5665472	0.4484465	-0.20187248
YER019C-A	0.20799115	-0.320685	-0.07067779	-0.40872437
YER019W	-0.1141727	-0.50540036	0.13657416	-0.19235486
YER020W	0.017772714	-0.09255257	-0.06896065	-0.8865131
YER021W	-0.20510188	1.1390913	-0.04646486	0.33840674
YER022W	-0.17856303	-0.11822714	-0.035781227	0.12187038
YER023W	-0.18951973	-0.9675122	0.2058724	-0.7067839
YER024W	-0.1398825	-0.8175356	-0.9115282	-1.2871277
YER025W	-0.17745066	-0.023441978	0.07053276	-0.35673678
YER026C	-0.21003489	-1.2364384	0.301881	-1.2233372
YER027C	-0.37086517	-0.4728808	0.030246044	-0.6425568
YER028C	0.14149413	-0.32226276	-0.1855052	-0.6664506
YER029C	0.09874478	-0.30732918	0.1406767	-0.02565059
YER030W	0.2050134	-0.38804957	-0.076577336	0.09096785
YER031C	0.11472684	0.10957925	0.26671422	0.024785724
YER032W	0.13053015	-0.4240098	0.099358365	0.010196854
YER033C	-0.090645425	-0.14830925	-0.0546095	-0.076242834
YER034W	0.16419622	-0.31314313	-0.67463404	-0.028041499
YER035W	0.035313748	0.24653864	-0.71704537	0.22017883
YER036C	0.15892515	0.8219614	-0.3646792	0.73268104
YER037W	-0.11243799	0.3826738	-0.8281018	0.9478609
YER038C	0.2603869	0.11676067	-0.60335195	0.840626
YER039C	-0.078467146	-0.28472733	-0.4601565	-0.35055813
YER039C-A
YER040W	-0.11969245	0.011124278	-0.2798595	0.04529063
YER041W	-0.31853712	-0.8569329	0.7451271	-0.6494551
YER042W	0.51509076	0.7806906	0.39505926	1.4317923
YER043C	-0.41022032	-0.3011094	1.0155045	-0.093979016
YER044C	0.084414706	0.040655967	-0.84575754	-0.12791407
YER044C-A	-0.07246947	0.7474193	0.07451591	0.98246866
YER045C	0.15106864	1.0643427	-0.7832805	0.42199996
YER046W	-0.017276157	0.6279515	-0.45696294	-0.12491846
YER047C	-0.033064872	-0.14831975	-0.10871423	-0.19463404
YER048C	-0.13117586	-0.15623435	-0.34696585	0.05118454
YER048W-A
YER049W	0.2214334	0.21775556	-0.15121746	0.685503
YER050C	-0.13986474	0.35470504	-0.391888	0.664524
YER051W	-0.10104214	0.4584533	-0.6698344	1.3617295
YER052C	0.014266765	0.77193034	-0.017535478	2.2437558
YER053C	0.23790935	-0.26775026	-0.4410172	-0.8900992
YER053C-A
YER054C	-0.19826314	0.60987353	0.23628318	0.304679
YER055C	0.102340974	-1.0601892	-0.36298737	-0.053950056
YER056C	-0.049880512	-1.1321968	-0.2847178	-1.635958
YER056C-A	0.20338526	-1.0672569	0.48856223	-0.1582003
YER057C	0.16834034	-0.6188318	0.06737834	0.16610119
YER058W	0.2627164	-0.29889697	-0.13654563	0.22701867
YER059W	-0.107499406	-0.24760312	-0.031415604	-0.23834924
YER060W	0.06280562	-0.8711584	-0.10688241	-0.5981985
YER060W-A	0.17630786	-0.24260801	0.26610917	0.035511762
YER061C	-0.038955525	-0.6702219	-0.1900481	-0.99736416
YER062C	0.086570024	-0.24177772	-0.22075474	-0.31656763
YER063W	0.03003256	-0.22302058	0.20423742	-0.078770235
YER064C	-0.108499035	0.28328663	0.33853862	-0.28945136
YER065C	-0.02555473	-0.38561034	-0.8735198	-1.120079
YER066C-A	-0.3083675	0.21300691	-0.37902236	-0.72380334
YER066W	0.07531934	-0.43787974	-0.6482156	-0.8252297
YER067W	-0.16346563	0.017044604	-0.30094537	-0.9741623
YER068W	-0.11685372	-0.26798055	-0.1372576	0.19343345
YER069W	-0.12666012	0.045765474	0.09632729	0.41657817
YER070W	0.19268021	-0.5065799	0.2560228	0.15614735
YER071C	-0.033165276	-0.1324687	-0.1408368	0.2820239
YER072W	0.18510875	-0.22892812	0.13393572	-0.093101874
YER073W	-0.064156115	-0.40254408	-0.07619577	-0.40098712
YER074W	0.21504173	-1.2322738	0.68339515	-0.72278893
YER074W-A
YER075C	0.114789665	0.38667625	3.52E-04	0.24167478
YER076C	0.19420677	-0.5443814	0.027757803	-0.1694951
YER077C	-0.092574924	0.18550545	0.08430691	0.108517006
YER078C	0.17554575	-0.69738483	0.44630605	-0.32453045
YER079W	0.019839104	-0.39871642	0.3719523	-0.13955489
YER080W	0.1716978	0.01670931	0.29839718	0.012417031
YER081W	-0.03813471	1.286644	0.044980735	1.3896859
YER082C	0.18146977	1.0129658	-0.23946762	0.94009626
YER083C	0.005230522	-0.21496895	-0.013069622	-0.55062807
YER084W	-0.032613985	0.035778597	-0.42398927	-0.3022948
YER085C	-0.15371498	0.26320273	-0.004967779	0.25002682
YER086W	0.12902363	-0.6098974	-0.1441779	-0.49235255
YER087C-A	-0.09817414	-0.24562457	0.44752982	-0.021940254
YER087W	-0.025069207	0.098611586	0.09155947	-0.077051945
YER088C	-0.29970047	0.22762835	0.28265506	-0.19134153
YER089C	0.31805587	-0.04762865	0.10391627	0.10639573
YER090W	-5.12E-04	0.17367207	-0.022412859	0.8547437
YER091C	-0.122997224	0.13727511	0.9967211	-0.018187478
YER091C-A
YER092W	0.1309975	0.46550387	-0.19425239	0.38952714
YER093C	0.31390455	-0.0965466	-0.1038602	0.046908215
YER093C-A	0.056160256	0.8643688	-0.14881983	0.4745428
YER094C	0.29889154	0.63448805	-0.6379848	0.07751709
YER095W	-0.15599057	-0.57646555	0.36434186	-0.56917536
YER096W	0.019792467	0.33707568	-0.745728	0.41563663
YER097W	-0.110552065	0.03093499	0.008124296	-0.23241355
YER098W	-0.24824598	-0.06663917	-0.02110336	-0.582912
YER099C	-0.06726239	-0.035401046	-0.41473466	-0.52070534
YER100W	-0.009731069	0.03730936	-0.0786266	0.70618755
YER101C	-0.1411756	0.118251994	-5.51E-04	0.09230916
YER102W	-0.09501977	-1.4231042	0.55751264	-0.7179064
YER103W	-0.31097504	1.5898819	-1.0939134	2.1926146
YER104W	-0.051342875	0.7597964	-0.35317338	1.7556052
YER105C	-0.037771024	0.022068024	-0.23207271	0.4910753
YER106W	-0.16160068	0.8753565	0.0961059	1.4107934
YER107C	-0.17632806	-0.15324163	0.057781223	0.13138166
YER109C	0.008520573	-0.04059771	0.07618946	-0.07953768
YER110C	-0.20457172	-0.08179994	0.09724143	-0.3811335
YER111C	-0.12901808	0.2114355	-0.15467712	0.15289423
YER112W	-0.0836322	0.08823591	0.09841239	0.5002764
YER113C	-0.076854095	0.07569822	0.14542866	-0.14027253
YER114C	-0.1009013	-0.025351048	0.37486374	-0.07185676
YER115C	0.16352522	-0.11651459	-0.18238121	-0.6364039
YER116C	-0.18325374	-0.008662064	-0.5694407	-0.84631735
YER117W	0.074223496	-1.6044971	0.45953828	-0.5593149
YER118C	-0.18590346	-0.6980533	0.46755064	-0.09529245
YER119C	-0.13930462	0.09678529	0.001152426	-0.21360579
YER119C-A	-0.23028871	-0.09566562	0.23466726	0.1688668
YER120W	-0.032309733	-0.16550763	0.5531058	0.107607566
YER121W	-0.26891822	-0.39241433	-0.3527377	-0.99975
YER122C	-0.25857875	-0.2629688	0.2656846	-0.08051063
YER123W	-0.30978388	-0.36337346	-0.32327038	-0.2503235
YER124C	-0.2062697	-0.32224327	-0.27787933	-0.894287
YER125W	-0.27417126	0.19758062	-0.016408196	-0.07735628
YER126C	0.09834232	-0.3796962	-0.2921249	0.057681598
YER127W	0.12525176	0.12121189	-0.43847957	0.13402162
YER128W	0.009743348	-0.25744504	-0.028312333	-0.11672408
YER129W	-0.12670901	-0.2880237	0.21744011	-0.11388294
YER130C	-0.014084684	-0.06543621	-0.31774977	0.04310574
YER131W	0.017944306	-1.1631882	0.752877	-0.4869917
YER132C	0.020787787	0.15531541	0.3397014	-0.02071362
YER133W	-0.34137946	0.14784661	-0.37720153	-0.098447494
YER134C	-0.10667296	-0.35131508	-0.08993289	-0.5928558
YER135C	0.11576828	0.023224082	0.1660563	-0.12645257
YER136W	-0.26823384	0.3781392	0.06260264	-0.00107947
YER137C	-0.13879338	0.20033988	-0.5557359	0.13694017
YER137C-A
YER138C	-0.0995419	-0.47369877	0.5628005	-0.11325075
YER138W-A
YER139C	-0.08347872	-0.436158	-0.18427569	-0.52366114
YER140W	-0.003963135	-0.18596396	0.10266279	-0.50311315
YER141W	-0.13274243	0.8551011	0.16027617	0.4077046
YER142C	0.43041152	1.3813589	-0.049073815	0.4509401
YER143W	0.1740103	1.2288121	0.15984693	0.6241253
YER144C	-0.15066849	0.16260692	0.30231538	-0.28328428
YER145C	-0.071194425	0.6956789	0.747203	-0.15214796
YER146W	0.079563454	-0.17115462	0.04351678	-0.49895585
YER147C	0.033551402	0.39612782	0.02929163	0.19013466
YER148W	0.049395017	1.2738925	0.43456376	1.2058146
YER149C	-0.03707864	0.18087749	0.10194165	0.5931221
YER150W	-0.18898988	0.14629552	-0.49363214	0.37823945
YER151C	0.017319694	0.25063738	-0.014875963	0.5392263
YER152C	0.054945298	-0.40845573	0.3015139	-0.60340106
YER153C	-0.41192204	-0.13299723	0.25609714	-0.19794582
YER154W	-0.040057942	-0.109831646	0.3483681	-0.1720825
YER155C	-0.045855552	0.051049877	0.11344892	0.08218552
YER156C	0.018516306	-0.52328175	0.23441795	-0.18047735
YER157W	-0.20619123	-0.24859434	-0.19059148	0.08260741
YER158C	-0.25405	-0.13789974	-0.14221491	-0.7275669
YER159C	-0.07387705	0.47015825	-0.73166615	0.2194705
YER159C-A
YER160C	-0.05051649	-0.5936501	0.4982838	-0.18156636
YER161C	-0.08880052	0.30626342	-0.097874686	0.14175233
YER162C	-0.10344931	0.22275338	-0.26480383	0.10600596
YER163C	0.1621817	0.13800204	-0.12109467	-0.21966025
YER164W	0.21913955	-0.037174	0.42613134	7.25E-04
YER165W	-0.16974558	0.16068691	0.30995092	-0.21652508
YER166W	-0.13017446	-0.137415	0.19879475	-0.046869524
YER167W	-0.02738291	0.46779302	0.03264599	0.40370253
YER168C	-0.13730139	0.495095	0.21311057	0.47109753
YER169W	-0.16753358	0.5209584	-0.61011416	-0.23176883
YER170W	-0.2672693	-0.532719	0.3149012	-0.31715244
YER171W	-0.049482774	-0.037635535	-0.18250588	-0.096934766
YER172C	-0.042509478	-0.16111164	-0.24149811	-0.30725107
YER173W	-0.14492369	0.2687602	-0.32245994	0.09686943
YER174C	-0.12800454	-0.29002368	0.04837866	-0.38137472
YER175C	-0.13586564	-0.88135415	0.3622634	-0.6178758
YER176W	0.016294595	-0.54270077	0.42165196	-0.2784651
YER177W	-0.22312015	-0.042896833	-0.17642069	0.094089404
YER178W	-0.20240808	0.12622178	0.008313	0.036887888
YER179W	0.027266795	-0.03679171	0.14829943	0.11801115
YER180C	-0.023198001	-0.04711537	-0.091829	-0.07373702
YER181C	0.06872306	-0.051256686	0.2763211	0.0596323
YER182W	-0.005672327	0.30170974	-0.13651189	-0.004521631
YER183C	0.042986244	0.09801413	-0.1336862	0.21703252
YER184C	0.19746295	0.10813421	0.081377424	-0.3570518
YER185W	0.39913446	0.9593152	-0.022811756	1.6393263
YER186C	-0.14137237	-0.20150945	0.029349	-0.6632344
YER187W	0.13268313	-0.3004287	-0.65796536	-0.04394336
YER187W-A
YER188W	-0.030236136	-0.030389044	-0.40469092	-0.00828533
YER189W	-0.09265119	0.03429792	0.033417262	-0.06736493
YER190W	0.09322136	-0.07242735	-0.040011916	-0.13429554
YFL001W	0.10849082	0.20516524	0.2041299	0.07812196
YFL002C	-0.074305	-0.14334387	0.20423931	-0.20841308
YFL002W-A
YFL002W-B
YFL003C	0.038026936	0.11421566	-0.13184161	0.4120847
YFL004W	-0.29277635	-0.1592852	0.26334032	-0.095017396
YFL005W	-0.04750517	-0.4629934	-0.20313105	0.010277698
YFL006W	0.44355118	0.8321785	-0.07341594	0.53661036
YFL007W	-0.06658468	0.026977316	0.21125385	0.07919794
YFL008W	-0.012015641	0.49493784	0.5418745	0.60901827
YFL009W	-0.116853446	-0.3016532	0.07250728	-0.09889719
YFL010C	0.16582571	0.077032074	0.265989	0.7348817
YFL010W-A
YFL011W	-0.008598022	0.3396825	-0.057058025	0.15456152
YFL012W	0.19151616	0.42866865	0.119558394	0.7165788
YFL013C	-0.06287974	0.24002077	-0.030814156	0.18384668
YFL013W-A	-0.1553231	0.5391406	-0.16047208	0.47300452
YFL014W	0.17124937	1.4458892	-1.1309035	0.6503742
YFL015C	0.11042924	0.2911076	-0.35659176	0.61918205
YFL016C	-0.21649072	1.030548	-0.21166986	1.6728582
YFL017C	0.11840753	0.07013237	-0.01387661	0.40820205
YFL017W-A
YFL018C	-0.1331518	0.103653006	-0.08488606	0.36935616
YFL019C	0.09450747	0.31074327	-0.15956038	0.12301378
YFL020C	0.30918786	1.0293362	-0.10793191	1.3510487
YFL021W	0.076619774	0.54474986	0.34515226	0.52937704
YFL022C	0.057408847	-0.00689833	0.21848635	0.2854206
YFL023W	0.070504665	0.7248583	-0.023074005	0.8441939
YFL024C	0.107438296	-0.059464604	-0.17189927	-0.003927034
YFL025C	-0.13181436	-0.14869887	-0.33851027	0.054802258
YFL026W	-0.60054374	-1.6422445	-0.357354	-1.5646394
YFL027C	-0.20139769	-0.70141125	-0.21759392	-0.2527468
YFL028C	0.18241143	-0.40867022	-0.61934304	0.25993165
YFL029C	-0.13311554	0.063253745	-0.2195752	0.24005534
YFL030W	0.49271244	1.0196469	0.11763803	0.80137885
YFL031W	-0.0656497	0.10002199	0.13288611	-0.31467432
YFL032W	-0.23017009	0.17500019	0.200881	-0.332268
YFL033C	-0.088333234	0.28082561	-0.28960878	0.12906575
YFL034C-A
YFL034C-B
YFL034W	0.14415762	0.04086038	0.26788118	0.21035512
YFL036W	0.06311333	-4.08E-04	0.03908573	0.2002164
YFL037W	-0.1808705	-1.0387318	1.4276991	0.27424514
YFL038C	0.20094654	0.277896	-0.20804012	0.43235433
YFL039C	0.02318502	-0.03593777	0.2622144	0.49366316
YFL040W	0.3660276	0.21159944	0.277089	0.44073603
YFL041W	-0.118360214	0.5846853	0.21776797	-0.64789456
YFL042C	-0.102735505	0.35729584	-0.31736898	-0.26856494
YFL044C	0.34499165	0.90221614	-0.004934892	0.017109381
YFL045C	-0.43242174	-0.88031477	0.9012237	-0.5521616
YFL046W	0.061849914	-0.6260662	-0.03818944	-0.04147878
YFL047W	-0.24113345	-0.3027714	0.21645156	0.38077378
YFL048C	-0.09732664	0.5687038	-0.04804133	0.90607023
YFL049W	-0.1979738	0.3815902	0.2957052	0.4030387
YFL050C	-0.07029083	-0.007469364	-0.13188888	-0.09863919
YFL051C	-0.18325521	0.51675963	-0.6965316	-0.48342073
YFL052W	-0.27654493	-0.025899291	-0.37929022	-0.70220053
YFL053W	-0.23058406	0.20974402	-0.506541	-0.2552493
YFL054C	-0.37908995	0.3783303	-0.5967178	-0.91858935
YFL055W	-0.1637526	2.5681782	1.7562907	0.6662372
YFL056C	2.1191702	3.557363	1.3218157	3.1895022
YFL057C	0.22939199	0.86317694	0.14667162	0.372996
YFL058W	0.11842681	0.9103341	0.049439207	1.2160428
YFL059W	0.1424616	0.24063388	0.08548571	0.33482394
YFL060C	0.07611661	-0.47102624	0.14550632	0.06477606
YFL061W	-0.017298955	0.30690268	-0.1706669	0.47249705
YFL062W	-0.1887492	-0.075794145	-0.4478646	-0.57826686
YFL063W	-0.019257162	0.5528644	-0.07233669	0.64408964
YFL064C	0.024934486	-0.16616319	0.08923356	0.22065198
YFL065C	0.04366868	-0.3367789	0.07249929	-0.083988085
YFL066C	-0.15523732	-0.34955525	0.34533018	-0.5691271
YFL067W	-0.20135124	-0.062343314	0.13228843	-0.45008063
YFL068W	0.036119975	-0.44611156	0.02732891	-0.38041013
YFR001W	0.1710079	0.06804854	-0.22679995	0.2915278
YFR002W	-0.01353639	-0.471439	-0.028342344	0.24149625
YFR003C	0.03155191	0.60877115	-0.225932	0.61758757
YFR004W	0.33522066	0.66038716	-0.19080247	0.6308502
YFR005C	-0.01579931	-0.4509508	0.14146228	-0.068838194
YFR006W	0.034197308	-0.41843024	-0.28075087	-0.14210074
YFR007W	-0.050269894	0.11878686	-0.29231536	-0.23656246
YFR008W	-0.04105883	0.124504544	-0.15720269	-0.17898425
YFR009W	-0.24510105	-0.3560676	-0.014172589	0.038797505
YFR010W	0.18966338	0.95137125	-0.036480118	0.87313014
YFR011C	0.12734383	0.3016781	0.061780825	0.17437047
YFR012W	0.6559484	0.40744925	0.55772024	0.3227016
YFR012W-A
YFR013W	0.019555226	0.30379373	0.24774241	0.06632887
YFR014C	0.1236376	0.5538142	0.24611868	-0.61016494
YFR015C	-0.50837785	-0.7774864	-0.24353996	-1.5165794
YFR016C	0.34341553	-0.07391305	-0.093859494	0.22095987
YFR017C	-0.12100323	0.21228196	-0.3431875	-1.0752332
YFR018C	0.32789254	-0.09769697	0.043188207	-0.07596764
YFR019W	0.16275562	0.5295054	0.2642482	-0.020463683
YFR020W	0.35844547	0.0824525	0.014689468	0.036119144
YFR021W	-0.08213652	-0.68672454	0.18071167	-0.6131908
YFR022W	-0.06711886	-0.5952082	-0.26237562	-0.69886327
YFR023W	-0.030531898	-0.024645697	0.09662089	0.53097606
YFR024C	0.14024448	0.74241054	0.23904754	0.1765594
YFR024C-A	0.040659018	0.7059925	0.48631623	0.20012724
YFR025C	-0.074108824	-0.91193223	-0.22852442	-0.56398076
YFR026C	0.040340252	-0.7100677	0.13195474	-0.008475357
YFR027W	0.038920276	-0.3990546	0.23839456	0.11344434
YFR028C	-0.115910366	-0.6722101	0.7574533	-0.22798915
YFR029W	-0.027907774	0.12921664	-0.12622085	-0.46359462
YFR030W	-0.10301402	1.0561773	0.9558985	1.5977925
YFR031C	-0.044813123	0.21654549	0.28218856	0.44767168
YFR031C-A	0.12820803	-1.7958307	1.0618117	-1.0083103
YFR032C	0.21200126	0.66081095	-0.12472939	0.7972049
YFR032C-A
YFR033C	0.037927613	0.63106936	-0.38632825	-0.2570005
YFR034C	-0.056521043	0.17021137	0.033150487	-0.30581072
YFR035C	0.23034438	-0.19603261	0.37453473	-0.12708887
YFR036W	0.08282422	0.12607549	-0.080185354	0.14964488
YFR037C	-0.16459674	-0.29701394	0.23077579	-0.17522809
YFR038W	-0.03947665	0.073822156	0.17127885	0.042459887
YFR039C	-0.06928798	1.2230005	0.6375725	1.1432565
YFR040W	-0.26635528	0.5266348	-0.07292606	0.016701104
YFR041C	-0.13030966	0.21005969	0.7648827	0.32475135
YFR042W	-0.057306103	-0.19420144	0.23113495	0.08294915
YFR043C	0.052355967	0.06478916	-0.103315525	0.5210921
YFR044C	-0.22002614	-0.4651441	-0.12848708	0.04278112
YFR045W	0.09762436	-0.30073446	-0.02223897	-0.6498493
YFR046C	0.010052968	-0.3144115	0.05029282	-0.33251303
YFR047C	-0.004874557	-0.6865728	-0.24911818	-0.4347462
YFR048W	-0.124935545	-0.23512736	-0.049763083	-0.2609423
YFR049W	0.23479006	0.8791608	-0.16676554	0.4747247
YFR050C	0.27137926	1.0803868	-0.1713423	0.40446305
YFR051C	-0.15668578	-0.26126918	0.3156179	0.2988216
YFR052W	0.21044941	0.98933256	-0.2958477	0.5103387
YFR053C	-0.1849046	0.316316	-0.29318425	-0.85919785
YFR054C	-0.14300838	-0.500687	0.007709753	-0.2517831
YFR055W	-0.93148124	-2.2409472	-0.07053813	-1.242892
YFR056C	-0.55720305	-1.5867515	-0.4819029	-0.6000917
YFR057W	0.111387074	1.3713226	-0.072657704	1.2317894
YGL001C	-0.13971378	-0.8868981	-0.35531184	-0.23762098
YGL002W	-0.008827373	0.03662613	-0.09047056	-0.45890012
YGL003C	-0.14977294	0.121769525	-0.044911258	-0.6263379
YGL004C	-0.14153475	-0.11334999	-0.36583614	-0.6012171
YGL005C	-0.23195872	-0.37039533	-0.13055514	-0.44985598
YGL006W	-0.017924573	-0.015722383	-6.28E-04	-0.75741714
YGL007W	-0.23766059	-0.37386924	-0.3305655	-0.33633345
YGL008C	-0.42467433	-0.9771049	0.07900472	-0.65219843
YGL009C	-0.22135276	-0.61372894	-0.6747138	-0.6015848
YGL010W	0.026300639	0.40222305	-0.55232453	-0.30449325
YGL011C	0.034384914	1.0142803	-0.010623656	0.5926122
YGL012W	-0.202604	-0.3618788	-0.32256538	-0.45538762
YGL013C	0.23262905	0.66882503	-0.23378477	0.2892822
YGL014W	-0.20434584	-0.08670683	0.44812754	0.17808144
YGL015C	0.20532183	0.5611721	-0.2145047	0.56445247
YGL016W	-0.087300785	-0.13116026	-0.11621283	0.03924215
YGL017W	-0.18761854	-0.54681534	-0.21090138	-0.8439268
YGL018C	0.038057156	-0.27567726	0.12194845	-0.292272
YGL019W	-0.0203443	-0.23153152	0.18413278	0.0625813
YGL020C	-0.002834667	-0.49059716	0.40407306	0.02900739
YGL021W	-0.13055491	-1.2995546	0.67288786	-0.030996632
YGL022W	-0.1427913	-0.44811156	0.6159312	-0.42448872
YGL023C	-0.16990665	0.11724111	-0.064994484	0.25011587
YGL024W	-0.23298642	-0.0476611	-0.20146513	-0.15738472
YGL025C	-0.15548173	-0.16308603	0.08447552	-0.25605375
YGL026C	-0.018568015	-0.10034693	0.2169709	-0.39652976
YGL027C	-0.108532056	-0.09362913	0.30781057	0.3806163
[truncated: 4,422 more rows]
