# Supplementary material for: Integrating phenotypic and expression profiles to map arsenic-response networks
Source: Genome Biol. 2004 Nov 29;5(12):R95. doi: 10.1186/gb-2004-5-12-r95 (PMC545798; doi:10.1186/gb-2004-5-12-r95)
Supplement: Additional data file 4 — The primary raw data for all the deletion experiments [file gb-2004-5-12-r95-s4.txt]

Gene	Parent AsIII	Yap1 AsIII	Cad1 AsIII	RPN4 AsIII	Arr1 AsIII	Sod1 AsIII	Yap5 AsIII
Q0010	1.627027	1.5016544	0.99919116	0.7524384	1.4231868	-0.6137344	0.72749245
Q0017	1.409461	1.2488464	0.7347741	0.8144522	1.3917668	-0.6495574	0.5446693
Q0045	1.501456	1.5182906	1.121844	0.87957	1.461093	-0.7137841	0.9411249
Q0050	1.7415701	1.6287394	1.5586773	1.1978083	1.3137698	-0.60296977	1.2776508
Q0055	1.6966283	1.7833762	1.5256487	1.3452005	1.4043674	-0.5551404	1.2943804
Q0060	1.6380154	1.5794512	1.3880847	1.01262	1.2331789	-0.6756643	1.1872628
Q0065	1.3137292	1.1967976	1.1048372	0.8628652	1.0536244	-0.3572585	0.91677094
Q0070	0.84062594	0.5620074	0.530561	0.34632823	0.8127222	-0.31772316	0.32949188
Q0075	1.4158497	1.2902913	0.9992074	0.5623114	1.1270154	-0.68302006	0.75642926
Q0080	1.5367064	1.285804	0.9560323	0.8529661	1.2940978	-0.6797602	0.7849514
Q0085	1.6044719	1.4464436	0.97274745	0.6049942	1.7160517	-1.0412725	0.67293894
Q0105	1.4069419	1.2386395	0.9614159	0.56341445	1.2884647	-0.6734469	0.6542001
Q0110	1.4883887	1.2247705	0.8289531	0.46459135	1.2218488	-1.0088668	0.54044557
Q0115	1.2115588	1.1881552	0.7711899	0.42505896	1.1681997	-0.94845235	0.56793743
Q0120	1.4335788	1.0316521	0.79544127	0.43467125	1.0250853	-0.76436174	0.4926938
Q0130	1.0376668	0.85139984	0.5641931	0.8194308	1.1046193	-0.5825926	0.24684817
Q0140	1.8424908	1.6949825	1.1167231	0.9026824	1.6479355	-1.0388745	0.7430127
Q0160	1.5337303	1.354337	1.1023238	0.87165403	1.6267712	-0.5790023	0.8891454
Q0182	1.6044312	1.4279208	0.9629694	0.6419741	1.5225892	-0.6234381	0.71559894
Q0250	1.8714765	1.4892347	1.0568001	0.72599494	1.7971421	-0.94984233	0.6965546
Q0255	1.8026748	1.4758499	0.93056583	0.7297554	1.693026	-0.9226754	0.7709969
Q0275	1.7875941	1.5523386	1.0655872	0.8076265	1.7770598	-0.9269893	0.74193496
Q0297	1.8364282	1.8191814	1.1359093	0.9172206	1.6422418	-0.80669814	0.6656325
YAL001C	-0.7373637	-0.5432079	-0.72244054	-0.13790448	-0.23570545	0.06208405	-0.6766912
YAL002W	-0.58465314	-0.4273445	-0.5673857	0.1637497	-0.19185142	0.124651656	-0.45357987
YAL003W	0.005582936	0.08971779	0.02215457	0.21301907	-0.14712158	-0.13280794	-0.03203535
YAL004W	0.8466156	0.9824672	1.0124906	0.2866777	-0.022016605	-0.16854233	0.8708623
YAL005C	0.4357759	0.68182737	0.27165818	0.35533637	-0.13362795	-0.10555893	0.33160877
YAL007C	1.0195878	1.4274325	1.226913	0.48204607	-0.21735698	-0.21348257	1.1496053
YAL008W	0.48741108	0.47506952	0.53689027	0.20757428	0.101144634	-0.06366343	0.5074941
YAL009W	0.9457932	0.9373372	1.3303547	0.55315614	0.16601303	0.14475065	1.0577021
YAL010C	1.3329815	0.41861987	1.006182	-0.33364213	-0.43651077	-6.79E-04	1.054627
YAL011W	2.1374028	2.471719	2.4801283	1.9203818	1.2985189	0.10272771	2.3671148
YAL012W	1.6310762	1.6803133	1.4872332	1.9086387	1.1588867	0.15449366	1.2902646
YAL013W	-0.13890572	0.30999604	-0.26110634	-0.20371357	0.22303185	0.018033952	-0.1362194
YAL014C	0.7874423	0.6660774	0.30198663	0.31617785	0.14898965	0.030836858	0.35803556
YAL015C	1.6129628	0.92677593	1.430553	0.7484584	0.37754643	-0.027187318	1.5191557
YAL016W	-0.21445474	-0.028284676	-0.15774736	-0.24539793	-0.021168895	0.059989706	0.003868874
YAL017W	-0.5198358	-0.17468417	-0.5036415	-0.036315553	0.025494412	0.15079075	-0.39245394
YAL018C	0.3171879	0.38356972	0.23450793	0.6797674	-0.2771812	0.19211404	0.32169467
YAL019W	0.61642045	0.9203474	0.7157929	0.92278993	-0.16397451	0.06787868	0.6976669
YAL020C	0.15109105	0.05357489	0.05100943	-0.024167508	0.34886253	0.08512285	0.030748427
YAL021C	0.7857838	0.55295837	0.28652543	0.2540714	0.28842992	-0.042617124	0.35095078
YAL022C	-0.42232525	-0.40465826	-0.40569144	-0.3636918	-0.62492216	-0.07902147	-0.45905268
YAL023C	0.09469695	0.38911	0.3302165	0.13501464	-0.18494858	-0.08293697	0.1624
YAL024C	-0.021894196	0.011832878	-0.07673293	0.13970757	-0.10293499	4.18E-04	-0.15758055
YAL025C	0.981417	0.59765375	0.13000229	-0.097196385	0.030288458	0.077213705	-0.23778434
YAL026C	-0.61660993	-0.19444512	-0.40834892	-0.5547316	-1.0417867	-0.07819674	-0.60326517
YAL027W	-0.049809597	0.3023191	0.23382846	0.11972959	0.42161167	-8.09E-04	0.0625134
YAL028W	-1.0178126	-0.8670603	-1.1093737	-0.49531192	-0.16410443	-0.011864141	-1.0239002
YAL029C	-0.70646507	-0.676871	-0.66403544	-0.23992954	-0.3635068	0.1137314	-0.7155001
YAL030W	-0.55455375	-0.66359067	-0.6363236	-0.28214997	0.096718825	0.0850802	-0.5327291
YAL031C	-1.0392345	-0.8922855	-0.8794486	-0.31866843	-0.4367308	-0.15767983	-0.9378054
YAL032C	0.09898525	0.35629743	0.1803889	0.3015219	0.5044722	0.039557368	0.13833013
YAL033W	0.11451916	0.10777168	0.007437736	-0.09403376	-0.07732569	-0.057051927	0.11547933
YAL034C	0.109563954	0.4580148	0.030362863	0.01332067	0.3914556	0.05595987	0.19379026
YAL034C-B	0.72405887	0.7087724	0.66147304	0.22690691	0.14324167	0.054345906	0.7070622
YAL034W-A	0.75852185	1.0407288	0.6076826	0.3137474	0.21270275	0.08359453	0.81353265
YAL035W	0.16896017	0.36482108	0.36913818	0.004485477	0.11313254	0.121770926	0.35547012
YAL036C	-0.26124874	-0.097888246	-0.04237023	-0.48668468	-0.67867744	0.035363466	-0.10356966
YAL037W	0.7707257	1.5408839	1.0211167	0.91346127	-0.38791668	-0.086829714	0.8697568
YAL038W	-1.1131109	-0.6141906	-0.6301626	-0.5571348	-1.2557355	-0.04256928	-0.5637233
YAL039C	0.06091812	0.1431612	0.003251076	0.40235034	1.1078433	0.16634688	0.13656712
YAL040C	0.39513114	0.10250844	-0.16906029	0.20439823	0.054683864	-0.13543826	-0.22330928
YAL041W	0.23291233	0.5014451	0.45006275	0.35577616	0.08889871	-0.021115333	0.3822165
YAL042C-A	-0.64206624	-0.71398866	-0.69309634	-0.34812123	-0.003249571	0.080826774	-0.62117076
YAL042W	-0.58948934	-0.24107084	-0.4644528	-0.1090309	-0.07336284	-0.013297409	-0.5294253
YAL043C	-1.0151936	-0.80741525	-0.86341244	-0.48440403	-0.12337898	0.09455615	-0.87935996
YAL044C	-1.6086733	-1.3191817	-1.4380543	-0.8612877	-0.64968514	0.035371453	-1.534019
YAL044W-A	-0.85635597	-0.6559366	-0.85692227	-0.49258056	-0.08183882	0.043910515	-0.7740282
YAL045C	0.70253795	1.0231987	0.896477	0.40702146	0.17983055	-0.09950608	0.64367664
YAL046C	-0.57469875	-0.21987286	-0.41489205	-0.36698866	-0.51678395	-0.0756564	-0.5152244
YAL047C	-0.37358445	-0.2779409	-0.33186913	0.05078426	-0.09051505	-0.01431644	-0.14538923
YAL048C	-0.32808214	0.03574747	-0.3307569	-0.61351156	-0.8550728	-0.15852389	-0.24288696
YAL049C	-0.4387169	-0.31767246	-0.528664	-0.28674543	-0.4510324	-0.013183981	-0.49656317
YAL051W	-0.53862906	-0.3083794	-0.47215593	0.014886068	0.014681455	-0.009584159	-0.36713594
YAL053W	0.1814474	0.25109822	0.1859779	0.8253642	0.8237973	0.02823092	0.23172125
YAL054C	-0.1418715	0.004488245	-0.6861944	-0.23285818	1.0394092	-0.0647649	-0.3447587
YAL055W	-0.19256487	-0.2793451	-0.45930624	-0.0645821	0.16110507	-0.016956136	-0.33438918
YAL056C-A	-0.01869998	0.06128633	-0.13539237	0.026579382	0.12798557	0.08426742	-0.09495309
YAL056W	-0.081087515	-0.07835476	-0.17697081	-0.08605032	0.048243165	0.043883592	-0.1687912
YAL058W	-0.81163543	-0.6791549	-0.6625947	-0.14731205	-0.3339517	-0.035190895	-0.68280447
YAL059W	0.3709968	0.3999111	0.0449135	0.23568639	0.4831323	0.40845767	0.29153448
YAL060W	-1.5157872	-1.189549	-1.6380141	-0.14167275	0.0499466	0.1615247	-1.4539709
YAL061W	-1.4036273	-2.0052629	-2.1083763	-0.94125986	-0.067737095	-0.060664266	-1.8052442
YAL062W	-0.5626	-0.5335068	-0.6496048	0.11996223	1.0993088	0.103510626	-0.5359696
YAL063C	0.3119003	0.29167467	0.22945864	0.26387966	0.33419895	-0.060522586	0.20866166
YAL064C-A	-0.094365	-0.016507935	-0.09779704	-0.06617436	-0.10875977	-0.21513817	-0.18503626
YAL064W	0.02240809	-0.15306439	-0.06426063	-0.065861665	-0.32878047	0.11355367	-0.07721165
YAL064W-B	-0.028829273	-0.31103158	-0.1662282	-0.49397904	-0.16869813	-0.09092991	-0.18957545
YAL065C	-0.34396386	-0.15560582	-0.16930123	0.24075794	-0.10497885	0.06377947	-0.13275689
YAL066W	0.557086	0.40594977	0.26795566	0.77739537	0.33697116	0.6188734	0.4296186
YAL067C	0.7055938	0.7092632	0.4768014	0.5197847	1.3161117	0.21068044	0.607224
YAL068C	1.1086128	1.0221024	0.98569465	1.425786	0.596666	-0.006218663	1.0066136
YAL069W	0.7860997	0.66750646	0.57753503	0.8377	0.40925136	-0.011844724	0.544835
YAR002C-A	0.23662308	0.29087168	0.25615525	-0.08526246	-0.24379672	-0.06838235	0.103573084
YAR002W	-0.054255888	-0.063234776	0.12056233	-0.5452796	-0.41494417	0.048392244	-0.038513817
YAR003W	-0.14713287	-0.20090824	-0.14292614	-0.41335928	-0.63281053	-0.028691024	-0.15914662
YAR007C	0.536501	0.89094555	0.63210016	0.5242332	0.58039284	-0.04444577	0.74526507
YAR008W	0.85288274	0.91349924	0.970529	0.4039366	0.16134997	0.1635598	0.84175575
YAR014C	-0.88096404	-0.79204714	-0.7925153	-0.5839393	-0.3862412	0.005626291	-0.8321898
YAR015W	-1.2846222	-1.0347106	-1.1752212	-1.2500911	-0.46347624	-0.23906514	-1.2775422
YAR018C	-0.17985144	0.15123717	-0.21531275	-0.123194985	-0.42718172	-0.008727863	-0.25543118
YAR019C	-0.811888	-0.8101815	-0.83360064	-0.4287858	-0.05467522	0.04672411	-0.80708945
YAR020C	0.48724976	0.4684633	0.47333544	0.78699005	0.018586326	-0.005014016	0.47657686
YAR023C	-0.963179	-1.0351658	-0.98670936	-0.6127075	-0.49713188	0.07785317	-0.88784015
YAR027W	-1.0150521	-0.8314226	-1.0978128	-0.8076066	-0.25721484	-0.082123004	-1.0490242
YAR028W	-1.3896501	-1.3685107	-1.5063198	-1.633196	-1.4196123	-0.08423263	-1.4686269
YAR029W	-1.0753398	-1.1676708	-1.2546718	-1.0593333	-0.91414607	0.006220479	-1.1283182
YAR030C	-0.037786663	-0.12226707	-0.27095956	-0.24420601	-0.085872315	0.19914034	-0.19093332
YAR031W	-0.14836138	-0.25900736	-0.09362623	-0.54632056	-0.63614786	0.2727117	-0.2224727
YAR033W	0.3433883	0.37836596	0.2040703	0.07739183	-0.096867755	0.06408813	0.3373077
YAR035W	-0.8429685	-0.7425294	-1.15775	-0.6730864	-0.08897029	-0.13022113	-0.9555024
YAR042W	-0.18444686	-0.12549698	0.17549437	-0.15494739	0.20220417	-0.4096877	-0.21480656
YAR044W	-0.8961759	-0.68758535	-0.89563143	-0.11784016	0.11900562	-0.030404732	-0.9153341
YAR047C	0.075841464	-0.22115362	-0.16923422	-0.28706515	0.06265135	0.049250685	-0.27430713
YAR050W	-0.19040048	-0.5910684	-0.36047783	0.06527969	1.3677453	0.7599293	-0.43371636
YAR053W	0.96206486	0.9318373	0.604854	0.28541395	0.11664513	-0.17455417	0.49713323
YAR060C	-0.25117934	-0.17643693	-0.27894318	0.07328607	0.023345672	0.10192005	-0.23396048
YAR061W	0.43080613	0.39163703	0.27751237	0.26902997	0.21781716	-0.07245773	0.27649236
YAR062W	0.4320894	0.5616809	0.29045907	0.4122819	0.47725046	-0.24693397	0.25730577
YAR064W	0.4208685	0.21376635	0.18181875	-0.017810792	-0.014216751	0.19056651	0.186538
YAR066W	0.5932663	0.59710217	0.46623057	0.04624541	0.06278035	-0.08716265	0.40616736
YAR068W	-0.031151041	-0.17547014	0.036322385	0.14997567	0.21633814	1.0371523	0.16879648
YAR069C	0.76138574	0.5826092	0.23884398	-0.17456204	0.39403242	-0.07484543	0.10711535
YAR070C	0.6347723	0.31805068	0.019890655	-0.21350417	0.40389386	-0.07547054	0.02958811
YAR071W	-0.29099518	-0.16842358	-0.30446005	-0.34031498	-0.6389804	-0.12189424	-0.43765926
YAR073W	0.5024054	0.48265415	0.37031454	-0.22300398	-0.2119973	-0.030587614	0.2603857
YAR075W	0.45465207	0.30808502	0.39654166	0.005567109	-0.32971987	-0.049934983	0.19953698
YBL001C	-0.5893462	-0.43988746	-0.74915093	-0.3092888	0.043636996	0.010815974	-0.6411185
YBL002W	-0.4493042	-0.25389135	-0.36747262	0.097624585	-0.81600213	-0.006447643	-0.41777024
YBL003C	-1.4291371	-1.2597547	-1.4727993	-0.4295952	-1.010753	0.08608706	-1.5583913
YBL004W	-0.48709732	-0.57976407	-0.41874927	-0.13275045	0.07888585	0.28272045	-0.45119423
YBL005W	0.060304035	0.08360121	0.055956535	0.068037696	0.14983143	0.06305123	-0.001022408
YBL006C	-0.08000742	-0.080770016	-0.18827918	-0.17308445	-0.03636444	-0.25522462	-0.23102999
YBL007C	-0.108798735	0.12599443	-0.020320706	0.01875335	0.24804369	-0.029135987	0.04454361
YBL008W	0.29452306	0.32197604	0.47201687	0.6338057	0.47262537	0.017381907	0.5020765
YBL009W	0.5935215	0.7639167	0.86232936	0.41843224	-0.27784386	-0.09543925	0.8752068
YBL010C	-0.19911852	-0.049199015	-0.044000737	-0.23979273	-0.32824454	0.037425563	-0.036750086
YBL011W	-0.17646955	-0.08222574	-0.19675513	0.24355045	0.09761116	0.003404185	-0.13445798
YBL012C	-0.19205791	-0.08126506	-0.29792655	-0.10942061	-0.08797531	-0.10932189	-0.04363174
YBL013W	0.10486525	0.08246829	0.0940647	-0.011965454	0.00391525	-0.08801386	0.076280475
YBL014C	0.53908587	0.65047127	0.59108746	0.5360414	0.39184374	-0.031555206	0.5984479
YBL015W	-0.90258414	-0.5236616	-1.0989178	-0.20207858	-0.22999553	-0.13901483	-0.8371658
YBL016W	-0.35754794	0.16421467	-0.186793	0.3036675	-0.086221695	-0.16076215	-0.12883602
YBL017C	-0.71126646	-0.30262744	-0.7093648	0.19871585	-0.20170937	0.07639863	-0.6201648
YBL018C	-0.11476031	-0.043992266	-0.20502022	0.12773044	0.13364844	-0.004621118	-0.12679483
YBL019W	-0.5372722	-0.53466976	-0.64480984	-0.41003415	-0.19023791	-0.12010001	-0.45408073
YBL020W	0.22287223	0.11587695	0.0980622	-0.07009819	-0.04069972	0.06145412	0.3782063
YBL021C	-0.2772911	-0.24446373	-0.24007988	-0.103428856	0.0870963	0.029467821	-0.052552816
YBL022C	0.9002434	0.9579021	0.96139383	0.12009588	0.7265414	0.057751797	0.99222827
YBL023C	2.0038576	2.0776622	1.5403461	0.36451763	0.4588221	-0.022873085	1.3573179
YBL024W	0.13379209	0.11834893	0.24811932	-0.17210597	-0.84385526	-0.13714153	0.102719165
YBL025W	-0.36600482	-0.89323044	-0.5778469	-0.3455255	0.14963923	0.105146736	-0.7942747
YBL026W	-0.4949277	-0.5772156	-0.59867775	-0.64225477	-0.3474776	-0.06647748	-0.61594033
YBL027W	0.09164613	0.2979362	0.3944261	-0.321936	-0.51808137	0.09854612	0.038097546
YBL028C	0.6492717	-0.029502362	0.5614319	0.5631995	0.7492418	-0.038380474	0.50057304
YBL029C-A	-1.0600014	-1.2355099	-1.386568	-0.5147901	-0.15325785	-0.20722353	-1.1386243
YBL029W	0.035664707	-0.46742463	-0.9336865	-0.39111423	-0.32297477	-0.27394417	-0.7963512
YBL030C	-0.54290366	-0.46941346	-0.44530177	-0.1241104	0.12437412	0.040738896	-0.61960185
YBL031W	0.31008598	0.3343245	0.21912864	0.14271632	-0.039822817	0.001708895	0.29105097
YBL032W	0.1816924	0.07969564	0.2279272	-0.039426863	0.041134756	-0.096351035	0.21042973
YBL033C	1.2274581	1.2079636	1.4078019	0.7328268	0.89590967	0.19829068	1.3635035
YBL034C	2.5350056	2.3308864	2.9158826	1.3675711	0.95065206	-0.008372504	2.7200246
YBL035C	1.5458916	1.3230677	1.9033495	0.43450007	0.23528533	0.040061865	1.6577264
YBL036C	0.71076816	0.6933836	1.0288546	0.1985547	0.031034155	0.06948523	0.8506529
YBL037W	0.38265687	0.26149917	0.5655334	0.28676343	0.15532683	-0.008533951	0.6332222
YBL038W	-0.24768022	-0.15187214	-0.18630631	-0.040916607	0.52798367	0.031899974	-0.12683055
YBL039C	0.55104554	0.30077904	0.3951189	0.018758476	0.040078092	0.11825742	0.27888107
YBL040C	-0.060254417	-0.30293137	-0.7170693	-0.29328236	-0.4520386	-0.2867954	-0.73792446
YBL041W	0.81949645	0.86663866	0.81994426	-0.144066	0.61785024	0.05182156	0.87927675
YBL042C	0.85624695	0.50828594	-0.6330045	-0.17129081	0.37387848	0.28299785	-0.83141804
YBL043W	-0.25293946	-0.48776725	-0.6659349	-0.40488803	-0.01716952	-0.11199441	-0.7808999
YBL044W	0.034615263	-0.25110775	-0.1128972	-0.2035583	0.15951332	0.09769168	-0.1859768
YBL045C	-0.19123214	-0.023902774	-0.2560681	0.27106816	-0.25174418	-0.1683009	-0.20912096
YBL046W	-0.41371682	-0.47078413	-0.3962766	-0.32330525	-0.5850756	0.006918147	-0.39302087
YBL047C	-0.6635419	-0.4649871	-0.6265257	-0.20005155	-0.19137059	0.10046723	-0.52510095
YBL048W	-0.5853729	-0.9225354	-0.85733914	0.21141763	0.73424304	0.03622417	-0.7465743
YBL049W	-0.6100501	-0.9672326	-0.76935375	0.13603851	1.0581534	0.19865057	-0.6792598
YBL050W	-0.06850831	-0.2474491	-0.13891312	0.08540261	0.08811997	0.018551528	0.031798683
YBL051C	0.49279216	0.8323666	0.6844824	1.1186619	0.24503164	-0.09360708	0.7608257
YBL052C	0.179514	0.3511808	0.3320676	0.16296643	-0.030068493	-0.020693079	0.23505566
YBL053W	0.755193	0.81477654	0.5352528	0.35255736	0.69574773	-0.29877907	0.71918637
YBL054W	0.39269918	0.56934834	0.37635314	0.5117114	0.30293795	0.23007314	0.48372602
YBL055C	-0.666968	-0.55394316	-0.66716313	-0.16301551	-0.12958603	0.06672671	-0.5142453
YBL056W	-0.6788294	-0.47973555	-0.5343984	-0.5007712	-0.49549505	-0.12120832	-0.41721344
YBL057C	-0.32576725	-0.11863173	-0.27386698	-0.08449574	0.193607	0.09912722	-0.20782906
YBL058W	-0.22820987	-0.13058463	-0.24729195	-0.2005458	0.2530511	0.04547672	-0.072244585
YBL059C-A	-0.26027876	-0.3940136	-0.37359184	-0.2470777	0.1548604	-0.085155755	-0.33448133
YBL059W	-0.09307304	-0.14675856	-0.009986551	-0.01671712	0.06535413	-0.09769125	-0.15034547
YBL060W	-0.27867693	-0.2209344	-0.17967412	0.12460834	0.1295459	0.050353598	-0.18114541
YBL061C	-0.06069941	0.26191393	0.2693728	0.49714488	-0.065602645	-0.24426857	0.05353061
YBL062W	0.22020802	-0.025645912	0.16973066	-0.09989978	0.02062761	-4.30E-04	0.024747249
YBL063W	0.5378896	0.497131	0.5692501	0.45425045	0.45544052	0.001503214	0.5156043
YBL064C	0.65739965	-0.30616516	0.61256206	0.9166902	1.281699	0.1695171	0.74900377
YBL065W	0.57606685	-0.49358636	0.36351436	-0.16589683	0.001038101	0.18689916	0.5527193
YBL066C	0.6169969	-0.19012424	0.82399607	0.4921119	0.5572859	0.07962957	0.70123506
YBL067C	1.5932335	0.6189448	1.7717638	1.0001049	0.8092855	0.04383262	1.7178476
YBL068W	-0.23500821	-0.19031616	-0.082933545	-0.4999258	-0.35318437	0.034746133	-0.12643668
YBL069W	-0.43491256	-1.0285455	-0.6945733	-1.303612	-1.0225909	0.24203664	-0.7092418
YBL070C	-0.033620134	-0.19426247	0.18483815	-0.013608769	0.31760186	-0.14823294	-0.11912037
YBL071C	0.067985274	-0.2946492	-0.28262496	0.004904697	0.15522547	0.13099271	-0.19480574
YBL071W-A	-0.08079894	-0.1127902	-0.07259187	-0.26602852	0.5983728	0.2568124	-0.23484483
YBL072C	0.30312613	0.64096516	0.71408796	-0.006025486	-0.39716306	0.07434741	0.3462879
YBL073W	0.9937241	0.96244895	0.9369868	0.23623854	0.032909416	0.08546296	0.8573357
YBL074C	0.39536223	0.16036707	0.100644216	0.24288782	0.09207222	-0.19447212	0.028577477
YBL075C	0.0054629	-0.12958026	0.24477828	1.5834978	1.6534338	0.5644202	-0.04239911
YBL076C	0.32613316	0.5797832	0.5450383	0.74776614	-0.40001208	-0.005628325	0.5694051
YBL077W	0.7900594	0.7128017	0.45394838	0.11310619	-0.27353656	0.12602559	0.63403326
YBL078C	1.0137788	1.0558629	0.830613	1.223218	0.84131885	-0.19071957	1.0632037
YBL079W	-0.14245999	-0.18119365	-0.062802754	0.03912335	-0.011791237	0.22210573	-0.011542365
YBL080C	-0.23731771	-0.18673804	-0.14092244	-0.26543668	0.07664549	0.03382504	-0.118947774
YBL081W	0.2927932	0.31891665	0.21397313	0.08177225	0.31241375	-0.0810743	0.22151095
YBL082C	0.07289949	0.28406507	0.12332908	0.002848707	0.19887269	0.09007053	0.22443657
YBL083C	0.07548867	0.18554734	0.008621335	-0.07260077	0.010989785	0.071772635	0.14749008
YBL084C	0.197065	0.104182705	0.05214739	0.2876033	0.5610934	0.10383628	0.17557417
YBL085W	0.08571136	0.4674403	0.19844961	0.27352732	0.09733091	-0.04750046	0.16956434
YBL086C	-0.2092312	-0.04617495	-0.5010022	0.2689361	0.29547092	0.18776865	-0.37076086
YBL087C	0.48025322	0.5957333	0.6334516	0.17810054	-0.17183618	0.19037133	0.35508573
YBL088C	-0.4947977	-0.33055377	-0.45545155	0.018315226	-0.061947167	0.22282916	-0.48791236
YBL089W	-0.5438773	-0.67751527	-0.59616435	-0.35944068	-0.35224658	-0.14322376	-0.72791684
YBL090W	-0.28955978	-0.34857857	-0.3141627	-0.055301886	0.53501606	-0.020086337	-0.2265133
YBL091C	-0.4798843	-0.22043166	-0.2498233	-0.3210523	0.07884024	-0.002521111	-0.45385405
YBL091C-A	0.40289485	0.5119257	0.4108281	0.41418993	0.3813219	-0.03737945	0.3584531
YBL092W	0.44021305	0.587198	0.70384634	0.22862987	-0.10909271	0.14420404	0.4136412
YBL093C	-0.5331154	-0.23203817	-0.38022143	-0.039284572	0.20559058	-0.028392524	-0.4609592
YBL094C	0.57489586	0.93558854	0.43462256	0.755025	0.53477675	-0.04261425	0.47894207
YBL095W	-0.7107486	-0.90123814	-0.7232211	-0.56152546	0.05492959	0.00625594	-0.75278765
YBL096C	1.3686204	1.5172601	0.5126194	1.1270332	0.7262305	0.06969475	0.6236999
YBL097W	0.21689409	-0.007922173	-0.26440534	-0.15485013	-0.21623075	0.37536573	-0.04588768
YBL098W	0.36966145	0.79678214	0.5790441	0.6418446	-0.6341692	-0.16791247	0.57864493
YBL099W	-0.801956	-0.65203065	-0.70588815	-0.16251746	-0.2964615	-0.09538289	-0.803678
YBL100C	0.36942825	0.48955023	0.3604601	0.18291551	0.23638193	-0.24261445	0.32765216
YBL101C	-0.4374075	-0.3628844	-0.71303856	-0.5683855	-0.21618891	0.017255237	-0.5636709
YBL102W	-0.113168746	-0.10002965	-0.26949918	-0.66926783	-0.4284438	-0.07232093	-0.22010203
YBL103C	0.1705389	0.38496467	0.20845951	-0.5314164	-0.11160681	0.06473182	0.17030242
YBL104C	-0.23332039	-0.25935593	-0.15173122	-0.35605	-0.22240354	-0.10417484	-0.2427316
YBL105C	-0.9242213	-0.8358092	-0.8090499	-0.40618306	-0.20798273	0.09615925	-0.75344336
YBL106C	0.07273858	-0.07287636	0.0421692	0.32081234	0.3519752	-0.014866509	0.005789705
YBL107C	0.49065006	0.44993228	0.5444519	0.39717185	0.47244102	0.013075717	0.52539384
YBL107W-A	0.29770666	0.24763545	0.19618891	0.55729675	0.1283715	-0.08845419	0.15472727
YBL108C-A	0.8066397	0.6479587	0.72538793	0.98734546	0.19605295	-0.028830245	0.7747861
YBL108W	0.30638146	0.15422073	0.21901047	-0.012962066	-0.23689982	-0.22258663	0.28457797
YBL109W	0.74821544	0.6699156	0.19752306	0.7754964	0.2965463	-0.048674017	0.11319618
YBL111C	0.3508597	0.4041194	0.32960537	0.47690848	0.14789304	-0.12976724	0.006193548
YBL112C	0.26515514	0.35911047	0.28860587	0.5388462	0.2247144	-0.16503319	-0.15095319
YBL113C	-0.2718678	-0.03617744	-0.35295177	0.41836885	-0.026667297	0.25532255	-0.33309218
YBR001C	-1.1809758	-1.4604115	-1.0622572	-0.6002493	0.18088228	0.1418671	-1.0912465
YBR002C	-0.43106073	-0.30684316	-0.09530249	-0.36861175	-0.16626264	0.025070041	-0.25962806
YBR003W	-0.18496275	-0.882511	-0.17774256	-0.26941207	-0.0633405	-0.049533207	0.007164274
YBR004C	0.68901175	-0.11823687	0.6621761	0.1521528	0.7531054	0.25866002	0.845791
YBR005W	-0.6074573	-0.42480177	-0.7268509	-0.29821473	0.44903648	0.21897772	-0.55715
YBR006W	-0.51067615	-0.64697367	-0.6554823	-0.32632637	-0.5362499	0.023470161	-0.59947336
YBR007C	1.8047605	0.9339427	1.879092	1.2948723	1.3914325	0.16454339	1.8587148
YBR008C	2.1468434	-0.40005422	2.3327363	1.893753	2.268239	0.641382	2.326386
YBR009C	-0.42855716	-0.4989667	-0.5582231	0.07103042	-0.57041264	0.15396675	-0.5315628
YBR010W	-0.34871832	-0.40012786	-0.6272149	-0.21779113	-0.41216576	0.067236274	-0.46171427
YBR011C	0.21083249	0.45343095	0.3916428	0.15881363	0.32605213	-0.042897582	0.3193766
YBR012C	0.8164232	1.089515	1.0698073	0.7854315	0.19636154	-0.108039886	0.82975614
YBR013C	0.48816806	0.42359456	0.54072595	0.3382801	0.19010477	-0.1338852	0.47278517
YBR014C	0.38816553	0.41642162	0.2315189	0.08933174	0.10333896	-0.06133853	0.2731314
YBR015C	0.010936901	0.003772274	-0.15611537	-0.04795497	-0.10126879	0.05644063	-0.1503984
YBR016W	-0.38977653	-0.35947832	-0.32525682	-0.12764959	0.33324122	-0.06584418	-0.30863997
YBR017C	-0.5628994	-0.445382	-0.46396917	-0.093046695	-0.43354404	-0.18194424	-0.576445
YBR018C	0.9874455	0.84762216	-0.14403832	0.21406382	-0.15589915	0.10092921	-0.18178153
YBR019C	0.4287356	0.19581655	0.23429412	0.13998878	-0.06620106	-0.16616535	0.16487761
YBR020W	-4.44E-05	-0.3497643	0.052421115	0.3294985	0.2247563	0.16647361	-0.047926538
YBR021W	0.2832117	0.32662347	0.1372155	0.17104048	0.25681394	0.08973638	0.14722009
YBR022W	-0.38340405	-0.28716347	-0.3368882	-0.18694486	0.002859004	-0.09353605	-0.38016593
YBR023C	-0.36919907	-0.15988818	-0.17715698	-0.10719762	-0.27829304	0.10733561	-0.27078044
YBR024W	-0.3049383	-0.57545155	-0.3207292	-0.5136162	-0.39327532	-0.10615896	-0.27997088
YBR025C	0.79535276	0.87098646	0.9814211	0.36736915	0.24860933	0.04531315	0.8130832
YBR026C	-0.403733	-0.2727732	-0.46626037	-0.29571193	0.22535534	-0.11524257	-0.42905456
YBR027C	0.025841832	-0.023991346	0.013157487	-0.17557229	0.1877486	-0.08699861	-0.021510936
YBR028C	-0.08638343	-0.096355975	-0.027070267	-0.31474572	-0.7330166	0.04817403	-0.15328169
YBR029C	0.79360384	1.2428801	0.8076408	0.31363204	-0.14578375	-0.011224002	0.92803854
YBR030W	-0.03846389	-0.14658758	-0.5962894	-0.47452098	-0.59948564	0.044256017	-0.49089843
YBR031W	-0.7342745	-0.5798477	-0.5317638	-0.9407268	-0.8672962	0.12899034	-0.7440953
YBR032W	0.11042051	0.25625512	-0.08230554	-0.23179597	0.11022277	0.60115874	0.020790156
YBR033W	-0.26915312	-0.583241	-0.53913766	-0.36990556	-4.92E-04	-0.08313492	-0.5322988
YBR034C	0.47971794	0.5409491	0.35351086	0.0374454	0.057231456	-0.18245187	0.19573823
YBR035C	-0.6022678	-0.53122014	-0.52232933	-1.1030053	-0.5783486	-7.34E-04	-0.6471958
YBR036C	-0.2953294	0.03004238	-0.37459064	-0.19643313	0.18979095	-0.016044542	-0.27073672
YBR037C	-0.7921096	-0.85651064	-0.9844376	-0.7311138	0.026938677	0.015184283	-0.93774974
YBR038W	-0.46165076	-0.5046862	-0.3843968	-0.59783196	-0.87482613	-0.024854735	-0.44397008
YBR039W	-0.38172996	-0.11938943	-0.3433951	0.01806273	-0.037487894	0.026151221	-0.2894726
YBR040W	0.66153896	0.4849276	0.31600612	0.07506356	0.04848236	-0.19776279	0.59485555
YBR041W	-0.48489165	-0.29869798	-0.2579778	-0.1935966	-0.3547273	-0.12318119	-0.28306308
YBR042C	0.93035716	1.1935072	1.0555003	0.42933038	-0.23575538	-0.07494041	1.0494798
YBR043C	-0.96185046	-0.9732468	-0.9823289	-1.223497	-0.94811356	-0.032087922	-1.0533073
YBR044C	-0.21551397	-0.390397	-0.23614255	-0.17007855	-0.07841089	0.017378062	-0.21357998
YBR045C	0.34943452	-0.22066838	0.45505807	0.47599277	0.42459664	-0.05317399	0.39265442
YBR046C	-0.6871352	-0.9299239	-0.61337036	-1.042666	-0.12457347	-0.04821655	-0.6648625
YBR047W	0.19615413	-0.29988682	0.21741366	-0.27667567	0.19506143	0.39782795	0.27836108
YBR048W	0.54532397	0.71784925	0.87465346	0.118540004	-0.06387861	0.043275103	0.5623913
YBR049C	0.69280946	0.98965675	1.1641467	-0.21920736	0.21253894	0.09340069	0.9950688
YBR050C	0.14726165	0.0314596	-0.2651353	-0.11435376	1.0141494	0.12631638	0.21406251
YBR051W	0.058165334	0.22134915	0.06537315	0.5305395	0.17977163	0.021054924	0.12168041
YBR052C	-1.6614294	-1.4171264	-1.6395357	-1.0170054	-0.052908584	0.10999864	-1.5606728
YBR053C	-0.9674677	-0.8215606	-1.0241122	-0.21768889	0.1073824	-0.017242137	-0.9395963
YBR054W	-0.76509506	-1.2602797	-0.98245037	-1.5629675	-0.4000788	0.19348335	-1.0853893
YBR055C	-0.24174027	-0.3254779	-0.22563669	-0.30963176	-0.020775005	-0.008926161	-0.3241882
YBR056W	-0.70014393	-0.81933963	-0.69583815	-0.59240043	-0.06305147	-0.040684924	-0.7985447
YBR057C	-0.21407804	-0.19861048	-0.29606628	-0.14420512	0.14619349	-0.12487533	-0.2584047
YBR058C	-0.10849324	0.389816	-0.13284078	-0.002128854	0.16238257	-0.11448923	-0.06602515
YBR058C-A	0.28767592	0.45373237	0.21379752	0.26545924	0.0961453	-0.19449036	0.20364183
YBR059C	-0.6332253	-0.38251147	-0.39154834	-0.108086616	0.005257256	0.1048418	-0.45407692
YBR060C	-0.030253708	0.06438032	-0.04078962	-0.15817851	-0.12046013	0.07905755	-0.03387241
YBR061C	0.71780705	1.1954535	0.9366933	0.46626723	0.5093842	0.11776641	0.90747344
YBR062C	0.40825438	0.7738056	0.5529386	0.3070969	0.6287482	-0.04358533	0.63183904
YBR063C	-0.38973534	0.040318392	-0.16289857	0.09252603	0.22307345	0.14128114	-0.18152761
YBR064W	0.36992586	0.5290756	0.19725537	-0.02110923	0.0425466	0.006089903	0.3420453
YBR065C	0.09099178	0.22913924	0.056934208	-0.02039288	0.4175297	-0.14447537	-0.06022519
YBR066C	1.5054382	2.199419	1.8700988	1.8822346	1.2013233	-0.13414711	1.5750877
YBR067C	-1.2892301	-1.0512482	-1.0337524	-0.91106284	-0.4394452	-0.06546685	-1.2415802
YBR068C	-0.8392192	-0.71680075	-1.1534977	-0.26418555	0.098715246	0.40609017	-0.8725772
YBR069C	0.16139884	0.14443336	0.005380392	0.30047104	0.2552768	0.4909787	0.11532715
YBR070C	0.71597934	0.5702892	0.54491544	0.31908575	0.24471334	0.231229	0.57165617
YBR071W	0.32760996	0.2608675	0.29254824	0.23737311	0.59176004	0.08796018	0.40055355
YBR072W	0.55357903	0.374951	0.19618908	0.57064044	0.7071731	0.06870058	0.15473017
YBR073W	2.3752623	3.080632	2.6241968	3.3150215	1.280672	0.044898346	2.583569
YBR074W	0.86822104	2.003244	1.6691005	1.6728704	-0.21221219	-9.59E-04	1.4750957
YBR075W	0.8012998	1.719909	1.4647069	1.8423021	-0.15029511	0.18055505	1.2824388
YBR076W	-0.07934585	0.49832153	0.093065485	0.57851803	0.2001481	0.4197582	0.18043286
YBR077C	-0.4750892	-0.6680588	-0.65088797	-0.5224523	-0.034475148	-0.049180552	-0.64107066
YBR078W	-0.20816214	0.08536731	0.123446584	-0.114849865	-0.65705144	-0.0832093	-0.1169346
YBR079C	0.21990854	0.35168535	0.4082922	-0.036073513	-0.30701697	0.071872085	0.2531383
YBR080C	-0.53421676	-0.3970361	-0.37194988	-0.35468638	-0.24642733	-0.109500535	-0.4336449
YBR081C	-0.343704	-0.30687326	-0.26012093	-0.36765024	-0.5643547	0.089724675	-0.31892964
YBR082C	0.53096193	0.7123132	0.6553882	0.74887943	0.35501176	-0.058166564	0.7961296
YBR083W	-0.49552414	-0.5182274	-0.78318405	-0.5495076	-0.50755256	-0.31897023	-0.47687942
YBR084C-A	0.20378618	0.42312166	0.38279867	-0.3341021	-0.60064954	0.038675994	0.55064
YBR084W	0.35387102	0.5178765	0.40311584	-0.07901057	-0.19678316	0.27599186	0.2331833
YBR085C-A	0.7050605	0.6646551	0.49460417	0.51373196	0.15644935	-0.04750346	0.61452675
YBR085W	0.43294102	0.46353164	0.24401179	0.04487359	-0.05582878	-0.024262391	0.20094502
YBR086C	-1.2829659	-1.1538249	-1.3479671	-0.6668397	-0.4388551	-0.071115315	-1.2077177
YBR087W	0.18140976	0.22630222	0.24810168	-0.4440895	-0.73779774	0.08522014	0.3369871
YBR088C	1.4868891	1.605921	1.7059063	0.89105594	-0.5796363	-0.05024513	1.7398667
YBR089C-A	-0.16397601	-0.45678067	-0.5006698	-0.15486422	0.3593667	0.021361142	-0.2992068
YBR089W	-0.16602652	-0.21347454	-0.53496206	-0.25476298	0.07317877	0.37980455	-0.25151646
YBR090C	-0.25276273	-0.57093644	-0.55209464	-0.6148377	0.26323435	-0.01796095	-0.37506926
YBR091C	-0.16064397	-0.17278033	-0.01415234	0.17341062	0.48032835	0.0881532	-0.1264498
YBR092C	-0.07758229	0.006403059	0.07475181	-0.18504426	-0.51084435	0.33282614	-0.16974925
YBR093C	-0.4371662	-0.16862372	-0.20634118	-0.37788567	-0.65051866	-0.018202752	-0.4330057
YBR094W	-0.7310224	-0.7496276	-0.86686504	-0.26619977	-0.37503487	-0.17125092	-0.79083264
YBR095C	-0.23142187	-0.05835844	-0.073474415	-0.24556899	-0.06808981	-0.006461486	-0.22516137
YBR096W	-0.26329872	-0.35980093	-0.27331915	-0.15071476	-0.44505954	-0.053927235	-0.44189152
YBR097W	0.27379122	-0.3082934	-0.25983638	-0.33239388	-0.52338946	0.026315056	-0.10181683
YBR098W	1.4910372	1.5930016	1.5284398	0.5817026	0.255008	0.022933977	1.6619904
YBR099C	2.1179	2.5283985	2.2947583	2.1797502	0.92437804	0.39277378	2.3537636
YBR100W	0.8065087	0.7150701	0.69450754	0.13765341	0.07220874	0.04367958	0.7037461
YBR101C	0.4468031	0.89354753	0.83673286	0.79067856	0.31537098	0.20098229	0.8522893
YBR102C	-0.81372064	-0.7408757	-0.63113344	-0.54366404	-0.23902579	0.079486564	-0.6993795
YBR103C-A	-0.025723793	-0.09876506	-0.18543535	-0.21441239	-0.074005894	0.41686618	-0.13111386
YBR103W	-0.45663083	-0.28285113	-0.358687	-0.28769886	-0.024491237	0.050271563	-0.3269317
YBR104W	-0.24823338	0.22676793	-0.1358214	-0.7437651	-0.6068854	0.14010797	-0.20992017
YBR105C	-0.7445801	-0.55070746	-0.67915416	-0.43045515	0.35910645	0.16318753	-0.6996785
YBR106W	0.31032455	0.607829	0.39824307	0.1722351	0.28444773	-0.017205141	0.36850256
YBR107C	0.008343563	-0.14715435	-0.1295314	-0.18895996	0.20821953	0.28112084	-0.08915196
YBR108W	-0.34236977	-0.16011384	-0.35763896	-0.22471139	0.110114165	-0.016087815	-0.30659094
YBR109C	-0.24145567	-0.17861813	-0.14413546	-0.3629603	-0.061698243	-0.06502324	-0.22918706
YBR110W	-0.65504545	-0.48450223	-0.59563553	-0.42568868	-0.36598608	0.015565224	-0.5045653
YBR111C	-0.93934226	-0.79798317	-0.90685475	-0.5636229	-0.34861797	-0.021974534	-0.8833317
YBR112C	-0.3640926	-0.35773832	-0.42186165	-0.070062146	-0.38424176	-0.02016417	-0.439139
YBR113W	0.15969616	0.25242156	0.12943743	-0.1358549	-0.048545256	-0.15328889	0.1605971
YBR114W	-0.1877282	-0.12601392	-0.2867456	0.23857445	0.36987793	0.22768775	-0.24072859
YBR115C	-0.59981686	-0.7478945	-0.56311893	-1.3141897	-1.2250032	0.0627532	-0.71049327
YBR116C	-1.3036819	-1.138546	-1.6539208	-0.038128942	0.56063515	0.37791073	-1.4327396
YBR117C	-0.7789433	-0.6760469	-1.2628696	-0.067161426	0.30975696	0.3502087	-1.0357232
YBR118W	-0.11122164	0.22754693	0.19619995	-0.21857089	-0.15860139	-0.022308528	0.1287149
YBR119W	1.928856	2.452468	1.9260226	1.607616	0.743752	0.001127794	2.0373812
YBR120C	0.743398	0.37146708	0.58193356	-0.12417066	0.3457887	-0.065399215	0.6442798
YBR121C	0.19095531	0.328596	0.45257843	-0.19608904	-0.6020777	-0.04200138	0.28813884
YBR122C	0.26758605	0.15940331	0.1613389	0.16361651	0.2528229	-0.15549731	0.04167808
YBR123C	-0.17769104	-0.12613258	-0.110371865	-0.18265042	-0.18114844	0.03930691	-0.25693166
YBR124W	-0.06797455	-0.07537073	-0.19883217	-0.2082353	-0.08389714	-0.08785914	-0.17546974
YBR125C	0.13257729	0.7930613	0.21349119	0.6360598	0.26167646	0.142488	0.39733985
YBR126C	-1.3907611	-1.1632975	-1.2044473	-0.7035696	-0.37380803	0.022655115	-1.2065933
YBR127C	-0.10691494	0.19816265	-0.04978036	-0.21257837	-0.18831107	-0.2069194	-0.10216683
YBR128C	-0.32271063	-0.5847628	-0.7515546	-0.52597797	-0.21961987	0.18234363	-0.72829324
YBR129C	0.16506326	-0.020299628	-0.003698608	-0.3544688	0.057491526	-0.009151507	0.097919405
YBR130C	0.56994534	-0.13049741	0.8942107	0.37237093	0.30833438	0.03800083	0.7122203
YBR131W	-0.08668698	-0.37768543	0.03423884	-0.020149574	-0.29186994	-0.18897033	0.052435227
YBR132C	-0.98792166	-0.9964742	-1.3036352	-0.571822	0.3285089	-0.016378758	-1.0710084
YBR133C	-0.4084361	-0.1562545	-0.07930189	0.015228026	-0.35853827	-0.06975348	-0.11066832
YBR134W	0.33699995	0.37412745	0.4812465	0.3009144	0.12938161	-0.12903759	0.40934277
YBR135W	0.77885926	1.0115898	1.0024674	1.1431446	0.38866782	-0.14695993	0.89705586
YBR136W	-0.002925474	-0.08448926	0.027769297	0.29218212	0.33233857	0.14422242	0.059670538
YBR137W	-0.8196368	-0.8181859	-0.7075664	-0.77094346	-0.69844896	-0.07255502	-0.8117472
YBR138C	-0.105583966	-0.17837575	-0.3332461	-0.33976126	-0.22893184	0.015445769	-0.21872967
YBR139W	-1.1275145	-0.9641788	-1.0620399	-0.9281416	-0.12267668	0.0430308	-1.1915443
YBR140C	-1.1418333	-1.0564214	-1.0974379	-0.5075698	-0.071952924	0.19241185	-1.1942356
YBR141C	-0.38836426	-0.59421194	-0.18153146	-0.48409748	0.4401564	0.1739961	-0.23381746
YBR142W	-0.23516896	0.039414115	0.07931206	-0.005194262	-0.13904344	-0.08977589	-0.12768763
YBR143C	-0.09297257	0.25821528	0.16183901	-0.029274508	-0.1120823	-0.02265273	-0.032047078
YBR144C	-0.36403546	0.16982935	-0.44629246	-0.35765648	0.016616594	0.15299469	-0.34596562
YBR145W	-0.94880843	-0.012159884	-0.88657343	-1.1166782	-0.96652746	0.100200474	-0.80662054
YBR146W	-0.05815262	0.38536108	0.1044571	-0.203792	0.49160063	0.079423144	0.08661072
YBR147W	-1.0520362	-0.824987	-1.293642	-1.8456396	-1.1020995	-0.34022963	-1.2264186
YBR148W	1.1312728	1.5766809	0.97677314	0.3463847	0.106833845	-0.22024822	1.0949743
YBR149W	-0.69938976	-0.5887375	-0.8498359	-0.45493048	0.061486505	-0.060563635	-0.66248727
YBR150C	-0.42825806	-0.41392297	-0.5509218	0.12414168	1.1390762	0.3329727	-0.33330476
YBR151W	-1.170913	-0.8919741	-1.1484206	-0.7423018	-0.23374367	0.016535461	-1.0030643
YBR152W	0.26506907	0.5745137	0.41981724	0.43911633	0.2625013	0.021475792	0.41180858
YBR153W	-0.36832494	-0.07842575	-0.14595555	-0.08369161	-0.18552664	0.19130935	-0.19873756
YBR154C	0.27534503	0.31198233	0.24307153	0.08737002	-0.0440538	0.05985581	0.24803229
YBR155W	0.112384364	0.41177002	0.40052015	0.110863715	-0.0705207	0.052401453	0.1378793
YBR156C	0.18876085	0.2034281	0.344282	0.24154204	-0.01036156	-0.06142637	0.3375584
YBR157C	-0.014341787	-0.2657254	-0.068312764	-0.2395353	-0.3734267	-0.14420427	-0.123042196
YBR158W	-0.9349908	-0.7204454	-0.6628819	-0.67662215	-0.87176454	0.123184234	-0.67473876
YBR159W	-0.32940358	-0.20821655	-0.19767205	-0.3004148	-0.5078221	-0.06539021	-0.21031493
YBR160W	-0.0714688	0.20578398	0.08569804	-0.04937853	-0.49850875	0.01689098	-0.031465095
YBR161W	-0.42001468	-0.25830743	-0.21186775	-0.31292856	-0.18324757	0.102468476	-0.32374895
YBR162C	-0.51948303	-0.1893031	-0.13634321	-0.77736914	-1.4804685	-0.12812372	-0.31088677
YBR162W-A	0.16357629	0.12538287	0.23944859	-0.12638447	0.01490153	-0.046218105	0.17079772
YBR163W	-0.12501025	-0.059547797	-0.013715234	0.1724507	-0.2182461	0.036024176	-0.055747382
YBR164C	-0.080734685	0.16481239	0.17041968	-0.1471217	-0.28750437	0.047389746	-0.09697215
YBR165W	-0.17267746	-0.40240455	-0.31134993	-0.46804118	-0.39363423	-0.11148595	-0.43350163
YBR166C	0.7855546	1.0033394	1.0578738	0.22117463	-0.402735	-0.0842275	0.90352404
YBR167C	1.0343902	0.9274738	1.0891597	0.19425502	0.099317566	0.14122781	1.0312868
YBR168W	0.59700704	0.5171881	0.4654464	-0.29308045	-0.16155395	-0.002238646	0.6341013
YBR169C	0.325643	0.6239039	0.1626589	0.29385072	0.11265419	-0.009455692	0.34289467
YBR170C	-0.41585404	-0.3427937	-0.3409438	-0.439008	-0.24766251	0.008022687	-0.3607749
YBR171W	0.38275492	0.4712838	0.53801787	0.019415118	-0.12383684	0.035334036	0.41282085
YBR172C	0.8182422	0.659842	0.8304713	0.17928828	0.19079381	-0.001932681	0.90945506
YBR173C	0.43490884	0.40384486	0.4619718	0.21528931	0.6910287	-0.0976423	0.46923018
YBR174C	0.7046721	0.65087056	0.8779405	0.41425854	0.29498398	0.099095576	0.88388634
YBR175W	0.2550859	0.28171223	0.42282343	0.024293363	-0.25274345	0.01428169	0.32149082
YBR176W	0.08488935	-0.13358381	0.11116555	0.16665973	0.063488856	0.08808957	0.18908769
YBR177C	0.101081334	0.42797047	0.30907696	0.48978806	-0.14263348	0.036222655	0.3328392
YBR178W	0.6402668	0.4082796	0.4653687	0.29745921	0.10033144	0.024943292	0.5064454
YBR179C	-0.49952134	-0.9325064	-0.35214233	-0.08960662	0.35033476	0.008161426	-0.43159348
YBR180W	0.7938024	0.7092514	0.88090354	0.7273843	0.49167103	0.21461079	0.8941587
YBR181C	0.53629583	0.6464447	0.7617248	-0.009461669	-0.33289677	0.1534792	0.46289364
YBR182C	0.5436971	0.22008497	0.42266595	1.4131222	0.50234616	0.26176342	0.6339345
YBR183W	-0.9216058	-0.6462103	-0.98724705	-0.35265636	-0.19519868	0.13975626	-0.7029623
YBR184W	1.2881958	1.6548864	1.42537	1.533498	0.35545766	0.33891362	1.4901057
YBR185C	0.11006084	-0.18022777	-0.13857055	0.041794017	0.28902426	-0.03094694	0.07441516
YBR186W	-0.124483466	-0.2949813	-0.35060942	-0.083309986	-0.09103933	0.2580813	-0.21461064
YBR187W	-0.36873493	-0.13435692	-0.24002407	-0.24636963	-0.77306235	-0.020027965	-0.39112997
YBR188C	-0.37020934	-0.9085913	-0.6732311	-0.774209	-0.37149996	-0.112874426	-0.78739417
YBR189W	0.46375063	0.478542	0.77969766	-0.1485343	-0.4773704	0.28161708	0.3517753
YBR190W	0.36584264	0.7969357	0.399364	-0.3957706	-0.98748505	-2.33E-04	-0.09889761
YBR191W	0.22472554	0.41918242	0.5480274	-0.18327649	-0.86072606	0.10032855	0.122695535
YBR192W	-0.5981556	-0.49851254	-0.49057734	-0.31604552	-0.543598	0.15274501	-0.64449704
YBR193C	-0.73700964	-0.5339612	-0.60828507	-0.7611692	-0.46736836	-0.04681041	-0.7066288
YBR194W	-0.52734005	-0.6024551	-0.6400063	-0.282563	-0.2983293	-0.03646961	-0.6194893
YBR195C	0.5126653	1.3859441	0.9322032	0.5896527	0.07491286	0.03642927	0.7176376
YBR196C	-1.3470347	-0.8125806	-1.1374216	-0.363975	-1.159451	-0.11310722	-1.165694
YBR197C	-0.25280356	-0.23481187	-0.13756013	-0.28372929	-0.24182478	-0.010673657	-0.18597814
YBR198C	-0.5941238	-0.55648744	-0.45370078	-0.26574942	-0.16870168	0.111933514	-0.6146009
YBR199W	-0.7149322	-0.3973853	-0.57961845	0.09870018	0.019774944	-0.018596426	-0.63926166
YBR200W	0.3948952	0.75565463	0.6428703	0.8272543	0.09064551	-0.10084802	0.6527145
YBR201W	-0.2966662	-0.32436645	-0.16988012	0.09289047	0.11200355	-0.14853193	-0.19786492
YBR202W	-0.34278357	-0.20231584	0.16486707	-0.052003033	-0.56325364	-0.009341374	-0.26233122
YBR203W	-1.2346407	-1.1966487	-1.5363548	-0.44979644	0.14679271	0.15825154	-1.4117996
YBR204C	-0.48241314	-0.71075964	-0.60598916	-0.02104862	-0.15874669	-0.14578496	-0.6238978
YBR205W	-0.39432538	-0.20354608	-0.37207633	-0.22079864	-0.012747649	0.005145483	-0.37380308
YBR206W	-0.7342012	-0.44489896	-0.44667822	-0.18270603	-0.1742431	-0.023229461	-0.55117506
YBR207W	-0.23471734	-0.23744167	-0.11934942	0.040557742	0.70763576	0.1666792	0.007574834
YBR208C	-0.08138858	-0.15929028	0.3971129	0.4049847	0.18180338	-0.2569219	-0.004893117
YBR209W	-0.037939116	-0.01823917	0.057134986	-0.01262106	0.19986406	-0.09168949	-0.09577468
YBR210W	0.010228869	-0.23573318	-0.076528035	-0.07650353	-0.08122678	-0.22317907	-0.06053619
YBR211C	0.12471657	0.22126289	0.078663155	0.37415498	0.23004836	0.19346845	0.18461646
YBR212W	-0.14271101	-0.29472065	-0.15771851	0.15323305	0.7312956	-0.12334466	-0.14700437
YBR213W	0.003369264	0.43123227	0.51890135	0.5321399	0.69863987	0.12932411	0.24857193
YBR214W	-0.23093417	0.10123451	-0.39357713	0.36826915	0.090801	-0.1881442	-0.27585834
YBR215W	-0.1494429	0.13109308	-0.15129662	-0.002211176	0.17389333	0.051725	-0.13086434
YBR216C	-0.78730404	-0.80148953	-0.8466735	-0.6598446	-0.1961707	-0.027637832	-0.6337578
YBR217W	-0.59059995	-0.38152367	-0.5684565	-0.26425785	0.15256774	-0.17231815	-0.5753704
YBR218C	-1.5138377	-1.3612788	-1.6637639	-1.106436	-1.1152446	-0.030889217	-1.5825144
YBR219C	0.285548	0.37439993	0.27624726	0.18672146	0.08394283	0.40639526	0.24025096
YBR220C	-0.1755821	0.12336451	4.46E-04	-0.11308335	-0.21993974	0.030315608	0.025385648
YBR221C	-0.78244376	-0.49894345	-0.5856559	-0.37555948	-0.33394146	-0.023005942	-0.6029897
YBR222C	-0.8657647	-0.9473095	-0.97048163	-0.23951599	-0.26019233	-0.100377426	-0.9302032
YBR223C	-0.75515246	-0.82369375	-0.6903984	-0.5595751	-0.2682701	-0.062044345	-0.77656734
YBR224W	-0.21005693	-0.35312188	-0.14245981	-0.25077456	0.19124925	-0.061123118	-0.36256877
YBR225W	-0.38472235	-0.4220763	-0.18473734	0.08941172	0.48732722	-0.004183978	-0.3155106
YBR226C	0.17665316	0.15108019	0.5037658	-0.13248232	0.14368862	0.36195543	0.014730908
YBR227C	0.338066	0.84719604	0.49852508	-0.31115085	-0.40507305	-0.027919874	0.40938145
YBR228W	-0.7040792	-0.79002035	-0.6475292	-0.7304669	-0.3535598	0.03816551	-0.64234704
YBR229C	-1.0073879	-0.6918345	-1.046349	-0.5257086	-0.6563127	-0.10521729	-1.0214616
YBR230C	-1.5548638	-1.6268263	-1.8724055	-0.7929197	-0.11658913	-0.012871563	-1.6404474
YBR231C	0.013102356	0.010850377	-0.09827325	-0.122985356	0.67202	0.00802362	-0.1093629
YBR232C	0.23050539	0.097231925	0.16200596	-0.043707598	0.1309935	0.19833207	0.12065962
YBR233W	0.13712794	0.3082036	0.4278595	0.3908919	-0.34477875	-0.23304008	0.24845414
YBR233W-A	0.22365355	0.18595567	0.113029405	-0.06546699	0.011540454	0.0486176	0.16157174
YBR234C	-0.2507401	-0.057579324	-0.25352323	0.04278469	0.04741142	-0.02153948	-0.25082842
YBR235W	-1.1085532	-1.0519993	-1.084754	-0.29429656	-0.33568874	0.10949758	-1.0385299
YBR236C	-0.6263176	-0.35285717	-0.5133825	-0.25289142	-0.1409304	0.04107946	-0.48148313
YBR237W	0.096672624	0.29478252	0.08373815	-0.022368416	0.16414243	0.05960697	0.10136667
YBR238C	0.2518254	-0.1447308	0.13397877	-0.30566877	-0.28930452	0.036773488	-0.071637064
YBR239C	-0.38518745	-0.39117628	-0.5194103	-0.4161933	-0.24091887	0.072386354	-0.47453207
YBR240C	0.45879903	0.7078539	0.2150197	0.11768016	-0.26122457	-0.14684263	0.19867313
YBR241C	-1.3069676	-1.1304336	-1.4568977	-0.675326	0.059168413	0.029790409	-1.2803535
YBR242W	-0.5135814	-0.90584695	-0.66603756	-0.69007206	-0.20548464	0.03418968	-0.6101503
YBR243C	0.9145345	-0.30242157	0.95513344	0.2090826	0.39463317	0.014934257	0.9420652
YBR244W	2.6876333	-0.22884335	2.8010507	1.6222636	2.293508	-0.022343433	2.5649707
YBR245C	0.5396173	0.108592525	0.63331807	-0.11160758	-0.124082476	-0.011263005	0.59827185
YBR246W	0.060604036	-0.34713325	0.004275695	-0.50780797	-0.60497373	-0.052582353	-0.02569145
YBR247C	2.017224	2.4468656	2.17236	0.6510169	0.67104036	-0.009238213	2.1301904
YBR248C	-0.35606745	-0.27858	-0.038678065	-1.4678148	-1.3533356	-0.022406146	-0.48882824
YBR249C	0.20556192	0.48250026	0.45801675	-1.2052287	-1.1473839	-0.09565713	0.11359459
YBR250W	2.2480018	2.858716	2.175665	0.33410263	-0.1255262	0.010939188	2.2192779
YBR251W	0.39229402	0.62542796	0.19746767	-0.13962597	0.42390877	0.1743274	0.30299297
YBR252W	0.25954324	0.27030554	0.31420404	-0.0625656	-0.17605075	0.10254951	0.13313828
YBR253W	0.51261765	0.26081026	-0.3496644	-0.2934003	-0.40567753	-0.17125754	-0.40442085
YBR254C	0.6568227	0.51188636	0.5234273	0.05939588	-0.086422876	0.004747832	0.5608038
YBR255C-A	1.0926654	1.2652829	0.9940287	0.6395395	0.49606338	-0.07267288	1.0879041
YBR255W	0.09060369	-0.13538648	0.10691666	-0.0785331	0.02749034	0.16081734	0.16616625
YBR256C	0.14801438	0.13788185	0.007417351	-0.118676685	-0.13603103	0.10611221	0.070853576
YBR257W	-0.22339433	-0.33331725	-0.20816812	-0.31632543	0.06583085	0.17021719	-0.14296916
YBR258C	-0.25440732	-0.7315658	-0.43284014	-0.55992657	-0.19826244	0.008053592	-0.39593345
YBR259W	0.004286669	-0.13888119	-0.012665324	-0.1701343	-0.39863178	0.015031755	0.16260931
YBR260C	-0.019952666	0.15474862	0.027535386	-0.046373174	-0.1825005	-0.1829765	0.042725645
YBR261C	0.3200057	0.5162157	0.35605285	0.22715673	0.15096942	-0.06186603	0.224661
YBR262C	-0.17432332	-0.009492323	-0.14057858	-0.26538432	0.16423514	0.0681254	-0.12253548
YBR263W	-0.941887	-0.64248526	-0.84686816	-0.7520693	-0.43755493	0.019727051	-0.8710381
YBR264C	-0.37156978	-0.38962242	-0.33183604	-0.27739516	-0.11826653	-0.007668853	-0.3854246
YBR265W	0.06734964	0.1326808	0.059717856	-0.13941531	-0.26067495	-0.013185158	0.042175584
YBR266C	-0.3416847	-0.2044532	-0.2510944	-0.23822346	-0.001721203	0.15324411	-0.4721926
YBR267W	0.5504898	0.45518076	0.24966344	0.25269437	0.5595342	-0.18423605	0.16694102
YBR268W	-0.071318105	0.011652201	-0.055054866	0.10537861	0.24923941	0.07254383	-0.020072782
YBR269C	-0.4425275	-0.1587097	-0.5457705	-0.2310248	0.35809997	0.039545923	-0.37945235
YBR270C	-0.76845235	-0.4257245	-0.82533884	-0.1190101	-0.119375095	0.008662775	-0.7043171
YBR271W	-0.61465335	-0.4348697	-0.72975063	-0.4052597	-0.03699944	0.4339947	-0.63294065
YBR272C	-0.11869931	0.004033566	-0.001847342	-0.08785485	0.10412729	-0.06944845	0.024023551
YBR273C	-0.397547	-0.12602562	-0.17734511	-0.16513792	-0.2105791	-0.047245964	-0.15737894
YBR274W	-0.74284947	-0.73624134	-0.7474543	-0.40744963	-0.5610837	-0.11424586	-0.7113148
YBR275C	0.24046174	0.3238316	0.021712333	0.037798405	-0.096534476	-0.1398025	-0.08844261
YBR276C	-0.028944368	0.049155585	-0.01073445	0.3066684	0.017902704	0.051483415	-0.031734075
YBR277C	-0.050982594	-0.30515024	-0.22459769	-0.19937977	-0.049702436	0.066388845	-0.29458126
YBR278W	-0.3466317	-0.40027663	-0.4637472	0.14594516	0.33131793	-0.07487167	-0.37745664
YBR279W	-0.6276723	-0.53051406	-0.52949774	-0.31754607	-0.14636011	-0.18683946	-0.67118907
YBR280C	-0.37174422	-0.53990567	-0.48000073	-0.13483188	0.42455217	0.01952833	-0.3714401
YBR281C	-0.05736068	-0.07657713	0.07401886	-0.03457755	0.24765845	0.055492003	-0.090769954
YBR282W	0.12757221	0.18347692	0.1712004	0.34651944	0.45489872	0.04548116	0.17251562
YBR283C	-0.22328085	-0.13193694	-0.19511181	-0.388363	-0.35064632	-0.0863109	-0.14363036
YBR284W	2.0488918	2.3663278	2.00525	1.6467285	1.0788095	0.010481373	2.1508713
YBR285W	-0.028867528	-0.7740136	-1.0822132	-1.0627788	-0.2167077	-0.24153319	-0.7076648
YBR286W	-1.48046	-1.4327009	-1.4838991	-1.0938897	-0.3394407	-0.21269575	-1.6353642
YBR287W	-0.9767652	-0.85885155	-1.0797341	-0.36364174	0.19301042	0.11427164	-0.9950308
YBR288C	0.44448966	0.54147285	-0.25168723	-0.38308728	-0.32999453	-0.12153973	-0.4216447
YBR289W	0.034586526	0.2935728	0.14117399	0.42634788	0.32749134	0.08659485	0.19578117
YBR290W	-0.22105628	-0.1487737	-0.35271335	0.28143805	0.47865975	0.03339012	-0.33504364
YBR291C	-0.30735344	-0.27507746	-0.30198723	0.02242212	0.16716304	0.14001188	-0.26224625
YBR292C	1.1276361	0.9732269	0.8171592	0.7109618	1.1067643	-0.14447105	0.9185779
YBR293W	-0.16380359	-0.19004855	-0.27060673	-0.31932524	0.24824259	0.09755072	-0.08707037
YBR294W	-0.1180028	0.39183345	-0.065900914	0.3785176	1.9178071	0.45898283	-0.002138831
YBR295W	-0.14828044	-0.2320522	-0.30621606	-0.12591246	-0.033209667	0.123714514	-0.28150338
YBR296C	0.38982612	-0.043708745	-0.17250909	0.5167926	1.6916306	0.384588	-0.22131942
YBR297W	-0.5232855	-0.14141351	-0.3931777	0.23027429	0.4336318	0.31664327	-0.33461663
YBR298C	-1.2535617	-1.4242187	-1.3559732	-0.6016886	0.049938783	0.1770476	-1.2237935
YBR299W	-0.41043717	-0.42362517	-0.7304612	-0.07938725	0.06298182	0.34279266	-0.3418466
YBR300C	0.6063646	0.46407145	0.39228505	0.28242034	0.3009801	-0.35079303	0.49060786
YBR301W	0.76103145	0.6062126	0.70530736	1.0000565	0.15660872	-0.034311995	0.75868046
YBR302C	-0.34472027	-0.111230806	-0.62373877	0.039163403	-0.005960863	-0.0978788	-0.55264616
YCL001W	-0.078314826	0.10433828	-0.21914367	-0.02296044	-0.03930506	-0.06280929	-0.123338446
YCL001W-A	0.34513816	0.42024693	0.33327773	0.22119531	0.21125957	-0.16674952	0.27383304
YCL001W-B	0.17827009	0.11511349	0.084499516	0.06234379	0.026755583	0.12405139	0.17445965
YCL002C	-0.019310692	0.1820634	0.02640234	-0.019040272	-0.12583467	-0.013668023	0.0371586
YCL004W	-0.3971375	-0.3050382	-0.400402	-0.10684247	-0.0873437	-0.10881756	-0.35231835
YCL005W	-0.34760252	-0.35798275	-0.30722767	-0.4347407	-0.085680306	0.07820526	-0.33229274
YCL007C	-0.15596423	-0.13906471	-0.37231135	-0.33597815	-0.11237122	0.092806816	-0.21173307
YCL008C	-0.12593256	0.010110065	-0.04439576	-0.21258304	-0.13349482	-0.0940439	-0.0639298
YCL009C	-0.91936904	-0.589772	-0.6862565	-1.1340277	-0.846321	-0.0469642	-0.8722868
YCL010C	0.8440982	1.2235484	1.0233982	-0.0819428	0.04473014	-0.04861641	0.73113275
YCL011C	0.4862339	0.78951806	0.46753916	0.02150482	0.13110004	0.12998861	0.4797156
YCL014W	0.23629235	0.27482432	0.20144948	0.10122739	-0.155675	0.15834564	0.24326912
YCL016C	0.002142519	-0.3912987	-0.2625489	-0.32755035	-0.044979814	0.23807044	-0.15980762
YCL017C	-0.06062517	-0.2582929	0.17779508	0.052907433	0.27636808	0.06752545	0.13813132
YCL018W	0.37658933	0.27024493	0.23589295	0.09963161	0.07572802	0.10774505	0.3324507
YCL021W-A	0.86056316	1.2123599	1.1114627	0.93621445	0.5376471	-0.07875144	0.96868753
YCL022C	0.64971286	0.46572536	0.6314122	-0.008607565	0.10299884	-0.12184936	0.4570083
YCL023C	0.5800273	0.12633951	0.58972096	0.07142619	-0.1142977	-0.10645517	0.4517163
YCL024W	0.7756995	0.5851227	0.8064467	1.1089492	0.15154666	0.045764014	0.8208354
YCL025C	-0.21921058	-0.7037636	-0.593606	-0.73316395	-0.32743782	-0.14331138	-0.56796604
YCL026C-A	1.569449	0.3253643	2.5589907	1.230381	1.697809	2.7673974	2.143763
YCL027C-A	3.1821105	1.5896082	3.5441513	3.0970273	3.536327	0.5646142	3.4409127
YCL027W	0.82035303	-0.088997714	1.0719767	-0.23112372	-0.75725794	-0.624431	0.9775834
YCL028W	-0.03894548	0.045859173	0.17008853	-0.046616122	0.26268345	-0.08168487	0.18110509
YCL029C	0.79317576	0.03852606	1.3717368	1.0295546	0.60716146	-0.06999962	1.2450621
YCL030C	-0.94606185	-0.5585515	-0.67310965	-1.5243653	-1.4547215	-0.45989823	-0.7992731
YCL031C	1.7196943	2.3722816	1.814778	0.7317396	0.38848245	0.029921457	1.853467
YCL032W	0.197302	0.4330593	0.26393294	0.004608773	0.25405714	8.77E-04	0.27537942
YCL033C	-1.1965344	-1.2871984	-1.3903382	-0.5309913	0.13937703	0.035411775	-1.3798047
YCL034W	-0.6684823	-0.58067745	-0.7081213	-0.4250006	0.0994969	0.079314455	-0.6074065
YCL035C	-0.3867233	-0.30205894	-0.5574024	-0.050360173	0.46829832	-0.13845919	-0.4928952
YCL036W	0.054239158	0.2432676	-0.06352735	-0.010941733	0.13892254	0.24345195	0.043194026
YCL037C	0.8066764	1.0180668	0.73080444	0.2819544	0.052947134	-0.21628356	0.55485725
YCL038C	-0.65648854	-0.6351719	-0.60049796	-0.33012512	-0.44866794	0.05848646	-0.5743994
YCL039W	0.2950863	0.72882885	0.29101193	0.8473705	0.023155458	0.001186231	0.46560186
YCL040W	-1.7545149	-1.3182776	-1.5192038	-0.8432466	-0.028119057	0.013704658	-1.6670017
YCL041C	-0.7079891	-0.7786758	-1.0640888	-0.30154878	-0.13036102	-0.14133647	-0.7880932
YCL042W	0.12917417	0.08604823	0.14202829	-0.24804829	-0.13814588	0.07672575	0.25641936
YCL043C	0.040663227	0.4486251	0.2760162	0.20942113	0.3671779	-0.08271232	0.24886012
YCL044C	1.2934673	1.5301807	1.3246689	0.9815937	0.61898446	0.010821477	1.5500957
YCL045C	-0.2788744	0.094913036	0.053867646	0.042779148	-0.38973683	0.09516221	-0.004337817
YCL046W	0.7152542	0.9064399	0.64771926	0.24108675	0.11639722	0.24923718	0.8758353
YCL047C	0.34486017	0.7385664	0.40322292	0.09688444	-0.35091275	-0.034384437	0.350439
YCL048W	0.6198274	0.96443343	0.5664387	1.0119516	0.4586671	2.10E-04	0.59451747
YCL049C	-0.9711473	-0.87732315	-1.0377418	-0.08118098	0.08255404	0.019871518	-1.0902541
YCL050C	1.9695513	2.3540468	2.2248564	1.2666274	0.42730647	0.062000617	2.1983376
YCL051W	0.65685844	0.41230682	0.4605856	-0.15357468	0.35853827	0.04588832	0.56604034
YCL052C	-0.51108754	-0.34267616	-0.45520687	-0.1584375	-0.033866793	0.03471391	-0.34012765
YCL054W	0.33672923	0.32232496	0.3338288	0.051814288	0.1879552	-0.058212288	0.10911021
YCL055W	-0.57533485	-0.28081867	-0.35085407	-0.7709768	-0.8376509	-0.18365315	-0.32164785
YCL056C	-0.6269914	-0.69318247	-0.62114143	-0.513353	-0.49935758	0.080643654	-0.5602882
YCL057C-A	-0.04040826	-0.08698757	-0.019237254	0.19815482	0.32180974	-0.098904595	-0.066793725
YCL057W	0.02796491	0.20531493	0.12345995	0.017479766	0.31070942	0.057537355	0.1872083
YCL058C	0.2851317	0.16621739	-0.047049154	-0.011130624	0.13907841	0.22678304	0.07606843
YCL059C	0.042352922	0.33583432	0.2600549	-0.3652978	-0.20762739	-0.031864844	-0.057099573
YCL061C	0.29008597	0.4935071	0.47524744	0.19500409	-0.18125373	-0.12087405	0.26287603
YCL063W	0.39044943	0.41609448	0.6257179	0.23771246	-0.42968702	-0.048140958	0.4788108
YCL064C	-0.3882478	-0.15160456	0.05919148	-0.39196587	-0.38028958	0.15775439	-0.09351914
YCL065W	0.4479749	0.5438527	0.4465161	0.19192219	0.23770922	-0.2851408	0.36690092
YCL066W	0.18230739	0.33110863	0.2243712	0.034856632	-0.065693	-0.12921971	0.096577264
YCL067C	0.16255713	0.02839616	-0.19705065	0.1826456	0.043531746	-0.04483837	-0.035759926
YCL068C	0.5194403	0.49046376	0.32446748	0.2502569	0.3035078	-0.2045815	0.29005495
YCL069W	0.6049206	0.39811137	-0.020833896	0.005589022	0.28165948	-0.0714895	0.062089782
YCL073C	-0.1363586	-0.5186322	-0.22201541	-0.24291441	0.12983298	0.047261745	-0.15158115
YCL076W	0.40697956	0.22692959	0.089407325	-0.026705805	0.193567	0.26392514	0.13183877
YCR001W	-0.2214881	-0.119898	-0.28344858	-0.12574917	0.05172903	0.5552328	-0.2572854
YCR002C	-0.15554783	-0.052356724	0.10939121	-0.34868443	-0.49980536	-0.008551206	-0.08348051
YCR003W	-0.13017327	0.03259763	-0.20303527	-0.13931207	0.20057815	-0.12471263	-0.12552625
YCR004C	-0.27383012	-0.8440473	-0.49797362	-0.34446555	0.5556029	0.058586814	-0.2526445
YCR005C	-2.5417757	-2.5009413	-2.5718944	-1.2434764	-0.08928411	-0.04259535	-2.532889
YCR006C	-0.091198206	-0.23013031	-0.34954482	-0.43212092	-0.0426905	-0.054605037	-0.24517222
YCR007C	-0.4504192	-0.8041518	-0.6610749	-0.33300224	-0.093457006	-0.0167488	-0.50112337
YCR008W	-0.5075066	-0.13896246	-0.3022772	-0.12405807	-0.21047851	-0.017941877	-0.32868153
YCR009C	-0.27949485	-0.29860905	-0.23634627	-0.46670055	-0.47644663	-0.12857121	-0.28537893
YCR010C	0.22889157	0.50132674	-0.30237484	-0.001380742	1.1226283	-0.002335042	-0.1270084
YCR011C	-0.8624745	-0.94369483	-1.0344336	-0.27184317	-0.0904673	0.06899963	-0.976344
YCR012W	0.06815822	0.57824373	0.19618955	0.32006207	-0.5497449	-0.035396367	0.15472691
YCR013C	0.09452667	0.9478777	0.40884548	0.042265348	-0.24548692	-0.11647687	0.24839027
YCR014C	0.36558312	1.0987172	0.47297224	0.01175452	-0.2801129	-0.075173005	0.41346538
YCR015C	0.24132292	0.19556615	0.12349013	-0.42481261	-0.20728995	-0.14644378	0.084735796
YCR016W	0.37974033	0.2370396	0.47950986	0.10169887	0.2524942	0.006005913	0.3909638
YCR017C	-0.61341953	-0.41967714	-0.4902146	-0.051990315	-0.3744956	0.11885539	-0.51952463
YCR018C	0.48080036	0.5664414	0.59239435	0.45723778	-0.16925666	-0.21614331	0.40439564
YCR018C-A	0.86971354	0.84155214	0.9467825	0.572712	0.27515462	-0.08206874	0.90563285
YCR019W	1.4602671	1.0630753	1.3385924	0.4465502	0.054077826	0.049815837	1.539124
YCR020C	3.4587216	3.4014416	3.563336	3.4707694	1.6314662	0.040416464	3.5998666
YCR020C-A	2.4030223	2.2383943	2.8381777	2.4724715	0.8989899	-0.04578726	2.6594071
YCR020W-B	1.1372204	0.68086755	0.96491355	0.14511412	-0.19401255	-0.21577165	0.9892319
YCR021C	0.5468946	0.54173756	0.19618928	0.53341097	0.6331971	0.21729141	0.15489522
YCR022C	0.64112735	0.59657204	0.47830123	0.437046	0.30279446	0.13396251	0.5680866
YCR023C	-1.028579	-1.1841744	-1.0623379	-0.93548965	-0.90553164	-0.077767506	-1.0256685
YCR024C	0.1905285	-0.16021214	0.1886138	0.25011784	0.5875752	0.13978928	0.19303973
YCR024C-A	-0.960132	-1.2065387	-1.0607338	-1.2003806	-0.95764375	0.020175561	-1.3113556
YCR025C	0.46256304	0.6091558	0.49129882	0.50751084	0.3691413	-6.00E-04	0.5504627
YCR026C	-0.4520714	-0.48526287	-0.40283287	-0.18154114	-0.00865525	-0.03218913	-0.35345578
YCR027C	0.1563474	0.35741377	0.15971571	-0.26831996	-0.27232492	0.05761621	0.19738118
YCR028C	0.21451251	0.035241514	0.037737496	-0.45458806	-0.294748	0.06721273	0.14499219
YCR028C-A	0.009853616	0.06501588	0.12464598	-0.4917927	-0.49790123	-0.028283939	0.01754491
YCR030C	-0.41473514	-0.31676593	-0.28464597	-0.26104718	-0.17146534	0.08947259	-0.41653478
YCR031C	-0.4295622	-0.0572538	-0.09413509	-0.5995406	-0.71177185	0.18609989	-0.4041718
YCR032W	-1.2011303	-1.2689832	-1.0894636	-0.42694503	-0.25722444	0.085582286	-1.2172236
YCR033W	0.44595093	0.37648863	0.59318084	0.5099343	0.51759374	0.07844734	0.51614964
YCR034W	0.47056782	0.48928916	0.51793814	0.3616532	-0.20400111	-0.01797333	0.38809633
YCR035C	0.014730299	0.39105856	0.2922518	0.35560057	0.40007666	0.017100148	0.14424275
YCR036W	-0.84108263	-0.75006264	-0.7157386	-0.3890842	0.21125707	0.041857	-0.76075035
YCR037C	-0.6637812	-0.75015664	-0.7145402	-0.5876063	-0.21375565	0.013502941	-0.7982392
YCR038C	-0.10476105	-0.15911281	-0.10840321	0.22487497	0.19922486	-0.08621827	-0.1275383
YCR038W-A	0.18096279	0.25684342	0.11266765	-0.070166096	0.067147315	-0.07155503	0.11027976
YCR039C	0.17874852	0.0532531	-0.18823375	0.20124729	0.034364015	-0.06526044	-0.030824244
YCR040W	0.15171605	0.3979864	0.24387357	0.041693084	-0.009491982	-0.13176283	0.10554565
YCR041W	0.004155964	0.011839509	-0.17409219	-0.089708626	-0.14657289	-0.22265714	-0.039996013
YCR042C	-0.8161829	-0.94909596	-0.6430834	-0.5117856	-0.61422837	0.123789676	-0.7674563
YCR043C	0.23010541	0.25310153	0.30247796	-0.10391958	-0.3820781	0.0722681	0.28360856
YCR044C	-0.7071262	-0.5304084	-0.6347704	-0.49630988	-0.62331724	0.07916844	-0.4626326
YCR045C	0.25435916	0.18618675	0.14651605	0.24855751	0.1767852	0.07478806	0.09870507
YCR046C	0.258418	0.36517376	0.24551329	0.22657612	0.30365133	0.08643544	0.21247856
YCR047C	-0.5896329	-0.69279706	-0.74301815	-0.5490727	0.06610477	0.34101754	-0.8659587
YCR048W	-0.5941555	-0.21500558	-0.5295143	-0.09285357	-0.3835538	0.0576943	-0.4372267
YCR049C	0.52601814	0.5738502	0.119355604	0.19500908	0.2405991	-0.058599886	0.25377262
YCR050C	0.1244823	0.09203761	-0.010965925	0.11378913	-0.07892634	0.60891795	-0.03226028
YCR051W	-0.24632362	0.10678512	0.062221676	-0.07553476	0.20070696	0.18335503	-0.1086826
YCR052W	-0.21240795	-0.003075413	-0.18556133	-0.10257844	-0.10434608	-0.039509133	-0.14519879
YCR053W	0.3001883	0.6186088	0.45291722	-0.4655915	-0.8715528	-0.10794714	0.36873668
YCR054C	0.13738248	0.1368733	0.34518436	-0.6123226	-0.3772749	0.044841684	0.23155613
YCR057C	0.29674658	0.36199003	0.291731	-0.20638405	-0.08392625	0.15953511	0.33786887
YCR059C	-0.10902038	0.1535098	0.044266075	-0.1075587	-0.38849103	-0.06597969	-0.08559115
YCR060W	-0.23284593	-0.13413236	-0.14605328	-0.65121055	-0.19100118	0.018859357	-0.1889399
YCR061W	-0.39862975	0.055486947	-0.3504253	-0.7968981	-0.58271307	-0.020570606	-0.10694633
YCR063W	0.41630083	0.38269478	0.43371236	0.16155654	-0.27421257	-0.04224976	0.31848186
YCR064C	-0.25190544	-0.12213404	-0.21297498	-0.21345595	-0.11289885	0.12775145	-0.10211093
YCR065W	-0.32388127	-0.106255636	0.122865915	-0.36068076	-1.1749258	-0.08981818	-0.14086929
YCR066W	-0.10730069	-0.012100836	0.04241156	0.028323766	-0.22013432	0.03640555	-0.04613927
YCR067C	-0.42492026	-0.36618367	-0.29968148	-0.359915	-0.24887195	0.08234948	-0.23215568
YCR068W	0.07798216	-0.088845134	0.46857154	0.22302788	0.64943737	-0.19720754	0.23496008
YCR069W	-0.5518973	-0.7257421	-0.47470224	-0.037433982	0.11978415	0.023872614	-0.43943045
YCR071C	-0.010524102	-0.051957875	0.006046075	0.15940124	0.39135888	0.09920785	0.003479496
YCR072C	0.74003816	0.64769363	0.80290985	0.6295132	0.4725797	0.25249648	0.73150206
YCR073C	0.63989854	0.5026295	0.6811719	1.1198585	0.6246326	0.13287172	0.72329867
YCR073W-A	-0.8910999	-0.56897247	-0.92840195	-0.5151188	0.104495145	0.019409895	-0.73444927
YCR075C	-0.075235635	0.059388056	-0.20721638	-0.21381886	-0.22699282	-0.022382915	-0.09583847
YCR076C	-0.3445504	-0.1918786	-0.1895828	-0.15206352	0.082830995	0.061164916	-0.19510071
YCR077C	-0.7992096	-0.664186	-0.6556139	-0.48421282	-0.44728553	0.03784358	-0.6559228
YCR079W	-0.47894943	-0.45732397	-0.6551295	-0.067016646	0.049366858	-0.06918428	-0.50182086
YCR081W	-0.82177025	-0.7722068	-0.7818767	-0.54598606	-0.3701995	0.009036114	-0.761957
YCR082W	-0.10909492	0.14740968	-0.032115493	-0.11078557	0.3702966	0.029504599	0.20502928
YCR083W	0.5140293	0.7093861	0.3666425	0.47066647	0.461833	0.035131127	0.57849175
YCR084C	0.5011637	0.39331636	0.039859228	0.29630977	0.080449715	-0.16726057	-0.025695993
YCR085W	0.005918685	0.14106722	0.107106924	-0.05053275	0.011383265	-0.094132006	0.11787295
YCR086W	-0.1147868	-0.11923301	-0.07564808	-0.05074908	0.011325151	-0.11776827	-0.028334111
YCR087C-A	-0.044355497	0.03454751	0.05828656	-0.003218427	0.098839805	0.1902116	0.007437
YCR087W	-0.1804021	-0.3759191	-0.2229335	-0.25054908	-0.09005812	0.28446412	-0.2134687
YCR088W	-0.37212572	-0.21682729	-0.20181571	-0.39708874	-0.09504613	-0.10433743	-0.4162423
YCR089W	-0.1855981	-0.080557644	-0.12194004	0.18531962	-0.13247499	-0.057541847	-0.11403471
YCR090C	0.06498574	0.038049646	-0.13423663	-0.25186962	-0.2978224	-0.11567519	0.02141276
YCR091W	-1.6559346	-1.6669819	-1.7102616	-0.9544692	-0.17863774	-0.088840306	-1.5185173
YCR092C	0.03465593	-0.03671992	0.2149182	0.30469435	0.44432604	-0.008636057	0.041727003
YCR093W	0.033737667	0.004547685	-0.08155311	-0.01859416	0.31720802	-0.060466826	-0.013131082
YCR094W	-0.290708	-0.1799342	-0.23246843	-0.27389008	-0.09819715	-0.040358096	-0.14982119
YCR095C	0.1744983	0.4560753	0.18510711	0.4058267	0.20005701	-0.018403068	0.23326162
YCR096C	0.16188872	0.29569772	-0.18214256	0.16119534	0.034987807	-0.07616162	-0.02422297
YCR097W	-0.93032265	-0.6127612	-1.1628861	-0.53891194	-0.11885953	-0.17028117	-0.9057514
YCR097W-A	-0.06647703	-0.085789114	-0.11674754	-0.07246573	-0.33822706	-0.23303036	0.023896292
YCR098C	1.610478	0.71086895	1.876812	1.1953044	1.1869087	0.06289337	1.7451985
YCR099C	0.07067891	-0.9631748	-0.04731958	0.15113375	0.08825055	-0.02464449	-0.08549069
YCR100C	0.15665612	-0.8652823	0.14866093	0.12430814	0.09752555	0.21498537	0.17254007
YCR101C	0.79576844	-0.2767328	0.5212123	0.16478297	0.604141	-0.12542018	0.4325679
YCR102C	1.4178889	0.13778265	1.6867888	1.182843	1.5151939	0.33787584	1.5987648
YCR102W-A	0.80904704	0.3400575	0.7083401	0.32392877	0.41422462	-0.02595003	0.7366955
YCR104W	0.9175216	0.8390887	0.790473	1.0732832	0.3005021	-0.05535099	0.83833265
YCR105W	1.3022921	-0.020341534	1.2331094	0.92005336	0.6000819	0.29087856	1.3013194
YCR106W	0.82935476	0.17881767	0.91398084	0.5242537	0.40882057	-0.0589827	0.6381303
YCR107W	0.67798746	-0.15220204	0.9335135	0.46028423	0.39355975	0.4811933	0.7273634
YDL001W	-0.40811124	-0.45262927	-0.34923986	-0.10043094	0.06570497	-0.040141135	-0.23122022
YDL002C	-0.3771904	-0.58126855	-0.4104152	-0.37703127	0.08933784	0.02408138	-0.40566862
YDL003W	0.49242833	0.51423466	0.47008234	0.22430733	-0.11713976	0.048322774	0.43399474
YDL004W	-0.5832106	-0.36577553	-0.5216709	-0.13881838	-0.041725714	-0.07303268	-0.60180247
YDL005C	-0.46378663	-0.72071266	-0.5863356	-0.6904484	0.06054692	0.008458674	-0.45163146
YDL006W	0.6910359	0.8359169	0.7644095	-0.013214428	0.050388396	0.088921815	0.88248384
YDL007W	0.706393	0.82827544	0.899498	-0.013104126	0.6748612	0.001605302	0.83668864
YDL008W	0.31284112	0.35548684	0.30649525	0.25746968	-0.02691875	-0.10809253	0.28426045
YDL009C	0.28048307	0.32782227	0.22688468	-0.07910769	-0.07136607	-0.12102154	0.3264602
YDL010W	-0.039967235	0.1937741	0.12834373	0.44962245	0.19699211	-0.05187354	0.061549336
YDL011C	0.07074435	-0.054065265	-0.029090494	-0.18281583	-0.026030272	-0.045853823	-0.07402702
YDL012C	-0.47050652	-0.22796392	-0.28643295	-0.097985506	0.0697715	0.025440633	-0.33342177
YDL013W	-0.25258905	-0.2532326	-0.26676667	-0.0616688	-0.024642918	-0.07512833	-0.36145025
YDL014W	0.17258044	0.08900583	0.33975264	-0.11619045	-0.17621443	0.16847321	0.069315635
YDL015C	-0.67743415	-0.5669704	-0.6292517	-0.7827154	-0.5138892	-0.059299357	-0.63075733
YDL016C	0.022484556	-0.06938916	0.0345027	-0.22231147	-0.20806286	0.19553219	-0.029870331
YDL017W	-0.63600147	-0.58501935	-0.58433443	-0.3514948	0.017961431	0.16928503	-0.5181601
YDL018C	-0.41087538	-0.32074645	-0.53380084	-0.32654428	0.24740794	0.065133646	-0.4119897
YDL019C	-1.2204925	-1.5816159	-1.5122614	-0.6340703	-0.29981124	0.15556163	-1.498777
YDL020C	1.4316337	1.3058267	1.3860182	0.047198787	0.8888409	0.3015064	1.5132167
YDL021W	0.56165516	1.1349139	0.47364938	1.1621549	0.43864024	0.17057505	0.63065135
YDL022W	-0.90563005	-0.36043048	-0.883092	-0.063627094	-0.45740923	0.012577862	-0.81238556
YDL023C	0.6628926	0.6159773	0.14988863	0.4710912	0.5570459	-0.4492289	0.07033369
YDL024C	-1.0131208	-1.2803204	-1.1167302	-0.25413692	0.3384464	-0.10164205	-1.0083332
YDL025C	0.039257888	-0.2505722	0.042301558	-0.038097784	0.2624802	0.06132832	0.032190576
YDL026W	0.41233167	0.025716394	0.18731023	-0.12029977	-0.086894885	0.12151572	0.45992994
YDL027C	1.4164807	1.1386129	1.2156894	0.7051592	0.5010704	0.005139366	1.5202944
YDL028C	1.4149442	1.3465074	1.4756165	0.92176396	0.37979126	0.122655585	1.5941368
YDL029W	0.13816085	-0.5552105	0.15667404	0.16290207	0.23225352	-0.046881005	0.25729042
YDL030W	-0.34916568	-0.6793114	-0.36340737	-0.44452962	-0.009256773	0.24392252	-0.35730335
YDL031W	0.5089801	0.6812123	0.66361535	0.5916097	0.23824337	0.025422111	0.58421737
YDL032W	0.25762582	0.37640935	0.36693642	0.6058327	0.07166835	0.12958926	0.41581786
YDL033C	-0.14921416	-0.047036957	-0.1754906	-0.030747082	0.24976271	0.094963215	-0.047510967
YDL034W	0.574776	0.7284436	0.29217866	0.18545085	0.6588067	-0.16404432	0.26616988
YDL035C	0.015259415	0.23234132	0.03029123	-0.10636322	0.33678633	0.19179004	0.11613076
YDL036C	0.590388	1.017568	0.9408443	0.18422492	0.20005795	0.117691785	0.82415766
YDL037C	0.3235889	0.25334692	0.5016351	-0.004893661	0.4192923	-0.25307676	0.46036136
YDL038C	0.7063527	0.550926	0.8054192	0.25279772	1.265039	0.20350346	0.7324244
YDL039C	0.86142683	0.83256245	0.9297924	0.38155106	1.4108106	0.29656437	0.8955279
YDL040C	-0.69165176	-0.46014392	-0.6051836	-0.40647036	-0.38031748	-0.061463535	-0.5420855
YDL041W	-0.04977038	-0.23131698	-0.2631118	-0.33971196	-0.053487286	0.11637911	-0.1788359
YDL042C	-0.2735672	-0.1250696	-0.060282625	-0.0453751	0.05882453	-0.020405006	-0.15079127
YDL043C	-0.5358331	-0.53550774	-0.46066046	-0.50197756	-0.2717827	0.034051288	-0.38980198
YDL044C	-0.55095583	-0.7076442	-0.4703089	-0.13252293	0.18766008	0.025127828	-0.5158417
YDL045C	-0.35311908	-0.37882733	-0.30252492	0.057706777	0.19523484	-0.04182306	-0.27696234
YDL045W-A	-0.00627052	-0.052660376	0.044596374	0.31558806	0.19151428	-0.074450284	0.092607126
YDL046W	-0.44482413	-0.52536464	-0.644534	-0.41735893	0.17117696	0.029118076	-0.48156255
YDL047W	-0.40569055	-0.03149502	-0.2870527	0.02422303	-0.018035874	-0.10915822	-0.36980408
YDL048C	-0.9628763	-0.39968273	-0.6577191	-0.3714191	-0.6970861	0.1742694	-1.0575151
YDL049C	0.05734758	0.23050027	0.001058772	0.6085491	0.35154417	0.10397172	-0.04056442
YDL050C	0.36059657	0.46200603	0.17093635	0.2384265	0.24244209	-0.23009014	0.17083718
YDL051W	0.2806405	0.73988533	0.30662835	0.22122712	0.009236679	-0.08925314	0.18805003
YDL052C	-0.117569014	0.29319134	0.13110797	0.5887704	-0.05302383	0.09291467	0.037464917
YDL053C	-0.009680629	0.006001905	-0.31810993	0.05639139	0.032748476	-0.07595274	-0.28409868
YDL054C	-0.5452121	-0.24411099	-0.53018093	-1.1730316	-0.7593634	3.93E-05	-0.44663355
YDL055C	-0.25716174	-0.01882479	-0.04593312	-0.62697196	-1.19399	-0.096955314	-0.08365278
YDL056W	0.08945724	0.27213126	0.17599279	0.3014236	0.2245528	0.042574055	0.22035322
YDL057W	-0.27885363	-0.38445336	-0.43110943	-0.049036287	0.15576142	-0.091639206	-0.31045663
YDL058W	-0.45796564	-0.38676363	-0.27072704	-0.041444045	-0.14922763	0.08618991	-0.3727167
YDL059C	0.23729795	0.33988455	0.34423667	0.8552512	0.8451307	0.17452581	0.41728717
YDL060W	-0.18522295	-0.23185268	-0.16166887	-0.49546963	-0.18351153	0.25523233	-0.15665737
YDL061C	0.39610106	0.35618198	0.41759863	0.015965462	-0.32912165	0.15433198	0.34882978
YDL062W	0.115054354	0.20369121	0.07683174	-0.115256146	-0.16050434	-0.06304732	0.18910103
YDL063C	0.3148559	0.32511297	0.3117595	-0.1842522	-0.19796053	0.14835602	0.311218
YDL064W	1.0961545	1.5178628	1.1492556	0.36906183	0.29723966	-0.013918631	1.1576803
YDL065C	-0.04714512	-0.24594836	-0.27418235	-0.07841526	0.40344742	-0.02807986	-0.33680263
YDL066W	-0.9813051	-0.7142088	-0.82200104	-1.1745677	-1.0605977	-0.20467046	-0.96606123
YDL067C	-0.7669885	-0.6602451	-0.9105873	-0.5808614	-0.10720324	0.026257485	-0.85677797
YDL068W	0.06785463	0.08209582	-0.15481582	-0.17738293	0.06429402	-0.023771241	0.08096642
YDL069C	0.47641444	0.9165057	0.3501413	0.37315518	0.36547282	0.11208071	0.54004365
YDL070W	-0.016145587	-0.226605	-0.24162717	-0.2596488	0.102647975	-0.037724197	-0.030718654
YDL071C	0.44146764	0.5689044	0.3138721	0.099473864	0.32885385	-0.04018653	0.5048362
YDL072C	0.5802307	0.8778564	0.40663272	0.3275442	0.52547425	-0.03514744	0.6610714
YDL073W	0.637764	0.85068667	0.656897	0.4880358	0.22013307	0.19062397	0.70409894
YDL074C	0.21990107	0.5003401	0.33176976	0.28708524	0.35435265	0.035440475	0.29339904
YDL075W	0.33771548	0.49003023	0.6245644	-0.25114912	-0.68952334	0.16676699	0.2775882
YDL076C	-0.47055802	-0.2085808	-0.5362761	-0.28912598	-0.20927466	0.11037231	-0.49840388
YDL077C	0.026179994	0.25877824	-0.036799796	-0.03225987	-0.09050411	0.09813388	0.056392163
YDL078C	-0.932858	-0.83977383	-1.0586331	-0.62033737	-0.026152343	-0.033166632	-1.0106688
YDL079C	-1.3380184	-1.6370764	-1.7594874	-0.918278	0.10595687	0.07192409	-1.3915603
YDL080C	-0.11588027	0.037676364	-0.017990947	0.23806986	-0.034526803	-0.00101608	-0.004463762
YDL081C	0.3412606	0.35559183	0.42693973	-0.17586222	-0.16516815	0.18236816	0.18199502
YDL082W	0.2214483	0.36368674	0.5027034	-0.28885356	-0.722125	0.13369739	0.09702744
YDL083C	0.33761606	0.45086965	0.49665856	-0.14009127	-0.57454836	0.20266096	0.20493445
YDL084W	-0.410968	-0.18095885	-0.19580066	-0.27122653	-0.36533672	-0.09087202	-0.3069337
YDL085C-A	-0.004556948	0.108442545	-0.28806907	-0.14501154	-0.35415176	-0.14995763	-0.28248334
YDL085W	-1.0048705	-1.7360408	-1.7814054	-0.88395643	0.24934828	-0.03147654	-1.4284319
YDL086W	-1.0031646	-1.0382192	-1.1976498	-0.7240586	-0.731053	-0.21984738	-1.2351608
YDL087C	-0.30688763	-0.15496638	-0.18803577	-0.14147969	-0.10090072	-0.15427722	-0.27073002
YDL088C	-0.3041969	-0.10630138	-0.21887311	0.023365527	-0.15836819	-0.07211517	-0.1557038
YDL089W	-0.5039387	-0.47295052	-0.3520602	0.30549055	-0.17394225	-0.25474042	-0.27851254
YDL090C	-0.48304126	-0.36928684	-0.4266161	-0.4605444	-0.6557121	-0.19878775	-0.3073572
YDL091C	-0.6122587	-0.5875224	-0.70491916	-0.067082465	0.2678796	-0.032783985	-0.44367573
YDL092W	-0.36036828	-0.29981163	-0.34642893	-0.26392812	-0.35671398	-0.2525586	-0.4135711
YDL093W	0.009296929	0.18754563	0.006559134	0.25404927	-0.55316174	-0.10099379	0.23549561
YDL094C	0.08138603	0.08155423	0.09662713	0.1293694	-0.09074809	-0.24020755	0.05429427
YDL095W	-0.30534655	0.015209764	-0.082698375	0.03681413	-0.029591955	-0.12930231	-0.19802092
YDL096C	0.29544312	0.19416472	0.11838099	0.15679854	-0.04385145	-0.15480489	0.18918476
YDL097C	0.6477674	0.65452474	0.53224343	0.10475044	0.7730125	0.03825307	0.784263
YDL098C	1.1254816	1.3258213	1.2211763	0.36670595	0.37092802	0.073515415	1.2866365
YDL099W	0.56085765	0.51854944	0.5250176	-0.027016342	0.31511617	-0.08049657	0.50094235
YDL100C	0.2432912	0.48485988	0.6082889	-0.21872084	-0.078255996	-0.20060019	0.40067834
YDL101C	0.5807441	0.7589369	0.7781291	0.33706445	0.0663518	0.069520235	0.8249061
YDL102W	-0.53865683	-0.55418956	-0.2404063	-0.26656532	-0.37470326	0.119254395	-0.40404734
YDL103C	-0.38796622	-0.24525397	-0.18505555	-0.46216625	-0.7454884	-0.111231506	-0.33611178
YDL104C	0.43605474	0.31222478	-0.4826144	-0.5691925	-0.6004442	-0.06674033	-0.4722886
YDL105W	0.05453448	-0.23926425	-0.3179931	-0.22367987	-0.03853346	0.07327861	-0.24239914
YDL106C	-0.34778824	-0.055646896	-0.29469252	0.36674577	0.278364	-0.016425222	-0.21982324
YDL107W	0.16080335	-0.062662765	-0.23297445	-0.015118673	0.40586972	-0.05424109	-0.12070228
YDL108W	-0.32219005	-0.16545938	-0.21170089	-0.10530402	-0.1311677	0.018064812	-0.2641833
YDL109C	0.09574356	0.13924828	0.12959534	0.1323916	0.03366843	0.12828565	0.03838192
YDL110C	-1.349973	-1.3749058	-1.4037179	-0.26805523	0.44754475	0.006469533	-1.442678
YDL111C	-0.6706378	-0.47802663	-0.4933898	-0.053317353	-0.24642086	0.09974354	-0.5044098
YDL112W	-0.7675961	-0.5305674	-0.6195928	-0.50320315	-0.47843102	0.18687223	-0.69093436
YDL113C	-0.36148113	-0.20287319	-0.51468235	-0.05765339	0.21650621	-0.04184729	-0.28061098
YDL114W	0.009953011	0.14137134	-0.19637	-0.013806239	-0.07272372	-0.34157437	-0.001594245
YDL114W-A	-0.5208336	-0.6103015	-0.6727474	0.31432444	-0.10865998	0.17141467	-0.55481344
YDL115C	-0.7071837	-0.73763907	-0.6532883	-0.55891305	-0.006089361	0.12641926	-0.6263332
YDL116W	-0.6293594	-0.40257138	-0.586303	-0.3636439	-0.3810289	0.044056863	-0.48834568
YDL117W	-0.46941784	-0.43592328	-0.38381207	-0.27639192	-0.21911505	0.17638788	-0.32591116
YDL118W	0.13114451	-0.07548095	-0.10070251	-0.11689691	0.17808954	-0.07894218	0.055495895
YDL119C	0.55032885	0.40378666	0.5266622	0.3180176	0.17669405	-0.11763567	0.5313452
YDL120W	0.5354225	0.394939	0.8799306	0.800609	0.4154908	0.095293075	0.80758476
YDL121C	-0.07312196	-0.35375282	-0.03453438	-0.62173975	-0.034678295	0.008123934	0.005464494
YDL122W	1.1876154	0.98228943	1.2623556	1.2490664	0.68632525	0.13987604	1.3361292
YDL123W	-0.58270746	-0.7830389	-0.57196635	-0.1941404	0.1929549	0.19700566	-0.51489854
YDL124W	-0.40547782	-0.49400532	-0.31087637	-0.30271	0.5956526	0.14655894	-0.33595115
YDL125C	-0.71877223	-0.5902043	-0.65659744	-0.1606537	0.08257377	0.021246908	-0.5925188
YDL126C	0.19318768	0.4689441	0.118008785	-0.30429325	0.38611338	-0.0161452	0.22887403
YDL127W	0.20850341	0.24733321	0.26474348	-0.5062806	-0.9387056	-0.13912402	0.38967335
YDL128W	-1.2882665	-1.2842124	-1.303196	-0.8816418	-0.51577365	0.004109547	-1.1622087
YDL129W	-0.46323347	-0.5227379	-0.49070734	-0.54992497	-0.15940264	0.039667968	-0.47740003
YDL130W	0.20834513	0.4418084	0.50950426	0.06383023	-0.47588533	0.05114597	0.1829192
YDL130W-A	-1.0973608	-0.90374917	-1.2665377	-0.5360967	0.116161585	-0.11780445	-1.1135736
YDL131W	-0.42708325	0.018563509	-0.3722226	-0.35062027	-0.52240217	-0.045989055	-0.46083528
YDL132W	0.57233834	0.73181224	0.6930488	0.28040117	0.52419215	-0.022456706	0.67630905
YDL133C-A	-0.36364055	-0.11920416	-0.43404034	-0.56573147	-0.46987683	0.044937253	-0.46391973
YDL133W	-0.56296563	-0.7469869	-0.75241804	-0.25711048	0.37295574	0.14650247	-0.5727203
YDL134C	-0.6681497	-0.45784298	-0.7843412	-0.3401186	-0.06019741	0.06223138	-0.58369756
YDL135C	-0.10496965	0.16736518	0.031136949	-0.16847843	0.09548031	0.038107365	-0.077148505
YDL136W	0.28535238	0.4099213	0.4057634	0.10129993	-0.19711828	0.050587013	0.2698296
YDL137W	-0.3714806	-0.30674568	-0.3324511	0.13220972	0.38300443	0.09951168	-0.37779516
YDL138W	-0.23544201	-0.17280385	-0.0603019	0.008447133	-0.15488215	-0.033809185	-0.17085126
YDL139C	0.6490347	1.1652374	0.8166475	0.775117	0.40701783	0.08462562	0.80352676
YDL140C	-0.56714153	-0.6890986	-0.5528225	-0.09396157	0.08219713	0.02062118	-0.4382157
YDL141W	-0.6657433	-0.45254785	-0.45238197	-0.18306117	-0.4493782	-0.07630648	-0.41822186
YDL142C	-0.70232415	-0.60222936	-0.67873484	-0.6095263	-0.5360662	-0.06450932	-0.4760216
YDL143W	0.7032592	0.75011325	0.6299048	0.11385644	0.62126327	0.12092973	0.7869561
YDL144C	-0.33032864	-0.29503953	-0.32988185	-0.40271002	0.086656004	0.12837005	-0.25366294
YDL145C	-0.64165974	-0.46769828	-0.34325942	-0.07048623	-0.4062858	-0.18862584	-0.56549513
YDL146W	0.6013075	0.74557465	0.80704147	0.006087758	-0.1704695	-0.033662498	0.85327107
YDL147W	0.0782706	0.13012443	0.18457636	-0.404091	0.60963964	0.020512864	0.102243885
YDL148C	-0.12712623	-0.121059604	0.005107528	-0.29078317	-0.38870865	0.014133677	-0.13555557
YDL149W	-0.08638424	-0.16401023	-0.2829826	0.14342177	0.5034398	0.07668173	-0.15130576
YDL150W	0.0802819	-0.02891399	0.14225335	-0.13657486	-0.052355997	0.069442704	-0.15040447
YDL151C	0.03511783	-0.07360494	-0.23308556	-0.21061008	0.045366902	-0.15884228	-0.054200657
YDL152W	-0.07534289	0.09558132	0.034147013	-0.13197657	0.004175454	-0.9148605	-0.044987127
YDL153C	0.2637613	0.32207623	0.34679675	0.17888753	0.16125466	0.0809606	0.17330547
YDL154W	0.030271225	0.16981646	0.13253985	0.35233763	-0.05471773	-0.07332335	0.060236093
YDL155W	-0.9993966	-0.52221084	-0.893448	-0.4545082	-0.29233	0.085282736	-0.82767385
YDL156W	-0.27329004	0.17384472	-0.17528194	0.20058867	-0.5750203	-0.11145796	-0.25058478
YDL157C	-0.2066586	-0.035167307	-0.21687913	-0.45175546	-0.30420125	0.08001478	-0.28642523
YDL158C	-0.34195387	-0.24282971	-0.5615798	-0.5068931	-0.33959165	0.058564737	-0.5223477
YDL159W	0.016298197	0.34684736	-0.061658196	0.43780187	0.45412743	0.13760316	0.0999328
YDL159W-A	-0.120925546	0.03956031	-0.089494005	0.23950925	-0.096723065	0.00537555	0.07478193
YDL160C	0.052397553	0.21339007	0.22962618	0.17360297	0.48338473	-0.4770917	0.05804114
YDL161W	0.46068224	0.3824734	0.21018377	0.42207527	0.80570483	0.016378403	0.29386806
YDL162C	0.682963	0.65700114	0.6326044	0.4730265	0.015333101	0.31744066	0.66414344
YDL163W	0.2530663	0.13910621	0.18815958	-0.001827296	0.12603655	-1.1860133	0.32236582
YDL164C	0.40369266	0.28001797	0.4529344	0.25196308	-0.06816438	-0.0996761	0.4690839
YDL165W	0.09078452	-0.3942665	0.19714893	-0.43608162	0.01537589	-0.03919984	0.11996813
YDL166C	0.5375813	-0.034123026	0.6371652	0.10261285	0.3801597	0.1410381	0.61525863
YDL167C	0.9398261	0.17026645	0.95224726	0.044856034	-0.25718844	0.124093786	0.9167534
YDL168W	1.6024728	0.5254612	1.5852633	1.7517376	1.3563737	0.43279943	1.5456675
YDL169C	0.2398245	-0.17426655	0.075739115	0.19857132	0.69163156	0.10057393	0.1840701
YDL170W	-0.64579475	-0.63987255	-0.52707815	-1.0445542	-0.66858613	0.06707372	-0.6111345
YDL171C	-0.61180955	-0.8630575	-0.63338816	-0.48427448	-0.49334466	-0.06510964	-0.7178012
YDL172C	0.32158294	0.2817514	0.13482654	-0.030877963	0.26647973	-0.36989474	0.14954525
YDL173W	0.08202116	0.23414505	0.017080292	0.2919783	0.2874285	-0.2027779	0.013032701
YDL174C	-0.9985564	-0.8591462	-1.1973978	-0.824381	0.23781288	-0.030215167	-0.9356339
YDL175C	-0.90231943	-0.85661685	-0.7770254	-0.6655118	-0.7989535	-0.08655417	-0.7744789
YDL176W	-0.7853738	-1.2460146	-1.2090824	-0.6265656	-0.28533626	-0.01593708	-1.1265116
YDL177C	0.17013781	0.34214813	0.19818705	0.19094977	-0.12504844	-0.0804433	0.15977985
YDL178W	-0.502644	-0.43791378	-0.48365074	-0.1585114	-0.39857274	-0.12245335	-0.47252607
YDL179W	0.3482458	0.08230013	0.30518258	-0.159823	-0.19879359	-0.10008554	0.22123238
YDL180W	0.72773194	0.5970268	1.0923187	0.34513304	0.46030816	0.32175946	0.9028537
YDL181W	0.18939628	-0.17593321	0.16310067	-0.028361015	-0.048191577	0.1216336	0.24608159
YDL182W	-0.31760728	-1.138677	-0.32063162	-0.8540164	0.19515921	0.21378236	-0.4716032
YDL183C	0.32807294	0.09781502	0.47962797	0.43580458	0.65485895	0.027868956	0.5963955
YDL184C	-0.37085402	-0.22856754	-0.4448699	-0.6532668	-0.48347306	0.0638327	-0.49181277
YDL185C-A	0.7249809	0.76104146	-0.47883362	-0.5083619	-0.031464517	0.11327195	-0.33639017
YDL185W	-1.0301405	-0.8969461	-0.8585092	-0.65125066	-0.65686	-0.0824174	-0.9297705
YDL186W	0.10232733	-0.06939381	-0.27973327	-0.088356376	-0.13925871	0.15833859	-0.09017749
YDL187C	0.09612366	-0.12952825	-0.21380979	-0.30785158	-0.2515969	0.062895566	-0.16888313
YDL188C	-0.54002917	-0.16829848	-0.35926056	0.012956791	-0.38027143	0.077258885	-0.35054487
YDL189W	0.38148198	0.42884734	0.48403728	0.095662825	9.04E-04	0.12037175	0.38866496
YDL190C	-0.48763093	-0.57687783	-0.20954546	-0.13900448	-0.4129158	-0.1843538	-0.44149724
YDL191W	0.32700533	0.44745672	0.41373053	0.038101405	-0.17419836	0.093418404	0.26426622
YDL192W	0.2756605	0.31840825	0.3106176	0.33767468	0.13362774	-0.03915092	0.1671884
YDL193W	0.25553375	0.55920935	0.27308857	0.58519316	0.16848022	-0.068636954	0.366282
YDL194W	-0.49690762	-0.31453824	-0.6216836	-0.43365842	0.38104787	0.11588755	-0.4273207
YDL195W	-0.6438988	-0.31643224	-0.4743576	-0.093938	-0.26809877	-0.009354485	-0.4445309
YDL196W	0.6514092	0.7052378	0.29554296	0.42258826	0.62043476	-0.44760373	0.23546252
YDL197C	0.50912726	0.669083	0.4370911	0.7082255	0.28726724	-0.022831656	0.47989014
YDL198C	-1.3638422	-1.1844931	-1.1120689	-1.6556287	-1.7523711	-0.03095305	-1.2795737
YDL199C	0.63122916	0.91428113	0.42345098	0.025344837	0.46504056	0.0786701	0.67113346
YDL200C	0.5785569	0.8446017	0.49255174	0.16499263	0.20364948	0.034684382	0.52347624
YDL201W	0.31848964	0.23625354	0.2690565	-0.013301116	0.25933456	0.08535224	0.21865079
YDL202W	0.74828815	0.48016375	0.746699	0.4938358	0.27997014	-0.0708752	0.81068474
YDL203C	-0.3186346	-0.15223488	-0.5158511	-0.30268914	0.19787002	0.07214819	-0.3541225
YDL204W	-1.0324922	-1.5603906	-1.6792111	-0.90483516	-0.5270225	-0.042866014	-1.1211789
YDL205C	0.18763313	-0.5111739	-0.20374607	-0.28487107	-0.18804544	0.13444653	0.042276174
YDL206W	0.2758085	0.2760573	0.03231834	0.2332061	0.29859096	0.1725652	0.2059204
YDL207W	-0.45923287	-0.4477506	-0.33820796	-0.38558978	-0.07836977	0.08559139	-0.44449756
YDL208W	0.39340976	0.30892676	0.46733224	0.1627897	0.077034265	-0.022198752	0.3197363
YDL209C	0.68396735	0.35841405	0.9464021	0.8475896	0.57955444	0.2718743	0.67333674
YDL210W	0.5506183	0.16274816	0.50602186	0.8394114	0.021430012	-0.063777454	0.6027926
YDL211C	0.15468499	0.16492015	0.081122614	0.12758112	0.05989984	-0.07977555	-0.14806372
YDL212W	-0.3395214	-0.2932231	-0.3983043	-0.21126871	0.014259236	-0.065437004	-0.42106915
YDL213C	0.13520272	0.03656673	0.22799642	0.3343858	0.41649556	-0.1116308	0.025794113
YDL214C	-0.31701747	-0.5604574	-0.8901926	0.11170238	0.27572864	0.15299863	-0.7351196
YDL215C	-0.7471379	-0.5832341	-0.7282349	-0.08293469	0.26453352	0.09304127	-0.60213864
YDL216C	-0.3926846	-0.2316192	-0.098690316	-0.28221178	-0.15775007	0.04015801	-0.15703435
YDL217C	0.88274044	1.0133717	1.1300927	0.53994644	0.4858535	0.05152303	0.92475736
YDL218W	1.2701852	-0.7980385	1.4520501	2.0788426	3.4072533	0.76833624	1.3646126
YDL219W	0.38767737	0.44580474	0.48793855	-0.2694354	-0.8407733	-0.12323795	0.20371595
YDL220C	0.40996873	0.4051005	0.30810952	0.15856734	0.40136963	-0.15593615	0.2514133
YDL221W	-0.3288496	-0.5600026	-0.7510383	-0.4000296	-0.17253883	-0.033142686	-0.678911
YDL222C	-1.3069699	-1.6369524	-2.0198882	-1.0394857	-0.33922285	-0.21542019	-1.8056182
YDL223C	-0.72097373	-0.69153357	-1.0549753	-0.06517369	0.28619277	0.119365245	-1.0249645
YDL224C	-0.67732716	-0.58881974	-0.5300591	-0.5192676	-0.15755132	0.13033263	-0.5990583
YDL225W	-0.009263415	-0.13974759	-0.032310605	-0.25059652	-0.2592675	-0.14150116	-0.12968366
YDL226C	-0.22201502	-0.17777057	-0.057721317	-0.596625	-0.6629467	-0.001351029	-0.15215069
YDL227C	0.7970536	0.8524759	1.2185128	0.23362423	-0.028158756	-0.039284468	0.8032758
YDL228C	1.0102497	1.0935144	1.1262124	0.26967263	0.005373955	-0.16653249	0.9478078
YDL229W	0.05765985	0.05910307	0.30509037	-0.11517486	-0.26387605	0.017260492	-0.017057061
YDL230W	-0.23878871	-0.094160885	-0.36250502	0.050038293	0.09091817	0.047654156	-0.1896904
YDL231C	-0.7829537	-0.77764326	-0.7093029	-0.25635457	-0.25635597	0.1146658	-0.6662898
YDL232W	0.007084511	0.07300085	-7.37E-04	0.05873078	-0.0736776	-0.06628156	0.14137098
YDL233W	0.084787816	0.24379314	0.05394396	0.14246032	0.4215956	-0.051266216	0.13687877
YDL234C	-0.46670827	-0.24117017	-0.43949097	-0.02300103	0.49105078	0.039399605	-0.24225572
YDL235C	0.68243015	0.54121983	0.71142983	0.28046012	0.15036984	0.014222562	0.7390906
YDL236W	-0.32734656	-0.33930779	-0.33880952	-0.725477	-0.76822126	0.012828618	-0.33870956
YDL237W	-0.8589847	-0.5937379	-0.84688556	-0.8103013	-0.51965964	-0.014953151	-0.7505894
YDL238C	-0.7954613	-0.58607054	-0.74749994	-0.48393875	-0.30773836	-0.19220164	-0.746454
YDL239C	-1.4108425	-1.4542737	-1.5638952	-0.44625232	-0.6177765	-0.00997889	-1.4405336
YDL240C-A	0.4745105	0.4413787	0.13397206	-0.14325483	-0.17454956	0.18652695	0.30051646
YDL240W	0.40404844	-0.024934664	0.20302866	0.29548728	0.153539	-0.032435894	0.29607955
YDL241W	1.2654784	0.46685696	1.222084	0.879396	0.48508424	0.02090998	1.196063
YDL242W	1.9932721	-0.23353383	1.761641	0.7521055	0.48941922	0.11251808	1.782474
YDL243C	3.3493886	-0.25971395	3.4118705	3.491022	3.455897	0.95179605	3.508
YDL244W	1.9775136	0.419628	1.6694878	0.8556441	0.51743174	-0.09445515	1.873061
YDL245C	1.322154	1.0569543	1.2667704	0.49846625	0.17613989	0.019755334	1.3729234
YDL246C	0.24653983	0.19820708	-0.043874897	0.00718376	0.15274842	-0.02502489	0.18622033
YDL247W	0.04214062	0.49569637	-0.14664117	0.70333076	0.12161078	0.15189403	0.094003126
YDL247W-A	0.20719016	0.19361247	0.006613318	0.33856106	0.01890986	-0.14090039	0.111859344
YDL248W	-0.13413584	0.13300279	-0.19222522	-0.12502035	-0.1346823	-0.09304091	-0.21086982
YDR001C	-0.43365455	-0.45046493	-0.36761832	-0.043551028	0.1244445	0.14076263	-0.43329072
YDR002W	0.90544206	0.9584582	1.1381795	0.6958133	0.2860895	-0.023174355	0.9331024
YDR003W	0.74363303	0.28981093	0.6393031	0.7412878	0.8824943	0.040422946	0.670364
YDR004W	1.2366538	1.046402	1.4822775	1.2220411	0.5028293	-0.05506061	1.4921665
YDR005C	-0.268856	-0.44333187	-0.3416682	-0.4161486	-0.108228825	0.015421547	-0.17913105
YDR006C	-0.31693703	-0.15764537	-0.36159682	0.2575144	0.50878453	0.11836794	-0.23617092
YDR007W	0.10910901	-0.12872104	0.007461742	0.18915461	0.24687997	0.107006624	-0.070077695
YDR008C	0.227886	-0.105235636	0.02585471	-0.20809504	-0.039785236	-0.058465593	-0.024477448
YDR009W	-0.5274172	-1.1916287	-1.2343137	-0.5862249	0.11040686	0.27302355	-1.0849025
YDR010C	0.26135352	-0.5215043	0.2302722	-0.24552184	-0.2561167	0.13810444	0.11013167
YDR011W	0.4068495	-0.36852223	0.79589736	0.34663543	0.36886537	0.27221978	0.69240904
YDR012W	-0.6477825	-0.4786042	-0.47914404	-0.8735559	-0.84809047	0.116334155	-0.70330477
YDR013W	0.028336212	-0.066975474	0.15088424	0.06799565	-0.25673702	-0.029122457	0.073909394
YDR014W	-0.39769498	-0.5179479	-0.3155835	-0.5370602	0.015859354	-0.03757291	-0.47302225
YDR015C	0.040327862	-0.06286724	-0.017032713	-0.22827405	0.007896736	-0.16540837	-0.11868091
YDR016C	0.33115435	0.22509593	0.1446249	0.25396	0.19896385	-0.022322625	0.1728092
YDR017C	-0.31941488	-0.068674065	-0.22833374	0.2862142	0.11317469	0.044410415	-0.2574418
YDR018C	-0.15857106	0.29175857	-0.5191432	0.41708302	0.5125927	0.036778107	-0.17271319
YDR019C	-2.1548634	-2.039728	-2.263456	-1.5488038	-0.876946	-0.14785281	-2.4581022
YDR020C	-0.653031	-0.7700772	-0.68599	-1.0968827	-0.6325995	-0.18372118	-0.7922331
YDR021W	-0.01903586	-0.28405315	-0.20128623	-0.4630519	-0.3458829	0.29658327	-0.27537534
YDR022C	-0.309329	-0.52674484	-0.4260866	-0.19215028	0.25582078	-0.030750483	-0.38088205
YDR023W	0.5953258	0.78689337	0.83540773	-0.19833699	-0.3129784	-0.05201137	0.572718
YDR024W	0.46410778	0.44086426	0.66876215	0.28815255	-0.13639545	0.35550436	0.6522094
YDR025W	0.5653002	0.66842985	0.67927915	0.1753848	-0.12882084	0.07350755	0.34794918
YDR026C	0.5935122	0.7518722	0.79471886	0.5169675	0.08617194	0.07177359	0.7264316
YDR027C	0.11086601	0.32746628	0.33154815	0.6550009	-0.02739284	0.06172479	0.31280208
YDR028C	-1.0862875	-0.8920066	-0.8644115	-0.33862224	0.08848898	0.103613675	-0.96887326
YDR029W	0.015920658	-0.0979504	-0.40843835	-0.20371325	-0.029777125	-0.009170681	-0.3626496
YDR030C	-0.5797602	-0.4168713	-0.56166804	-0.42615968	-0.00333871	-0.05306869	-0.757159
YDR031W	-0.5912612	-1.06234	-0.6775004	-0.7620002	-0.2866574	-0.20301059	-0.6277999
YDR032C	0.60476804	-0.43010154	0.6105038	0.38067847	0.8899567	0.044590443	0.6954904
YDR033W	-0.5791465	-0.70509624	-0.7579191	-1.3227153	-1.1074488	0.054063648	-0.8933196
YDR034C	-0.8034556	-0.62492	-0.8798306	-0.967731	-0.60240364	0.08142935	-0.8265282
YDR034C-A	0.70865697	0.8299595	0.7082867	0.8068969	0.4640236	-0.1351552	0.64452493
YDR034W-B	-0.24505956	-0.55958855	-1.0539491	-0.04575026	0.5059695	-0.08407718	-0.6058098
YDR035W	0.4204259	0.782553	0.48475116	-0.15420505	-0.2874327	-0.08208367	0.38029674
YDR036C	0.82739735	0.5460831	0.9593155	0.4707414	0.8350673	-0.016107433	0.9127573
YDR037W	0.16413999	0.2753723	0.42760217	-0.68014944	-0.40921578	-0.07315675	0.116052486
YDR038C	0.417468	0.3246469	0.0926989	0.24284576	0.108785674	-0.1866081	-0.013378995
YDR039C	0.03081922	0.012886956	-0.2422404	0.27443984	0.61696404	0.20009853	-0.11375043
YDR040C	0.06288863	0.11371051	-0.14274155	0.22445095	0.60883635	0.22509629	-0.06636822
YDR041W	-0.24466191	-0.39752758	-0.29942214	0.27744	0.6677997	0.029963888	-0.23934826
YDR042C	1.2153041	0.888832	0.96191895	1.218765	0.58946633	0.08841706	1.0832177
YDR043C	-1.1528885	-1.5309799	-1.2900472	0.10629848	0.026510417	0.3173803	-1.3802891
YDR044W	-0.5602562	-0.36659467	-0.6031951	0.07185991	-0.7500602	-0.022536427	-0.70240015
YDR045C	0.24427858	0.11854471	0.21968889	-0.18001452	-0.07585813	0.12644055	0.19432215
YDR046C	-1.2696155	-1.4766073	-1.645799	-0.78850687	-0.26071733	0.36367196	-1.5064485
YDR047W	-0.121780604	-0.029929638	-0.006173939	-0.07215762	-0.23280087	0.15695891	-0.11549649
YDR048C	-0.05374015	-0.17411786	-0.37976724	0.63465595	0.22052869	-0.015028894	-0.12923475
YDR049W	-0.23043779	-0.003054321	-0.04526683	0.00453715	-0.21141638	-0.028403856	-0.16692641
YDR050C	-0.81186265	-0.18023907	-0.35862613	-0.21433744	-0.9850441	0.12490086	-0.42997837
YDR051C	-0.13413519	0.06745583	-0.019661076	0.07013452	-0.041589305	0.07548243	0.033870816
YDR052C	0.6946237	0.28527743	0.73082733	0.14739412	0.039914757	0.020861939	0.8021211
YDR053W	0.5070597	0.20422785	0.29966646	0.045930486	0.019765578	0.18770567	0.5382498
YDR054C	0.5781515	0.33875763	0.45449203	0.39938754	0.45058447	-0.102776974	0.38904133
YDR055W	0.6038587	0.25112173	0.41322792	0.47672138	0.25884795	0.09630601	0.4879558
YDR056C	0.009566338	-0.21577737	-0.15455374	-0.3342198	-0.12064242	-0.026337177	-0.13706508
YDR057W	0.08910108	0.22171739	0.19361302	0.46070158	-0.04393699	-0.0935009	0.29999584
YDR058C	-0.38407847	-0.4282981	-0.3108905	-0.22342137	-0.22205013	-0.2536864	-0.34639257
YDR059C	0.30544633	0.06016708	0.17263976	0.10672596	0.7021768	0.045469407	0.37770498
YDR060W	0.4354579	0.15802562	0.4899494	0.021369576	-0.001320627	0.14056402	0.4853933
YDR061W	1.2439845	1.048366	1.3363489	1.0804646	0.9251889	0.2324917	1.3416717
YDR062W	-0.29697448	-0.18711469	0.0373531	-0.017041788	-0.67525685	-0.15061563	-0.11684166
YDR063W	-0.20654663	-0.16689414	-0.06676035	-0.22511517	-0.34391892	-0.14031802	-0.058180243
YDR064W	0.2772103	0.30441356	0.5637224	-0.13126451	-0.6219718	0.17095505	0.17483163
YDR065W	0.079433836	-0.119442314	-0.11046605	-0.17182833	-0.3078549	-0.09537387	0.058312684
YDR066C	-0.22034624	-0.53472227	-0.120805055	-0.05361689	-0.05736825	0.1680161	-0.07556555
YDR067C	-0.53395844	-0.9423014	-0.43714678	-0.44327515	-0.015315653	-0.012943015	-0.48650333
YDR068W	-0.29629678	-0.4615056	-0.20041065	-0.45555556	0.041484334	0.066201925	-0.31276733
YDR069C	0.22078472	-0.44109562	0.19127434	0.31707978	0.46250156	0.145699	0.18714154
YDR070C	-0.99319375	-1.5670432	-1.4157946	-0.3018853	0.060394496	-0.15735872	-1.3523366
YDR071C	1.196285	1.178282	1.2013466	0.8277122	0.5433984	-0.023736343	1.2464256
YDR072C	-0.5846084	-0.46699023	-0.5919037	-0.2506212	0.19758658	0.15615085	-0.5013213
YDR073W	-0.37000364	-0.39590907	-0.5013183	-0.062174857	0.175812	0.06477551	-0.37819123
YDR074W	-1.2224002	-0.7381852	-1.236741	-0.6988207	-0.53593814	0.00116377	-1.0543126
YDR075W	0.60560685	0.9551887	0.4260286	0.6250559	0.5753446	0.078764886	0.5951103
YDR076W	0.39160466	-0.048863843	-0.31993875	0.10646507	-0.06625043	-0.018699586	-0.31981763
YDR077W	-0.25840884	-0.1516349	0.1699772	0.21861207	0.3285752	-0.1370499	0.061462946
YDR078C	0.14444345	0.037414074	0.17203867	0.07518771	0.12994136	-0.052421898	0.26725656
YDR079C-A	-0.053428575	-0.2207607	-0.17300494	-0.3287229	-0.08642995	-0.20375079	-0.053582847
YDR079W	0.62959784	0.97588485	0.7317753	0.91345733	0.4891888	-0.1039498	0.80849457
YDR080W	0.6480827	0.8492031	0.28308856	0.30125552	-0.64120746	-0.19980009	0.2853318
YDR081C	-0.4241346	-0.60779166	-0.28511816	5.23E-04	0.047882207	-0.030327767	-0.32705265
YDR082W	0.5312365	0.84478724	0.61400986	0.41511714	0.2448709	0.043204494	0.6575669
YDR083W	0.36961877	0.6465286	0.4724877	0.20983866	0.42758653	0.17525622	0.43980968
YDR084C	0.18381639	0.41280454	0.24239361	0.21006852	0.015334906	-0.10464543	0.21337707
YDR085C	-0.45281908	-0.2121629	-0.45099473	0.18000999	0.050213903	-0.051388953	-0.30487582
YDR086C	-0.22943123	-0.17754938	-0.09642103	-0.053210676	-0.25007182	-0.11987826	-0.18378809
YDR087C	0.59967923	0.7530986	0.8159755	0.33741406	0.23087662	0.06857626	0.6231916
YDR088C	-0.5169289	-0.6628934	-0.44279334	-0.103414804	0.14749968	0.09637648	-0.4790722
YDR089W	-0.8115142	-0.90191674	-1.0956409	-0.20375137	-0.58940345	-0.001194507	-1.0166069
YDR090C	-0.12284919	0.022760034	-0.15040301	-0.108043484	0.005630478	-0.071916565	-0.17816526
YDR091C	0.030725949	-0.09745912	-0.10091944	-0.25403476	-0.5481438	-0.15347683	-0.24822524
YDR092W	-0.27810657	-0.25721526	-0.32830995	-0.4766661	-0.34915304	-0.17229772	-0.34174895
YDR093W	-0.32596275	-0.16346109	-0.30749997	-0.15425421	-0.3469547	0.15478328	-0.30672917
YDR094W	-0.7084534	-0.45835876	-0.6677823	-0.2061733	-0.34818274	0.19175795	-0.54314864
YDR095C	-0.23968181	-0.22868222	-0.2201131	-0.14195235	-0.048142284	0.13618538	-0.22510782
YDR096W	-0.2167721	-0.22955415	-0.59342766	0.019107044	0.34158006	0.123706326	-0.17533234
YDR097C	0.6758739	1.17982	0.578916	0.79572546	0.36943632	0.13887982	0.78264356
YDR098C	-0.2932683	0.091904834	0.012575485	-0.013091296	0.22414601	-0.022819132	-0.1105766
YDR099W	-0.29625204	-0.31418896	-0.39554828	-0.14414746	0.2634089	-0.07215467	-0.30015975
YDR100W	-0.043003827	0.044725824	-0.08562094	-0.20408419	-0.21749146	-0.034285344	0.07317434
YDR101C	0.27888513	0.5091231	0.35349888	-0.07952072	-0.13693261	0.14982422	0.37942964
YDR102C	0.10050805	0.37203565	0.106405884	0.027956778	-0.09626895	0.18876846	0.2346409
YDR103W	-0.7013937	-0.52134037	-0.6744857	-0.16998161	-0.15686059	-0.017867371	-0.6056539
YDR104C	-0.28968558	-0.2304889	-0.35315847	0.008064289	0.27678972	0.12735437	-0.22300863
YDR105C	-0.62291366	-0.5282575	-0.65667063	-0.43325672	-0.30363214	-0.041957386	-0.5774264
YDR106W	0.22129077	-0.14887927	-0.048968792	-0.2394538	-0.07798444	0.13226564	-0.1160558
YDR107C	-0.23411375	-0.10123791	-0.3324432	-0.7410612	-1.2387016	-0.07015826	-0.3336612
YDR108W	-0.16232575	0.036198433	-0.13093442	-0.14982748	-0.67534184	-0.060248047	-0.13804969
YDR109C	-0.22833313	-0.22520322	-0.16860591	0.1960482	0.1152328	0.07822158	-0.08940163
YDR110W	0.21986403	0.3399326	0.22005758	0.33147222	0.2139256	-0.042521767	0.14781769
YDR111C	0.3167809	0.2561087	-0.034291595	0.43903613	0.24649304	-0.12101262	0.016358152
YDR112W	0.002083749	-0.44247013	-0.4228136	-0.27369034	-0.27403164	0.3142794	-0.23895863
YDR113C	0.28158164	0.3387999	0.35156685	0.054196954	-0.067618564	0.004340336	0.18655574
YDR114C	-0.46017078	-0.44471067	-0.701038	-0.048496425	-0.4410928	0.033958532	-0.33777237
YDR115W	-0.05976945	0.011347156	-0.1684769	0.32192248	0.3845712	-0.05382256	-0.060137182
YDR116C	-0.03762645	-0.003857225	-0.1018171	-0.002241299	0.09532538	0.02562625	0.02452086
YDR117C	-0.4033704	-0.17834699	-0.25210145	-0.3079204	-0.41861892	-0.19962718	-0.42080832
YDR118W	-0.54655206	-0.66974914	-0.50809586	-0.37651375	-0.2877212	0.03323563	-0.7394817
YDR119W	-0.77295655	-0.6679947	-0.67386186	-0.509814	-0.81942725	0.062232077	-0.7082299
YDR120C	-0.16037804	0.28583393	-0.043847594	-0.110071674	-0.22998258	0.10234084	-0.13728775
YDR121W	-0.10116118	-0.06007321	0.06395589	-0.67949665	-0.083673954	0.1242733	-0.17232613
YDR122W	-0.55334127	-0.53833735	-0.5087036	-0.092295036	-0.030703038	0.06317997	-0.6035707
YDR123C	-0.41178	-0.10921012	-0.23089276	-0.13808078	-0.12637177	0.015479885	-0.23633195
YDR124W	-0.22396812	-0.21883807	-0.20264894	0.12427332	-0.382688	-0.06904988	-0.20213655
YDR125C	-0.035918206	-0.042136632	0.028569032	-0.30321828	-0.11907013	-0.07198046	-0.12060103
YDR126W	-0.2892204	-0.46317604	-0.23494062	-0.26657945	-0.092149615	-0.03893828	-0.31966034
YDR127W	-1.4475422	-1.3871822	-1.3796291	-1.354233	-0.9383516	-0.023485482	-1.4782946
YDR128W	0.031104589	0.21541089	0.116823435	0.09716157	0.31610668	0.18440726	0.09895251
YDR129C	-0.52022284	-0.6358719	-0.38480592	-0.30568767	0.12200393	0.005403886	-0.4320991
YDR130C	0.08312182	-0.5714214	0.18800336	-0.27879614	-0.042450402	-0.16485086	0.15209872
YDR131C	0.9094813	-0.2101973	1.0437697	0.3764673	0.069013685	-0.05504188	1.1392198
YDR132C	1.585088	-0.28804624	1.987412	1.4452429	1.513415	0.5055473	1.8027825
YDR133C	-0.07924606	-0.40404052	-0.2057026	-0.26621014	-0.3842349	-0.103420734	-0.068035126
YDR134C	-0.38654053	-0.5034068	-0.15637735	-0.26453656	-0.34317553	-0.14285883	-0.19017965
YDR135C	0.010830831	-1.2258778	0.49546486	0.59060204	1.0063981	0.42367214	0.19913417
YDR136C	0.03443948	-0.17318508	-0.07227775	-0.122458786	-0.15352063	0.118079774	-0.058249846
YDR137W	-0.24533102	-0.63031733	-0.2500783	-0.1353589	0.055089947	0.001018018	-0.19105352
YDR138W	-0.088102214	-0.12891807	0.15258648	0.003985055	-0.4889039	-0.06590321	0.027827628
YDR139C	-0.1429178	-0.08627037	-0.14811945	-0.087513424	-0.12747365	-0.18858695	-0.19807665
YDR140W	-0.11469391	-0.15539615	-0.032224093	-0.33404234	-0.08709684	-0.01710595	-0.117721684
YDR141C	-0.6425767	-0.68743813	-0.6758197	-0.31326532	-0.4389349	0.08955627	-0.71079814
YDR142C	0.004587883	0.104059465	-0.07343505	-0.15158346	0.010198098	0.049335197	0.042191043
YDR143C	-0.115209766	-0.08715573	-0.04647218	0.2787178	0.0504096	-0.11901452	-0.0647254
YDR144C	0.14658731	0.33255705	0.3199246	0.16954094	-0.12037901	0.033049166	0.24015406
YDR145W	0.26932752	0.2947228	0.2731746	0.17490706	0.02379553	-0.06731664	0.28298694
YDR146C	-0.23363851	0.0821681	-0.06302007	-0.8313	-1.1449473	-0.14372572	-0.06517559
YDR147W	0.17676626	0.24197033	0.0784102	0.12410731	-0.31021875	-0.00269359	0.09290405
YDR148C	-0.5775106	-0.44611192	-0.7634121	-0.07023832	-0.031578824	-0.04636833	-0.5528599
YDR149C	-0.15032405	-0.12347705	0.032998487	-0.2555071	0.18136764	-0.07060751	-0.10086782
YDR150W	-0.13623853	-0.20645334	-0.19838396	-0.21824701	0.25252408	0.16118014	-0.10969134
YDR151C	1.3183913	1.528238	1.5859963	1.0811336	0.5798505	0.10022029	1.468947
YDR152W	0.4248602	0.5894691	0.5044757	0.17425361	0.26515406	0.19902825	0.5011855
YDR153C	0.7758568	1.014917	0.9759843	0.5889238	0.08461933	-0.037514836	1.033044
YDR154C	-0.8369719	-0.6595609	-0.4898	-0.46093345	-0.32797134	0.032048315	-0.49392995
YDR155C	-0.59211445	-0.46438497	-0.49355602	-0.43484837	-0.17362122	-0.098717265	-0.48902744
YDR156W	0.2554409	0.61737615	0.44299763	0.13371795	0.35547185	0.05131066	0.3022225
YDR157W	0.8639804	1.3937292	1.1165202	0.8178243	0.1380681	0.003760338	1.0775182
YDR158W	0.15641387	0.4156989	0.174886	-1.235284	-1.0099921	-0.22759983	0.12779102
YDR159W	0.10486246	0.2054164	0.065001056	-0.064134985	0.17289335	0.0676631	0.09005319
YDR160W	0.716565	0.91236854	0.753446	0.27084678	0.3216778	0.10997945	0.73382926
YDR161W	0.067879215	-0.09934145	-0.024400651	-0.51778823	0.032602057	0.16678718	-0.12878844
YDR162C	0.42130426	0.542511	0.4528827	-0.006902352	0.27347142	-0.017488405	0.35640475
YDR163W	-0.27785304	-0.31949967	-0.26701075	-0.23305026	-0.30850792	0.025128545	-0.33163655
YDR164C	-0.59650743	-0.9296341	-0.9250384	-0.48537308	-0.25097162	-0.16716692	-0.6266743
YDR165W	-0.09407478	0.07143326	0.047351234	-0.22338253	-0.1300303	0.013300866	0.047792368
YDR166C	-0.7124115	-0.89472187	-0.93398356	-0.53033143	-0.013559319	0.068054095	-0.8065876
YDR167W	-0.18831646	-0.22843888	-0.15395412	-0.28531548	0.09988509	0.080712855	-0.19110748
YDR168W	0.16976303	0.3474263	0.36740923	0.19543651	0.059619516	-0.16570288	0.4392951
YDR169C	-0.087352216	-0.42342436	-0.12506826	0.37231147	0.2970021	-0.19187039	-0.19270888
YDR170C	-0.41898155	-0.50318336	-0.49286133	-0.32657582	-0.33035183	0.05585151	-0.64570326
YDR171W	0.2920164	0.28828707	0.19618955	0.29942265	-0.06316018	0.1780613	0.15473114
YDR172W	1.6111468	1.6363696	1.6772702	0.9223589	0.14918059	0.046788417	1.7071726
YDR173C	0.79300594	0.9440421	0.8772416	0.6235743	0.33943456	0.07538296	1.0246272
YDR174W	-0.116558075	-0.06889384	-0.051001497	-0.38479817	-0.47208172	-0.28649867	-0.121594004
YDR175C	0.106996745	0.109559506	0.037070535	0.08603652	0.32472834	-0.038648076	0.1737905
YDR176W	0.21199086	0.13170668	-0.26087114	-0.34873107	-0.1986246	-0.18596669	-0.31311703
YDR177W	0.029675238	0.20954427	0.18868053	-0.008959107	0.045325913	-0.08751359	0.14268312
YDR178W	-1.0845242	-1.0302862	-1.2632077	-0.3742971	0.12599596	0.06155457	-1.0448871
YDR179C	-0.02097039	-0.1180991	-0.35683346	-0.59411037	-0.13328397	-0.15524015	-0.124678016
YDR179W-A	-0.30701447	-0.3733223	-0.5058447	-0.3551426	-0.4845862	0.11631897	-0.38591725
YDR180W	0.8003988	0.8474974	0.90282446	0.5070551	0.14506686	0.083372995	0.80996156
YDR181C	0.49495566	-0.35805994	0.3289699	0.22875746	0.13688268	-0.101478614	0.36340564
YDR182W	-0.39008653	-0.5719811	-0.15228556	0.0662906	0.019139513	-0.001005083	-0.11759834
YDR183W	0.9769892	0.7464177	1.1447694	0.91414243	0.46973175	0.04011824	1.2152916
YDR184C	1.044039	0.99985623	0.9796529	0.6080665	0.36559492	0.058446527	0.99862266
YDR185C	-0.15147851	-0.06288076	-0.15864328	0.42068708	-0.10348664	0.12434451	-0.006960318
YDR186C	0.47362405	0.4945348	0.5051987	0.46699333	0.27313393	0.15789887	0.5153837
YDR187C	0.4966855	0.53071	0.5092138	0.058781464	0.010617456	-0.034992896	0.6088169
YDR188W	0.35797933	0.44801083	0.3910609	0.12193604	0.16027573	0.01959002	0.5056522
YDR189W	0.8232892	1.0843838	0.96886635	0.23768277	-0.05911683	-0.12345119	1.1221926
YDR190C	0.10646589	0.26919	0.23292495	0.06778588	-0.034971915	0.006145209	0.24325302
YDR191W	0.04028929	0.01211749	0.09950473	-0.22694528	-0.37455872	-0.08720465	0.11132738
YDR192C	0.54002994	0.513926	0.5415478	0.18064849	0.24432345	-0.02920746	0.6869477
YDR193W	0.4694333	0.14303836	0.37209114	-0.1405968	-0.09385474	0.20273755	0.5423817
YDR194C	0.86683446	1.0296121	1.1021812	0.23078015	0.22573927	-2.49E-04	1.0688336
YDR195W	1.1465195	1.5354584	1.1894388	1.0378699	0.43223184	0.002790317	1.2660406
YDR196C	-0.16302766	-0.62795615	-0.5446025	-0.48193127	-0.13378152	0.04566895	-0.39927924
YDR197W	-0.5812484	-0.80815125	-0.7433199	-0.66613567	-0.035109177	0.042690814	-0.7508749
YDR198C	-0.021358158	-0.14871372	0.003713522	-0.101255275	-0.10388714	0.088149905	0.005297631
YDR199W	0.12793963	-0.19240502	-0.2514943	-0.30368882	-0.032168634	0.12831639	-0.17274618
YDR200C	0.25069958	0.26119593	0.30197892	0.4573257	0.24517761	-0.030700266	0.27129138
YDR201W	-0.01298514	-0.13666977	-0.025790475	-0.043493487	0.13084564	0.010509288	-0.12336968
YDR202C	-0.5299891	-0.6270088	-0.5829431	-0.32177603	0.064620584	0.011534631	-0.5089706
YDR203W	0.001593709	0.069743775	0.12426947	-0.007501446	-0.044944502	-0.09490743	0.025657713
YDR204W	-0.82894856	-0.79852724	-0.9816359	-0.3977466	0.113679595	-0.010317504	-0.81891257
YDR205W	-0.31733054	-0.6033122	-0.44180194	-0.26632434	0.06484797	0.0665176	-0.59133065
YDR206W	-0.07770975	0.10267167	-0.002226472	0.14700124	-0.09387784	0.003595308	0.12686211
YDR207C	0.49499667	0.7867143	0.4612487	0.93850815	0.5178014	0.007205747	0.6557903
YDR208W	-0.17825907	0.063170396	-0.14337805	-0.04942625	0.25216943	0.050463095	-0.022246115
YDR209C	0.6884752	0.717735	0.35432458	0.33288693	0.15524292	-0.46676308	0.62821376
YDR210W	-0.089695156	-0.03307508	0.019846253	-0.17155024	-0.32860553	-0.01076524	-0.14753863
YDR211W	0.167407	0.34803665	0.31159395	0.21106592	0.05337344	0.05677998	0.13001248
YDR212W	0.38866132	0.67421925	0.53818524	0.19202136	0.12762816	0.002401732	0.6297734
YDR213W	0.977194	1.0624565	0.270489	0.015779287	-0.27070004	-0.22934419	0.078510925
YDR214W	-0.39710236	-0.25338382	-0.15106119	0.42862338	0.24544866	0.1631684	-0.23165922
YDR215C	0.3419644	0.38190156	-0.14940588	-0.003164604	-0.042476445	-0.2744393	0.13264772
YDR216W	0.3758552	0.76334023	0.55848634	0.32752293	0.5743428	0.19284625	0.63617903
YDR217C	0.17567393	0.33913106	0.36019206	0.34630665	-0.19317356	0.019813929	0.41579366
YDR218C	1.0126488	1.2517476	1.3277655	1.0374906	0.6441043	-0.31196895	1.2885406
YDR219C	-0.5428654	-0.6137307	-0.64153755	0.11660667	0.2798975	-0.040329173	-0.41210264
YDR220C	0.46407628	0.17077693	0.34600884	0.12685499	0.18062836	-0.14268106	0.37712345
YDR221W	-0.55630106	-0.8396992	-0.60001767	-0.7277985	-0.5850249	0.0455586	-0.46530592
YDR222W	-0.33609325	-0.4512748	-0.47287202	0.12825572	-0.720677	-0.07602693	-0.32738626
YDR223W	0.13215089	0.17151257	0.035266273	0.8561572	0.95019376	0.22800246	0.0562823
YDR224C	-0.7731326	-0.93412316	-0.9625062	-0.15643138	-0.60694253	0.09222084	-0.7833629
YDR225W	-1.581443	-1.3815922	-1.4430587	-0.61925817	-1.124357	0.13650396	-1.5493689
YDR226W	-0.12795283	0.21532011	0.15745865	-0.2770399	-0.60638595	-0.024370655	-0.012783159
YDR227W	0.7331767	0.09095646	0.79625976	0.7436086	0.45179045	0.026928782	0.75613064
YDR228C	0.3927206	0.25307247	0.45006764	0.5355465	0.2629273	0.09284717	0.40781793
YDR229W	-0.33868992	-0.26230228	-0.23618089	-0.5130247	-0.36937085	0.047490776	-0.31880897
YDR230W	0.46314	0.24788359	-0.05476069	-0.1738482	0.19620109	-0.16347682	0.118340775
YDR231C	-0.12052721	0.010433167	-0.034112006	-0.01688099	0.3330101	0.085632324	-0.023944825
YDR232W	-0.9892238	-0.73236525	-0.89270127	-0.3061804	0.06890525	0.13895646	-0.85681856
YDR233C	-0.3978146	-0.31379	-0.47058988	-0.02691099	-0.5253929	-0.008704931	-0.3459126
YDR234W	0.44267097	0.99006355	0.66204655	-0.017147906	-0.58544385	0.070592076	0.48519638
YDR235W	-0.36563656	-0.23161726	-0.38089398	-0.6680851	-0.5966546	-0.011789165	-0.27032346
YDR236C	0.17257045	0.18448739	0.13520114	0.2690375	-0.2447953	-0.05410561	0.072613105
YDR237W	0.23428445	0.69952023	0.4787998	0.3096619	0.13818313	-0.08398512	0.45938188
YDR238C	-0.5322085	-0.28707576	-0.22996552	-0.039890867	-0.49075776	-0.1769556	-0.36362392
YDR239C	-0.77831906	-0.9860083	-0.69099206	-0.43165335	-0.2748705	0.01818519	-0.6405444
YDR240C	-0.15490928	-0.14943434	-0.19489501	-0.4018252	-0.5031339	0.113096826	-0.06591019
YDR241W	-0.027795948	0.12911157	-0.21941945	-0.052423775	-0.5766648	0.1792298	0.10847421
YDR242W	-0.80747145	-0.93761396	-1.0124882	-1.6360334	-1.4584717	-0.108657435	-1.0642948
YDR243C	0.06559856	-0.32117292	-0.13823497	-0.27210978	-0.09575121	-0.006524853	-0.29347056
YDR244W	-0.14021537	0.011466302	-0.15680161	-0.26749685	0.5736581	0.08510008	-0.17741251
YDR245W	0.39662516	0.6185992	0.64259624	0.20592293	0.24874014	0.12746862	0.5649414
YDR246W	0.46739596	0.53245926	0.5016326	0.24897844	0.3391068	-0.13965839	0.53355867
YDR247W	-0.66610837	-0.5868792	-0.8263738	-0.74422324	0.16496143	0.17846675	-0.7904665
YDR248C	0.037332594	0.09537307	-0.14899927	-0.23949732	-0.0162234	-0.034404106	-0.013078794
YDR249C	-0.01879561	0.119424395	0.070742935	0.44135588	0.24854842	0.1318074	0.04127968
YDR250C	-0.059967637	0.113818	-0.19018686	-0.13391349	-0.06958619	-0.18545741	-0.040660366
YDR251W	-0.34984434	-0.31117105	-0.33700538	0.20668995	-0.1791757	-0.10670492	-0.22771636
YDR252W	0.66239226	0.4497674	0.6894443	0.27237383	0.10533175	-0.026097491	0.75152326
YDR253C	0.4270205	0.34760725	0.57963735	0.8819483	1.4160959	0.44623637	0.49684858
YDR254W	0.54151857	0.57672834	0.2910066	0.14192858	0.311854	0.05935183	0.32502675
YDR255C	0.6225277	0.71051395	0.5470292	0.24029659	0.24456906	-0.05536718	0.59102875
YDR256C	2.3693764	2.9282618	2.29007	1.8891981	1.8153896	-0.001979105	2.2150693
YDR257C	1.2114155	1.9324658	1.8005373	1.006829	-0.124150395	-0.008173749	1.6177878
YDR258C	0.08195705	0.25295183	0.1599301	0.10913497	-0.23396137	0.14224124	0.16746533
YDR259C	0.3367656	-0.39720026	0.017155081	0.05273226	0.35682675	0.07720953	0.17567825
YDR260C	0.19778162	0.016397558	0.1222736	0.004667118	-0.005012505	-0.04905173	0.12593645
YDR261C	0.38145325	0.51782537	0.53991747	0.42114127	0.12077674	-0.022172626	0.48013082
YDR262W	-0.41536126	-0.26266068	-0.33189964	-0.09026171	0.56659293	0.08359265	-0.48352504
YDR263C	0.681239	0.9167596	0.69548506	0.45142567	0.5520475	0.2465087	0.71706927
YDR264C	-0.83648014	-0.6974435	-0.6700783	-0.6183512	-0.10459834	0.15430006	-0.7031809
YDR265W	-0.3595093	-0.31678402	-0.4189488	-0.16953565	0.24426103	0.17556795	-0.40283737
YDR266C	-0.72295636	-0.6701806	-0.73271334	-0.24381593	-0.44517165	0.001855806	-0.78052676
YDR267C	0.24430677	0.4273948	0.4102558	0.14779925	0.002160415	0.11488432	0.35093224
YDR268W	-0.011403646	0.06344131	0.0713197	-0.08181068	-0.10939433	-0.0076214	-0.17952439
YDR269C	0.22575605	0.23908745	0.13445267	0.18006207	0.054385837	0.024721652	0.24747393
YDR270W	0.5477236	0.5185384	0.57547337	0.43280554	0.90883005	0.41865355	0.6128809
YDR271C	0.045416035	0.07384732	-0.26777056	0.107492805	0.0515701	0.01950629	-0.38097823
YDR272W	-1.0994351	-1.1314127	-1.0952573	-0.6591476	-0.20663613	-0.032250654	-1.1629419
YDR273W	-0.025390344	0.101961225	0.09488253	0.36599696	0.13176695	-0.014891818	-0.007081809
YDR274C	0.060930513	-0.16439608	-0.37095034	0.03757053	-0.044781134	0.20879406	-0.22000504
YDR275W	-0.3461507	-0.48615843	-0.51219857	-0.5835997	-0.60081875	0.02825901	-0.51531696
YDR276C	-0.77401197	-0.9995642	-1.0262656	-0.5773922	0.07189165	-0.035016716	-0.94136786
YDR277C	-1.7466466	-1.6402757	-1.6117225	-0.92007625	0.16967061	0.028079271	-1.7023637
YDR278C	0.81567115	0.12413798	0.64779764	0.21207252	0.14328796	0.14161412	0.68192095
YDR279W	0.44050652	-0.4561556	0.8440369	0.37418813	0.3729121	0.03482131	0.75888467
YDR280W	-0.09817634	-0.6129978	0.23862582	0.23054624	-0.012853041	0.0448156	0.27778625
YDR281C	0.57126915	0.65809274	0.37790376	0.08577322	0.4227944	-0.15712662	0.47987896
YDR282C	0.21548839	0.19963574	0.21218897	-0.015669592	0.13626722	0.001142785	0.30237556
YDR283C	-0.8137504	-0.8488054	-0.8784267	-0.7269208	-0.5624831	0.081064194	-0.9659728
YDR284C	-0.6550602	-0.56469315	-0.5663488	-0.3144678	-0.38860905	-0.11355196	-0.6208442
YDR285W	0.84711146	0.32874626	0.39864808	0.8783575	0.3343805	0.11155723	0.5116502
YDR286C	-0.25009787	-0.18981814	-0.19106923	0.26547405	0.27330086	0.011558432	-0.21144065
YDR287W	-0.76627696	-0.77306485	-0.7008156	-0.53689146	0.1025033	0.056542456	-0.8029461
YDR288W	-0.28266808	-0.50971335	-0.4067149	-0.2552848	0.022145398	0.052055947	-0.3565867
YDR289C	0.08347969	0.12407749	-0.026110202	0.13266282	0.4732907	0.009368986	0.04678233
YDR290W	0.18381351	-0.07302417	-0.007079527	0.031716608	-0.22968075	-0.13910732	0.096855745
YDR291W	-0.73666334	-0.8429496	-0.7224548	-0.41861236	-0.35470843	-0.014066979	-0.71418357
YDR292C	-0.19316947	0.19870934	-0.10250219	-0.031029254	-0.23916264	-0.005605713	-0.083034456
YDR293C	-0.6724807	-0.5827403	-0.6116768	0.023791328	-0.07584539	0.045823947	-0.6576754
YDR294C	-0.92547596	-1.2164028	-0.94717395	-0.79939044	-0.15428507	0.0242538	-0.9242772
YDR295C	-0.36318457	-0.3034201	-0.23905355	-0.067678705	-0.06582819	-0.056315616	-0.294071
YDR296W	-0.58159024	-0.420195	-0.41858196	-0.2178319	0.31718796	0.09353989	-0.48201635
YDR297W	-1.1121783	-1.1417623	-1.1402993	-1.0241526	-0.65374434	-0.05673141	-1.0105871
YDR298C	-0.94343436	-0.67079484	-0.8425313	-0.6772225	-0.5313834	0.056962155	-0.8252515
YDR299W	-0.058206953	0.19771233	0.13068603	-0.009792505	-0.21912482	0.04886147	-0.062140904
YDR300C	0.17685576	0.56471217	0.37129107	0.47999394	-0.07373391	0.11068588	0.26191977
YDR301W	-0.24573581	-0.014319245	-0.0605942	-0.047423948	-0.1449848	0.06918578	-0.08987585
YDR302W	0.80503094	0.90718794	1.0261322	0.51254964	0.36306894	0.07549164	1.0311294
YDR303C	0.30874097	0.37423223	0.5447727	0.66975164	-0.43334842	-0.06760958	0.45080248
YDR304C	-0.70644355	-0.5399069	-0.4493475	-0.60964775	-0.43184993	-0.12278473	-0.5271691
YDR305C	0.28917873	0.21536677	0.2722059	0.46463782	0.3225435	0.019623397	0.34198868
YDR306C	-0.9112934	-0.9981532	-1.0626507	-0.8102206	0.009928696	-0.022052407	-0.8956055
YDR307W	-0.770996	-0.9338558	-0.8678659	-0.43156004	-0.54787123	-0.03232196	-0.6455053
YDR308C	0.061663155	0.39400473	-0.0350243	0.75491965	-0.043496862	-0.023049414	0.16993526
YDR309C	-0.5214137	-0.35030583	-0.116470695	-1.2438961	-1.8864763	-0.21518373	-0.26518446
YDR310C	-0.06472581	0.010315066	-0.09895305	-0.016285617	-0.31243432	-0.09211064	-0.124108925
YDR311W	-0.46579152	-0.44104636	-0.6502141	-0.45320034	-0.23499122	0.0632016	-0.49531686
YDR312W	-0.2116229	-0.316504	-0.2516435	-0.42697954	-0.3359419	0.016294615	-0.26069462
YDR313C	0.53734297	0.9431036	0.5998344	0.6896336	0.57920134	0.14568888	0.62325126
YDR314C	-0.35855472	-0.68055797	-0.5287175	-0.5786841	-0.14291443	-0.11698069	-0.74415785
YDR315C	0.42253816	0.37149325	0.382753	0.26790518	0.08365459	-0.17088175	0.3773526
YDR316W	0.25428528	-0.008596368	-0.04537113	-0.14573528	0.17637184	-0.014789671	-0.09401777
YDR317W	0.5718556	0.92124295	0.5016513	0.5888177	-0.06650616	-0.06679546	0.5329615
YDR318W	0.1277233	0.047905255	-0.07552776	-0.038401157	-0.01996482	-0.09475055	-0.07242449
YDR319C	-0.22739446	-0.19563867	-0.48763698	-0.41280827	-0.22516814	0.002111331	-0.3617184
YDR320C	0.21439749	0.25040987	-0.4644745	-0.07203528	0.010259077	-0.04197526	-0.46317813
YDR320C-A	0.16105106	0.02887927	-0.33212584	-0.22068685	0.06655477	-0.2748008	-0.10954583
YDR321W	0.04252848	0.2531898	0.046654087	0.12159302	-0.21210878	0.059203118	0.025707327
YDR322C-A	0.14911509	0.07002868	-0.017217709	0.0602914	0.2602967	-0.0765498	-0.001912551
YDR322W	-0.242065	-0.25566667	-0.4713202	-0.1482788	-0.11054016	-0.03722787	-0.43173045
YDR323C	-0.307633	-0.18947087	-0.30888793	-0.08226122	-0.57722974	-0.02576175	-0.4792195
YDR324C	0.18387608	-0.26078597	-0.046033554	-0.49804044	-0.3005873	0.091737	-0.18208875
YDR325W	-0.013112009	0.08172186	-0.19436976	-0.017535351	-0.37789112	-0.017263114	-0.048890933
YDR326C	-0.08381532	0.02218911	0.04947561	0.18308379	-0.32368624	0.1437845	-0.016234636
YDR327W	0.26911014	-0.011481866	-0.34467983	0.001531191	0.30830824	-0.030889362	-0.3601936
YDR328C	-0.23923594	-0.015340656	-0.13338807	-0.25390136	-0.005234644	-0.08396658	-0.17159277
YDR329C	-0.40611237	-0.36023524	-0.5240425	-0.20630974	0.2545542	-0.00249292	-0.42875516
YDR330W	-0.56352794	-0.6696689	-0.74756336	-0.55025864	0.10970755	-0.003477037	-0.5551147
YDR331W	0.79856986	0.8401121	0.9155987	0.3767609	-0.009648442	-0.12501469	0.92721367
YDR332W	0.29890567	0.117602244	0.13051155	0.025263593	0.078860216	-0.0965115	0.33927274
YDR333C	0.83272743	1.2342923	0.99089813	0.9275777	0.2204194	-0.042160958	1.0388249
YDR334W	-0.36535874	-0.27443516	-0.4846697	-0.004277133	0.43816376	0.115544535	-0.30359775
YDR335W	-0.5239235	-0.44671136	-0.56910866	-0.32165897	0.2000746	0.09121218	-0.54647493
YDR336W	0.2527758	0.207941	0.23550507	0.15593964	0.035329957	0.10763906	0.4525838
YDR337W	0.2706615	0.44963077	0.3513165	0.109507516	0.16085342	-0.0717099	0.4078899
YDR338C	0.3329285	-0.20730415	0.27419764	0.2856011	0.24891704	0.13726297	0.43320847
YDR339C	0.3359198	0.3802125	0.34378606	0.19722228	0.29186276	0.11406483	0.31486726
YDR340W	-0.23896125	-0.31888425	-0.44822124	-0.42153627	-0.20734306	-0.040095627	-0.37174278
YDR341C	0.045081027	0.4327297	0.2693509	-0.20195684	-0.9347739	-0.066265	0.051465422
YDR342C	-1.9282448	-1.4665825	-1.4911339	-0.64814055	-0.22190575	-0.028023638	-1.6810665
YDR343C	-2.106771	-1.6294657	-1.59359	-0.99557817	-0.18936849	-0.022584386	-1.8591568
YDR344C	0.49807766	1.1874335	0.8380401	0.53018266	0.119545646	0.097026035	0.6352584
YDR345C	-2.1210577	-1.6456954	-1.6574147	-1.29403	-0.9074125	0.18982464	-1.8727999
YDR346C	-0.38621914	-0.0993298	-0.19486462	-0.3896107	-0.36729997	-0.04370082	-0.14419031
YDR347W	0.063160375	0.23636538	0.055591296	0.29360062	0.29090223	0.010770887	0.1464065
YDR348C	-0.1762687	-0.117032535	-0.21591106	-0.19894299	-0.4478673	-0.026881725	-0.2744226
YDR349C	-0.02250633	0.1423191	-0.11135496	0.13843541	0.093738176	0.096065044	0.044118144
YDR350C	0.13401897	-0.19304912	0.11575841	0.06961712	0.3353597	0.058765586	0.16913198
YDR351W	-0.0828909	-0.12830395	0.102792546	0.43611875	0.31829304	0.13935572	-0.022462154
YDR352W	0.28449458	0.39657164	0.4072321	0.05737023	0.010137322	0.005867235	0.31069914
YDR353W	1.9229339	0.034522995	2.0601683	1.1887357	1.6453775	0.13151106	2.0854692
YDR354W	1.3316879	-0.41489318	1.6192822	0.9394448	0.67190206	0.06098958	1.4523132
YDR355C	1.7371707	0.03173019	1.9799364	0.7235462	0.3396331	0.10558659	1.7933884
YDR356W	2.5588832	0.94736725	2.913984	1.5153418	1.4888256	-0.029342651	2.8322597
YDR357C	0.24168281	-0.08843219	0.14665462	0.13783023	0.020329215	-0.1606112	0.22539005
YDR358W	-0.32310578	-0.62576175	-0.26387224	-0.30139673	0.15559895	-0.089217335	-0.34236008
YDR359C	0.07751846	0.1170441	0.15567732	0.32969633	-0.017927054	0.015663803	0.1476214
YDR360W	0.67621875	0.6065829	0.873405	0.3913536	0.45400208	-0.029551975	0.6928177
YDR361C	-0.63692945	-0.6334778	-0.49420232	-0.64513934	-0.101338334	0.12393731	-0.65410507
YDR362C	-0.47461146	-0.31887618	-0.634121	-0.03134559	-0.023722813	0.04505582	-0.44393837
YDR363W	-0.7771631	-0.8834413	-0.9926748	-0.89850175	-0.34522885	-0.07227245	-1.0979881
YDR363W-A	0.2316575	0.26357356	0.17074221	-0.15459888	0.49615437	-0.14446999	0.1762464
YDR364C	-0.15111981	-0.26111776	-0.31468502	-0.3245725	-0.113317356	0.05357486	-0.2841794
YDR365C	0.2388554	0.697912	0.46447566	0.49359918	-0.26339045	-0.25314116	0.2644686
YDR366C	0.7120276	0.7238189	0.83142525	0.75213385	0.5194446	-0.27609527	0.6517072
YDR367W	-0.08585575	-0.15328074	-0.23467118	-0.2963343	-0.30899864	0.01651254	-0.22430111
YDR368W	1.2134622	0.022932716	1.1729689	1.023825	0.62648404	0.038670048	1.1709933
YDR369C	0.3396772	0.19988436	0.5733187	0.28052077	0.07248491	-0.02996751	0.53061235
YDR370C	-0.21810168	-0.42201832	-0.19064549	-0.16986063	-0.19203958	-0.054464057	-0.24717301
YDR371W	-0.041586466	-0.1312866	0.06710274	-0.09598999	-0.031662393	0.0580056	0.018461758
YDR372C	0.41143382	0.6321786	0.613329	0.36435288	-0.15969282	0.004157171	0.421032
YDR373W	0.7179396	0.85251594	0.7333018	0.53862077	0.5210377	0.057840466	0.7355049
YDR374C	0.31409052	0.49394476	0.34204838	0.42021596	0.18140385	-0.08728535	0.47019896
YDR375C	-0.4756655	-0.3057822	-0.57297707	-0.23560861	-0.11193509	0.018222572	-0.38894624
YDR376W	-1.1022018	-1.0554628	-1.1353257	-0.5438033	-0.37917536	0.08508723	-1.1238801
YDR377W	-0.85764617	-0.74632585	-0.7981478	-0.635273	-0.33805937	-0.082646705	-0.96534896
YDR378C	-0.1660405	-0.05656658	-0.17976758	0.031231664	-0.03966421	0.055083454	-0.18716955
YDR379C-A	-0.5034535	-0.50881183	-0.68220884	-0.06421536	0.082318276	-0.16723093	-0.5904861
YDR379W	-0.06513115	-0.06561012	0.1129885	0.22171098	-0.23456591	-0.16684186	0.0121447
YDR380W	-1.8430758	-1.4683907	-1.5623941	-1.7358228	-2.7481542	-0.16279188	-1.6188691
YDR381C-A	-0.72855085	-0.9067123	-0.90781593	-0.59998024	-0.021358376	-0.101938725	-0.8044467
YDR381W	-0.00342288	0.04379435	-0.2105502	-0.22912055	-0.07703441	-0.010583006	-0.16354266
YDR382W	0.1499824	0.23419484	0.21044058	-0.3830864	-0.15898722	0.2436727	-0.07267782
YDR383C	-0.012830804	0.12856235	-0.108123004	-0.33945107	-0.3093582	-0.072054304	-0.1897439
YDR384C	-0.20582935	-0.101578854	-0.35105807	-0.46164465	-0.14832407	0.06577307	-0.31845456
YDR385W	-0.9187502	-0.5989883	-0.6102974	-0.5877069	-0.6685129	-0.002948619	-0.87940764
YDR386W	-0.37971675	-0.394752	-0.43566096	-0.16267866	-0.18350747	0.03171727	-0.27974805
YDR387C	-0.47950304	-0.5951868	-0.6257762	-0.33132344	-0.3295232	-0.04756152	-0.5160831
YDR388W	-0.79382306	-0.71634567	-0.85009366	-0.39010876	-0.053183448	-0.09026127	-0.7648511
YDR389W	-0.19043878	-0.3276819	-0.21266246	0.2591125	0.13179263	-0.06682783	-0.14603382
YDR390C	-0.13988484	0.026602188	-0.19567767	-0.10390823	0.014156889	0.07435462	-0.12597328
YDR391C	-1.1050482	-1.0420681	-1.2124629	-0.6717371	-0.2921902	0.008724332	-1.1027496
YDR392W	-1.0899831	-1.1068444	-1.0473483	-0.3505755	-0.0785608	0.06891308	-1.1442947
YDR393W	-0.7444905	-0.8322394	-1.0143616	-0.6321976	-0.39792487	0.06178437	-0.83044887
YDR394W	0.73740244	0.79582953	0.85871595	0.09911247	0.73205066	-0.045071363	0.9283918
YDR395W	0.6900234	0.9236151	0.8689481	0.12323071	0.26699123	0.04526167	0.8707026
YDR396W	0.5546172	0.40688515	0.5607672	0.14175627	0.038336605	0.14605805	0.4518605
YDR397C	-0.9714218	-1.2046583	-1.1954936	-0.8973623	-0.16484547	0.02750831	-1.0164973
YDR398W	0.049875297	0.086918354	0.14906621	0.20675296	-0.04231529	0.20077893	0.022257
YDR399W	-1.2177973	-0.9754008	-1.1636717	-0.36630887	0.21424362	-0.092718944	-1.1315278
YDR400W	-0.12625954	0.5000117	-0.19072002	0.53766006	0.0374983	-0.03743814	-0.03995555
YDR401W	0.36181775	0.6805449	0.79329276	1.1068951	0.22572114	0.026442051	0.44983307
YDR402C	0.17931505	0.10171732	0.17848733	1.401202	0.9430383	0.15740511	0.29064205
YDR403W	0.17827164	0.046394303	0.14233315	0.7088395	0.41581696	-0.12642626	0.13561389
YDR404C	0.090056166	0.11598785	0.032093927	0.25103635	0.23124497	0.042261694	0.033809483
YDR405W	0.28439695	0.42344064	0.39879805	0.6083498	0.38569283	-0.10063512	0.4655796
YDR406W	-1.0515844	-0.86926794	-1.498021	-0.48109162	-0.5923876	-0.11751878	-0.9880808
YDR407C	-0.19453397	-0.020773962	-0.15947078	-0.06344357	-0.49486244	0.05633398	-0.094138205
YDR408C	-0.25603464	-0.22669326	-0.49972826	-0.10964835	-0.13598266	-0.2780321	-0.41818684
YDR409W	0.10711488	0.59187555	0.18119693	0.6223996	0.24612358	-0.023582458	0.1570481
YDR410C	-0.08410573	0.025138006	-0.025323369	0.5423009	-0.39190337	-0.07404053	-0.014791086
YDR411C	-0.5585602	-0.5087247	-0.55743575	-0.058791444	-0.009147407	-0.027822746	-0.45295012
YDR412W	-0.047054783	0.20815296	-0.051603213	0.042942658	0.00541077	0.003763437	-0.057620347
YDR413C	0.39365643	0.33578426	0.26396993	0.27628195	0.084750876	-0.025746457	0.27400506
YDR414C	0.118994474	-0.06746973	0.07209178	0.24051921	-0.3642925	-0.02201651	0.03843747
YDR415C	-0.57375956	-0.83109367	-0.59506357	-0.6233207	-0.4485548	-0.017330017	-0.6727738
YDR416W	0.1386339	-0.0891366	0.08178519	0.25079829	0.096178666	0.004579637	0.14081292
YDR417C	0.18133327	-0.06767085	-0.027623415	-0.38087195	-0.15469763	0.12635586	0.022195712
YDR418W	0.40496352	0.472249	0.66062367	0.08370397	-0.30951482	0.20608106	0.37977377
YDR419W	-0.4832685	-0.33384496	-0.41379464	-0.1460719	-0.21287131	0.009810545	-0.2935418
YDR420W	0.6150222	0.47065845	0.11477582	0.27903104	0.46994933	-0.20362079	0.019325526
YDR421W	-0.58548796	-0.8102331	-0.5974852	-0.09078009	-0.09968457	0.04133829	-0.43416652
YDR422C	-0.7016485	-0.5429827	-0.31884956	-0.24202548	0.038767364	0.121088326	-0.56992626
YDR423C	-0.6289723	-0.57021856	0.48746794	-0.2870506	0.6619981	0.029828042	-0.516325
YDR424C	0.12660691	0.22723454	0.07403404	-0.2414209	-0.06081619	-0.006351758	0.13925245
YDR425W	0.3721615	0.089464545	0.14900813	0.65962446	0.24294683	0.030556947	0.38619772
YDR426C	0.86485994	0.95747244	0.81447667	0.599523	-0.11364068	0.20384069	1.0741082
YDR427W	0.40282595	0.42349535	0.4533407	-0.6078651	0.22124542	-0.048001528	0.5361085
YDR428C	0.44716132	0.39973456	0.44270557	0.049609404	0.02848453	0.041714426	0.57548296
YDR429C	0.16594318	0.24862635	0.34927118	-0.26910722	0.084420525	0.07237421	0.29331887
YDR430C	-0.1970716	-0.29860494	-0.04733038	-0.23056082	0.11701766	0.08161396	-0.11508624
YDR431W	0.14990506	0.09164451	0.13053079	0.038741097	-0.001151845	-0.11076167	0.15346333
YDR432W	-0.14433503	0.30318654	0.4758432	-0.58583134	0.030483007	-0.19395268	-0.17665076
YDR433W	-0.37468332	-0.13766778	-0.11078882	-0.4674645	0.054842412	-0.15483749	-0.2538329
YDR434W	-0.23626783	-0.28909147	-0.16382493	0.040141407	-0.040736746	-0.092524186	-0.20398718
YDR435C	-0.5868907	-0.8505088	-1.0133567	-0.5156414	-0.071277864	0.007362075	-0.8597443
YDR436W	-0.86619043	-0.8432869	-1.0738842	-0.2744339	0.078059815	0.039803043	-0.91287494
YDR437W	-0.14696305	-0.34488535	-0.22063226	-0.37177005	-0.118245006	-0.098307595	-0.3671049
YDR438W	-0.44211948	-0.45278198	-0.6202866	0.00680445	0.05411917	0.07142541	-0.6334634
YDR439W	-0.102511644	-0.20670325	-0.106133886	-0.13330628	-0.12247802	-0.013231814	-0.18010837
YDR440W	-0.20864445	-0.28139842	-0.27470645	-0.21914694	-0.33163694	-0.052737623	-0.41264504
YDR441C	0.3293387	0.091328174	0.12106447	0.30906186	0.5883385	0.14923877	0.11321524
YDR442W	-0.24189858	-0.3804319	-0.31794527	-0.13092668	-0.3615442	0.21145432	-0.27382725
YDR443C	-0.09775007	0.047141135	0.21804586	0.3524434	0.18106315	0.043429732	0.015596151
YDR444W	-0.21432367	-0.093643606	-0.40187168	-0.0617211	-0.007894713	-0.08068384	-0.2503819
YDR445C	0.6217524	0.66490424	0.6147768	0.41466016	0.20707428	-0.24365011	0.6358404
YDR446W	0.43962842	0.3600406	0.12608686	0.46618894	-0.43716693	0.073619545	0.10315415
YDR447C	0.34850568	0.42881963	0.3847136	-0.10234815	-0.5677891	0.09116234	0.1507441
YDR448W	-0.32960027	-0.12396298	-0.21157566	-0.04548136	-0.30664372	-0.33215323	-0.4904859
YDR449C	1.0376598	1.0556629	0.09259858	-0.5596361	-0.2416946	0.054917336	-0.17015056
YDR450W	0.46872997	0.61778474	0.7440402	0.16842462	-0.27000666	0.12529522	0.48025116
YDR451C	0.4040645	0.1376872	0.9054545	-0.03432811	-0.5904211	-0.1767206	0.8654787
YDR452W	-0.49010468	-0.98389983	-0.5203508	-0.6299915	-0.18611202	-0.0684832	-0.45270884
YDR453C	0.79021525	-1.8699031	0.8770083	0.1268084	2.329127	-0.040073037	0.998451
YDR454C	-0.07292398	0.14975898	0.12361473	-0.16640666	-0.099594645	0.03536039	0.005052574
YDR455C	-0.05832515	-0.40172184	-0.53163546	-0.19740841	0.07475899	-0.10318956	-0.3597499
YDR456W	-0.04321865	-0.11949532	0.04268671	0.109433874	0.16819015	0.11460093	0.13912946
YDR457W	-1.1062806	-1.0800707	-0.9735893	-0.38961136	-0.22992244	0.14947124	-1.0919526
YDR458C	-0.52901995	-0.43834496	-0.4923768	-0.19397707	0.09306157	-0.01203041	-0.5735899
YDR459C	-0.4366329	-0.4141261	-0.31859097	-0.24612904	-0.22114028	0.15077296	-0.32424787
YDR460W	-0.12869813	-0.05364205	-0.07081218	-0.00530263	0.07386565	0.078484625	-0.12938541
YDR461W	-0.5268148	-0.7321735	-0.6623223	-0.7975737	-0.9642769	-1.250293	-0.63399017
YDR462W	-0.46726233	-0.45291236	-0.5086659	-0.14455242	0.3319317	-0.04632073	-0.3729868
YDR463W	0.25350896	0.5414191	0.22337174	0.3178172	0.19133978	-0.054710567	0.26906645
YDR464W	-0.006886069	0.22329462	0.19246817	-0.07987856	0.002897814	-0.04079033	-0.053039543
YDR465C	0.07927186	0.054884963	0.038489733	-0.20469896	-0.04136758	0.10450605	0.026007574
YDR466W	-0.7516887	-0.8030961	-0.7800983	-0.45366	-0.07503777	-0.04554142	-0.81668055
YDR467C	-0.36493012	-0.225555	-0.46964002	-0.26107243	-0.199648	0.32944292	-0.39743155
YDR468C	-0.41259235	-0.31282958	-0.40030795	-0.42193925	-0.16733173	0.060913503	-0.45972878
YDR469W	0.19632879	0.18670532	0.076748446	6.49E-04	-0.17840534	-0.15097229	0.10650502
YDR470C	-0.43750465	-0.3862334	-0.35358447	-0.22368062	0.002738133	-0.019515652	-0.2809142
YDR471W	0.2775604	0.4108581	0.5843526	-0.24730052	-0.5765137	0.23177591	0.25564563
YDR472W	-0.22995341	-0.26838213	-0.18702853	-0.24599567	-0.4214733	-0.019817539	-0.1751672
YDR473C	-0.34604067	-0.14905994	-0.4166518	-0.3081676	-0.061310545	-0.04685381	-0.356506
YDR474C	-0.8613737	-0.43926752	-0.9664284	-0.6121806	-0.36949962	0.08547884	-0.81001425
YDR475C	0.08393717	0.3879798	-0.10743493	0.12558559	0.47251114	0.027380407	-0.1239261
YDR476C	-0.54890907	-0.2840014	-0.5376756	-0.4699179	0.23582307	0.13340282	-0.4600864
YDR477W	-0.11282038	0.18761888	-0.24217981	-0.20401779	-0.29319274	-0.009855166	-0.10406949
YDR478W	0.3945376	0.6804456	0.12467246	-0.14758573	0.00428506	-0.09367721	0.23056239
YDR479C	-0.7698563	-0.8863065	-0.9944943	-0.50689065	-0.12971058	0.031680107	-0.75554633
YDR480W	0.51727664	0.22263464	0.33007798	0.53304935	0.34562087	0.025433257	0.5719976
YDR481C	-0.3801694	-0.23983973	-0.61665195	-0.7337848	-0.4144345	-0.0645574	-0.29114383
YDR482C	-0.28786203	-0.39437932	-0.42363727	-0.23244382	0.124833666	0.058261722	-0.38356024
YDR483W	-0.81445444	-0.53652835	-0.69947636	-0.1886739	-0.22851533	-0.014190905	-0.6840528
YDR484W	0.5195666	0.6306068	0.34786183	0.66237247	-0.15745282	-0.061057955	0.56809294
YDR485C	0.7533698	0.49179983	0.8598567	0.41636848	0.52058554	-7.55E-04	0.9090276
YDR486C	0.62332594	0.1939629	0.7066794	0.21450818	0.3839401	-0.056145787	0.70225525
YDR487C	-0.15066195	-0.5241885	-0.048679553	-0.059651162	0.21018898	0.13763103	-0.08200982
YDR488C	0.8113949	1.0666227	0.5131402	0.5540526	0.59566146	-0.081523225	0.53463924
YDR489W	-0.117111415	-0.36399665	-0.30629602	-0.33533552	-0.3046315	0.109329835	-0.33142012
YDR490C	-0.5403506	0.04532242	-0.6492101	0.19986144	0.01359107	-0.10540682	-0.7189815
YDR491C	-0.11765885	-0.3021392	-0.30356327	0.31679893	0.19668686	-0.17117286	-0.31573933
YDR492W	-0.1731894	0.1174559	-0.29430068	-0.44051844	-0.30932382	-0.007451549	-0.3357456
YDR493W	0.5147713	0.799664	0.39838436	0.3422008	0.32476878	-0.08415052	0.4147519
YDR494W	-0.101919	0.08716763	-0.1196238	0.13839076	0.46095538	0.02129364	-0.051360115
YDR495C	-0.21481636	-0.27223447	-0.004146881	-0.24153209	-0.09981969	0.011957705	-0.2869743
YDR496C	0.34890884	0.7562022	0.366302	0.011397861	0.18914618	0.021483049	0.41177076
YDR497C	-0.6582507	-0.23880747	-0.7019845	-0.07895997	-0.37997603	-0.004031962	-0.7996867
YDR498C	-0.82880354	-1.093857	-1.1128511	-0.7690352	0.043429438	0.071022086	-1.0364873
YDR499W	0.2863113	0.39990607	0.40367994	0.34258568	0.09448542	0.013121456	0.40353692
YDR500C	-0.05211085	0.25455284	0.19022371	-0.13637167	-0.46691832	0.13992688	0.016798154
YDR501W	0.30658755	0.60665095	0.46056172	-0.007085608	-0.19140194	0.051055487	0.44491607
YDR502C	0.13496919	0.9004973	0.64963937	0.74364823	0.59348035	-0.07662481	0.3310558
YDR503C	0.88292176	1.2792394	0.8876972	0.68794286	0.2924366	0.02560816	1.0147738
YDR504C	-0.4624569	-0.55131453	-0.68043387	0.05155012	0.20190968	0.07163632	-0.5670284
YDR505C	-0.44263965	-0.3610671	-0.5121827	0.012486249	0.16505605	-0.029437482	-0.48345432
YDR506C	-0.48862922	-0.6790391	-0.68036115	-0.6335778	-0.20420164	-0.1433026	-0.74878764
YDR507C	-0.2211176	0.019123636	0.27814978	-0.34722227	-0.68781483	0.039288394	-0.009195477
YDR508C	0.4577574	0.14517394	-0.57807696	0.59112763	0.3368198	0.11083717	-0.7091924
YDR509W	0.042044207	-0.22788954	-0.42191222	-0.3047851	0.014955282	0.082627356	-0.4766397
YDR510W	-0.03165085	0.10698303	0.035019085	0.5170177	0.436884	-0.11880746	0.042789098
YDR511W	0.09737973	0.43836617	0.012839489	0.8578435	0.26603168	-0.106511086	0.098071024
YDR512C	0.06986969	-0.44941723	0.100499764	0.10497851	0.24627014	0.20286553	0.13814245
YDR513W	0.33246946	-0.89213693	0.1399729	0.33642834	0.7791848	0.13004272	0.39410877
YDR514C	0.32315814	-0.42889166	-0.030432597	-0.13296041	0.39161614	0.11487137	0.2522429
YDR515W	1.064251	1.0602769	0.8808465	0.32437858	0.9923339	-0.068068385	1.1492624
YDR516C	-0.59309286	0.07402673	-0.83946514	0.21957177	0.16484712	0.08094484	-0.3873345
YDR517W	-1.182502	-0.9769906	-1.1915781	-0.3239758	-0.19096738	-0.071243376	-1.0283911
YDR518W	-0.2838626	-0.03612846	-0.23220474	0.2454614	-0.53202623	-0.17215088	-0.26072115
YDR519W	-0.15456577	0.18507737	0.025981795	-0.17064834	-0.2082339	-0.061267197	-0.10916136
YDR520C	-0.50151825	-0.66767395	-0.7068639	-0.37350893	-0.056107797	0.03616281	-0.67295265
YDR521W	0.3838104	0.33744267	0.30085027	0.14792489	0.026153073	0.011728376	0.65447956
YDR522C	0.7062319	1.4574904	1.177344	0.19109976	-0.22361517	-0.28255147	1.3898733
YDR523C	1.0789317	2.9907207	2.7704287	1.8009943	0.7768426	0.046369962	3.0131302
YDR524C	0.6437908	0.789768	0.78781	0.317528	0.17508219	0.10413842	0.8063005
YDR525W	0.5562446	0.60081863	0.28126013	0.33305478	0.4253807	-0.3612755	0.2387914
YDR525W-A	-0.90698624	-1.1667097	-1.1169897	-0.5472276	0.102915525	-0.11923158	-1.0253791
YDR526C	0.08185598	0.14199995	-0.33489937	0.047123507	-0.004910797	-0.15304998	-0.18119073
YDR527W	-0.19351852	0.013562731	-0.029587716	0.034770697	0.13282964	0.025205173	-0.19564554
YDR528W	1.1835816	1.3096137	1.3148822	0.8441472	0.5996262	-0.13150927	1.4032779
YDR529C	0.21200016	-0.018369064	0.31475338	0.23812172	0.001754031	-0.123204604	0.3549129
YDR530C	0.6412607	-0.11028208	0.97289217	0.6258277	0.02777566	-0.07848769	0.91237164
YDR531W	0.22407961	0.24805835	0.28317937	-0.26018903	-0.4997033	-0.08295194	0.2614808
YDR532C	1.8026557	0.8159028	2.0715191	1.9374399	0.7671233	-0.090320855	1.9357529
YDR533C	0.60739267	-0.39127868	0.6414974	1.0870361	1.0000455	0.55014956	0.49044034
YDR534C	-0.3227389	-0.41870746	-0.49979344	-0.09471305	-0.041459292	0.13108493	-0.48752904
YDR535C	-0.22328377	-0.2172651	-0.38885266	-0.39293376	-0.11953971	-0.08804761	-0.39339584
YDR536W	-0.64720845	-0.09930982	-1.0750396	0.38570774	-0.029597063	0.6752639	-0.62148273
YDR537C	-0.25408098	-0.30720946	-0.07816473	-0.10191527	-0.31621265	-0.063025504	-0.58485603
YDR538W	-0.41798794	-0.59022635	-0.6484104	-0.3400355	-0.18951797	-0.018766113	-0.59098387
YDR539W	-0.66856587	-0.2200567	-0.6982002	0.048610855	-0.36256796	-0.102977656	-0.73239285
YDR540C	0.11807354	0.07225306	0.028625205	-0.29816562	-0.4150769	-0.17511007	0.09544596
YDR541C	-0.23837587	-0.16308008	-0.089756355	-0.011146635	-0.43708533	-0.16293141	-0.27733067
YDR542W	0.7981776	0.65151304	0.7369802	0.98791873	0.1508156	-0.051503822	0.7933723
YDR543C	0.66676915	0.67937654	0.5794623	0.7719852	0.36983964	-0.025925696	0.54468167
YDR544C	0.26587233	0.3836281	0.40614533	0.059963346	-0.041768685	-0.12493485	0.17392695
YDR545W	-0.2813939	-0.13981563	-0.25769296	0.5036977	-0.07237099	0.26814485	-0.26695046
YEL001C	-0.16781521	0.10709454	0.08428124	-0.32651794	-0.5002224	-0.011791006	-0.09464198
YEL002C	-0.25821626	-0.37436265	-0.25994706	-0.50750893	-0.3919564	-0.034720965	-0.33793855
YEL003W	0.4395145	0.46237484	0.2959335	0.10937069	0.042678893	-0.26086038	0.34081054
YEL004W	0.06169474	-0.18648498	-0.17617284	-0.14764495	-0.21622935	-0.2301679	-0.16457255
YEL005C	-0.4498833	-0.4726495	-0.60849875	-0.505023	-0.24210417	-0.06623852	-0.4584389
YEL006W	-0.3156016	-0.23835939	-0.18378243	-0.38364616	-0.2832686	-0.09123467	-0.2641965
YEL007W	-0.1419967	-0.17624694	-0.09761092	-0.11022362	0.09343536	0.032197326	-0.11316335
YEL008W	-0.070649445	-0.25893378	-0.23678543	-0.7469693	-0.44318306	0.13116723	-0.17930788
YEL009C	-0.4489137	-0.4321855	-0.45998472	-0.29504445	-0.34797552	0.070543155	-0.613538
YEL010W	0.35753688	0.3787464	0.25574374	0.070199504	-0.21036291	-0.09668091	0.37499028
YEL011W	-1.89621	-2.2003496	-2.1715207	-1.2807512	-0.4606787	-0.18500236	-2.086133
YEL012W	-0.36686993	-0.6203373	-0.50481284	-0.3590731	0.4319638	0.039566904	-0.48494753
YEL013W	-0.26265308	-0.2140908	-0.18757379	-0.22819993	-0.22268197	-0.05627743	-0.22794783
YEL014C	-0.4505376	-0.5086002	-0.7134833	-0.5972558	-0.20327441	0.12944794	-0.54025775
YEL015W	-0.47772384	-0.46450752	-0.42529452	-0.504012	-0.2736671	0.046260495	-0.4404374
YEL016C	-0.14679801	-0.3319197	-0.30688724	-0.15583345	-0.27067307	-0.021191904	-0.21607926
YEL017C-A	-0.92841846	-1.169167	-1.0969635	-1.1570578	-0.9021789	0.056676656	-1.2643301
YEL017W	-0.75177586	-0.7000943	-0.8307895	-0.44571823	-0.4732465	0.0547781	-0.71773785
YEL018W	-0.19669148	-0.43064272	-0.39304817	-0.09784281	0.31053787	0.046563365	-0.38130996
YEL019C	-0.15011394	-0.44509444	-0.63384044	-0.5351585	-0.021486133	-0.13622332	-0.45074737
YEL020C	-0.20729166	-0.01845494	-0.30897206	0.04018086	0.070442915	0.008803234	-0.087115556
YEL020W-A	-0.18643667	-0.20394677	-0.32810378	0.07402349	0.27566916	-0.006541375	-0.30332538
YEL021W	0.45756516	0.46155596	0.36641836	0.069147795	0.082504004	-0.1646279	0.323053
YEL022W	-0.54508847	-0.42676413	-0.37784755	0.05586684	-0.59913456	0.13637815	-0.49895945
YEL023C	-0.31943464	-0.59499246	-0.5392468	-0.029223792	-0.44149533	0.04263109	-0.3503571
YEL024W	-0.7046221	-0.35462493	-0.797505	-0.15808418	0.10188986	0.07722786	-0.69336504
YEL025C	-0.1851978	-0.21171625	-0.22223014	0.023536049	-0.22016661	0.04399444	-0.3053323
YEL026W	0.62064755	0.6415225	0.8870787	0.109495506	-0.19584002	0.17009076	0.6212542
YEL027W	-0.68939537	-0.5227809	-0.6557654	-0.4203496	-0.3851697	-0.0211647	-0.72065943
YEL028W	0.13549039	-0.048308104	0.029147446	-0.103518635	-0.22037168	-0.17985776	-0.004337013
YEL029C	0.30035946	0.14167006	0.1335255	-0.17368196	-0.22199461	-0.17198178	0.16881666
YEL030W	-0.039475538	-0.28887445	-0.40039766	0.045188546	0.12008393	-0.07225065	-0.2355383
YEL031W	0.42084768	0.70124996	0.7749694	0.20550473	-0.0584444	0.09281568	0.6624059
YEL032W	-0.9003224	-0.90965635	-0.70905817	-0.90298533	-0.8965131	0.010335237	-0.99551845
YEL033W	1.9179323	2.1295753	1.0763679	0.56835186	0.6183528	-0.13453713	0.9376247
YEL034W	-0.75924164	-0.6514123	-0.67352587	-0.46006656	-0.44638595	-0.06700834	-0.688479
YEL035C	-0.018613514	0.0938949	-0.16021948	-0.3149304	0.22286052	-0.08123616	-0.09691174
YEL036C	0.20330673	0.18793821	0.10996087	0.16797504	0.1172054	0.06240301	0.06238365
YEL037C	0.41247678	0.37108672	0.37872076	-0.15335768	0.46627313	-0.07589039	0.41254473
YEL038W	-0.3653851	-0.30837017	-0.24371406	-0.029548243	0.31092077	0.26053098	-0.44490474
YEL039C	-0.15343516	-0.003796805	-0.616228	0.3904726	0.550974	0.29630914	-0.3580488
YEL040W	0.48748004	0.42455328	0.46431094	0.15682477	-1.1919969	-0.16280884	0.44775066
YEL041W	0.24050894	0.23102686	0.3106223	0.2503133	0.10644107	-0.015276484	0.34652492
YEL042W	0.28488752	0.2100356	0.6153437	0.13646613	0.23116723	0.090513766	0.49183542
YEL043W	0.41353697	0.08061771	0.46044773	0.4645682	0.25991327	0.047283962	0.58521926
YEL044W	0.73654646	0.3300993	0.7735318	0.68805563	0.36334336	0.00853917	0.76290286
YEL045C	0.6135601	0.418204	0.750314	-0.23602176	-0.06525467	-0.22202462	0.5141849
YEL046C	-0.9146888	-0.937171	-0.5227845	-1.0769291	-0.7072213	0.17542604	-0.8531287
YEL047C	-0.025035746	0.09298056	0.36947128	-0.12334105	-0.68365836	-0.114850625	0.08012599
YEL048C	0.35471654	0.0630595	0.21959835	-0.4121291	-0.64645517	-0.060974162	0.15861772
YEL049W	0.6533034	0.51310617	0.6764182	0.9136412	0.17402111	-0.031722978	0.661602
YEL050C	0.6754135	0.5257617	0.72466856	0.40520307	0.71575975	0.02741836	0.72442085
YEL051W	0.62096953	0.21178865	0.6995664	0.16210383	-0.23713061	-0.06108378	0.61322844
YEL052W	0.82880425	-0.4295355	0.84301865	0.10292849	0.4602192	0.16344935	1.0088751
YEL053C	1.9726243	0.62577266	2.0020237	1.1057962	0.776911	0.1463445	2.1493654
YEL054C	0.5617978	0.5052739	0.75591695	0.118029766	-0.26818177	0.18499546	0.48418534
YEL055C	-0.481609	-0.6647606	-0.5316943	-0.6709744	-0.6046494	0.10878222	-0.6679115
YEL056W	-0.3782093	-0.4320305	-0.3874473	-0.48446077	-0.13208172	0.07587907	-0.45729303
YEL057C	0.028437762	0.036908034	-0.11533009	0.3167948	0.18104818	-0.12443881	-0.31021488
YEL058W	-0.6828909	-0.7844547	-0.588214	-0.38845876	-0.3369555	-0.11700258	-0.7289849
YEL059C-A	-0.071498044	-0.3130569	-0.21113223	0.08603269	0.093612455	-0.07742144	-0.12992796
YEL059W	0.08214745	0.12756449	0.013981266	-0.07132812	0.32955557	0.027612783	0.07729674
YEL060C	-0.79680234	-0.58649075	-0.91249657	-0.16406937	0.44895816	-0.13853118	-0.760002
YEL061C	1.9888599	2.6030822	2.1454854	1.776529	0.6590972	-0.072581075	2.2990317
YEL062W	0.051917255	-0.06042075	0.15540339	-0.14017665	-0.46144736	-0.057043552	0.30547026
YEL063C	0.24914663	0.39553934	0.19876722	-0.039590955	0.8038368	0.21127129	0.07739705
YEL064C	0.1086213	0.33029592	0.15852425	-0.3938825	-0.1186386	0.09217629	0.16268829
YEL065W	-0.35866565	-0.52087337	-0.3974936	-0.3911138	1.345287	0.80411315	-0.37467897
YEL066W	-0.7987523	-0.7959995	-0.8067179	-0.7187085	-0.22321698	0.042926684	-0.84616053
YEL067C	0.3806692	0.43517643	0.36267346	-0.032306604	0.031384252	-0.5000126	0.34945047
YEL068C	0.16834442	0.13545908	0.19137853	0.030423522	-0.2862352	-0.14400667	0.19997223
YEL069C	1.1437666	0.9296999	1.1216469	0.64874697	0.10498321	-0.18331045	1.1526842
YEL070W	1.5817007	1.4033937	1.3577079	0.9582398	0.5787827	-0.18227798	1.2979512
YEL071W	-0.6849397	-0.004400972	-0.31681085	-0.12722254	-0.1643582	0.045821615	-0.46387497
YEL072W	1.0593629	1.3471859	1.3712596	1.1677291	0.5694464	0.119536236	1.126491
YEL073C	-0.54602057	-0.44858363	-0.5453943	-0.39183927	-0.93591344	-0.2142128	-0.6455426
YEL074W	0.50731456	0.5357609	0.1859239	0.6678544	0.24918333	-0.022598475	0.078701384
YEL075C	0.5721216	0.6047064	0.36619633	0.4366277	-0.03634098	-0.17594682	0.26673847
YEL075W-A	0.4415124	0.5784575	0.28092796	0.48608872	0.31763762	-0.10068208	0.16902319
YEL076C	0.7238288	0.68350357	0.35223964	0.48776233	0.23756084	-0.18394999	0.26487488
YEL076C-A	0.6587591	0.78012896	0.42064616	0.45273674	0.31702417	-0.24190152	0.28280595
YEL077C	-0.18860587	0.08959621	-0.18656135	0.45415738	0.012188822	0.24194634	-0.23057722
YER001W	0.23414263	0.31921765	0.43750632	-0.4550985	-1.4885707	-0.001300234	0.38804597
YER002W	0.27650276	0.30531552	0.43453592	-0.17339036	0.27752885	0.04426095	0.22883411
YER003C	0.36794126	0.7608166	0.69537836	0.19773394	-0.17230082	-0.10909096	0.42148167
YER004W	-0.4476445	-0.29709435	-0.35117072	-0.45607287	0.46869797	0.023309574	-0.34495407
YER005W	-0.48107153	-0.32497528	-0.29696512	-0.36044002	-0.4444945	0.007731885	-0.24040452
YER006W	0.78107333	0.88605213	0.9503882	0.10935574	0.0461636	0.15848508	0.8845042
YER007C-A	-0.024103291	0.115277246	0.067605875	-0.3865436	-0.06560414	-0.001403272	-0.03833984
YER007W	-0.37621742	-0.40773216	-0.11553648	-0.5613947	-0.04894642	-0.001034644	-0.17528841
YER008C	-0.39329115	-0.23989321	-0.27206993	0.114525855	-0.15802266	0.073324844	-0.21732458
YER009W	-0.20681089	-0.20422524	-0.20117405	-0.2863033	-0.5437416	-0.0759089	-0.21014702
YER010C	-0.27894703	-0.24525112	-0.26743928	-0.37446254	-0.20016907	-0.078020155	-0.12819405
YER011W	-0.72900873	-0.8219111	-0.2746464	-0.56382537	-0.7910561	-0.10372457	-0.27126476
YER012W	0.8344633	0.756733	0.91292655	-0.21365012	0.59837747	0.042148523	0.9518101
YER013W	0.04228794	0.1726095	0.20418707	-0.56565213	0.16341057	0.048761226	0.2871699
YER014C-A	0.2622208	0.17012951	-0.010406613	-0.034141175	0.07593729	-0.11810367	0.12533724
YER014W	-0.47862214	-0.43920565	-0.49660933	-0.5720381	-0.21566914	-0.025912985	-0.35901368
YER015W	-0.8421726	-1.0615869	-1.1575084	-0.3973114	0.8219636	0.040541243	-0.930786
YER016W	0.29796883	0.35597664	0.49267957	0.017397106	0.026564967	-0.027182072	0.4078254
YER017C	0.3358107	0.53436714	0.48843652	0.47940513	0.259454	-0.038134024	0.5714476
YER018C	-0.13667864	-0.7085084	-0.5278063	-0.31502038	0.20242767	0.034459993	-0.54183364
YER019C-A	-0.50807214	-0.6188969	-0.6078278	-0.16974956	0.1833537	-0.001994461	-0.45185617
YER019W	-0.4883031	-0.41541785	-0.43861818	-0.4071095	-0.55015624	-0.015362814	-0.42122966
YER020W	-0.6800467	-1.0516937	-0.85151637	-0.03393302	0.2768145	-0.07274501	-0.7134576
YER021W	0.39582485	0.4156899	0.4106877	-0.10697457	0.56268954	-0.034993976	0.58686626
YER022W	0.21228525	0.38748074	0.20301622	-0.28200966	-0.23539981	-4.07E-04	0.4716903
YER023W	-0.40009397	-0.1951953	-0.124943316	-0.6337111	-0.4330075	0.023410618	-0.24342524
YER024W	-1.3285584	-1.3157672	-1.4725828	-1.5675262	-0.49592033	0.03290706	-1.4484322
YER025W	0.16648293	0.7064286	0.3355827	-0.1339649	-0.17092642	-0.07108719	0.331177
YER026C	-0.6288085	-0.78812504	-0.7770678	-0.47921824	-0.4392426	-0.15517014	-0.909841
YER027C	-0.13283378	0.08975345	-0.07393643	-0.1295756	-0.147858	-0.06946666	-0.06519053
YER028C	-1.2338724	-1.617579	-1.2087824	-1.1162515	-0.4340192	-0.012777403	-1.270609
YER029C	-0.3120188	-0.25221834	-0.37117818	-0.29749224	0.10897476	0.045645602	-0.39592963
YER030W	-0.19143821	-0.18062389	-0.24958959	-0.03585171	0.33406013	-4.14E-04	-0.30587652
YER031C	-0.1594211	0.14340332	0.08267075	-0.18234292	-0.45985103	-0.026123643	-0.017488837
YER032W	-0.073661745	-0.05190912	-0.24383573	-0.3587383	-0.70135605	-0.07165071	-0.24279545
YER033C	-0.87151295	-0.5120127	-0.99518645	-0.17135918	-0.21246561	-0.13293467	-0.9281888
YER034W	-0.14823663	-0.13929181	-0.04272945	-0.20539838	-0.225796	-0.12632771	-0.13068056
YER035W	0.052569173	0.15876493	0.10399154	-0.26158646	0.3969803	0.037052453	-0.07343727
YER036C	0.32088885	0.62801707	0.5032581	0.3706571	0.129189	-0.03300512	0.4086003
YER037W	0.8898012	1.172146	0.9201755	0.53697675	-0.4359543	-0.18343517	0.861188
YER038C	0.50993884	0.38747722	0.55786043	-0.09885299	-0.009163888	0.03961518	0.59548604
YER039C	-0.37058344	-0.28841358	-0.5634932	-0.64137095	-0.14879619	-0.039630357	-0.48576242
YER039C-A	-0.038456433	0.16174251	-0.1550487	-0.6343237	7.87E-04	-0.010850877	-0.11628136
YER040W	-0.2596599	-0.16656667	-0.21309449	-0.59312224	-0.08564144	-0.011834011	-0.24734186
YER041W	0.23282988	0.46836048	0.33164847	-0.11201165	-0.08653453	0.048947997	0.2462407
YER042W	0.905995	1.06036	0.99266243	0.38848263	0.8972109	0.17949086	0.87003803
YER043C	0.14092293	0.5067456	0.51762325	0.19101465	-0.5097395	-0.22885786	0.22033963
YER044C	0.020200415	0.0659608	-0.05590862	0.28636715	-0.16146512	-0.052868903	0.11181657
YER044C-A	1.336356	1.6214316	1.4746356	1.4826804	0.5918633	-0.020953521	1.6673603
YER045C	-0.5241477	-0.7947642	-0.6524441	0.25633025	0.23545656	0.1719486	-0.73427236
YER046W	0.61961305	0.47157252	0.3009776	0.43813437	0.55242276	0.06359103	0.42588103
YER047C	-0.7561827	-0.66447216	-0.6867331	-0.43744984	0.0723339	0.11492294	-0.80970037
YER048C	-0.42117712	-0.36995643	-0.3827359	-0.4482362	-0.1242871	-0.05692987	-0.46442378
YER048W-A	0.16840975	-0.21421802	0.16356108	0.16107653	0.35069472	0.04437949	0.16948764
YER049W	0.53492993	0.40163112	0.96187043	0.5276237	0.09598358	0.19188036	0.7650699
YER050C	1.1900095	1.7458773	1.3836284	0.6717887	0.48182338	-0.034764245	1.4139323
YER051W	0.03145546	-0.011495471	-0.005188674	-0.3371008	-0.1367142	0.04322362	0.14809437
YER052C	0.21707898	0.81411564	0.546659	0.4942772	-0.21343428	-0.02914986	0.4001016
YER053C	-1.1445174	-1.0227934	-1.1608175	-0.4222613	-0.35154712	0.18120204	-1.0985577
YER053C-A	0.13371181	-0.8867012	-0.34078345	0.104609996	0.046090394	0.4072274	-0.23328975
YER054C	1.0560565	1.0033805	0.63561714	0.34352642	0.59980834	0.16945042	0.9292939
YER055C	-0.26216426	-0.14540339	0.06943802	-0.9562105	-0.92475724	-0.14852136	-0.3015122
YER056C	-0.6817868	-0.71274877	-0.61891806	-0.8353633	-0.70038676	0.14180735	-0.90989804
YER056C-A	0.7117009	0.9250576	0.8329698	0.5458263	-0.1310751	0.1699084	0.7249272
YER057C	-0.19462916	0.024909243	-0.08031525	0.005573422	-0.31322187	-0.08149755	-0.12849079
YER058W	0.4368925	0.8686859	0.40514356	0.76414824	0.34433347	0.06855265	0.39630765
YER059W	0.18802553	0.6528472	0.0647925	0.2629117	0.33047944	-0.012008712	0.17494965
YER060W	0.12223837	0.46949935	0.045072462	-0.08869616	-0.32087928	0.12442304	0.08551493
YER060W-A	-0.52368337	-0.47372717	-0.47228575	-0.67497873	-0.6847347	0.14721632	-0.6801497
YER061C	-1.0727005	-0.40548283	-0.8986038	-0.40709746	-0.34013158	-0.1974783	-0.945395
YER062C	-0.9374596	-0.46232828	-0.70383227	-0.19978064	-0.7982305	0.004586041	-0.8545054
YER063W	-0.17371379	-0.111277886	-0.25931668	-0.17189549	0.030246004	-0.024700522	-0.2523491
YER064C	-0.33056262	-0.41381803	-0.5074116	0.24304482	0.66971564	0.123135686	-0.49093217
YER065C	-0.5503364	-0.7590457	-0.9423018	-0.9446048	-0.93602777	-0.029739216	-0.86953783
YER066C-A	-0.28032398	-0.09375051	-0.74318886	-0.35000914	-0.2560937	0.109800026	-0.49095613
YER066W	-1.1035258	-1.6133187	-1.6552236	-0.9978364	-0.26195467	0.07154488	-1.4331858
YER067W	-1.3110248	-0.8004861	-1.2448573	-0.65797603	-0.3274607	0.1278036	-1.1448667
YER068W	-0.23444572	0.48863387	-0.022907414	0.6984038	-0.16616583	-0.11048478	-0.06548944
YER069W	-0.055934288	0.032074302	-0.089273825	-0.1916525	-0.92894983	0.18235198	-0.09772136
YER070W	0.6440586	1.4321907	1.2100217	0.23922762	-0.81197166	-0.010837629	0.8682282
YER071C	0.34673476	0.3018002	0.4128868	0.35599434	0.120694175	-0.25605953	0.31347924
YER072W	-0.1946438	-0.012489028	-0.16986245	0.081186116	-0.013372719	0.057481356	-0.1711871
YER073W	-0.5745548	-0.24789776	-0.4682214	-1.5388715	-1.993609	0.04263571	-0.5876392
YER074W	0.41888165	0.42694703	0.5531732	0.010610655	-0.35946065	0.20280716	0.30513394
YER074W-A	0.14170626	0.07570798	0.0324293	-0.0740238	-0.042169705	-0.042546384	0.006436817
YER075C	-0.14051513	-0.21243243	-0.1922147	0.20461112	0.25371045	0.034520417	-0.15665129
YER076C	0.40778312	0.31283993	0.27151605	0.052312586	-0.066841364	-0.022044584	0.36630824
YER077C	0.23681672	0.4169072	0.32683587	0.17018954	0.008960448	0.022931457	0.2850846
YER078C	0.37119427	0.77250165	0.30946454	0.29323834	-0.34419355	-0.06261425	0.43443686
YER079W	-0.09261696	0.08476323	-0.43727916	0.14231166	-0.035719037	-0.16729277	-0.17761242
YER080W	-0.74092185	-0.31618926	-0.5939287	-0.35004595	-0.076772705	0.018130153	-0.5410156
YER081W	1.3533076	1.6494548	1.2157232	1.4901133	-0.28920418	-5.57E-06	1.2518809
YER082C	0.58207613	0.55814034	0.55961835	0.2295566	0.21024539	-0.024082813	0.57245153
YER083C	-0.35595506	-0.4095413	-0.3779158	-0.25242025	0.035835482	0.035405144	-0.27959916
YER084W	0.15433939	0.29619706	0.1039266	0.102928676	0.15126288	-0.10697225	0.25892636
YER085C	0.21905783	0.26055604	0.23666723	0.35656655	-0.040091038	-0.06470512	0.3098002
YER086W	-1.1004953	-0.72181195	-0.85968816	-0.825988	-0.88885736	0.026541293	-0.9551054
YER087C-B	0.26121604	0.28458542	0.20656398	0.32386437	0.019040495	-0.026896358	0.29873818
YER087W	0.24717145	0.6736982	0.24446028	-0.27766943	-0.1973526	-0.23173204	0.34258732
YER088C	-0.30613187	-0.3882969	-0.52065533	0.013535544	-0.11585294	-0.07895723	-0.25549775
YER089C	-0.2517123	-0.284217	-0.17616877	-0.60344195	-0.5355619	-0.09620339	-0.3139205
YER090W	0.47782928	0.43937537	0.58937776	-0.7367355	-0.72052026	0.04714863	0.45123625
YER091C	-0.6301496	-0.29962975	-0.56095713	-0.17031895	-0.22446856	-0.054921623	-0.6357142
YER091C-A	0.9032518	0.9942735	0.8256329	0.69713426	0.5457126	-0.5388086	1.0128244
YER092W	-0.16870321	-0.27180082	0.008307535	0.059167847	0.29448292	0.21358867	-0.04795937
YER093C	-0.24044779	-0.46239305	-0.29416594	-0.29327312	-0.017010376	0.03771771	-0.15037027
YER093C-A	1.2733574	1.5532217	1.2641885	0.4126395	0.867237	-0.045006275	1.5521244
YER094C	-0.6318661	-0.37971842	-0.4405621	-0.65460664	-0.061701715	-0.011210889	-0.47736928
YER095W	0.16472894	0.20975292	0.064245895	-0.08387709	0.47026086	0.055670172	0.042299718
YER096W	-0.098631874	0.033327475	-0.5634898	0.11527768	0.16863282	0.09054974	-0.3698504
YER097W	-0.19755764	-0.31230703	-0.33677822	-0.19186462	0.17102541	-0.20436773	-0.23954973
YER098W	-0.5047017	-0.6270083	-0.74007785	-0.24962965	0.16421342	-0.042458594	-0.63868296
YER099C	-0.74626744	-0.48633412	-0.79972947	-0.086071566	0.01704067	0.15215927	-0.67483187
YER100W	0.45010218	0.7517654	0.593341	0.47013623	0.071515545	-0.04527329	0.5383905
YER101C	0.020014789	0.032434054	-0.20512596	-0.04264808	0.23572586	0.016411949	-0.06533418
YER102W	0.4602636	0.6657297	0.68399096	0.10486609	-0.3765992	0.07397336	0.3592466
YER103W	0.74112713	0.85345477	0.37432832	1.0759017	0.2922145	0.2059496	0.5614089
YER104W	2.0854135	2.9908485	2.5934076	2.5859892	1.4317979	0.052292638	2.5223005
YER105C	0.39134204	-0.045280457	0.39454672	-0.17843503	-0.6292817	0.08696484	0.30069908
YER106W	3.1303394	3.412672	3.1746786	1.8620682	1.5665607	-0.26135406	2.9798412
YER107C	0.60661423	0.44597638	0.6624538	0.29702252	-0.18212683	-0.049589045	0.73704916
YER109C	0.71022767	0.48863834	0.83414626	0.46443298	-0.031059597	-0.082208395	0.6165731
YER110C	-0.6402734	-0.64749813	-0.4113164	-0.649366	-0.43469512	0.0327081	-0.71494967
YER111C	-0.07942718	-0.041309867	-0.006036781	-0.2127802	-0.20409408	-0.10493058	-0.2634422
YER112W	0.3928824	0.4843471	0.5198139	0.35966116	0.41872126	-0.006839633	0.447482
YER113C	0.76249653	0.80457276	0.77314436	0.93009955	0.10772815	-0.037058994	0.8191818
YER114C	-0.67382044	-0.7919872	-0.66232294	-0.33049092	0.12458351	0.1309845	-0.8384895
YER115C	-0.4222405	-0.33159167	-0.4689309	-0.11080523	0.20473489	0.11789263	-0.44450834
YER116C	-0.34023035	-0.32796222	-0.25407875	0.07646644	0.20781651	-0.060504667	-0.36837965
YER117W	0.5588684	0.646541	0.6163243	-0.08963401	-0.25271428	0.14457148	0.39268458
YER118C	0.6653852	0.8841212	0.74949354	0.50510556	0.1681571	-0.04015038	0.72133875
YER119C	-0.78092015	-0.47419026	-0.7540175	-0.1677512	-0.035031296	0.023414642	-0.7261232
YER119C-A	0.029488415	-0.007591328	-0.05261913	-0.1585515	-0.16406755	-0.09069852	-0.17158285
YER120W	-0.2798687	-0.11845352	-0.30127457	-0.07946269	0.055100225	0.020963907	-0.30844104
YER121W	0.040522665	-0.4022238	-0.5044738	-0.52081263	-0.33994973	-0.23104909	-0.32756442
YER122C	-0.1120372	0.20796454	0.10478232	0.155432	-0.013306683	0.002171218	-0.020943366
YER123W	-0.17383598	0.09092501	-0.1730203	-0.5876273	-0.20985311	-0.015350278	-0.22103411
YER124C	-0.524533	-0.19459021	-0.32364172	-1.6080992	-1.5909548	0.14388233	-0.31373146
YER125W	-0.8157625	-0.49556965	-0.6826764	-0.07698424	-0.2670087	0.039307766	-0.6991124
YER126C	-0.27985606	0.00427419	-0.14221357	-0.7109277	-0.37898225	0.09599286	-0.39750427
YER127W	-0.20222402	-0.17223413	-0.1290952	-0.32856905	-0.17094226	0.03384331	-0.3698389
YER128W	0.13514236	-0.22958824	-0.11841196	-0.12481491	-0.002895311	-0.031169832	-0.080029175
YER129W	-0.04402496	-0.028768089	-0.14596158	-0.2795478	-0.08275162	0.091230184	-0.10602584
YER130C	0.023259649	0.34836823	0.21838039	0.15623897	0.11550325	0.054003358	0.12319766
YER131W	0.4918109	0.5020503	0.7465417	-0.16927248	-0.41608256	0.24202216	0.44088548
YER132C	0.002823856	0.09737964	0.1439866	0.2980618	-0.08749685	-0.051036164	-0.110832214
YER133W	0.11811503	0.29021022	0.07731908	-0.11476439	-4.51E-04	-0.14444879	-0.059158042
YER134C	-0.51382166	-0.3679955	-0.50292075	-0.4680726	-0.5218856	-0.06354548	-0.44207036
YER135C	0.19966656	-0.011159083	0.023863863	-0.030963767	-0.1731392	-0.046318315	0.04712982
YER136W	-0.018516473	0.012101978	-0.109466255	0.20269085	0.032504827	-0.19414577	0.07382409
YER137C	0.6289489	0.49832207	0.57539856	0.19956948	0.07451618	-0.010319192	0.6015261
YER138W-A	0.43313724	0.34643888	0.19618893	0.47730213	0.2352044	0.12639901	0.15472691
YER139C	-0.038854226	-0.17154242	-0.2562612	-0.54513025	-0.33316118	0.029302359	-0.20171447
YER140W	-0.03493139	-0.2223226	-0.14768472	-0.18769316	-0.12753105	0.017576072	-0.16953337
YER141W	0.15858686	-0.37906587	0.3766014	0.4909752	0.22084054	0.016210377	0.39812165
YER142C	0.015541196	-0.5533501	-0.10320799	-0.41101855	0.6115756	-0.04119073	0.14206588
YER143W	0.8367089	0.18057159	0.603103	-0.0882692	0.9612398	0.003967121	0.9110807
YER144C	0.009565516	-0.102704294	-0.005485892	0.06785554	0.3516238	0.17453015	0.0430647
YER145C	0.114427604	-0.11901203	0.3027516	-0.23619029	-0.19177702	0.22593054	0.14310052
YER146W	0.264469	0.21060276	0.16426033	0.06993643	0.1734947	-0.09504431	0.13111484
YER147C	0.25993085	-0.20595548	0.3513304	0.22324747	0.20043719	0.018178225	0.31257063
YER148W	1.3058162	0.38767898	1.3034163	1.1953645	1.0516477	0.057278622	1.3102846
YER149C	0.838959	0.64440274	0.81727195	0.43888575	-0.07065578	0.022428717	0.93545324
YER150W	0.17621559	0.3050763	0.08968653	-0.11299503	-0.29504758	-0.10939258	0.1802769
YER151C	0.53362197	0.91394866	0.7392906	0.74946797	0.21548243	0.050388485	0.6622826
YER152C	-0.22003298	-0.07597358	-0.35308245	0.33335158	-0.028828606	0.100027174	-0.15553047
YER153C	-0.018021718	0.25423703	0.23313911	-0.019257352	-0.19260246	-0.002345175	0.01058957
YER154W	0.23600775	0.43622816	0.31965572	0.39800942	0.28526902	0.005923096	0.24626553
YER155C	-0.8083658	-0.61206496	-0.62772167	-0.27253443	-0.38659114	0.05843762	-0.71117353
YER156C	-0.07412937	-0.11029096	-0.036508888	-0.62073064	-0.47207797	0.012472153	-0.09007533
YER157W	-0.15944058	-0.47651434	-0.2976169	-0.18403	-0.42450082	-0.048357874	-0.18538478
YER158C	0.016242221	-0.24571627	-0.40918285	-0.043086693	-0.3030814	-0.12743486	-0.20926821
YER159C	-0.45506692	-0.43446276	-0.41681486	-0.37315	-0.009238202	0.023469735	-0.48629013
YER161C	0.27038318	0.5735644	0.23122802	0.07730952	0.20169106	0.065641284	0.28128153
YER162C	0.27949464	0.6619774	0.21481644	0.5362849	0.39281338	0.010878108	0.30301926
YER163C	-0.019139439	0.15931708	-0.19596308	-0.0577614	0.026608944	-0.11466488	-0.10204725
YER164W	-0.836592	-0.74684787	-0.8312396	-0.41219783	-0.20181777	0.06824522	-0.9082042
YER165W	-0.5089526	-0.5330799	-0.4723069	-0.61065984	-0.15548997	-0.05948606	-0.5250528
YER166W	-0.92777365	-0.8476221	-0.8721385	-0.23812757	-0.27692285	0.030330203	-0.7831712
YER167W	0.34005138	0.22559217	0.27255043	0.58109415	0.061323337	-0.13873158	0.3486839
YER168C	0.43364137	0.6454119	0.41240954	0.3650809	-0.36237255	-0.15824234	0.44815913
YER169W	-0.69224375	-0.5256239	-0.7459127	0.07847668	0.13149318	0.019553296	-0.65796024
YER170W	0.27137688	0.72621375	0.651381	0.66228163	-0.16531095	-0.069966525	0.6858599
YER171W	-0.699045	-0.669495	-0.5121981	-0.15880355	-0.2255554	0.030833764	-0.606972
YER172C	-0.61131096	-0.86827433	-0.6887507	-0.51427686	-0.041252106	0.14304194	-0.7415179
YER173W	-0.2220286	-0.42409855	-0.35416937	0.076799385	0.04680003	-0.051100105	-0.1793853
YER174C	-0.03643737	0.40263653	-0.069178835	-0.9579529	-0.68481994	-0.042356763	0.043441847
YER175C	-0.82461	-0.64791363	-0.76321304	-1.725174	-0.73420405	-0.13418785	-0.8486233
YER176W	-0.7101587	-0.9039783	-0.8513698	-1.0144823	-0.84641623	0.062016234	-0.8791255
YER177W	-0.50598854	-0.13726208	-0.50955003	0.14653355	-0.32840008	-0.13860281	-0.3080184
YER178W	-0.76447976	-0.34476316	-0.62784714	-0.1316165	0.0907886	-0.07801552	-0.5618427
YER179W	0.8757549	1.401404	0.816591	0.64341366	0.22458658	-0.11706346	0.8786587
YER180C	-0.4483844	-0.47646457	-0.5794752	-0.042416893	-0.15139416	0.041243337	-0.4111326
YER181C	0.11558682	0.0789668	0.13529481	0.002162755	-0.045512047	-0.09644298	0.22073734
YER182W	-0.20468831	0.027535968	-0.20682022	0.06521816	0.15824813	-0.2067422	-0.057351634
YER183C	-0.18722433	-0.37453395	-0.07460332	-0.27489063	-0.35533386	-0.026566923	-0.002242751
YER184C	-0.1831431	-0.5031427	-0.2660763	-0.15236472	-0.09495551	0.21087644	-0.2034607
YER185W	1.1438804	0.9016731	0.93826485	0.29597777	0.10885286	0.28538284	1.0910943
YER186C	-0.46120417	-0.4162861	-0.5186048	-0.11185389	-0.08528096	0.07855284	-0.45428956
YER187W	-1.1853955	-1.159382	-1.7574892	-0.834288	-0.64998364	-0.005139947	-1.534261
YER187W-A	-0.63651663	-0.18542871	0.06946337	-0.3905468	-0.3899703	0.21079953	-0.9098803
YER188W	-0.52917457	-0.24505168	-0.7786963	-0.27768713	-0.8413557	0.051135868	-0.49982214
YER189W	0.6768902	0.6003507	0.34838355	0.45058233	0.053374283	-0.23436701	0.26977274
YER190W	-0.2516595	-0.09850335	-0.23872977	0.5221911	-0.018835112	0.25975662	-0.24919313
YFL001W	0.163574	0.19251591	0.048061844	0.005701333	-0.07098718	-0.035108358	0.10047317
YFL002C	0.14383763	0.035989046	0.09091143	-0.44660252	-0.034075096	-0.03797609	-0.003229603
YFL003C	0.14815831	0.28277734	-0.08915102	-0.18791422	-0.6423179	0.07452409	-0.14443864
YFL004W	-0.53575593	-0.69714886	-0.48829782	-0.5563891	-0.69153786	-0.017464533	-0.52659065
YFL005W	-0.22486171	0.047204077	-0.11369246	-0.22704545	-0.015222171	-0.12099298	-0.158477
YFL006W	-0.20184463	-0.37529036	-0.35729337	-0.44269025	0.47492617	0.14995366	-0.3748801
YFL007W	0.051977456	0.13449425	0.11339131	-0.21566983	0.3968331	-0.14787757	0.028520107
YFL008W	-0.23620617	-0.20442244	-0.100402586	-0.24624684	-0.3339162	0.045100003	-0.3978164
YFL009W	-0.48858723	-0.6443796	-0.3738383	-0.2236658	-0.3076795	0.04365871	-0.36014214
YFL010C	-0.121581554	0.10337955	0.27319986	-0.06635654	0.04267776	-0.07640019	-0.066077724
YFL010W-A	0.333373	0.11864157	0.3424564	0.10654169	0.016770422	-0.26337492	0.25349414
YFL011W	0.3309189	0.13223422	0.3697247	0.08692321	-0.010851167	0.06655541	0.29693422
YFL012W	0.7727465	0.66820085	0.7798128	0.71549094	0.21993351	-0.24659608	0.81825006
YFL012W-A	0.5327506	0.48542345	0.32134807	0.081827685	-0.2973837	0.22909975	0.31347388
YFL013C	0.010644645	0.08219399	-0.073639184	0.056684658	0.1310972	-0.079365075	-0.05457908
YFL014W	-0.2157213	-0.092745334	-0.044642508	-0.018548131	0.16441758	0.02692347	0.040094227
YFL015C	0.67601573	0.6408069	0.22155821	0.47280052	0.14306796	-0.041559096	0.33336067
YFL016C	1.2854007	1.6627197	1.5880207	1.1583234	0.5986717	0.100951195	1.4575303
YFL017C	0.9663597	1.0478804	1.0934563	0.47751907	0.074994616	0.056913033	0.97334254
YFL017W-A	0.7187078	0.49185264	0.504289	0.5403134	0.070719376	0.02364327	0.51022226
YFL018C	0.09215073	0.4662913	0.25931543	-0.05535741	-0.12962654	0.001264937	0.22849995
YFL019C	0.56400853	0.49114445	0.44364822	0.090237185	-0.04093066	-0.059308514	0.51752317
YFL020C	0.6914119	0.62559855	0.7730732	0.80704546	-0.06999217	-0.076206334	0.8020889
YFL021W	-0.003728628	0.13244934	-0.037461393	0.6094564	-0.012102321	-0.11340979	0.003581196
YFL022C	0.19182715	0.41272384	0.4218264	0.3310395	0.043978438	-0.014846183	0.30247313
YFL023W	0.54792637	1.0554901	0.8987	0.9080846	0.44086754	0.07624763	0.7726086
YFL024C	0.28819108	0.20389566	0.3460167	0.530901	-0.021070978	-0.16539726	0.34399945
YFL025C	-0.22712596	0.11948685	-0.045330375	0.108956054	-0.3662305	-0.04384357	-0.054176025
YFL026W	-1.1409135	-1.0160909	-0.8590815	-1.1971414	-1.2236764	-0.4907127	-0.96154547
YFL027C	-0.72576904	-0.6049934	-0.19442111	-0.45850593	-0.36092854	-0.051334146	-0.56525725
YFL028C	-0.2418288	-0.23864177	-0.2581773	-1.0192616	-0.68466204	0.03366506	-0.23545599
YFL029C	0.12905698	0.4244613	0.1409129	-0.14390838	-0.19900188	0.01004377	0.1962994
YFL030W	0.034311235	-0.24383357	-0.21752998	-0.018736765	0.83215046	0.23151474	-0.002224445
YFL031W	-1.1155545	-1.4004791	-1.3984956	-1.1234487	-0.29548952	-0.06858891	-1.5545919
YFL032W	0.27678242	-0.097267956	-0.012277558	0.091064855	-0.16163486	0.022908509	0.07413268
YFL033C	0.46409214	0.3196727	0.54523325	0.7776152	0.3739747	0.13257253	0.5308576
YFL034C-A	0.7272738	0.8152457	0.7386713	0.124562606	-0.53923583	0.13500315	0.6410861
YFL034C-B	0.36552024	0.31429496	0.28655225	-0.077732325	-0.4008775	-0.17803809	0.26897085
YFL034W	0.48279357	0.60404503	0.59089273	0.48325223	0.2595088	-0.03369876	0.5364207
YFL036W	0.016163453	-0.0238266	-0.17037065	0.5211944	0.5055561	0.044719487	0.019793734
YFL037W	0.3276122	0.7010858	0.64354897	-0.10155697	-0.122162126	-0.27661058	0.4633656
YFL038C	-0.08539051	0.15823358	0.00443089	0.079919994	0.3470101	0.018726617	-0.041135132
YFL039C	-0.29680404	-0.16309069	-0.1842066	-0.39815235	-0.09621284	-0.21737576	-0.3121046
YFL040W	0.10230239	0.18532038	0.11799698	-0.29934314	-0.08660737	-0.0491357	0.16912174
YFL041W	-1.0968677	-1.0321553	-0.94500506	-0.77464384	-0.036881566	0.031482816	-0.9235524
YFL042C	-0.7419327	-0.6014595	-0.7429026	-0.908823	-0.11304276	0.13898158	-0.68592596
YFL044C	-0.20423809	-0.007232368	-0.038894117	-0.61505663	0.05241525	-0.17762369	0.13065216
YFL045C	0.34713855	0.4957233	0.38295713	0.080846764	-0.20227978	-0.10224605	0.41129398
YFL046W	-0.11523921	-0.01555055	-0.12594908	-0.38750917	-0.4077992	-0.0887547	-0.18627775
YFL047W	-0.0761178	0.13451672	-0.017658472	0.00442484	-0.50282323	-0.16393295	0.03449715
YFL048C	1.0639026	1.379431	1.1541529	0.7208245	0.3134849	-0.17075741	1.1957706
YFL049W	0.15348406	0.13853973	0.15635777	0.05249122	0.19403206	-0.01068083	0.22343715
YFL050C	-0.70337266	-0.5823921	-0.84113646	-0.13282676	0.14413367	0.11839111	-0.6143894
YFL051C	-0.25466186	-0.057297103	-0.5899063	-0.03180074	0.09217963	-0.11696425	-0.16591878
YFL052W	-0.67482924	-1.4022963	-1.9726928	-0.8757813	0.41087955	0.2521912	-1.4053042
YFL053W	-0.04787293	-0.43491837	-0.7253021	0.05847621	-0.18008621	0.13325383	-0.14752463
YFL054C	-1.0644934	-1.4750515	-1.4146614	-0.8397901	0.32851067	0.14432432	-0.98733234
YFL055W	0.8547476	0.08156279	0.817809	1.3440442	2.4030173	0.4039826	0.9990239
YFL056C	2.3162708	-0.18210405	2.3265712	2.5433824	2.4546247	0.8887292	2.3554575
YFL057C	2.1100965	-0.761569	1.8581774	2.552402	2.2997553	0.9925925	2.0390072
YFL058W	1.6353304	0.19483314	1.4170973	0.8551885	0.37662387	-0.19286458	1.5618027
YFL059W	1.136097	0.8288331	1.203054	0.5520693	0.25929108	0.003260255	1.2429523
YFL060C	0.014077328	-0.04420566	0.09086595	-0.071208104	-0.006928036	-0.098563336	-0.020829856
YFL061W	0.73558384	1.0160787	0.8792618	0.98233294	0.27285597	0.094181314	0.89916575
YFL062W	-0.39884195	0.003026336	-0.53961563	0.15620077	0.011445556	-0.119454265	-0.44510123
YFL063W	0.7410217	0.5321168	0.48897067	0.70191586	0.2842516	-0.035779804	0.5005394
YFL064C	0.7204035	0.7816547	0.40568948	0.5437057	0.2875785	-0.28357556	0.28558195
YFL065C	0.6175835	0.6759122	0.36167505	0.33295137	0.15272212	-0.14194599	0.27019802
YFL066C	0.6362692	0.97635466	0.4815568	0.40507263	0.2889624	-0.22871077	0.15791598
YFL067W	0.16741188	0.40053856	0.17391719	0.17850289	0.19451943	-0.23018435	0.01762024
YFL068W	0.3990941	0.58112854	0.12609863	0.26168388	0.36365953	-0.12840588	0.005908366
YFR001W	-0.41739917	-0.38464117	-0.32962248	-0.3678577	0.41620046	-0.08831909	-0.5257709
YFR002W	-0.083903305	-0.1552388	-0.011911653	0.082622714	-0.12148767	-0.04412079	0.003047854
YFR003C	0.90263927	1.0623924	0.8649441	0.1517554	0.3737936	-0.10993085	1.0281825
YFR004W	1.080081	1.2123773	1.040724	0.132374	0.6502153	-8.29E-04	1.2130325
YFR005C	0.050982058	-0.118558675	0.033623125	-0.7611518	-1.042249	0.058228984	0.18218918
YFR006W	-0.3569799	-0.060337573	-0.21149027	-0.61526406	-0.6014476	-0.07274352	-0.21392682
YFR007W	0.14733602	-0.09963566	0.029091127	-0.3515002	-0.32423872	0.27374718	0.1518549
YFR008W	-0.025544956	-0.10445091	0.006458407	-0.363721	-0.35687587	-0.14025438	-0.017440394
YFR009W	-0.5752532	-0.41735935	-0.42185163	-0.5623354	-0.65363896	-0.06967208	-0.5203024
YFR010W	1.0548177	1.2016678	1.0414348	-0.118191406	0.65627503	-0.006880522	1.2527881
YFR011C	0.34713626	0.026185036	0.33297634	-0.3365215	0.07258659	0.053119227	0.39319566
YFR012W	-0.06819132	-0.21422684	-0.3276159	-0.3829135	-0.15831539	0.061620913	-0.1211011
YFR012W-A	0.31316015	0.385673	0.08258626	-0.13680372	0.002680086	-0.15711375	0.03940498
YFR013W	-0.39260077	-0.39208516	-0.45807928	-0.3542807	-0.21313761	-0.23765016	-0.6774517
YFR014C	-0.67239267	-0.9412911	-0.7361329	-0.6161734	0.3359937	-0.014567316	-0.7607209
YFR015C	-1.5192049	-1.2433271	-2.0325487	-1.1714265	-0.54024094	-0.1666812	-1.7998224
YFR016C	-1.0746342	-0.84146535	-0.8185215	-0.5576302	-0.2483479	-0.014887754	-1.132899
YFR017C	-1.549057	-1.2109162	-1.7368805	-0.5441329	0.22682843	0.04622587	-1.4644512
YFR018C	0.19508594	0.52158344	0.4694848	0.09950936	0.24774492	0.15861535	0.1658091
YFR019W	-0.32718217	-0.11935542	-0.31174392	-0.055265963	0.00112246	0.13293487	-0.4258438
YFR020W	-0.26767224	-0.26952785	-0.27172345	-0.12328044	-0.2830031	-0.08884558	-0.32199675
YFR021W	-1.0249927	-1.0046742	-0.99365115	-0.6513741	-0.3685204	0.016751893	-1.0038738
YFR022W	-1.0867187	-1.1215847	-1.069066	-0.2705688	-0.45383167	0.11575058	-0.9853331
YFR023W	0.33893818	0.3252747	0.26078984	0.37509906	-0.26024887	0.014328199	0.48487943
YFR024C	0.5166467	0.49022007	0.53664607	-0.09232721	0.35031256	-0.006613318	0.7199147
YFR024C-A	0.49964345	0.5051814	0.5398224	-0.08934826	0.36398867	-0.003177285	0.7301776
YFR025C	-0.6467103	-0.5233235	-0.5546937	-0.914647	-0.9901083	-0.12340067	-0.57489115
YFR026C	0.4930559	0.5538494	0.37034017	0.23071513	0.043959517	-0.33657125	0.32595992
YFR027W	0.28584343	0.3216938	0.28136557	0.007975593	-0.27149183	0.014857236	0.3246235
YFR028C	-0.10331832	0.025467858	-0.043970935	-0.2884047	-0.80640817	-0.017420843	-0.06783289
YFR029W	-1.0014181	-1.1766713	-0.9084172	-0.68033504	-0.03497544	-0.004112065	-0.9113147
YFR030W	-0.32557774	-0.08303224	-0.11477957	-0.051167674	0.24106354	0.19887502	-0.27255464
YFR031C	-0.37573713	-0.30891246	-0.17248404	-0.46218342	-0.29717037	0.1441774	-0.27049923
YFR031C-A	0.18656424	0.37398887	0.62069386	-0.3446493	-0.92779094	0.025641382	0.08640063
YFR032C	1.0581205	0.8925426	0.66579926	0.61355686	-0.03165769	-0.1043552	0.7746095
YFR032C-A	0.50886375	0.30200467	0.20236534	-0.210792	-0.4926836	-8.67E-04	0.2829249
YFR033C	-0.29413298	-0.22800037	-0.32444704	0.018531613	0.16205741	0.16810608	-0.17663708
YFR034C	0.1340736	0.23802006	0.21311477	-0.048608005	-0.1768635	8.73E-05	-0.09163982
YFR035C	0.6164856	0.3733995	0.14528465	0.22436851	0.44729328	-0.66287947	0.021358296
YFR036W	0.06617707	-0.1793164	-0.057405695	0.1497064	0.13112055	-0.08009276	-0.09933775
YFR037C	-0.34715182	-0.4557002	-0.013037354	-0.08881718	-0.6110517	-0.045735	-0.2056505
YFR038W	-0.044704102	-0.3487739	-0.17764327	-0.52004594	-0.068621	0.084432766	-0.12044512
YFR039C	1.0783162	0.09945792	1.1294901	0.93844736	0.5737995	-7.31E-04	1.2093198
YFR040W	-0.014138781	0.122670725	-0.109775156	0.009554826	0.36929494	0.05343069	0.04122202
YFR041C	0.4129542	0.2443004	0.3243888	0.24201551	0.26710474	-0.15505531	0.38059014
YFR042W	0.4074973	0.40779403	0.40826052	0.4668101	0.3899387	-0.013967499	0.5175282
YFR043C	0.79745764	1.2019708	0.827083	0.03341721	-0.047493443	-0.013251662	0.9428345
YFR044C	-0.821112	-0.5914998	-0.5236322	-0.97370094	-0.6195344	-0.101758726	-0.6690134
YFR045W	-0.6135526	-0.79389346	-0.9489156	-0.75213903	-0.37081844	0.004262671	-0.8148744
YFR046C	-0.5495333	-0.77305686	-0.70450044	-0.46100116	-0.2695046	4.97E-04	-0.5271042
YFR047C	-1.5615604	-1.4090885	-1.6338711	-1.4072871	-0.76975507	-0.069963634	-1.5872087
YFR048W	-0.19075224	-0.22728124	-0.2718711	-0.35435086	-0.2915128	0.097724974	-0.12643304
YFR049W	0.13317259	0.06320522	0.07563443	-0.03482049	0.19556771	0.034964874	0.258485
YFR050C	1.0524287	1.0049592	0.82873476	-0.100551575	0.65513134	-0.050315157	1.1182837
YFR051C	-0.26092067	0.11540459	-0.08700604	-0.06631479	-0.42204034	-0.09535676	-0.031724423
YFR052W	0.20493451	0.261421	0.16740932	-0.38373613	0.55775505	-0.035698593	0.3347216
YFR053C	-1.2773851	-0.752009	-0.79977953	-0.5866901	-0.2577191	0.041923255	-0.9378239
YFR054C	0.12332384	-0.08992362	0.026563197	-0.3912667	-0.4220155	0.1112279	0.061478965
YFR055W	-0.25786972	-0.20446475	-0.038680464	-0.64260924	-1.3174314	-0.18431869	-0.20619026
YFR056C	0.71895105	0.7625044	0.6173183	0.269781	-0.21313563	-0.22525048	0.5729016
YFR057W	2.5057344	3.2807567	2.699551	2.4469562	-0.11641114	0.077289075	2.5654764
YGL001C	-0.6175608	-0.39833692	-0.36411536	-0.5236211	-0.8612917	-0.08792147	-0.51238215
YGL002W	-0.14115328	-0.14223576	-0.23569456	-0.2595164	0.20100766	0.058528747	-0.10976434
YGL003C	-0.7026073	-1.0451422	-0.86056316	-0.38471836	0.17792751	0.07238621	-0.7547821
YGL004C	-0.8757068	-0.8281102	-0.9542545	-0.67408776	-0.24705504	0.024966002	-0.7542658
YGL005C	-0.6491396	-0.50341976	-0.7801857	-0.37896812	0.012488366	-0.13094805	-0.51783234
YGL006W	-0.77431315	-0.9742008	-1.1981655	-0.39676416	0.054207996	0.16186644	-0.91040957
YGL007W	-1.0315498	-1.0827079	-0.30109477	-1.2872266	-0.18480983	0.066675305	-1.4923449
YGL008C	-1.5569355	-1.3972753	-1.204616	-1.8127732	-1.5652568	0.02661267	-1.5728548
YGL009C	-0.89833975	-0.65483963	-0.7913811	-0.06445307	-0.82341594	-0.249345	-1.0214324
YGL010W	0.02346345	0.043576613	-0.124189615	-0.29894888	0.23660079	0.06795823	0.051292367
YGL011C	0.5838943	0.7998972	0.5885869	0.29354316	0.7205236	-0.020409584	0.68633556
YGL012W	-1.1293448	-1.1398758	-0.88482213	-0.58414423	-0.8203144	0.10263948	-0.8974123
YGL013C	0.18650405	0.3010149	0.2266092	0.05232176	0.43215168	0.069560885	0.32371905
YGL014W	0.17937316	0.37688452	0.17329548	0.050977394	-0.01178732	0.13325742	0.12963976
YGL015C	1.373251	1.5012977	1.2143855	0.32471412	0.2695734	-0.14370608	1.4009647
YGL016W	-0.18506184	0.124791116	0.42420894	0.34415635	-0.08094728	0.019070387	0.19079064
YGL017W	-1.1353018	-0.94385386	-0.7087977	-0.684057	-0.38087684	-0.060041137	-0.80822504
YGL018C	-0.97206515	-1.0597897	-1.1371732	-0.813782	-0.10257903	-0.072221145	-1.0866208
YGL019W	-0.5047503	-0.16880497	-0.406485	-0.14688063	0.37857372	0.057037115	-0.526255
YGL020C	-0.14393423	0.015532225	-0.049754933	-0.040415555	-0.1769795	-0.04107453	-0.09257271
YGL021W	0.12849817	0.19594073	0.25231427	-0.17505836	-0.9315033	-0.07754135	0.26572782
YGL022W	-0.4415183	-0.32773882	-0.3033137	-0.010502458	-0.2076712	0.019086659	-0.4160738
YGL023C	-0.13413626	0.02759555	0.08391929	0.07537961	-0.10324563	-0.010618955	-0.03483805
YGL024W	-0.17969148	-0.41060454	-0.32378805	-0.4185369	-0.62652874	0.09954786	-0.28180158
YGL025C	-0.2821841	-0.15664247	-0.34383285	-0.20263557	0.03717211	0.0100784	-0.21163604
YGL026C	-1.025876	-0.9995892	-0.9043642	-1.0145628	-0.6149149	-0.098774716	-0.92648137
YGL027C	0.86802995	1.3396673	1.2782775	0.32112166	-0.21100551	0.087866664	1.1540259
YGL028C	-0.47512472	-0.15140125	-0.37203562	-0.97599983	-1.0129677	0.15957217	-0.28285632
YGL029W	1.1999412	1.3503149	0.079530746	0.080121815	0.18978348	0.04112164	-0.05089125
YGL030W	0.35335338	0.40139955	0.4702003	-0.054708987	-0.323794	0.17251077	0.2540842
YGL031C	0.46240413	0.7045202	0.7658332	-0.4508515	-0.91439825	0.1750699	0.3603562
YGL032C	-1.0524056	-1.4653308	-1.1782622	-1.442018	-1.6275489	-0.7051832	-1.1102685
YGL033W	-0.23183511	0.12901102	-0.01876977	-0.118834496	-0.2067729	-0.07029784	-0.13639328
YGL034C	0.088042356	-0.05872795	-1.50E-04	0.076661274	-0.061341226	-0.1178633	0.15935944
YGL035C	-1.1517048	-1.0697713	-1.2119918	-0.2714534	0.28525764	-0.025401577	-1.0362906
YGL036W	0.48299912	0.6776639	0.2972599	0.8065966	0.7400117	-0.09494199	0.47737652
YGL037C	-0.029463626	0.25849676	-0.009614825	-0.114405826	0.16642222	-0.05749616	0.043281287
YGL038C	0.877445	1.2269578	1.0605024	0.60225964	0.21922262	0.041639075	1.0126984
YGL039W	-0.2594561	-0.44548315	-0.15360509	-0.26252395	-0.7312621	0.06627706	-0.15286326
YGL040C	-0.42133448	-0.3487535	-0.36139166	-0.70908666	-0.42108083	0.07582727	-0.23914061
[truncated: 4,258 more rows]
