# Supplementary material for: Integrating phenotypic and expression profiles to map arsenic-response networks
Source: Genome Biol. 2004 Nov 29;5(12):R95. doi: 10.1186/gb-2004-5-12-r95 (PMC545798; doi:10.1186/gb-2004-5-12-r95)
Supplement: Additional data file 5 — The ranked arsenite sensitivity (phenotypic profiling) data [file gb-2004-5-12-r95-s5.xls]

## Sheet: Query2
ORF	"record"	Gene	Desc		Arsenite/rank	e	n	F	arn1	SD	n	F	arn2	SD	n	F	arn3	SD	n	F	arn4	SD	n	F	FITNESS pval
YCR053W	37186	THR4	threonine metabolism	1	0.339088	4	16	4	-0.330869	0.0595277	4		-1.28573	0.114634	4	1	-1.40992	0.182272	4	3	-1.29946	0.140078	4		0.000232072
YOR184W	32440	SER1	purine base biosynthesis*	2	0.476169	4	16	0	-0.586149	0.101871	4		-0.872119	0.118824	4		-0.869176	0.141069	4		-0.640489	0.0784765	4		0.000464145
YGR208W	34838	SER2	serine family amino acid biosynthesis	3	0.48446	4	12	0	-0.667408	0.167051	3		-0.875385	0.076365	3		-0.777414	0.0521659	3		-0.578673	0.0234087	3		0.000696217
YJR109C	36916	CPA2	arginine biosynthesis	4	0.485299	4	16	3	-0.327605	0.00885766	4		-0.622737	0.0220157	4		-0.923412	0.0588955	4		-1.01821	0.0565778	4	3	0.00092829
YOR303W	37337	CPA1	arginine biosynthesis	5	0.485795	4	16	3	-0.434978	0.0801326	4	1	-0.713894	0.10641	4		-0.848264	0.0946933	4	1	-0.89074	0.105424	4	1	0.00116036
YLR436C	36039	ECM30	cell wall organization and biogenesis	6	0.526244	4	8	0	-0.160046	0.0536695	2		-0.708798	0.0463555	2		-0.964394	0.0866091	2		-0.734725	0.0417042	2		0.00139243
YOR302W	37336		regulation of protein biosynthesis	7	0.583825	4	16	1	-0.163281	0.121664	4		-0.306608	0.0418337	4		-0.719377	0.0679684	4		-0.963349	0.184673	4	1	0.00162451
YER052C	30187	HOM3	methionine metabolism*	8	0.604165	4	16	0	-0.154467	0.0786324	4		-0.501536	0.0169244	4		-0.724566	0.0528283	4		-0.635064	0.0590745	4		0.00185658
YJR139C	36933	HOM6	methionine metabolism*	9	0.628335	4	16	13	-0.439811	0.0858159	4	1	-0.497381	0.0870296	4	4	-0.437013	0.0897043	4	4	-0.48452	0.0742394	4	4	0.00208865
YDR158W	33516	HOM2	methionine metabolism*	10	0.665152	4	12	3	-0.0949783	0.0429051	3		-0.487621	0.0775461	3	1	-0.543679	0.0976233	3	1	-0.504681	0.0675732	3	1	0.00232072
YPR074C	35493	TKL1	pentose-phosphate shunt	11	0.674244	4	15	7	-0.269757	0.0283273	3	1	-0.428666	0.0836271	4	2	-0.455413	0.0635014	4	2	-0.422815	0.050516	4	2	0.0025528
YOL058W	31750	ARG1	arginine biosynthesis*	12	0.68852	4	15	0	-0.167737	0.0612416	3		-0.387505	0.161408	4		-0.462306	0.20047	4		-0.475298	0.216693	4		0.00278487
YDR127W	34061	ARO1	aromatic amino acid family biosynthesis	13	0.689523	4	15	5	-0.0845533	0.0576811	3		-0.415681	0.110227	4	1	-0.468104	0.158562	4	2	-0.518684	0.172599	4	2	0.00301694
YIL122W	32281	POG1	re-entry into mitotic cell cycle after pheromone arrest	14	0.699293	3	9	9					-0.369583	0.141095	3	3	-0.348089	0.138111	3	3	-0.355385	0.158494	3	3	0.00324901
YDR289C	33648	RTT103	negative regulation of DNA transposition	15	0.714289	4	11	0	-0.225996	0.0174368	2		-0.267148	0.0859819	3		-0.400716	0.156841	3		-0.452012	0.168775	3		0.00348109
YDR136C	34070	VPS61	protein-vacuolar targeting	16	0.731139	3	12	3					-0.236091	0.0263533	4		-0.43833	0.132627	4	3	-0.265035	0.0475841	4		0.00371316
YGL084C	34451	GUP1	glycerol catabolism*	17	0.757541	3	9	3					-0.36344	0.129724	3	1	-0.389591	0.136858	3	2	-0.0800007	0.0145932	3		0.00394523
YML013W	30560	SEL1	protein secretion	18	0.763328	4	8	0	0.0922469	0.0402323	2		-0.25158	0.0315487	2		-0.425775	0.00839703	2		-0.495163	0.00083374	2		0.0041773
YML007W	30569	YAP1	transcription*	19	0.76945	4	8	0	-0.155727	0.119573	2		-0.257387	0.056109	2		-0.421365	0.0432921	2		-0.213836	0.0143697	2		0.00440938
YBL006C	33032	LDB7	biological_process unknown	20	0.770936	4	8	0	-0.0925101	0.0212589	2		-0.155097	0.0141058	2		-0.152325	0.0376914	2		-0.640666	0.0862224	2		0.00464145
YLR027C	31582	AAT2	nitrogen metabolism*	21	0.773134	4	16	0	0.0161096	0.0661308	4		-0.261324	0.0216519	4		-0.316407	0.0472057	4		-0.467593	0.0116577	4		0.00487352
YNL307C	31137	MCK1	protein amino acid phosphorylation*	22	0.779546	4	8	0	-0.313953	0.00770063	2		-0.305821	0.0131553	2		-0.263234	0.0324314	2		-0.113164	0.0177187	2		0.00510559
YOR070C	31846	GYP1	vesicle-mediated transport	23	0.781571	4	16	0	-0.107312	0.0236272	4		-0.223723	0.0343767	4		-0.382549	0.0325777	4		-0.272215	0.036992	4		0.00533767
YOR322C	31619		biological_process unknown	24	0.782726	4	11	0	-0.0346882	0.0824884	2		-0.264846	0.0610943	3		-0.263024	0.0754759	3		-0.417332	0.0746077	3		0.00556974
YPR060C	35479	ARO7	aromatic amino acid family biosynthesis	25	0.787055	4	12	0	-0.240637	0.0217181	3		-0.0793908	0.0272008	3		-0.278313	0.0441899	3		-0.35949	0.0453537	3		0.00580181
YFR036W	35850	CDC26	ubiquitin-dependent protein catabolism*	26	0.795388	4	16	0	-0.10673	0.0503015	4		-0.23964	0.0197061	4		-0.267822	0.0141912	4		-0.301507	0.00987195	4		0.00603388
YLR079W	32690	SIC1	G1/S transition of mitotic cell cycle*	27	0.804425	4	14	1	-0.118445	0.06176	2		-0.268186	0.0637458	4	1	-0.221154	0.0364301	4		-0.262724	0.0644791	4		0.00626595
YDR079W	34014	PET100	aerobic respiration*	28	0.804977	4	11	0	0.122787	0.0309583	2		-0.323337	0.64174	3		-0.329787	0.663205	3		-0.33743	0.695617	3		0.00649803
YGL148W	34515	ARO2	aromatic amino acid family biosynthesis	29	0.805094	4	12	0	-0.124766	0.065	3		-0.172745	0.0457475	3		-0.389672	0.0296772	3		-0.180002	0.0523724	3		0.0067301
YIL044C	31437	AGE2	ER to Golgi transport*	30	0.815375	4	16	0	-0.090796	0.0306942	4		-0.172888	0.0213731	4		-0.344464	0.0212919	4		-0.208283	0.0167135	4		0.00696217
YDR477W	34311	SNF1	protein amino acid phosphorylation*	31	0.816929	3	6	4					-0.0642171	0.0149415	2		-0.2558	0.0728024	2	2	-0.286591	0.0375079	2	2	0.00719424
YFR040W	35854	SAP155	G1/S transition of mitotic cell cycle	32	0.817695	4	15	0	-0.0981772	0.0707931	3		-0.255633	0.0470912	4		-0.197	0.0252134	4		-0.254253	0.0601233	4		0.00742632
YPL241C	31051	CIN2	microtubule-based process	33	0.82763	4	15	0	-0.123287	0.0113698	3		-0.201292	0.0393329	4		-0.230019	0.0197351	4		-0.202157	0.0290675	4		0.00765839
YBL051C	33077	PIN4	biological_process unknown	34	0.828996	4	16	0	-0.156957	0.0538255	4		-0.260847	0.0547423	4		-0.239524	0.0724143	4		-0.0928307	0.0406688	4		0.00789046
YBR291C	35739	CTP1	mitochondrial citrate transport	35	0.829458	4	16	0	-0.176333	0.0275465	4		-0.175695	0.0540842	4		-0.206971	0.0346384	4		-0.188931	0.0110165	4		0.00812253
YLR252W	35161			36	0.829872	4	16	0	-0.186072	0.0457099	4		-0.173889	0.0377835	4		-0.242154	0.0331443	4		-0.14382	0.0265885	4		0.00835461
YMR307W	30897	GAS1	cell wall organization and biogenesis	37	0.831624	4	12	3	-0.375151	0.138229	3	3	-0.0716312	0.0409471	3		-0.19667	0.0250178	3		-0.0940455	0.075653	3		0.00858668
YML062C	30508	MFT1	mRNA-nucleus export*	38	0.837242	4	8	0	-0.0488552	0.0430872	2		-0.0970272	0.023481	2		-0.206474	0.00708789	2		-0.358213	0.0293902	2		0.00881875
YDL133W	33830		biological_process unknown	39	0.837909	4	12	0	-0.194853	0.0376402	3		-0.147966	0.0331909	3		-0.159299	0.0389268	3		-0.205265	0.106526	3		0.00905082
YER123W	36122	YCK3	protein amino acid phosphorylation	40	0.839768	4	15	1	0.0515886	0.00763012	3		-0.0741223	0.0579449	4		-0.377851	0.143048	4	1	-0.298135	0.134385	4		0.0092829
YOL081W	31772	IRA2	RAS protein signal transduction	41	0.840978	4	16	0	-0.271985	0.0390942	4		-0.199089	0.0207541	4		-0.140303	0.0394484	4		-0.0813807	0.0332033	4		0.00951497
YHR167W	32861	THP2	mRNA-nucleus export*	42	0.841566	4	16	0	-0.0620057	0.0423974	4		-0.103927	0.0471153	4		-0.150637	0.0255221	4		-0.373393	0.0832169	4		0.00974704
YBR277C	35725			43	0.844446	4	8	0	-0.229237	0.0286569	2		-0.14699	0.00484715	2		-0.119823	0.0179423	2		-0.180249	0.0168535	2		0.00997911
YKL002W	34850	DID4	late endosome to vacuole transport*	44	0.846361	4	8	0	0.0191086	0.0354193	2		-0.079585	0.0138458	2		-0.111742	0.00579023	2		-0.495017	0.0246513	2		0.0102112
YCR086W	35804	CSM1	meiotic chromosome segregation	45	0.846442	4	8	0	-0.210844	0.00844813	2		-0.0764036	0.00496473	2		-0.245688	0.00611543	2		-0.133918	0.0264843	2		0.0104433
YJL121C	31305	RPE1	pentose-phosphate shunt	46	0.848306	4	11	0	-0.0865414	0.0224222	2		-0.210676	0.0299352	3		-0.304774	0.0801978	3		-0.0560657	0.0317121	3		0.0106753
YDR017C	33956	KCS1	response to stress*	47	0.849845	3	6	0					-0.202926	0.0221797	2		-0.182582	0.00981151	2		-0.102597	0.00556038	2		0.0109074
YPR201W	35616	ARR3	arsenite transport	48	0.850836	4	16	0	-0.189425	0.0858814	4		-0.123854	0.0214734	4		-0.140752	0.0276034	4		-0.192114	0.0225831	4		0.0111395
YOR109W	32365	INP53	cell wall organization and biogenesis*	49	0.852274	4	8	0	-0.121215	0.078363	2		-0.162734	0.0628771	2		-0.259812	0.154132	2		-0.0956291	0.0619128	2		0.0113715
YLR261C	35170	VPS63	protein-vacuolar targeting	50	0.852341	4	12	0	-0.167848	0.0429538	3		-0.174222	0.034399	3		-0.142885	0.0290135	3		-0.154119	0.0144409	3		0.0116036
YHL031C	30932	GOS1	intra-Golgi transport*	51	0.855294	4	16	0	-0.121789	0.0742163	4		-0.20417	0.0447221	4		-0.154333	0.0524106	4		-0.144949	0.0119304	4		0.0118357
YML016C	30557	PPZ1	sodium ion homeostasis	52	0.855474	4	8	0	-0.124636	0.109134	2		-0.180104	0.0592891	2		-0.185805	0.0248381	2		-0.133855	0.00902141	2		0.0120678
YDR181C	33540	SAS4	chromatin silencing at telomere	53	0.855551	4	15	0	-0.0740007	0.0278488	3		-0.125939	0.0377472	4		-0.200206	0.0673075	4		-0.223893	0.060964	4		0.0122998
YBR061C	33198	TRM7	protein biosynthesis*	54	0.857029	4	16	0	-0.12587	0.042246	4		-0.136954	0.051175	4		-0.0855941	0.048722	4		-0.268717	0.307854	4		0.0125319
YFL056C	35677	AAD6	aldehyde metabolism	55	0.857232	4	15	0	-0.209826	0.038943	3		-0.131579	0.0266742	4		-0.228664	0.0557849	4		-0.0461159	0.0201905	4		0.012764
YCR036W	35765	RBK1	D-ribose metabolism	56	0.857768	4	16	0	-0.10874	0.062236	4		-0.12735	0.0594463	4		-0.17869	0.0214904	4		-0.198905	0.0415833	4		0.0129961
YKR007W	35078		biological_process unknown	57	0.858317	4	16	0	-0.178861	0.0188566	4		-0.182303	0.0396405	4		-0.207225	0.0364803	4		-0.0427399	0.0103444	4		0.0132281
YDR048C	37204			58	0.858389	3	6	1					0.00442717	0.0510193	2		-0.0744596	0.030988	2		-0.38806	0.156238	2	1	0.0134602
YLR426W	36029		biological_process unknown	59	0.859196	4	16	0	-0.172141	0.0517055	4		-0.230077	0.0361768	4		-0.154311	0.0412262	4		-0.0505024	0.0186769	4		0.0136923
YCR050C	35774			60	0.861462	4	16	0	-0.102013	0.0330966	4		-0.149535	0.0857085	4		-0.206873	0.076968	4		-0.138076	0.0530843	4		0.0139243
YHL009C	30954	YAP3	regulation of transcription from Pol II promoter	61	0.862424	4	16	0	-0.151135	0.0490549	4		-0.150918	0.0491465	4		-0.184692	0.0387608	4		-0.105286	0.0429621	4		0.0141564
YCL001W-A	35749		biological_process unknown	62	0.863837	4	16	0	-0.169798	0.0386884	4		-0.146661	0.0247803	4		-0.131314	0.013696	4		-0.13771	0.0111089	4		0.0143885
YHR018C	30981	ARG4	arginine biosynthesis	63	0.864819	4	16	0	-0.0354154	0.0393318	4		-0.0471082	0.0273602	4		-0.173719	0.0367201	4		-0.324698	0.0301377	4		0.0146206
YCR003W	33483	MRPL32	protein biosynthesis	64	0.866237	4	13	1	-0.266405	0.0934603	4	1	-0.188407	0.0417577	3		-0.0684901	0.00800519	3		-0.0510831	0.0276448	3		0.0148526
YLR374C	35283			65	0.866316	3	6	0					-0.192509	0.0781423	2		-0.140368	0.00456272	2		-0.0976387	0.0398799	2		0.0150847
YNL241C	31971	ZWF1	pentose-phosphate shunt	66	0.866464	4	15	0	0.00616294	0.00204083	3		-0.170626	0.0211493	4		-0.273045	0.0315122	4		-0.135829	0.0813287	4		0.0153168
YDL160C	33858	DHH1	deadenylation-dependent decapping*	67	0.867001	4	15	0	-0.284197	0.126773	3		-0.260476	0.0142379	4		-0.0855184	0.0311489	4		0.0593301	0.0344846	4		0.0155489
YDL066W	33763	IDP1	glutamate biosynthesis*	68	0.867026	4	14	0	-0.113159	0.00503747	2		-0.0539377	0.0199535	4		-0.132375	0.0449704	4		-0.271275	0.267227	4		0.0157809
YBR027C	33164			69	0.867542	4	16	0	-0.164114	0.0495421	4		-0.0814824	0.0480914	4		-0.103781	0.0444452	4		-0.218987	0.174406	4		0.016013
YDR469W	34303	SDC1	chromatin silencing at telomere*	70	0.868444	4	16	0	-0.119853	0.0738958	4		-0.0673626	0.0178695	4		-0.23921	0.0277688	4		-0.137784	0.0435651	4		0.0162451
YKL176C	35026	LST4	vesicle-mediated transport*	71	0.869548	4	16	0	0.0147874	0.0399328	4		-0.332828	0.113908	4		-0.151717	0.0274158	4		-0.0893694	0.0364523	4		0.0164771
YBL089W	33115	AVT5	transport	72	0.869573	4	16	0	-0.102469	0.0415982	4		-0.191492	0.0946851	4		-0.205009	0.10198	4		-0.0600394	0.0235831	4		0.0167092
YBR297W	35745	MAL33	regulation of transcription, DNA-dependent*	73	0.870231	4	16	0	-0.169395	0.0420953	4		-0.149437	0.0201823	4		-0.112978	0.0357259	4		-0.124174	0.0420782	4		0.0169413
YGR057C	34687	LST7	vesicle-mediated transport*	74	0.870477	4	16	0	-0.154516	0.0570439	4		-0.197854	0.0427903	4		-0.187022	0.023149	4		-0.0154631	0.00608264	4		0.0171734
YOR349W	31646	CIN1	post-chaperonin tubulin folding pathway*	75	0.871108	4	16	0	-0.189874	0.0627579	4		-0.160084	0.0258333	4		-0.150577	0.0328829	4		-0.0514218	0.0316694	4		0.0174054
YML121W	36522	GTR1	phosphate transport	76	0.872898	4	16	0	-0.126852	0.106278	4		-0.215886	0.0537954	4		-0.189945	0.0216018	4		-0.0110649	0.0100457	4		0.0176375
YOR065W	31841	CYT1	mitochondrial electron transport, ubiquinol to cytochrome c*	77	0.872968	4	16	0	-0.148422	0.0274205	4		-0.0708403	0.0349524	4		-0.0830086	0.036086	4		-0.241154	0.0124735	4		0.0178696
YPL253C	31039	VIK1	microtubule-based process	78	0.873705	4	12	0	-0.182886	0.0648273	3		-0.208106	0.0186152	3		-0.0743988	0.0231136	3		-0.0746584	0.0302469	3		0.0181016
YJR018W	36816			79	0.873886	4	8	0	0.0722511	0.0231554	2		-0.109653	0.0213101	2		-0.37649	0.0308157	2		-0.125329	0.0219581	2		0.0183337
YDL067C	33764	COX9	aerobic respiration	80	0.87501	4	16	0	-0.119194	0.0683786	4		-0.0412132	0.0163173	4		-0.0666692	0.0378436	4		-0.307003	0.241588	4		0.0185658
YBR094W	33233		biological_process unknown	81	0.876209	4	16	0	-0.0372663	0.0271959	4		-0.0698721	0.0183977	4		-0.113259	0.0318618	4		-0.308205	0.205346	4		0.0187979
YDL048C	33745	STP4	biological_process unknown	82	0.87795	4	16	0	-0.128796	0.0701373	4		-0.163948	0.0268909	4		-0.154329	0.0159218	4		-0.0735905	0.0241292	4		0.0190299
YBL008W	33034	HIR1	regulation of transcription from Pol II promoter	83	0.878623	4	16	0	-0.0505557	0.0229241	4		-0.0352642	0.0190859	4		-0.103716	0.0580732	4		-0.328061	0.355866	4		0.019262
YLR262C	35171	YPT6	intracellular protein transport*	84	0.878783	4	11	0	-0.0536757	0.0169151	2		-0.0992759	0.0404519	3		-0.249207	0.0679146	3		-0.11471	0.00623488	3		0.0194941
YMR127C	36568	SAS2	chromatin silencing at telomere	85	0.879304	4	16	0	-0.0937151	0.0516324	4		-0.0932919	0.0244524	4		-0.155161	0.0577457	4		-0.172331	0.0167158	4		0.0197262
YLL040C	31528	VPS13	late endosome to vacuole transport*	86	0.879339	4	8	0	-0.103543	0.0170692	2		-0.134989	0.0154532	2		-0.129921	0.0408053	2		-0.145886	0.0110102	2		0.0199582
YBR064W	33201			87	0.879473	4	16	0	-0.0620058	0.0409846	4		-0.0656771	0.0476335	4		-0.0538025	0.0384531	4		-0.332246	0.30389	4		0.0201903
YBR006W	33141	UGA2	response to oxidative stress*	88	0.881305	4	16	0	-0.305972	0.0845043	4		-0.0547962	0.0206479	4		-0.0871604	0.0351091	4		-0.057476	0.0137593	4		0.0204224
YHR009C	36606		biological_process unknown	89	0.881506	4	16	0	-0.0611734	0.0292193	4		-0.0868397	0.0329587	4		-0.0854231	0.0595414	4		-0.271057	0.21123	4		0.0206544
YIL148W	32307	RPL40A	protein biosynthesis*	90	0.882019	4	16	0	-0.0872663	0.0329948	4		-0.157467	0.0433889	4		-0.128275	0.0159477	4		-0.129159	0.0149048	4		0.0208865
YBR298C	35746	MAL31	alpha-glucoside transport	91	0.882647	4	16	0	-0.120258	0.0535712	4		-0.110665	0.0346322	4		-0.183593	0.048555	4		-0.0848058	0.0301297	4		0.0211186
YCR061W	35782		biological_process unknown	92	0.883501	4	8	0	-0.0137071	0.00414752	2		-0.189263	0.00572221	2		-0.172353	0.0136977	2		-0.120131	0.022213	2		0.0213507
YLR032W	36430	RAD5	DNA repair	93	0.883502	4	16	0	-0.0490192	0.0937622	4		-0.217572	0.0566603	4		-0.114628	0.0546942	4		-0.114227	0.0367899	4		0.0215827
YGR192C	34822	TDH3	gluconeogenesis*	94	0.88433	4	16	0	-0.143481	0.0694594	4		-0.144692	0.0546669	4		-0.160744	0.0513908	4		-0.042785	0.0495935	4		0.0218148
YDL076C	33773	RXT3	biological_process unknown	95	0.884749	4	16	0	-0.0752615	0.0222882	4		-0.0286163	0.0169656	4		-0.0728704	0.034675	4		-0.313057	0.163542	4		0.0220469
YPL180W	32072	TCO89	glycerol metabolism	96	0.884865	4	8	0	-0.100441	0.0355279	2		-0.0207823	0.0429121	2		-0.132855	0.014375	2		-0.235202	0.00575333	2		0.022279
YBR077C	33214		biological_process unknown	97	0.884909	4	16	0	-0.132254	0.0624643	4		-0.129245	0.0108138	4		-0.175401	0.0339573	4		-0.0521831	0.010381	4		0.022511
YJR075W	32553	HOC1	cell wall mannoprotein biosynthesis*	98	0.885337	4	16	0	-0.0918326	0.0412559	4		-0.0712759	0.0262383	4		-0.142419	0.081341	4		-0.18162	0.100095	4		0.0227431
YHR154W	32848	RTT107	negative regulation of DNA transposition	99	0.885717	4	11	0	-0.120234	0.0633407	2		-0.162437	0.0198051	3		-0.118407	0.0325222	3		-0.0843545	0.0360756	3		0.0229752
YDR484W	34318	VPS52	Golgi to vacuole transport*	100	0.886377	4	8	0	0.121716	0.0619337	2		-0.25699	0.00628687	2		-0.253151	0.00187125	2		-0.0940257	0.029034	2		0.0232072
YKR006C	35077	MRPL13	protein biosynthesis	101	0.88665	4	16	0	-0.14681	0.0309337	4		-0.0604731	0.0337733	4		-0.178026	0.0153604	4		-0.0959096	0.0220963	4		0.0234393
YDR137W	34071	RGP1	intracellular protein transport	102	0.886746	4	15	1	0.0516139	0.0251571	3		-0.106928	0.0219254	4		-0.266716	0.0587426	4	1	-0.158756	0.0284807	4		0.0236714
YML117W	36517	NAB6	biological_process unknown	103	0.887052	4	16	0	-0.101167	0.0816037	4		-0.142129	0.0582266	4		-0.171881	0.0651462	4		-0.064229	0.0258492	4		0.0239035
YOL089C	36239	HAL9	transcription initiation from Pol II promoter*	104	0.887126	4	14	0	-0.181909	0.0100992	2		-0.0463968	0.0239805	4		-0.172627	0.05152	4		-0.0781393	0.0370372	4		0.0241355
YDR078C	34013	SHU2	biological_process unknown	105	0.887367	4	11	0	-0.0533446	0.0189112	2		-0.125645	0.248946	3		-0.0740827	0.203486	3		-0.224913	0.299782	3		0.0243676
YPL269W	31023	KAR9	nuclear migration (sensu Saccharomyces)	106	0.889083	4	16	0	-0.117699	0.0278711	4		-0.0962901	0.0469127	4		-0.165675	0.0410893	4		-0.0905947	0.00835324	4		0.0245997
YGR229C	35882	SMI1	cell wall organization and biogenesis*	107	0.890204	4	16	0	-0.183747	0.0464567	4		-0.109874	0.0542391	4		-0.107493	0.0247065	4		-0.0641048	0.0467231	4		0.0248317
YML095C-A	36493			108	0.891137	4	16	1	-0.129672	0.0402863	4	1	-0.254421	0.0490625	4		-0.114088	0.0781064	4		0.03715	0.0275707	4		0.0250638
YLR268W	35177	SEC22	ER to Golgi transport*	109	0.891238	4	11	0	-0.147985	0.0308831	2		-0.137807	0.0497534	3		-0.0963673	0.0835082	3		-0.0784169	0.0632879	3		0.0252959
YBL022C	33048	PIM1	proteolysis and peptidolysis*	110	0.891629	4	16	0	-0.0916421	0.0861471	4		-0.185273	0.0295699	4		-0.135542	0.019159	4		-0.0463611	0.0129718	4		0.025528
YNL070W	37217	TOM7	mitochondrial translocation	111	0.892132	4	16	0	-0.142955	0.0210666	4		-0.138368	0.0336345	4		-0.122454	0.0500481	4		-0.052789	0.0376374	4		0.02576
YBL013W	33039	FMT1	translational initiation*	112	0.892646	4	12	0	-0.0675777	0.0391093	3		-0.0370684	0.0488962	3		-0.0429079	0.0677064	3		-0.306706	0.282051	3		0.0259921
YHR129C	31957	ARP1	mitotic anaphase B	113	0.89328	4	16	0	-0.0838073	0.0449179	4		-0.147888	0.0236604	4		-0.064107	0.0241673	4		-0.155618	0.0168573	4		0.0262242
YJL138C	31287	TIF2	translational initiation*	114	0.893376	4	16	0	-0.114671	0.0343645	4		-0.135977	0.0861564	4		-0.145501	0.0326366	4		-0.0548421	0.0411516	4		0.0264563
YPL041C	32787		biological_process unknown	115	0.893755	4	8	0	-0.0278461	0.0401112	2		-0.0494225	0.00935449	2		-0.0301265	0.0524299	2		-0.341899	0.15018	2		0.0266883
YMR021C	30596	MAC1	positive regulation of transcription from Pol II promoter*	116	0.893958	3	6	0					-0.149637	0.104807	2		-0.0732424	0.0387575	2		-0.113409	0.0565431	2		0.0269204
YOL088C	36238	MPD2	protein folding	117	0.894271	4	16	0	-0.124237	0.0305065	4		-0.0945503	0.0185196	4		-0.144565	0.0536618	4		-0.0836316	0.0342755	4		0.0271525
YOL018C	31709	TLG2	nonselective vesicle fusion	118	0.894802	4	8	0	0.00199739	0.00364211	2		-0.0931532	0.0669772	2		-0.205001	0.0150831	2		-0.148456	0.0585339	2		0.0273845
YHR030C	30993	SLT2	cell wall organization and biogenesis*	119	0.89553	4	11	0	-0.0114017	0.0215413	2		-0.0890148	0.0383789	3		-0.138979	0.053109	3		-0.201965	0.119327	3		0.0276166
YJL192C	31233	SOP4	ER to Golgi transport	120	0.895663	4	16	0	-0.317932	0.103917	4		0.0585718	0.0155522	4		-0.16109	0.0109521	4		-0.0203157	0.0175899	4		0.0278487
YNL025C	35351	SSN8	meiosis*	121	0.895742	4	15	0	-0.121257	0.0295022	3		-0.0966075	0.0298415	4		-0.00827353	0.012149	4		-0.214271	0.0436026	4		0.0280808
YDL009C	33705			122	0.895815	4	16	0	-0.0697308	0.0281765	4		-0.0493975	0.0250529	4		-0.126643	0.0339059	4		-0.194316	0.105816	4		0.0283128
YGR228W	35881			123	0.895849	4	16	0	-0.078252	0.0530033	4		-0.0803728	0.0463219	4		-0.115704	0.0089211	4		-0.165604	0.064187	4		0.0285449
YML075C	36733	HMG1	ergosterol biosynthesis	124	0.896109	4	16	0	-0.0816218	0.039422	4		-0.0863219	0.000796138	4		-0.141817	0.046976	4		-0.129011	0.0194842	4		0.028777
YEL024W	30265	RIP1	aerobic respiration*	125	0.896313	4	16	0	-0.118623	0.0516997	4		-0.0793058	0.0316187	4		-0.127258	0.0340072	4		-0.112677	0.0292595	4		0.0290091
YDR120C	34054	TRM1	tRNA methylation	126	0.897408	4	16	0	-0.0975749	0.0214067	4		-0.166362	0.0289084	4		-0.195883	0.0414085	4		0.0268427	0.0372971	4		0.0292411
YCR068W	35789	ATG15	autophagy*	127	0.897719	4	16	0	-0.123556	0.0649573	4		-0.0883515	0.0262185	4		-0.136241	0.0491819	4		-0.0834447	0.0232808	4		0.0294732
YLR039C	36437	RIC1	intracellular protein transport	128	0.898218	4	8	0	0.123477	0.0161597	2		-0.108484	0.0248525	2		-0.200239	0.0222164	2		-0.244124	0.00523504	2		0.0297053
YGL035C	34403	MIG1	regulation of transcription from Pol II promoter*	129	0.898513	4	11	0	-0.174342	0.0229324	2		-0.125006	0.0399894	3		-0.145955	0.0349305	3		0.0172466	0.0512104	3		0.0299373
YER097W	36403			130	0.898952	4	16	0	-0.00396178	0.0295541	4		-0.0945245	0.0133655	4		-0.176791	0.0691508	4		-0.150827	0.0345432	4		0.0301694
YNL283C	31161	WSC2	cell wall organization and biogenesis*	131	0.899113	4	16	0	-0.100825	0.0320293	4		-0.079593	0.0203061	4		-0.173022	0.0411435	4		-0.0719469	0.0246703	4		0.0304015
YJR152W	32630	DAL5	allantoate transport	132	0.899564	4	16	0	-0.0129163	0.029581	4		-0.0593209	0.0450817	4		-0.070839	0.053826	4		-0.280302	0.288809	4		0.0306336
YCR087C-A	35805		biological_process unknown	133	0.899825	4	16	0	-0.0947266	0.0141232	4		-0.105089	0.0300319	4		-0.153641	0.0335868	4		-0.0687638	0.0160639	4		0.0308656
YLR015W	31570	BRE2	transcription*	134	0.900575	4	16	0	-0.110858	0.0643692	4		-0.0730765	0.0341551	4		-0.165359	0.0472847	4		-0.0695944	0.0216327	4		0.0310977
YGR163W	34793	GTR2	biological_process unknown	135	0.900726	4	15	0	-0.119518	0.0706871	3		-0.144966	0.0499065	4		-0.1273	0.039027	4		-0.026432	0.0221403	4		0.0313298
YOR284W	32540	HUA2	biological_process unknown	136	0.900795	4	16	0	-0.104354	0.0666134	4		-0.0644427	0.00990742	4		-0.0525048	0.0565455	4		-0.196607	0.178818	4		0.0315618
YLR025W	31580	SNF7	late endosome to vacuole transport	137	0.900835	4	16	0	0.0618729	0.0374462	4		-0.0230353	0.0094125	4		-0.0747355	0.0256154	4		-0.381834	0.0629232	4		0.0317939
YMR275C	30861	BUL1	protein monoubiquitination*	138	0.900895	4	16	0	-0.133961	0.0884045	4		-0.176588	0.0299486	4		-0.131706	0.0424495	4		0.0247906	0.0289038	4		0.032026
YCR026C	35755		biological_process unknown	139	0.901363	4	8	0	-0.0811024	0.0138381	2		-0.0878713	0.0270791	2		-0.143979	0.0653609	2		-0.102439	0.0383908	2		0.0322581
YJR010C-A	36807	SPC1	signal peptide processing	140	0.901427	3	6	0					-0.0847531	0.0450946	2		-0.187649	0.0376694	2		-0.038927	0.00309795	2		0.0324901
YBL002W	33026	HTB2	chromatin assembly/disassembly	141	0.901755	4	16	0	-0.0724076	0.0313775	4		-0.0185621	0.0107202	4		-0.0426247	0.0268932	4		-0.280057	0.310752	4		0.0327222
YEL009C	30249	GCN4	regulation of transcription from Pol II promoter*	142	0.901934	4	16	0	-0.074199	0.0361003	4		-0.0619025	0.0541599	4		-0.131383	0.0347778	4		-0.145372	0.0344782	4		0.0329543
YBL015W	33041	ACH1	acetate metabolism*	143	0.902044	4	16	0	-0.0255322	0.0314454	4		0.00196468	0.0204691	4		-0.0421227	0.0539804	4		-0.346678	0.359891	4		0.0331864
YOR371C	31668	GPB1	signal transduction	144	0.902175	4	16	0	-0.171619	0.0257376	4		-0.088303	0.0386087	4		-0.0484962	0.0880695	4		-0.103367	0.0241612	4		0.0334184
YHR031C	30994	RRM3	DNA replication	145	0.902563	4	11	0	0.0358678	0.0291382	2		-0.0980248	0.00665438	3		-0.167881	0.0778788	3		-0.180028	0.0135735	3		0.0336505
YIL002C	31394	INP51	cell wall organization and biogenesis*	146	0.903132	4	16	0	-0.135524	0.0585293	4		-0.166976	0.0157553	4		-0.0954606	0.0391712	4		-0.00958513	0.0345944	4		0.0338826
YBL046W	33072		biological_process unknown	147	0.903213	4	16	0	-0.0808308	0.0133815	4		-0.0747937	0.0394249	4		-0.157813	0.0180823	4		-0.0937497	0.0204462	4		0.0341146
YJL185C	31240		biological_process unknown	148	0.903251	4	16	0	-0.176705	0.0321844	4		-0.0968533	0.0206937	4		-0.119913	0.0294229	4		-0.0135471	0.0249832	4		0.0343467
YDL059C	33756	RAD59	double-strand break repair via break-induced replication*	149	0.904008	4	16	0	-0.046858	0.0254862	4		-0.0765942	0.0192209	4		-0.0345683	0.0467082	4		-0.245649	0.273087	4		0.0345788
YKL053W	34902			150	0.904141	4	16	0	-0.111812	0.0237847	4		-0.0803944	0.00289974	4		-0.115455	0.0344076	4		-0.0954187	0.0113796	4		0.0348109
YNL100W	37236		biological_process unknown	151	0.904548	4	16	0	-0.0857961	0.0450272	4		-0.181275	0.00806367	4		-0.101804	0.0254472	4		-0.0324027	0.0184483	4		0.0350429
YBR108W	33247		biological_process unknown	152	0.90519	4	8	0	-0.0425803	0.0474118	2		0.000841613	0.024743	2		-0.0125911	0.0210586	2		-0.344111	0.0781463	2		0.035275
YCL006C	33414			153	0.905744	4	16	0	-0.0335375	0.0340889	4		-0.0575132	0.0491342	4		-0.054449	0.0274629	4		-0.250494	0.284018	4		0.0355071
YML110C	36510	COQ5	aerobic respiration*	154	0.905762	4	16	0	-0.0806371	0.0315356	4		-0.0926183	0.0288151	4		-0.13134	0.0662182	4		-0.0913206	0.024395	4		0.0357392
YGL027C	34395	CWH41	cell wall organization and biogenesis	155	0.905828	4	11	0	-0.152976	0.0206583	2		-0.081263	0.00956873	3		-0.0893197	0.0400321	3		-0.0720651	0.0107765	3		0.0359712
YLR330W	35239	CHS5	conjugation with cellular fusion*	156	0.90613	4	16	0	-0.15827	0.0326112	4		-0.0381754	0.026633	4		-0.100101	0.0323576	4		-0.0977451	0.0432743	4		0.0362033
YDR512C	34346	EMI1	biological_process unknown	157	0.906655	4	15	0	-0.0291461	0.0325893	3		-0.0718669	0.0194071	4		-0.15273	0.0617203	4		-0.13823	0.0500907	4		0.0364354
YBR037C	33174	SCO1	protein complex assembly*	158	0.906735	4	12	0	-0.0889912	0.0967984	3		-0.113214	0.0466559	3		-0.0620593	0.0628244	3		-0.127358	0.114205	3		0.0366674
YPR199C	35614	ARR1	positive regulation of transcription from Pol II promoter	159	0.906963	4	16	0	-0.0907204	0.020587	4		-0.083496	0.0138351	4		-0.097644	0.0247687	4		-0.118752	0.0330111	4		0.0368995
YCR045C	35769		biological_process unknown	160	0.907106	4	16	0	-0.0656845	0.0177218	4		-0.084655	0.0194279	4		-0.136787	0.0356256	4		-0.102857	0.0451931	4		0.0371316
YMR073C	36206		biological_process unknown	161	0.907963	4	16	0	-0.0764124	0.0566859	4		-0.0279867	0.0323513	4		-0.157213	0.0380754	4		-0.124596	0.0210119	4		0.0373637
YLR073C	32684		biological_process unknown	162	0.908003	4	11	0	-0.0729885	0.0372007	2		-0.0945885	0.0258143	3		-0.155258	0.0453763	3		-0.0631939	0.0600939	3		0.0375957
YHR135C	31963	YCK1	protein amino acid phosphorylation*	163	0.908142	4	16	0	-0.0715339	0.0470016	4		-0.02456	0.0197067	4		-0.179745	0.083385	4		-0.10958	0.0619802	4		0.0378278
YPL032C	32796	SVL3	endocytosis	164	0.908145	4	16	0	0.0379528	0.0593803	4		-0.0574851	0.066259	4		-0.107601	0.0562892	4		-0.258273	0.261502	4		0.0380599
YNL072W	37219	RNH35	DNA replication	165	0.908254	3	9	0					-0.0273489	0.0298407	3		-0.197865	0.093588	3		-0.06348	0.0332063	3		0.0382919
YJL217W	31208		biological_process unknown	166	0.908746	4	16	0	-0.0736063	0.0854898	4		-0.0468557	0.0135697	4		-0.0961933	0.0348367	4		-0.166103	0.0230427	4		0.038524
YOL087C	36237		biological_process unknown	167	0.908868	4	12	0	-0.102129	0.0497521	3		-0.0970554	0.0256876	3		-0.081017	0.0219873	3		-0.102019	0.0237729	3		0.0387561
YCR044C	35768	PER1	response to unfolded protein*	168	0.909442	4	14	2	-0.103242	0.0619568	2		0.10338	0.045373	4		-0.23149	0.0333751	4	2	-0.148345	0.0330369	4		0.0389882
YPR050C	37149			169	0.909799	4	16	0	-0.144463	0.0651732	4		-0.0642252	0.0209482	4		-0.0797282	0.0325072	4		-0.0897117	0.036427	4		0.0392202
YPL036W	37342	PMA2	regulation of pH*	170	0.909938	4	16	0	-0.000779638	0.0176443	4		-0.035022	0.0103312	4		-0.0435768	0.0460087	4		-0.298137	0.339773	4		0.0394523
YBR284W	35732		biological_process unknown	171	0.909943	4	16	0	-0.124206	0.0349247	4		-0.093329	0.0416085	4		-0.0639425	0.0478919	4		-0.0960173	0.0398608	4		0.0396844
YDL037C	33733	BSC1	biological_process unknown	172	0.910113	4	11	0	-0.0969891	0.0342957	2		-0.049817	0.0230766	3		-0.0785988	0.0211837	3		-0.151341	0.0198681	3		0.0399165
YCR025C	35754			173	0.910905	4	16	0	-0.0575174	0.0324355	4		-0.0694581	0.0199917	4		-0.130649	0.0303037	4		-0.115643	0.0467837	4		0.0401485
YPL259C	31033	APM1	vesicle-mediated transport	174	0.910937	4	16	0	0.0173386	0.00533117	4		-0.115295	0.0133624	4		-0.15828	0.0742026	4		-0.116889	0.027657	4		0.0403806
YIL153W	32312	RRD1	DNA repair*	175	0.911339	4	15	0	-0.156023	0.127777	3		-0.0810906	0.0395509	4		-0.115328	0.0536014	4		-0.0189202	0.012498	4		0.0406127
YCL056C	33463		biological_process unknown	176	0.911765	4	16	0	-0.0531008	0.0294909	4		-0.0699987	0.0106914	4		-0.119554	0.0367641	4		-0.126839	0.00510436	4		0.0408447
YNL199C	32013	GCR2	positive regulation of transcription from Pol II promoter*	177	0.911886	3	6	0					-0.111874	0.0103008	2		-0.107183	0.0509082	2		-0.0576629	0.0139279	2		0.0410768
YCL060C	33467			178	0.912076	4	16	0	-0.0238811	0.0462637	4		-0.121521	0.00979584	4		-0.120323	0.0363455	4		-0.102402	0.0179371	4		0.0413089
YCR079W	35798		biological_process unknown	179	0.912084	4	16	0	-0.0577852	0.0400827	4		-0.0665386	0.0205451	4		-0.130219	0.0431506	4		-0.113548	0.0228509	4		0.041541
YDL091C	33788		biological_process unknown	180	0.912202	4	16	0	-0.0325228	0.0329257	4		-0.101309	0.0323755	4		-0.0885785	0.0225235	4		-0.145167	0.119194	4		0.041773
YOR158W	32414	PET123	protein biosynthesis	181	0.913056	4	16	0	-0.0391477	0.0568922	4		-0.0908811	0.0346237	4		-0.205888	0.0517825	4		-0.027915	0.0267433	4		0.0420051
YPL203W	31089	TPK2	protein amino acid phosphorylation*	182	0.913148	4	15	0	-0.036843	0.066262	3		-0.0904663	0.0107976	4		-0.138058	0.0410044	4		-0.0980608	0.0563425	4		0.0422372
YDR253C	33612	MET32	sulfur amino acid metabolism	183	0.913431	4	15	0	0.0175744	0.0424213	3		-0.153271	0.0467798	4		-0.158539	0.0331863	4		-0.0679554	0.0312099	4		0.0424693
YOR213C	32469	SAS5	chromatin silencing at telomere	184	0.913831	4	16	0	-0.0448538	0.0389432	4		-0.0782863	0.033992	4		-0.116218	0.0491943	4		-0.12108	0.0226483	4		0.0427013
YDL052C	33749	SLC1	sphingolipid biosynthesis	185	0.914208	4	16	0	-0.0725644	0.0369414	4		-0.0555845	0.0314481	4		-0.0638265	0.0312407	4		-0.166814	0.128825	4		0.0429334
YMR062C	36195	ECM40	cell wall organization and biogenesis*	186	0.914259	4	11	0	-0.0361224	0.0035681	2		-0.0944962	0.0274924	3		-0.120396	0.0500884	3		-0.10755	0.0295873	3		0.0431655
YDL073W	33770		biological_process unknown	187	0.914298	4	16	0	-0.0292992	0.0351721	4		-0.0535993	0.0177355	4		-0.0575016	0.0431712	4		-0.217996	0.231622	4		0.0433975
YJR146W	32624			188	0.914387	4	16	0	-0.0352216	0.053331	4		-0.0192418	0.0180157	4		-0.0664668	0.0425175	4		-0.237074	0.249192	4		0.0436296
YCR087W	35806			189	0.914389	4	16	0	-0.100206	0.055183	4		-0.070586	0.0344433	4		-0.0772594	0.0195673	4		-0.109947	0.0129593	4		0.0438617
YDR085C	34020	AFR1	signal transduction during conjugation with cellular fusion*	190	0.914638	4	16	0	-0.0543725	0.0538294	4		-0.0405712	0.0297874	4		-0.0958797	0.0447729	4		-0.166083	0.112771	4		0.0440938
YBR292C	35740			191	0.91482	4	16	0	-0.0682242	0.0483346	4		-0.109168	0.0433223	4		-0.0928541	0.0391014	4		-0.085865	0.0340797	4		0.0443258
YMR031W-A	30606			192	0.914837	4	8	0	-0.016805	0.130359	2		-0.134255	0.0495972	2		-0.122042	0.0115257	2		-0.0829332	0.00614302	2		0.0445579
YDR493W	37261		biological_process unknown	193	0.914899	4	16	0	-0.231653	0.101606	4		-0.00570084	0.0258036	4		-0.051843	0.0345783	4		-0.0665674	0.0828277	4		0.04479
YBR269C	35717		biological_process unknown	194	0.914961	4	16	0	-0.0841099	0.0884334	4		-0.063111	0.0244342	4		-0.120469	0.0480269	4		-0.0878067	0.0698548	4		0.045022
YBR278W	35726	DPB3	lagging strand elongation*	195	0.914978	4	15	0	-0.0530172	0.0213679	3		-0.141317	0.0284701	4		-0.178793	0.0231356	4		0.0177054	0.0246746	4		0.0452541
YCR009C	33489	RVS161	endocytosis*	196	0.915052	3	9	1					-0.312793	0.104062	3	1	-0.0638818	0.0489078	3		0.11035	0.0323243	3		0.0454862
YIL067C	31460		biological_process unknown	197	0.915195	4	11	0	0.117039	0.0351711	2		-0.146431	0.0143964	3		-0.186158	0.0537352	3		-0.13892	0.027423	3		0.0457183
YOR107W	32363	RGS2	G-protein signaling, coupled to cAMP nucleotide second messenger	198	0.915242	4	16	0	-0.0880767	0.0187911	4		-0.0625062	0.0146773	4		-0.0939875	0.0583264	4		-0.109698	0.0613436	4		0.0459503
YCL012W	33420			199	0.915735	4	16	0	-0.0944046	0.0480751	4		-0.000458202	0.0296673	4		-0.0757319	0.0662729	4		-0.181518	0.191123	4		0.0461824
YDR423C	34259	CAD1	positive regulation of transcription from Pol II promoter*	200	0.915875	4	16	0	-0.0924755	0.0297168	4		-0.0925991	0.0219881	4		-0.102103	0.0295485	4		-0.0643243	0.0177107	4		0.0464145
YBR295W	35743	PCA1	copper ion homeostasis	201	0.915966	4	16	0	-0.0571076	0.0214022	4		-0.104755	0.0351141	4		-0.114466	0.0624553	4		-0.0747773	0.0409071	4		0.0466466
YKL135C	34985	APL2	vesicle-mediated transport	202	0.915993	4	8	0	-0.163671	0.0336591	2		-0.0467488	0.0317583	2		-0.0605521	0.00959099	2		-0.0800165	0.0189238	2		0.0468786
YBL010C	33036		biological_process unknown	203	0.916414	4	16	0	-0.0419482	0.0230313	4		-0.0132294	0.0212408	4		-0.0110993	0.0251996	4		-0.282873	0.295662	4		0.0471107
YJL162C	31263		biological_process unknown	204	0.916625	4	16	0	-0.0395859	0.047684	4		-0.0605041	0.0529755	4		-0.137272	0.0452082	4		-0.110863	0.0271816	4		0.0473428
YPL161C	32091	BEM4	establishment of cell polarity (sensu Saccharomyces)*	205	0.916767	4	12	0	-0.0444612	0.0170546	3		-0.302233	0.0591642	3		-0.0116871	0.0359416	3		0.010774	0.0438881	3		0.0475748
YCL005W	33413		biological_process unknown	206	0.916861	4	16	0	-0.053043	0.0221729	4		-0.0427187	0.0182118	4		-0.0512124	0.0475903	4		-0.200224	0.253235	4		0.0478069
YMR237W	30823		biological_process unknown	207	0.916981	4	16	0	-0.0811524	0.0969374	4		-0.0205971	0.0311448	4		-0.129659	0.0324834	4		-0.115264	0.0292861	4		0.048039
YCR082W	35800		biological_process unknown	208	0.917075	4	16	0	-0.0995342	0.0427354	4		-0.0919142	0.045455	4		-0.0888968	0.0524368	4		-0.0659183	0.0494216	4		0.0482711
YMR263W	30849	SAP30	chromatin silencing at telomere*	209	0.917413	4	8	0	0.0146407	0.030813	2		-0.0709139	0.0315557	2		-0.177677	0.0697845	2		-0.110839	0.035632	2		0.0485031
YKL087C	34936	CYT2	cytochrome c-heme linkage	210	0.917672	4	16	0	-0.0672844	0.0828385	4		-0.0410164	0.00873103	4		-0.158204	0.0322947	4		-0.0771563	0.0401628	4		0.0487352
YLR087C	32698	CSF1	fermentation	211	0.917848	4	14	0	-0.13089	0.0019957	2		-0.138106	0.0475373	4		-0.059137	0.0178837	4		-0.0147624	0.0264514	4		0.0489673
YDR135C	34069	YCF1	bilirubin transport*	212	0.917964	4	16	0	-0.0823506	0.0362493	4		-0.0907624	0.0209329	4		-0.104355	0.0322051	4		-0.0649226	0.0194201	4		0.0491994
YOL064C	31756	MET22	sulfate assimilation*	213	0.918127	4	11	0	0.0340001	0.017756	2		-0.0719883	0.00550754	3		-0.210326	0.098528	3		-0.0933654	0.00904013	3		0.0494314
YBR047W	33184		biological_process unknown	214	0.918223	4	16	0	0.0227371	0.0275464	4		-0.05254	0.0660603	4		-0.0631106	0.0786284	4		-0.248347	0.175111	4		0.0496635
YPL037C	32791	EGD1	nascent polypeptide association	215	0.918251	4	16	0	-0.0597086	0.0204919	4		-0.0214654	0.0190694	4		-0.0436325	0.0313152	4		-0.216332	0.219	4		0.0498956
YDL093W	33790	PMT5	O-linked glycosylation	216	0.918257	4	16	0	0.00412786	0.0187777	4		-0.041239	0.0144997	4		-0.0945775	0.0267617	4		-0.209422	0.108518	4		0.0501276
YJR043C	36841	POL32	lagging strand elongation*	217	0.918496	4	16	0	-0.0896136	0.0773677	4		-0.100473	0.0167475	4		-0.100433	0.0280717	4		-0.0495506	0.0427021	4		0.0503597
YIL154C	32313	IMP2'	DNA repair*	218	0.919385	4	16	0	-0.129623	0.0453671	4		-0.00559024	0.0187769	4		-0.156501	0.0296672	4		-0.0444874	0.0172736	4		0.0505918
YPR133W-A	37406	TOM5	mitochondrial translocation	219	0.919524	4	16	0	-0.168566	0.0300866	4		-0.0930114	0.020867	4		-0.126139	0.0465187	4		0.0521197	0.0201147	4		0.0508239
YGR223C	35876		biological_process unknown	220	0.919586	4	16	0	-0.116509	0.0581641	4		-0.0891141	0.0264147	4		-0.0720718	0.0310038	4		-0.0576311	0.0180004	4		0.0510559
YMR172C-A	30756			221	0.919796	4	15	0	-0.0438834	0.0849679	3		-0.0982527	0.0424088	4		-0.135204	0.10177	4		-0.0570751	0.0522909	4		0.051288
YDL051W	33748	LHP1	tRNA processing	222	0.919956	4	16	0	-0.0837699	0.0445759	4		-0.0407275	0.0160498	4		-0.0891103	0.037139	4		-0.12011	0.096881	4		0.0515201
YOR104W	32360	PIN2	biological_process unknown	223	0.920178	4	8	0	-0.0773499	0.0282834	2		-0.178056	0.0229221	2		-0.0914384	0.050737	2		0.0140922	0.00839921	2		0.0517521
YMR022W	30597	QRI8	ER-associated protein catabolism	224	0.92034	4	8	0	-0.00690272	0.0897177	2		-0.0950211	0.0878578	2		-0.114272	0.00410638	2		-0.115851	0.0376824	2		0.0519842
YAR003W	30408	SWD1	chromatin silencing at telomere*	225	0.920348	4	8	0	-0.0596083	0.00996052	2		-0.10093	0.0267263	2		-0.0983921	0.0355644	2		-0.0730819	0.00308467	2		0.0522163
YJR148W	36939	BAT2	branched chain family amino acid biosynthesis*	226	0.920741	4	16	0	-0.0499505	0.0412035	4		-0.0143654	0.0103526	4		-0.0347621	0.033276	4		-0.231227	0.271142	4		0.0524484
YLR348C	35257	DIC1	dicarboxylic acid transport	227	0.920791	4	16	0	-0.0553387	0.0608285	4		-0.105313	0.041509	4		-0.109491	0.0599874	4		-0.0599452	0.0560837	4		0.0526804
YBR009C	33144	HHF1	chromatin assembly/disassembly	228	0.921077	4	14	0	0.0675836	0.00926897	2		-0.124286	0.00750905	4		-0.13041	0.0229801	4		-0.141736	0.0234204	4		0.0529125
YML021C	36067	UNG1	DNA repair	229	0.921078	4	15	0	-0.132107	0.0131364	3		-0.0671724	0.010867	4		-0.0737873	0.0354046	4		-0.0557739	0.0311675	4		0.0531446
YDR059C	33994	UBC5	response to stress*	230	0.921355	4	16	0	-0.0503143	0.0447714	4		-0.0295471	0.0318252	4		-0.0721388	0.0240295	4		-0.175639	0.144656	4		0.0533767
YHR032W	36412		biological_process unknown	231	0.921428	4	12	0	-0.068792	0.0260314	3		-0.0377192	0.0030014	3		-0.106721	0.0309375	3		-0.114091	0.0101862	3		0.0536087
YJL058C	31365	BIT61	biological_process unknown	232	0.921516	4	16	0	-0.056997	0.0263107	4		-0.030408	0.0154465	4		-0.126238	0.0320841	4		-0.113299	0.0198696	4		0.0538408
YCR027C	35756	RHB1	L-arginine transport*	233	0.921881	4	8	0	-0.117928	0.054282	2		-0.0432227	0.0230302	2		-0.0789755	0.014456	2		-0.0852286	0.0108797	2		0.0540729
YCL045C	33452		biological_process unknown	234	0.92189	4	16	0	-0.109127	0.0254029	4		-0.0596858	0.0289804	4		-0.0932895	0.0548129	4		-0.0632165	0.0326682	4		0.0543049
YBR296C	35744	PHO89	phosphate transport	235	0.921939	4	12	0	-0.0691697	0.0387975	3		-0.107064	0.0532412	3		-0.105529	0.0396421	3		-0.0433414	0.0212001	3		0.054537
YPL202C	31090	AFT2	transcription initiation from Pol II promoter*	236	0.922249	4	16	0	-0.0608215	0.039543	4		-0.110836	0.0317639	4		-0.0736528	0.0513122	4		-0.0784486	0.0189617	4		0.0547691
YCL033C	33440		response to oxidative stress	237	0.922338	4	16	0	-0.0716666	0.0343518	4		-0.0288239	0.0222505	4		-0.0542769	0.0455968	4		-0.168607	0.151027	4		0.0550012
YDL057W	33754		biological_process unknown	238	0.922356	4	16	0	-0.0399223	0.0493221	4		-0.0197626	0.00484054	4		-0.0642786	0.0297169	4		-0.199332	0.199454	4		0.0552332
YCL057W	33464	PRD1	proteolysis and peptidolysis	239	0.922397	4	16	0	-0.0568019	0.0696012	4		-0.0543372	0.0358163	4		-0.0883548	0.0715617	4		-0.123624	0.0450509	4		0.0554653
YKL215C	37038		biological_process unknown	240	0.92247	4	16	0	-0.15449	0.217355	4		-0.0301778	0.00915008	4		-0.0805567	0.0339952	4		-0.0575786	0.0288609	4		0.0556974
YIR029W	35964	DAL2	allantoin catabolism	241	0.922693	4	12	0	-0.155619	0.050771	3		-0.0494445	0.0108163	3		-0.0551232	0.0438143	3		-0.0616476	0.0565316	3		0.0559294
YAL040C	30366	CLN3	G1/S transition of mitotic cell cycle*	242	0.922724	4	8	0	-0.00371147	0.000212968	2		-0.105979	0.00887519	2		-0.105336	0.0260803	2		-0.106672	0.0185077	2		0.0561615
YKR001C	35072	VPS1	protein-vacuolar targeting*	243	0.922741	3	6	0					-0.099078	0.0298259	2		-0.0900607	0.0135843	2		-0.0520823	0.0151533	2		0.0563936
YCR024C-A	35753	PMP1	cation transport	244	0.922927	4	16	0	-0.046846	0.0197098	4		-0.0435251	0.0357389	4		-0.0657389	0.0413839	4		-0.164709	0.0477195	4		0.0566257
YPL027W	37340	SMA1	spore wall assembly (sensu Saccharomyces)	245	0.922941	4	16	0	-0.0752411	0.0553077	4		-0.0139579	0.0283568	4		-0.0200495	0.0532427	4		-0.211511	0.207698	4		0.0568577
YDR075W	34010	PPH3	protein amino acid dephosphorylation*	246	0.922978	4	16	0	-0.0934497	0.0352433	4		-0.0450529	0.0351431	4		-0.0703424	0.0389544	4		-0.111754	0.03174	4		0.0570898
YDR411C	34247		biological_process unknown	247	0.923176	4	16	0	-0.126276	0.0312529	4		-0.0292605	0.0113366	4		-0.0486849	0.0309029	4		-0.115521	0.0724956	4		0.0573219
YDL025C	33721		biological_process unknown	248	0.923451	4	16	0	-0.0708094	0.00921433	4		-0.0547332	0.044332	4		-0.126261	0.0316223	4		-0.0667471	0.0401176	4		0.057554
YBR054W	33191	YRO2	biological_process unknown	249	0.923553	4	16	0	0.0114348	0.0268941	4		-0.0308262	0.0278299	4		-0.0316249	0.0402924	4		-0.267091	0.30182	4		0.057786
YDR149C	33507			250	0.923575	3	9	0					-0.144896	0.0653118	3		-0.0758717	0.0500072	3		-0.0177413	0.0313085	3		0.0580181
YMR319C	36461	FET4	intracellular copper ion transport*	251	0.923669	4	16	0	-0.0565187	0.0547943	4		0.013212	0.0422466	4		-0.111985	0.0446931	4		-0.162315	0.0197013	4		0.0582502
YNL052W	37210	COX5A	aerobic respiration	252	0.923883	4	16	0	-0.00107013	0.0379636	4		0.0158667	0.0203763	4		-0.0336691	0.0194356	4		-0.297808	0.32922	4		0.0584822
YLR011W	31566	LOT6	biological_process unknown	253	0.924158	4	16	0	-0.194358	0.209924	4		-0.0195189	0.0207912	4		-0.0626268	0.0591836	4		-0.0389867	0.0405593	4		0.0587143
YNL204C	32008	SPS18	sporulation	254	0.924435	4	15	0	-0.011621	0.058526	3		-0.083425	0.0402745	4		-0.079612	0.0324331	4		-0.139632	0.0453705	4		0.0589464
YDR310C	33669	SUM1	chromatin silencing at telomere*	255	0.924486	4	16	0	-0.0726008	0.0479084	4		-0.0630822	0.0232958	4		-0.103333	0.0432693	4		-0.0750554	0.050587	4		0.0591785
YBL005W	33029	PDR3	regulation of transcription from Pol II promoter*	256	0.92475	4	16	0	-0.00533953	0.0878524	4		-0.0115417	0.0425124	4		-0.0441779	0.0493452	4		-0.25187	0.289054	4		0.0594105
YDR070C	34005		biological_process unknown	257	0.924827	4	16	0	-0.0842414	0.0593412	4		-0.0262945	0.0378176	4		-0.0592264	0.020467	4		-0.142834	0.0933507	4		0.0596426
YIL074C	31467	SER33	serine family amino acid biosynthesis	258	0.924854	4	15	0	-0.144927	0.014354	3		-0.0441844	0.0127037	4		-0.115012	0.0435503	4		-0.00835188	0.0304964	4		0.0598747
YLR113W	32724	HOG1	protein amino acid phosphorylation*	259	0.925027	4	16	0	-0.131849	0.0913468	4		-0.122902	0.0294628	4		-0.0917547	0.0438223	4		0.0347764	0.0231018	4		0.0601068
YJL179W	31246	PFD1	protein folding*	260	0.925051	4	16	0	0.0133638	0.0298009	4		-0.128291	0.0262686	4		-0.1323	0.0763433	4		-0.0643964	0.0342292	4		0.0603388
YLR292C	35202	SEC72	SRP-dependent cotranslational membrane targeting, translocation	261	0.925111	4	16	0	-0.0514044	0.0949935	4		-0.0253401	0.017647	4		-0.156897	0.0350457	4		-0.0777265	0.0079746	4		0.0605709
YML102W	36502	CAC2	DNA repair*	262	0.925237	4	12	0	0.00686764	0.0894897	3		-0.158872	0.0834245	3		-0.0816389	0.0802582	3		-0.0771801	0.065886	3		0.060803
YDL119C	33816		transport	263	0.925299	4	16	0	-0.0740816	0.0115583	4		-0.124922	0.0302185	4		-0.0939942	0.0519835	4		-0.0175573	0.0208481	4		0.061035
YOR125C	32381	CAT5	ubiquinone metabolism	264	0.9253	4	16	0	-0.131815	0.041479	4		0.0014018	0.0167831	4		-0.123459	0.0404964	4		-0.0566792	0.0241208	4		0.0612671
YAL021C	30387	CCR4	regulation of transcription from Pol II promoter*	265	0.925438	4	8	0	-0.0459383	0.00646137	2		-0.128215	0.00573206	2		-0.136495	0.00205969	2		0.000694784	0.0127599	2		0.0614992
YNL298W	31146	CLA4	protein amino acid phosphorylation*	266	0.925528	4	16	0	-0.0772756	0.0502026	4		-0.0981825	0.020753	4		-0.131325	0.0415712	4		-0.00277834	0.012659	4		0.0617313
YHL038C	30925	CBP2	Group I intron splicing	267	0.925616	4	16	0	-0.128819	0.0340526	4		-0.0449226	0.0249722	4		-0.0792456	0.0649421	4		-0.0561936	0.0248624	4		0.0619633
YCL030C	33437	HIS4	histidine biosynthesis	268	0.925676	4	16	0	-0.0444149	0.0576623	4		-0.0281861	0.0293815	4		-0.0596206	0.064105	4		-0.176702	0.150032	4		0.0621954
YBR063C	33200		biological_process unknown	269	0.925818	4	16	0	-0.0324493	0.028385	4		-0.00950013	0.0191466	4		-0.028509	0.0538826	4		-0.237853	0.258138	4		0.0624275
YBR062C	33199		biological_process unknown	270	0.9262	4	16	0	-0.00554667	0.0467887	4		-0.011172	0.0143227	4		-0.00145726	0.0491608	4		-0.288484	0.349871	4		0.0626595
YML033W	30539			271	0.926247	4	8	0	0.0400895	0.0768711	2		-0.0453748	0.0358402	2		-0.10347	0.0283387	2		-0.197703	0.00274563	2		0.0628916
YOR283W	32539		biological_process unknown	272	0.926485	4	12	0	-0.0929967	0.00731575	3		-0.00889265	0.0177048	3		-0.0106713	0.0157699	3		-0.192868	0.253083	3		0.0631237
YGL037C	34405	PNC1	chromatin silencing at telomere*	273	0.926521	4	16	0	-0.079499	0.0531509	4		-0.0552096	0.0206881	4		-0.0794641	0.0403625	4		-0.0911009	0.0268573	4		0.0633558
YOR135C	32391			274	0.926561	4	16	0	-0.112775	0.0757319	4		-0.063326	0.020185	4		-0.0346466	0.0537097	4		-0.0943542	0.0189583	4		0.0635878
YDR372C	34208	VPS74	protein-vacuolar targeting	275	0.926679	4	15	0	-0.156128	0.038076	3		-0.0118342	0.0225713	4		-0.0525568	0.0283133	4		-0.0840749	0.023151	4		0.0638199
YAL055W	30352	PEX22	protein-peroxisome targeting	276	0.926741	4	8	0	-0.0231067	0.0200433	2		-0.0415203	0.0234221	2		-0.146291	0.102713	2		-0.0934061	0.043238	2		0.064052
YOR032C	31808	HMS1	pseudohyphal growth	277	0.926763	4	16	0	-0.112175	0.176698	4		-0.0292087	0.0216357	4		-0.0902807	0.0450745	4		-0.0725663	0.0284227	4		0.0642841
YGL021W	34389	ALK1	mitosis	278	0.926775	4	16	0	-0.022381	0.051883	4		-0.0918762	0.0246916	4		-0.0918182	0.0429215	4		-0.0981043	0.0168158	4		0.0645161
YBR069C	33206	TAT1	amino acid transport	279	0.926862	4	16	0	-0.0148301	0.0327426	4		-0.13944	0.0170723	4		-0.132517	0.0480393	4		-0.0170139	0.0247727	4		0.0647482
YDL065C	33762	PEX19	peroxisome organization and biogenesis*	280	0.926964	4	16	0	-0.0101677	0.0247963	4		-0.0195712	0.0304306	4		-0.0538889	0.0448777	4		-0.219737	0.255117	4		0.0649803
YJL155C	31270	FBP26	gluconeogenesis	281	0.926985	4	16	0	0.0240106	0.0324768	4		-0.0746686	0.0258316	4		-0.164197	0.0544905	4		-0.0884166	0.0331246	4		0.0652123
YER090W	36395	TRP2	tryptophan biosynthesis	282	0.927103	4	16	0	-0.0600671	0.0489138	4		-0.0289603	0.0133401	4		-0.111469	0.0469744	4		-0.102265	0.055674	4		0.0654444
YMR294W	30881	JNM1	mitotic anaphase B	283	0.927184	4	15	0	-0.0587265	0.0359058	3		-0.0764203	0.0118097	4		-0.143324	0.0047859	4		-0.0239428	0.0544413	4		0.0656765
YJR142W	36936		biological_process unknown	284	0.927261	4	16	0	0.0137426	0.032624	4		-0.0538588	0.0168874	4		-0.0850976	0.056591	4		-0.176868	0.113249	4		0.0659086
YEL023C	30264		biological_process unknown	285	0.927327	4	16	0	-0.064508	0.0627532	4		-0.0541404	0.0282273	4		-0.110927	0.0368758	4		-0.0722204	0.0735857	4		0.0661406
YCR008W	33488	SAT4	G1/S transition of mitotic cell cycle*	286	0.927328	4	16	0	-0.00711832	0.0308221	4		-0.0973138	0.042571	4		-0.14192	0.0411524	4		-0.055441	0.0222781	4		0.0663727
YDL128W	33825	VCX1	calcium ion transport*	287	0.927343	4	8	0	-0.0586871	0.0117125	2		0.0111715	0.0108151	2		-0.00123048	0.0490949	2		-0.25298	0.0127011	2		0.0666048
YCL046W	33453			288	0.927557	4	16	0	-0.0581612	0.0412925	4		-0.102909	0.0506588	4		-0.118698	0.0322621	4		-0.0210345	0.00843941	4		0.0668369
YJR054W	36852		biological_process unknown	289	0.927584	4	16	0	-0.0999246	0.0185431	4		-0.12221	0.035506	4		-0.0324873	0.0230428	4		-0.0460654	0.019238	4		0.0670689
YBL031W	33057	SHE1	biological_process unknown	290	0.927638	4	16	0	-0.101486	0.0430287	4		-0.079091	0.0180551	4		-0.0869281	0.0267166	4		-0.0329503	0.0237003	4		0.067301
YNL063W	33013		biological_process unknown	291	0.927652	4	16	0	-0.013354	0.0413891	4		-0.01988	0.0311636	4		-0.0314071	0.0314726	4		-0.235753	0.271119	4		0.0675331
YKL072W	34921	STB6	biological_process unknown	292	0.927683	4	16	0	-0.0965557	0.0536866	4		-0.0730178	0.0181807	4		-0.0945915	0.032122	4		-0.0360946	0.0166698	4		0.0677651
YKL221W	35070	MCH2	transport	293	0.927798	4	13	1	-0.207261	0.1373	4	1	-0.0303394	0.0160563	3		-0.0296876	0.0140864	3		-0.0324749	0.0210803	3		0.0679972
YDR051C	33987		biological_process unknown	294	0.92825	4	15	0	-0.0291989	0.0595413	3		-0.0020698	0.0327139	4		-0.0772556	0.0170969	4		-0.189292	0.211145	4		0.0682293
YGL231C	34598		biological_process unknown	295	0.928308	4	8	0	-0.0788811	0.00548753	2		-0.104609	0.0250666	2		-0.0601252	0.0312078	2		-0.0539496	0.0366578	2		0.0684614
YKL029C	34878	MAE1	pyruvate metabolism*	296	0.928437	4	16	0	-0.0304581	0.0552004	4		-0.0626901	0.0548916	4		-0.152076	0.0462895	4		-0.0517863	0.0263055	4		0.0686934
YJL110C	31313	GZF3	negative regulation of transcription from Pol II promoter*	297	0.928594	4	16	0	-0.0568714	0.038028	4		-0.0729701	0.0219332	4		-0.0962559	0.0441137	4		-0.0702352	0.0272047	4		0.0689255
YGL094C	34461	PAN2	mRNA processing*	298	0.928608	4	12	0	-0.0443101	0.040562	3		-0.0654549	0.0165523	3		-0.0993239	0.0304914	3		-0.0871871	0.0433352	3		0.0691576
YDR290W	33649	SWS1	biological_process unknown	299	0.928709	4	8	0	-0.0063183	0.000800007	2		0.0375586	0.0198778	2		-0.197266	0.0462275	2		-0.129813	0.0283777	2		0.0693896
YDL135C	33833	RDI1	actin filament organization*	300	0.928899	4	16	0	-0.0921663	0.052458	4		-0.0495993	0.0266286	4		-0.0834897	0.0326507	4		-0.0697664	0.0712204	4		0.0696217
YDR067C	34002		biological_process unknown	301	0.929016	4	15	0	0.00521712	0.0385572	3		-0.0445979	0.0105043	4		-0.0910904	0.0261651	4		-0.164045	0.115687	4		0.0698538
YJL095W	31328	BCK1	protein amino acid phosphorylation*	302	0.929283	4	16	0	-0.0250341	0.0357737	4		-0.0340742	0.0100497	4		-0.154585	0.067032	4		-0.079675	0.0304443	4		0.0700859
YDR142C	34076	PEX7	peroxisome organization and biogenesis*	303	0.929426	4	15	0	0.0580842	0.0524089	3		-0.105055	0.0278749	4		-0.159372	0.0584831	4		-0.0864087	0.0194134	4		0.0703179
YKL217W	35067	JEN1	lactate transport	304	0.929453	4	16	0	-0.111666	0.182557	4		-0.0397535	0.0337889	4		-0.0465842	0.0238365	4		-0.0946325	0.0544136	4		0.07055
YOR360C	31657	PDE2	cAMP-mediated signaling	305	0.929479	4	12	0	-0.124081	0.0844944	3		-0.0413172	0.0169574	3		-0.146529	0.0242538	3		0.019404	0.0429229	3		0.0707821
YMR306W	36450	FKS3	biological_process unknown	306	0.929479	4	16	0	-0.0440828	0.0412566	4		-0.110562	0.0232372	4		-0.0757931	0.0361556	4		-0.0620841	0.0455589	4		0.0710142
YJL036W	31386	SNX4	transport*	307	0.929515	4	16	0	-0.0407556	0.0438054	4		-0.0245551	0.0202992	4		-0.119945	0.0345687	4		-0.107112	0.0157162	4		0.0712462
YPL079W	32749	RPL21B	protein biosynthesis	308	0.929549	4	15	0	0.0284597	0.0357885	3		-0.106468	0.0251772	4		-0.138403	0.0450306	4		-0.0758133	0.0443327	4		0.0714783
YBR263W	33403	SHM1	one-carbon compound metabolism	309	0.929642	4	16	0	-0.0431544	0.0920004	4		-0.0152427	0.0279214	4		-0.0151222	0.0398518	4		-0.218305	0.289157	4		0.0717104
YJR129C	32607		biological_process unknown	310	0.929935	4	16	0	-0.0197526	0.101276	4		-0.0687365	0.0165282	4		-0.117647	0.0345063	4		-0.0844257	0.0162173	4		0.0719424
YDL053C	33750	PBP4	biological_process unknown	311	0.93011	4	16	0	-0.0356187	0.0478814	4		-0.0420733	0.0116542	4		-0.0315643	0.0338396	4		-0.180553	0.135262	4		0.0721745
YCL063W	33470	VAC17	vacuole inheritance	312	0.930133	4	8	0	-0.106375	0.0299886	2		-0.0143987	0.0260145	2		-0.14723	0.0539924	2		-0.0217047	0.026566	2		0.0724066
YJR150C	36940	DAN1	sterol transport	313	0.930282	4	16	0	-0.0158786	0.0433934	4		-0.0152785	0.0296254	4		-0.0375409	0.0340039	4		-0.220374	0.190538	4		0.0726387
YOR279C	32535	RFM1	transcriptional gene silencing	314	0.930424	4	8	0	-0.0990907	0.0668692	2		-0.0427533	0.0302572	2		-0.0809009	0.0328743	2		-0.0657155	0.027752	2		0.0728707
YNL077W	32999	APJ1	biological_process unknown	315	0.930437	4	16	0	-0.0357548	0.042121	4		-0.0622035	0.0229167	4		-0.100317	0.0447685	4		-0.0901288	0.0158032	4		0.0731028
YDR068W	34003	DOS2	biological_process unknown	316	0.930528	4	16	0	-0.0286698	0.0484286	4		-0.042208	0.01965	4		-0.0581177	0.0279332	4		-0.159017	0.127788	4		0.0733349
YCL001W	33409	RER1	ER to Golgi transport	317	0.93081	4	16	0	-0.0266806	0.0495117	4		0.00289417	0.0153369	4		-0.0367133	0.0507243	4		-0.2263	0.236882	4		0.073567
YDL049C	33746	KNH1	beta-1,6 glucan biosynthesis	318	0.930824	4	16	0	-0.0659011	0.027463	4		-0.0513638	0.0355775	4		-0.0685256	0.0410033	4		-0.100949	0.0373954	4		0.073799
YIL023C	31416		biological_process unknown	319	0.930861	4	16	0	-0.090288	0.0598121	4		-0.0330471	0.0234475	4		-0.0563457	0.0672377	4		-0.106901	0.0195545	4		0.0740311
YPL257W	31035		biological_process unknown	320	0.930865	4	16	0	0.0230373	0.0210652	4		-0.0832895	0.0266602	4		-0.129829	0.066732	4		-0.096485	0.0600429	4		0.0742632
YJR120W	36923		mitochondrion organization and biogenesis*	321	0.930978	4	16	0	-0.0896882	0.0429757	4		-0.0462704	0.0235598	4		-0.116108	0.0417588	4		-0.0340128	0.0304595	4		0.0744952
YDL131W	33828	LYS21	lysine biosynthesis, aminoadipic pathway	322	0.931094	4	16	0	-0.00711445	0.0480121	4		-0.0149306	0.0292923	4		-0.0469756	0.0482906	4		-0.216561	0.209641	4		0.0747273
YDR077W	34012	SED1	cell wall organization and biogenesis	323	0.931167	4	16	0	0.0135709	0.0247466	4		-0.0774125	0.0210592	4		-0.0737861	0.0301438	4		-0.147638	0.0857299	4		0.0749594
YCL051W	33458	LRE1	cell wall organization and biogenesis*	324	0.93118	4	16	0	-0.0788219	0.0590294	4		-0.0202412	0.0308057	4		-0.101002	0.0322303	4		-0.0851464	0.00659985	4		0.0751915
YCL036W	33443	GFD2	biological_process unknown	325	0.931239	4	16	0	-0.0823533	0.039438	4		-0.0425077	0.00780943	4		-0.100099	0.0714721	4		-0.059998	0.0374317	4		0.0754235
YGR068C	34698		biological_process unknown	326	0.931372	4	16	0	-0.0923731	0.0452154	4		-0.0546755	0.0237	4		-0.053035	0.0353614	4		-0.084302	0.0773854	4		0.0756556
YDR094W	34029			327	0.931663	4	16	0	-0.0826095	0.0456691	4		-0.0624409	0.0333843	4		-0.0378353	0.0450824	4		-0.100251	0.0367279	4		0.0758877
YNL065W	37213	AQR1	drug transport*	328	0.931965	4	16	0	-0.021084	0.0525903	4		-0.0346758	0.032689	4		-0.0368738	0.0300108	4		-0.189208	0.208233	4		0.0761197
YOL002C	31693	PHO36	biological_process unknown	329	0.931979	4	16	0	0.0142001	0.0436311	4		-0.0660299	0.0185414	4		-0.127703	0.0463572	4		-0.102249	0.0265282	4		0.0763518
YIL035C	31428	CKA1	protein amino acid phosphorylation*	330	0.932059	4	16	0	0.0483301	0.0684855	4		-0.11638	0.0184632	4		-0.0321822	0.0550384	4		-0.181203	0.0394114	4		0.0765839
YPL035C	32794			331	0.932136	4	15	0	0.0288607	0.0588135	3		-0.0508678	0.0424884	4		-0.0356906	0.0350544	4		-0.22341	0.307591	4		0.076816
YBR093C	33232	PHO5	phosphate metabolism*	332	0.93218	4	16	0	-0.0310381	0.0238348	4		-0.0625885	0.0286824	4		-0.0294089	0.0300832	4		-0.157883	0.123706	4		0.077048
YDL026W	33722			333	0.932223	4	16	0	-0.0736778	0.036546	4		-0.0551809	0.0148039	4		-0.0622831	0.0403483	4		-0.0895909	0.0387606	4		0.0772801
YKL023W	34872		biological_process unknown	334	0.932246	4	16	0	-0.0977669	0.0389134	4		-0.0354921	0.0254444	4		-0.0977814	0.0319427	4		-0.049594	0.023715	4		0.0775122
YBR200W	33340	BEM1	establishment of cell polarity (sensu Saccharomyces)*	335	0.932345	4	15	0	0.00711685	0.105222	3		-0.0683092	0.0365	4		-0.120966	0.0308573	4		-0.0980493	0.0314487	4		0.0777443
YMR130W	36571		biological_process unknown	336	0.932677	4	12	0	-0.0514441	0.04379	3		-0.0387736	0.0315783	3		-0.105312	0.0561302	3		-0.0832539	0.00620783	3		0.0779763
YGL028C	34396	SCW11	cytokinesis, completion of separation	337	0.932976	4	16	0	-0.0103582	0.0212944	4		-0.0982156	0.0197514	4		-0.0558034	0.0533515	4		-0.113128	0.027164	4		0.0782084
YML124C	36525	TUB3	mitotic chromosome segregation*	338	0.933091	4	16	0	-0.136957	0.0479425	4		-0.190071	0.0187239	4		-0.00557437	0.0393889	4		0.0555932	0.0518511	4		0.0784405
YDR317W	33676		biological_process unknown	339	0.93336	4	16	0	-0.0725112	0.0238203	4		-0.0378868	0.0279265	4		-0.093491	0.053686	4		-0.0719692	0.0474203	4		0.0786725
YIL112W	32271	HOS4	histone deacetylation*	340	0.933376	4	16	0	-0.162603	0.0310989	4		-0.073411	0.0275699	4		-0.00778356	0.0301269	4		-0.0319928	0.0200854	4		0.0789046
YIL001W	31393		biological_process unknown	341	0.933406	4	16	0	-0.0107979	0.0583272	4		-0.0736213	0.0257934	4		-0.126887	0.0420899	4		-0.0643544	0.0301166	4		0.0791367
YJL193W	31232		biological_process unknown	342	0.933453	4	16	0	-0.0399634	0.035196	4		-0.0654132	0.0334512	4		-0.0846999	0.0227643	4		-0.085384	0.0219002	4		0.0793688
YBR057C	33194	MUM2	premeiotic DNA synthesis	343	0.933574	4	12	0	-0.00696963	0.0316064	3		-0.0246006	0.0454694	3		-0.0638534	0.0648796	3		-0.179517	0.123407	3		0.0796008
YAL061W	30346		biological_process unknown	344	0.933583	4	8	0	-0.0438515	0.00505598	2		-0.0449326	0.0152703	2		-0.110666	0.0341516	2		-0.0754513	0.038137	2		0.0798329
YCL042W	33449		biological_process unknown	345	0.93367	4	8	0	-0.10641	0.0252177	2		-0.0246916	0.0087815	2		-0.0577237	0.00546494	2		-0.0857029	0.0130328	2		0.080065
YDR494W	34328	RSM28	biological_process unknown	346	0.93388	4	16	0	-0.117043	0.14257	4		-0.0561252	0.0364752	4		0.0156444	0.0563483	4		-0.116105	0.126396	4		0.0802971
YNL198C	32014			347	0.934082	4	16	0	-0.0199617	0.0490444	4		-0.0641753	0.0217073	4		-0.123878	0.0386981	4		-0.0647477	0.0436566	4		0.0805291
YNL089C	37378			348	0.934219	4	16	0	-0.0394455	0.0267413	4		-0.0150671	0.024011	4		-0.092	0.0317941	4		-0.125664	0.10172	4		0.0807612
YCR014C	33494	POL4	double-strand break repair*	349	0.934428	4	16	0	-0.0870744	0.0117247	4		-0.0257163	0.0484692	4		-0.0587525	0.0523487	4		-0.0997388	0.0602361	4		0.0809933
YML053C	30518		biological_process unknown	350	0.934525	4	8	0	-0.0175534	0.0273079	2		-0.0548117	0.0124987	2		-0.111658	0.0109137	2		-0.0868423	0.0160863	2		0.0812253
YPL145C	32107	KES1	vesicle-mediated transport*	351	0.934625	4	16	0	-0.0330399	0.0543317	4		-0.0572579	0.0233477	4		-0.126069	0.0236147	4		-0.0540746	0.00907888	4		0.0814574
YLR255C	35164			352	0.934628	4	16	0	-0.0555607	0.0159126	4		-0.0585395	0.0290987	4		-0.0924528	0.0352167	4		-0.0638756	0.0214785	4		0.0816895
YGL115W	34482	SNF4	regulation of transcription from Pol II promoter*	353	0.934947	4	16	0	0.0243726	0.039685	4		-0.00946549	0.0164402	4		-0.0953978	0.019441	4		-0.188572	0.031835	4		0.0819216
YDL034W	33730			354	0.934988	4	16	0	-0.0259352	0.028899	4		-0.0359558	0.0162111	4		-0.0909634	0.0311794	4		-0.116033	0.0389093	4		0.0821536
YKL167C	35017	MRP49	protein biosynthesis	355	0.934996	4	16	0	-0.0346417	0.0416977	4		-0.0265344	0.0150896	4		-0.127838	0.0400141	4		-0.0798378	0.021916	4		0.0823857
YAL058W	30349	CNE1	ER-associated protein catabolism	356	0.935073	4	8	0	0.00460474	0.0209811	2		-0.019717	0.00545151	2		-0.106616	0.0399074	2		-0.146793	0.0329499	2		0.0826178
YNL144C	32932		biological_process unknown	357	0.935128	4	16	0	0.0458379	0.0138296	4		-0.098141	0.0401466	4		-0.117525	0.0522771	4		-0.0984602	0.0177053	4		0.0828498
YNR040W	35415		biological_process unknown	358	0.935176	4	16	0	-0.0739091	0.0279146	4		-0.070852	0.0417431	4		-0.0837682	0.0501315	4		-0.0395549	0.0494563	4		0.0830819
YMR245W	30831			359	0.935251	4	12	0	0.0427557	0.041764	3		-0.0410766	0.00346417	3		-0.180878	0.0419582	3		-0.0885606	0.0409036	3		0.083314
YJR047C	36845	ANB1	translational initiation	360	0.93527	4	8	0	-0.0427036	0.0477066	2		-0.0885362	0.0216157	2		-0.0845615	0.0477042	2		-0.0518787	0.000601555	2		0.0835461
YBL104C	33132		biological_process unknown	361	0.935382	4	16	0	-0.0218704	0.0342088	4		-0.0803038	0.0161782	4		-0.100043	0.0435484	4		-0.0649823	0.033355	4		0.0837781
YMR007W	30582			362	0.935487	4	8	0	0.0531282	0.0928804	2		-0.104074	0.0198871	2		-0.105379	0.0061331	2		-0.110428	0.0115464	2		0.0840102
YNL211C	32001		biological_process unknown	363	0.93568	4	16	0	-0.019298	0.0613304	4		-0.0800168	0.0409623	4		-0.104723	0.0385549	4		-0.0618875	0.0664728	4		0.0842423
YPL132W	36479	COX11	aerobic respiration	364	0.935728	4	16	0	-0.14006	0.0846241	4		-0.0727311	0.0251128	4		-0.0274656	0.0347665	4		-0.0254644	0.0346966	4		0.0844744
YJL073W	31350	JEM1	protein folding*	365	0.935794	4	16	0	0.00362215	0.0326912	4		-0.0975161	0.068178	4		-0.103455	0.0890616	4		-0.0680907	0.0728169	4		0.0847064
YJL053W	31370	PEP8	protein-Golgi retention*	366	0.935796	4	16	0	-0.0177643	0.0606746	4		-0.0612632	0.0250922	4		-0.0660501	0.0391692	4		-0.120354	0.0144138	4		0.0849385
YCL069W	33476		biological_process unknown	367	0.935856	4	16	0	-0.0397464	0.018027	4		-0.0346217	0.0186657	4		-0.12155	0.0523983	4		-0.0692562	0.0167807	4		0.0851706
YJR096W	36908		arabinose metabolism*	368	0.935903	4	16	0	-0.0841231	0.0158887	4		-0.0733522	0.0267082	4		-0.0577977	0.0522939	4		-0.0497	0.0295033	4		0.0854026
YBR043C	33180	AQR2	biological_process unknown	369	0.935963	4	16	0	0.0139437	0.0452444	4		0.00360976	0.0117486	4		-0.0245618	0.0415293	4		-0.25771	0.307136	4		0.0856347
YOR031W	31807	CRS5	response to metal ion	370	0.935988	4	16	0	-0.0508521	0.131508	4		-0.0562705	0.029371	4		-0.12641	0.086329	4		-0.0310787	0.0383471	4		0.0858668
YDL071C	33768			371	0.935995	4	16	0	-0.0168207	0.0214923	4		-0.0102641	0.0176416	4		-0.039067	0.0485715	4		-0.198429	0.220177	4		0.0860989
YOR024W	31800			372	0.93611	4	16	0	-0.00771888	0.0586119	4		-0.0611059	0.0254664	4		-0.165268	0.0504688	4		-0.0299967	0.0325064	4		0.0863309
YGR142W	34772	BTN2	intracellular protein transport*	373	0.936121	4	16	0	-0.0281317	0.0322474	4		-0.055244	0.0536601	4		-0.106188	0.0470433	4		-0.0744797	0.0328012	4		0.086563
YGR217W	34847	CCH1	calcium ion transport	374	0.936141	4	9	1	-0.0961883	0.116151	3	1	-0.0405394	0.00648448	2		-0.0765098	0.0435928	2		-0.0507194	0.0146938	2		0.0867951
YDL054C	33751	MCH1	transport	375	0.936227	4	16	0	-0.0390149	0.0401658	4		-0.0302916	0.0257984	4		-0.0266358	0.0232568	4		-0.167648	0.111142	4		0.0870272
YJL153C	31272	INO1	myo-inositol metabolism	376	0.936533	4	8	0	-0.00533465	0.0206373	2		-0.0542904	0.0343957	2		-0.119264	0.0314309	2		-0.0833936	0.0452716	2		0.0872592
YJR108W	32586	ABM1	biological_process unknown	377	0.936634	4	15	0	-0.0307698	0.0765184	3		-0.0656262	0.0325388	4		-0.0997618	0.0185536	4		-0.0656933	0.0171299	4		0.0874913
YKL208W	35058	CBT1	mRNA processing*	378	0.936892	4	14	0	-0.142055	0.0524639	2		0.000692567	0.0296189	4		-0.056916	0.0255299	4		-0.0624726	0.0282779	4		0.0877234
YBR036C	33173	CSG2	calcium ion homeostasis	379	0.936898	4	16	0	-0.0298016	0.0303955	4		-0.0108155	0.0241329	4		-0.0278642	0.0666054	4		-0.192243	0.180391	4		0.0879554
YCL010C	33418	SGF29	histone acetylation	380	0.9369	4	16	0	-0.0757094	0.0213089	4		-0.0804283	0.0350554	4		-0.0513161	0.0459022	4		-0.0532595	0.137462	4		0.0881875
YOL116W	36266	MSN1	hyperosmotic response	381	0.936922	4	15	0	-0.0915467	0.0539498	3		-0.0319348	0.0187948	4		-0.0551621	0.0390083	4		-0.0819772	0.0374372	4		0.0884196
YJL105W	37099	SET4	biological_process unknown	382	0.93696	4	16	0	-0.0993595	0.031506	4		-0.0792671	0.0290752	4		-0.0940322	0.0475419	4		0.0122003	0.016538	4		0.0886517
YOR214C	32470		biological_process unknown	383	0.937186	4	16	0	-0.0525835	0.0533801	4		-0.0371738	0.00608831	4		-0.0880536	0.0149202	4		-0.0816825	0.0142144	4		0.0888837
YKL105C	34955		biological_process unknown	384	0.937242	4	16	0	-0.14151	0.0290067	4		-0.0489798	0.0284074	4		-0.0273315	0.0237854	4		-0.0414318	0.024374	4		0.0891158
YDR520C	34354		biological_process unknown	385	0.937246	4	16	0	0.036558	0.105527	4		-0.0540119	0.0444229	4		-0.102239	0.0251403	4		-0.139546	0.0309463	4		0.0893479
YNR020C	35395		biological_process unknown	386	0.937277	4	16	0	-0.0951055	0.0916903	4		-0.00325276	0.0469144	4		-0.0998297	0.0411589	4		-0.0609162	0.0318683	4		0.0895799
YCR049C	35773			387	0.937293	4	16	0	-0.0706293	0.0444864	4		-0.0205379	0.036913	4		-0.091933	0.0633901	4		-0.0759351	0.0403839	4		0.089812
YML003W	30573		biological_process unknown	388	0.937361	4	8	0	0.0580713	0.0717013	2		-0.08062	0.0296694	2		-0.136617	0.00326866	2		-0.0995814	0.0162469	2		0.0900441
YGR201C	36590		biological_process unknown	389	0.937482	4	16	0	-0.058884	0.0389499	4		-0.0571731	0.024387	4		-0.07869	0.0549055	4		-0.0634822	0.058441	4		0.0902762
YDR483W	34317	KRE2	O-linked glycosylation*	390	0.937559	4	16	0	-0.109603	0.0648692	4		-0.0498006	0.0199859	4		-0.0387756	0.0295447	4		-0.0597221	0.0751301	4		0.0905082
YJR092W	32569	BUD4	bud site selection*	391	0.937785	4	16	0	-0.11198	0.0332455	4		-0.0708786	0.0203288	4		-0.00425572	0.0454757	4		-0.0698249	0.0359333	4		0.0907403
YMR273C	30859	ZDS1	establishment of cell polarity (sensu Saccharomyces)*	392	0.937832	4	16	0	-0.0279333	0.0560142	4		-0.0659769	0.030199	4		-0.100099	0.0515648	4		-0.0627278	0.0378712	4		0.0909724
YDR126W	34060	SWF1	biological_process unknown	393	0.937871	4	8	0	-0.24124	0.0650697	2		-0.0993634	0.0160115	2		0.0481858	0.0233056	2		0.0358442	0.024845	2		0.0912045
YCL022C	36874			394	0.937941	4	16	0	-0.0467722	0.0399124	4		0.00855646	0.00909526	4		-0.0349863	0.0647789	4		-0.183073	0.175125	4		0.0914365
YJL107C	31316		biological_process unknown	395	0.938003	4	16	0	-0.0349364	0.0509668	4		-0.0391839	0.0292158	4		-0.116667	0.0247176	4		-0.0652213	0.0151232	4		0.0916686
YPR124W	35539	CTR1	protein biosynthesis*	396	0.938078	4	15	0	-0.0253108	0.0340373	3		-0.106515	0.0592856	4		-0.0163126	0.0374633	4		-0.107552	0.0278225	4		0.0919007
YKL150W	35000	MCR1	response to oxidative stress*	397	0.938201	4	16	0	0.0145207	0.0544613	4		-0.111928	0.0171301	4		-0.0403858	0.0334325	4		-0.117373	0.0219372	4		0.0921327
YML050W	30521		biological_process unknown	398	0.93821	3	6	0					-0.0133601	0.0234553	2		-0.114461	0.010107	2		-0.0635231	0.0160971	2		0.0923648
YGR225W	35878	AMA1	sporulation (sensu Saccharomyces)*	399	0.938265	4	8	0	-0.118956	0.00707096	2		-0.0196736	0.0293316	2		-0.0194859	0.00228781	2		-0.0967764	0.00578642	2		0.0925969
YAL005C	30403	SSA1	protein folding*	400	0.938356	4	8	0	0.0021682	0.00519373	2		-0.0261712	0.0122461	2		-0.12656	0.0214439	2		-0.103942	0.00519708	2		0.092829
YOR144C	32400	ELG1	negative regulation of DNA transposition*	401	0.938412	4	16	0	-0.0579236	0.0143041	4		-0.0272989	0.0541333	4		-0.0840347	0.0400295	4		-0.0850062	0.0282858	4		0.093061
YKR018C	35089		biological_process unknown	402	0.938421	4	16	0	-0.0866679	0.0498946	4		-0.0368803	0.0260694	4		-0.0974354	0.0483908	4		-0.0332425	0.0292838	4		0.0932931
YPL261C	31032			403	0.938565	4	16	0	-0.0816304	0.0207426	4		-0.0582635	0.034421	4		-0.0380004	0.040889	4		-0.0757182	0.0313223	4		0.0935252
YDR162C	33520	NBP2	biological_process unknown	404	0.938565	3	9	0					0.00531777	0.0249057	3		-0.0863483	0.0204709	3		-0.109178	0.00851285	3		0.0937573
YMR166C	30749		transport	405	0.938644	4	8	0	-0.0631143	0.00272451	2		-0.0351415	0.00834282	2		-0.0904107	0.0114581	2		-0.0646074	0.0196958	2		0.0939893
YGR184C	34814	UBR1	protein monoubiquitination*	406	0.938741	4	16	0	-0.0874865	0.0525266	4		-0.0212217	0.0473314	4		-0.06327	0.0480512	4		-0.0808826	0.0157368	4		0.0942214
YMR037C	37117	MSN2	response to stress*	407	0.938788	4	16	0	-0.0888373	0.0137404	4		-0.0550486	0.0240827	4		-0.0471484	0.0377779	4		-0.0616273	0.0195537	4		0.0944535
YCL025C	33432	AGP1	amino acid transport	408	0.938888	4	14	0	-0.0344759	0.0079375	2		-0.0409886	0.0447665	4		-0.0752417	0.0499177	4		-0.101532	0.0914298	4		0.0946855
YMR011W	30586	HXT2	hexose transport	409	0.938907	4	8	0	0.0545769	0.0491157	2		-0.0968422	0.0430347	2		-0.0968041	0.0101193	2		-0.113086	0.0140565	2		0.0949176
YNL300W	36470		biological_process unknown	410	0.938925	4	12	0	-0.0835513	0.0448099	3		-0.0827908	0.0218439	3		-0.0652515	0.0237645	3		-0.0204844	0.0454636	3		0.0951497
YIL116W	32275	HIS5	histidine biosynthesis	411	0.938949	4	14	0	-0.0542029	0.0858175	2		-0.0859189	0.0463299	4		-0.064069	0.0231422	4		-0.0477851	0.015033	4		0.0953818
YPR146C	35561			412	0.939114	4	8	0	-0.100967	0.0415207	2		-0.047132	0.0365081	2		-0.0486002	0.0842849	2		-0.0545747	0.0400187	2		0.0956138
YOL068C	31760	HST1	transcriptional gene silencing	413	0.939128	4	16	0	0.0206235	0.034482	4		-0.0863472	0.0184756	4		-0.0978832	0.015796	4		-0.0876085	0.0122985	4		0.0958459
YOR352W	31649		biological_process unknown	414	0.939132	4	16	0	-0.0467438	0.126741	4		-0.0350695	0.0259592	4		-0.113448	0.0447505	4		-0.0559371	0.0708018	4		0.096078
YDR358W	34195	GGA1	Golgi to vacuole transport	415	0.939144	4	15	0	-0.038904	0.102143	3		-0.0979867	0.022938	4		-0.0122521	0.0353375	4		-0.102003	0.0370764	4		0.09631
YLR453C	36056	RIF2	telomerase-dependent telomere maintenance	416	0.939271	4	16	0	-0.0948838	0.0525991	4		-0.0811301	0.0194486	4		-0.0628068	0.024187	4		-0.0117831	0.0280556	4		0.0965421
YNL314W	31130	DAL82	transcription initiation from Pol II promoter*	417	0.93928	4	14	0	-0.0392834	0.0413164	2		-0.0295429	0.0159315	4		-0.0909862	0.036505	4		-0.0907548	0.041489	4		0.0967742
YLL029W	31517		biological_process unknown	418	0.93931	4	8	0	-0.0917683	0.0537047	2		-0.0412436	0.00567197	2		-0.060458	0.0409167	2		-0.0569691	0.000104263	2		0.0970063
YPR028W	35447	YOP1	membrane organization and biogenesis	419	0.939318	4	16	0	-0.0858847	0.0394567	4		-0.0682334	0.0126479	4		-0.045991	0.0365849	4		-0.0502961	0.0406224	4		0.0972383
YCL023C	33430			420	0.93953	4	16	0	-0.0238808	0.0644982	4		-0.0100805	0.0247829	4		-0.0317403	0.0413974	4		-0.183801	0.223148	4		0.0974704
YMR012W	30587	CLU1	translational initiation*	421	0.939553	4	8	0	0.111742	0.0996813	2		-0.0824603	0.0522398	2		-0.148977	0.0145232	2		-0.129708	0.0288863	2		0.0977025
YNL097C	37234	PHO23	chromatin modification	422	0.93958	4	15	0	0.0297151	0.012901	3		-0.0870323	0.0183764	4		-0.0845424	0.0155294	4		-0.107431	0.0302225	4		0.0979346
YOR018W	31794	ROD1	response to drug	423	0.939725	4	16	0	-0.00245998	0.0173218	4		-0.0715282	0.0183659	4		-0.0994498	0.0587235	4		-0.0752354	0.0362675	4		0.0981666
YBR104W	33243	YMC2	transport	424	0.939745	4	16	0	0.0302271	0.0127472	4		-0.0336619	0.0140997	4		-0.0112006	0.0321317	4		-0.233952	0.260198	4		0.0983987
YNL305C	31139		biological_process unknown	425	0.939767	4	8	0	-0.0250473	0.0152504	2		-0.0433756	0.0297648	2		-0.0885687	0.0134754	2		-0.0915003	0.0360931	2		0.0986308
YNL111C	37382	CYB5	sterol biosynthesis	426	0.939804	4	16	0	-0.0126286	0.0722783	4		-0.0756736	0.0169625	4		-0.0974386	0.0495333	4		-0.0625941	0.0237228	4		0.0988628
YBR283C	35731	SSH1	cotranslational membrane targeting	427	0.939826	4	11	0	-0.109784	0.0698693	2		-0.00748396	0.0353612	3		-0.0802651	0.0425897	3		-0.0507089	0.0182375	3		0.0990949
YCL007C	33415	CWH36	cell wall organization and biogenesis	428	0.939831	3	6	1					0.126086	0.00473686	2		-0.0891203	0.00152468	2		-0.223132	0.00181695	2	1	0.099327
YER007W	30329	PAC2	post-chaperonin tubulin folding pathway*	429	0.939874	4	16	0	-0.00343375	0.0220999	4		-0.0724143	0.0331502	4		-0.13395	0.00461287	4		-0.0382384	0.0153658	4		0.0995591
YNL057W	33017			430	0.940017	4	16	0	0.0220983	0.0353923	4		-0.0471441	0.0250083	4		-0.0179369	0.0188593	4		-0.204445	0.165081	4		0.0997911
YJR003C	37308		biological_process unknown	431	0.94002	4	16	0	-0.0370717	0.0405436	4		-0.0559588	0.0122649	4		-0.121607	0.0469495	4		-0.0327781	0.0295384	4		0.100023
YIL045W	31438	PIG2	biological_process unknown	432	0.940048	4	16	0	-0.0377157	0.0103081	4		-0.00729939	0.0259832	4		-0.089881	0.0337025	4		-0.1124	0.0152694	4		0.100255
YDR505C	34339	PSP1	biological_process unknown	433	0.940144	4	16	0	-0.0530558	0.052049	4		-0.0477196	0.0339479	4		-0.103432	0.0453361	4		-0.0426814	0.032632	4		0.100487
YCR051W	35775		biological_process unknown	434	0.940155	4	16	0	-0.0844099	0.0380388	4		-0.00740208	0.0490774	4		-0.0972466	0.0772562	4		-0.0577852	0.0523227	4		0.100719
YKR064W	35135		biological_process unknown	435	0.940162	4	16	0	-0.0393643	0.0442504	4		-0.0466249	0.0282877	4		-0.0904077	0.0234026	4		-0.0704151	0.0146609	4		0.100951
YKL148C	34998	SDH1	tricarboxylic acid cycle*	436	0.940186	4	15	0	-0.0237164	0.0568362	3		-0.273799	0.0187072	4		0.0488311	0.0387477	4		0.00197357	0.0356008	4		0.101184
YJR154W	32632		biological_process unknown	437	0.940189	4	16	0	0.0456026	0.08925	4		-0.0683094	0.023282	4		-0.0385313	0.0721037	4		-0.185459	0.197619	4		0.101416
YMR152W	30733	YIM1	mitochondrial processing	438	0.9402	4	16	0	-0.00933502	0.0617055	4		-0.0479748	0.0265054	4		-0.100656	0.0682288	4		-0.0886838	0.0380216	4		0.101648
YDL236W	33933	PHO13	protein amino acid dephosphorylation*	439	0.94034	4	16	0	-0.00298402	0.0498382	4		-0.0677505	0.0155243	4		-0.068605	0.00471755	4		-0.106715	0.0253504	4		0.10188
YDR144C	34078	MKC7	proteolysis and peptidolysis	440	0.940484	4	16	0	-0.0501836	0.0448243	4		-0.0471023	0.0109164	4		-0.0796511	0.0597929	4		-0.0685063	0.0346351	4		0.102112
YAL022C	30386	FUN26	nucleoside transport	441	0.940573	4	8	0	-0.0345963	0.0492787	2		-0.0158352	0.0015406	2		-0.109373	0.0374746	2		-0.0852601	0.00354371	2		0.102344
YJL166W	31259	QCR8	aerobic respiration*	442	0.940609	4	16	0	-0.0488757	0.0497118	4		-0.0174805	0.035244	4		-0.0753788	0.085993	4		-0.103174	0.0453807	4		0.102576
YNL255C	31189	GIS2	intracellular signaling cascade	443	0.940712	4	16	0	-0.0123465	0.041956	4		-0.0243688	0.0126609	4		-0.124013	0.066632	4		-0.0837451	0.027189	4		0.102808
YIL157C	32316		biological_process unknown	444	0.940797	4	16	0	-0.0230094	0.0543848	4		-0.0939177	0.0167565	4		-0.0466011	0.02517	4		-0.0805843	0.0413678	4		0.10304
YCR006C	33486			445	0.940835	4	16	0	-0.0458912	0.0791547	4		-0.0426911	0.0149361	4		-0.107347	0.0330376	4		-0.0480211	0.0171873	4		0.103272
YNR041C	35416	COQ2	ubiquinone metabolism	446	0.940911	4	16	0	-0.108922	0.0170982	4		-0.0385898	0.0397428	4		-0.0562509	0.0293717	4		-0.0398625	0.0368477	4		0.103504
YDR488C	34322	PAC11	microtubule-based process	447	0.940969	4	16	0	-0.0215282	0.0560886	4		-0.0655945	0.0201928	4		-0.0712049	0.0370448	4		-0.0850545	0.0738462	4		0.103736
YLR438W	36042	CAR2	arginine catabolism	448	0.940989	4	16	0	-0.0677747	0.0234532	4		-0.0446911	0.03307	4		-0.0812461	0.0467085	4		-0.0495835	0.020127	4		0.103968
YNL218W	31994	MGS1	DNA replication*	449	0.941039	4	8	0	-0.0196478	0.0131251	2		-0.0281808	0.00112899	2		-0.104651	0.0515261	2		-0.0906022	0.0048718	2		0.104201
YBR119W	33258	MUD1	nuclear mRNA splicing, via spliceosome	450	0.94107	4	11	0	-0.0456631	0.0408279	2		-0.0432459	0.0223645	3		-0.0402316	0.0148776	3		-0.113811	0.0939306	3		0.104433
YDR389W	34225	SAC7	small GTPase mediated signal transduction*	451	0.941092	4	16	0	-0.0912588	0.0450633	4		-0.0251485	0.0268606	4		-0.0335003	0.0406841	4		-0.0929509	0.0312456	4		0.104665
YNL074C	37221	MLF3	response to drug	452	0.941092	4	12	0	-0.0316779	0.011605	3		-0.0259451	0.0236143	3		-0.0863311	0.0311131	3		-0.0989021	0.0667954	3		0.104897
YIL028W	31421			453	0.941184	4	12	0	-0.136154	0.0827249	3		-0.0384606	0.0269273	3		-0.013755	0.0263933	3		-0.054098	0.0133447	3		0.105129
YDR435C	34271	PPM1	C-terminal protein amino acid methylation	454	0.941205	4	11	0	0.0579799	0.000108197	2		-0.0865333	0.059121	3		-0.165911	0.0294789	3		-0.0479114	0.0033285	3		0.105361
YDR399W	34235	HPT1	purine nucleotide biosynthesis	455	0.941205	4	15	0	-0.024321	0.0904458	3		-0.0727642	0.0193164	4		-0.0777166	0.0635109	4		-0.0675735	0.0160793	4		0.105593
YDR015C	33954			456	0.941213	4	16	0	-0.152878	0.0645419	4		0.00118237	0.0279548	4		-0.0715053	0.052055	4		-0.0191411	0.0215071	4		0.105825
YOR187W	32443	TUF1	translational elongation	457	0.941296	3	6	0					-0.0848178	0.0677787	2		-0.0711953	0.0486486	2		-0.0254811	0.0536215	2		0.106057
YMR126C	36567	DLT1	biological_process unknown	458	0.941404	4	16	0	-0.124529	0.0473539	4		-0.00941235	0.0111896	4		-0.0547207	0.0307515	4		-0.0528707	0.0463956	4		0.106289
YLR303W	35211	MET17	methionine metabolism	459	0.941656	4	16	0	-0.0368745	0.0356713	4		-0.0481558	0.0322587	4		-0.086613	0.0215962	4		-0.068819	0.0357894	4		0.106521
YDL050C	33747			460	0.941671	4	16	0	-0.0499806	0.0240531	4		-0.0204917	0.0193949	4		-0.0825903	0.0512095	4		-0.0873351	0.103455	4		0.106753
YML081C-A	36068	ATP18	ATP synthesis coupled proton transport	461	0.941687	4	16	0	-0.0577883	0.0514509	4		-0.0463786	0.0253656	4		-0.0759434	0.0400512	4		-0.0602175	0.0176672	4		0.106985
YHL026C	30937		biological_process unknown	462	0.941703	4	16	0	-0.0852028	0.0565176	4		-0.0402742	0.0214478	4		-0.0593108	0.0595505	4		-0.0554754	0.0357282	4		0.107217
YPL234C	31058	TFP3	vacuolar acidification	463	0.941709	4	15	0	0.0816956	0.00728476	3		-0.241658	0.0805278	4		0.0471358	0.0310394	4		-0.12741	0.0228922	4		0.10745
YGR282C	35934	BGL2	cell wall organization and biogenesis	464	0.941752	4	16	0	0.0122618	0.0297205	4		-0.0604089	0.0193318	4		-0.0416217	0.0173087	4		-0.150287	0.0350118	4		0.107682
YKL051W	34900	SFK1	actin cytoskeleton organization and biogenesis*	465	0.941778	4	16	0	-0.0596026	0.0636537	4		-0.0582749	0.0357356	4		-0.0677778	0.0138022	4		-0.0542868	0.0225235	4		0.107914
YML019W	30554	OST6	protein complex assembly*	466	0.94183	4	8	0	-0.0101089	0.0831978	2		-0.11743	0.0134996	2		-0.0920442	0.0247383	2		-0.0201405	0.00772724	2		0.108146
YJL150W	31275			467	0.941917	4	8	0	-0.00214512	0.127426	2		-0.0880387	0.0175231	2		-0.071955	0.0111387	2		-0.0772144	0.00827879	2		0.108378
YMR304C-A	30893			468	0.941994	4	16	0	0.0118142	0.0762561	4		-0.107625	0.0653218	4		-0.124864	0.0910351	4		-0.0183525	0.0333753	4		0.10861
YOL004W	31695	SIN3	regulation of transcription from Pol II promoter*	469	0.942047	4	11	0	0.0442062	0.107668	2		-0.158767	0.0354946	3		0.0413308	0.0351978	3		-0.16557	0.0773649	3		0.108842
YFR015C	35694	GSY1	glycogen metabolism	470	0.942092	4	16	0	-0.0698497	0.0383036	4		-0.0463261	0.0403655	4		-0.0661579	0.0521671	4		-0.0562772	0.0282283	4		0.109074
YKL011C	34860	CCE1	DNA recombination	471	0.942121	4	16	0	-0.0417439	0.0201556	4		-0.0398243	0.0128862	4		-0.0850976	0.0337121	4		-0.0718205	0.0307352	4		0.109306
YJL208C	31217	NUC1	DNA recombination*	472	0.942246	4	16	0	0.00508162	0.0294484	4		-0.099264	0.0131998	4		-0.0807642	0.0288771	4		-0.0630097	0.0370318	4		0.109538
YNR008W	35383	LRO1	triacylglycerol biosynthesis*	473	0.942369	4	16	0	-0.0654201	0.0101707	4		-0.0503693	0.0432161	4		-0.0766602	0.0468098	4		-0.0449852	0.0375485	4		0.10977
YKL041W	34890	VPS24	late endosome to vacuole transport	474	0.94245	4	16	0	-0.0205812	0.0553637	4		0.0056101	0.027722	4		-0.00466161	0.044704	4		-0.217455	0.0228371	4		0.110002
YDL129W	33826		biological_process unknown	475	0.942493	4	16	0	-0.0538271	0.0304668	4		-0.0247696	0.0332053	4		-0.019613	0.0467916	4		-0.138698	0.201961	4		0.110234
YKL065C	34914	YET1	biological_process unknown	476	0.942586	4	15	0	-0.162947	0.0304978	3		0.0100995	0.0413241	4		-0.0779109	0.0133333	4		-0.00575169	0.0104278	4		0.110466
YBR046C	33183	ZTA1	biological_process unknown	477	0.942667	4	16	0	-0.048549	0.0353443	4		0.020358	0.0354627	4		-0.0102289	0.0342847	4		-0.197749	0.257596	4		0.110699
YBL011W	33037	SCT1	phospholipid biosynthesis	478	0.942704	4	16	0	-0.0175105	0.0109273	4		0.00827615	0.0128601	4		-0.00967445	0.0439402	4		-0.217101	0.23019	4		0.110931
YBR264C	33404	YPT10	Golgi organization and biogenesis	479	0.942906	4	16	0	-0.0090461	0.036399	4		-0.00408361	0.0126487	4		0.0100926	0.0707035	4		-0.232119	0.33202	4		0.111163
YNL196C	32016		biological_process unknown	480	0.942984	4	16	0	0.0339932	0.0666467	4		-0.026458	0.0921481	4		-0.177501	0.0267349	4		-0.0648576	0.0181015	4		0.111395
YGR035C	34665		biological_process unknown	481	0.943128	4	16	0	-0.0486692	0.0469566	4		-0.0299055	0.0208318	4		-0.0669343	0.0373893	4		-0.0887031	0.0249218	4		0.111627
YJL154C	31271	VPS35	protein-Golgi retention*	482	0.943288	4	16	0	-0.0653779	0.0375235	4		0.00603836	0.0211736	4		-0.0835336	0.0597311	4		-0.0906608	0.0231526	4		0.111859
YPL165C	32087	SET6	biological_process unknown	483	0.943309	4	16	0	-0.0746171	0.0431022	4		-0.0361765	0.0336004	4		-0.0617445	0.0266539	4		-0.0609095	0.0387259	4		0.112091
YJL055W	31368		biological_process unknown	484	0.943471	4	16	0	-0.0543706	0.0233135	4		-0.0740396	0.0400073	4		-0.0480132	0.0543897	4		-0.0563362	0.0588885	4		0.112323
YNL203C	32010			485	0.943532	4	8	0	-0.0493669	0.0504803	2		-0.0423414	0.00581117	2		-0.12407	0.0641413	2		-0.0167202	0.0180391	2		0.112555
YMR070W	36203	MOT3	transcription	486	0.943536	4	16	0	-0.0840344	0.080544	4		-0.0519771	0.030098	4		-0.0718313	0.0176658	4		-0.024639	0.0349258	4		0.112787
YBR033W	33170	EDS1	biological_process unknown	487	0.943558	4	16	0	-0.035322	0.0269278	4		-0.0405397	0.04314	4		0.00493245	0.0434713	4		-0.16146	0.16018	4		0.113019
YIR030C	37304	DCG1	nitrogen metabolism	488	0.943562	4	16	0	-0.0748679	0.0525968	4		-0.0462835	0.0262942	4		-0.08066	0.0141343	4		-0.0305614	0.0631415	4		0.113251
YOR253W	32509	NAT5	protein amino acid acetylation	489	0.943583	4	8	0	-0.0254697	0.0193925	2		-0.029942	0.0162672	2		-0.0942678	0.0337895	2		-0.0826041	0.00625978	2		0.113483
YPL034W	37341		biological_process unknown	490	0.943674	4	16	0	-0.000536644	0.0411874	4		-0.00247516	0.0273391	4		-0.0156988	0.0409943	4		-0.213186	0.284989	4		0.113715
YNL115C	37241		biological_process unknown	491	0.943728	4	16	0	-0.0855488	0.0281849	4		-0.0350818	0.0349041	4		-0.0698651	0.0471106	4		-0.0411751	0.0209894	4		0.113948
YKL175W	35025	ZRT3	zinc ion homeostasis*	492	0.943791	4	16	0	-0.0677788	0.0543444	4		-0.0317508	0.00826217	4		-0.0868853	0.0276669	4		-0.0449866	0.0317091	4		0.11418
YOR237W	32493	HES1	steroid biosynthesis	493	0.943795	4	8	0	-0.0857678	0.000786238	2		-0.0789184	0.0142159	2		-0.0234984	0.03684	2		-0.0432025	0.00352125	2		0.114412
YDR157W	33515			494	0.943855	4	12	0	-0.0181735	0.0400359	3		-0.0470359	0.0379179	3		-0.119458	0.0124952	3		-0.0464616	0.024904	3		0.114644
YGR066C	34696		biological_process unknown	495	0.943916	4	16	0	-0.109125	0.077746	4		0.00615384	0.0377569	4		-0.0278189	0.038869	4		-0.100084	0.0488389	4		0.114876
YPR065W	35484	ROX1	negative regulation of transcription from Pol II promoter	496	0.943988	4	16	0	-0.0958614	0.0579804	4		-0.0522128	0.0263721	4		-0.0647475	0.0275008	4		-0.0177447	0.0266519	4		0.115108
YHR103W	31931	SBE22	cell wall organization and biogenesis	497	0.944006	4	16	0	-0.0609945	0.0411899	4		-0.0833514	0.0106711	4		-0.0600261	0.0370887	4		-0.0261208	0.00198948	4		0.11534
YBR100W	33239			498	0.944129	4	16	0	0.0215105	0.0681468	4		-0.0200461	0.0365686	4		-0.0209856	0.0263358	4		-0.210451	0.259479	4		0.115572
YJR078W	32556	BNA2	nicotinamide adenine dinucleotide biosynthesis	499	0.944275	4	16	0	-0.0399285	0.0294157	4		-0.0089188	0.0118645	4		-0.0767241	0.0607559	4		-0.10378	0.110505	4		0.115804
YOR333C	31630			500	0.944287	4	16	0	0.0913276	0.0683204	4		-0.0572441	0.0321834	4		-0.166822	0.0835025	4		-0.0965631	0.0420693	4		0.116036
YAL007C	30401	ERP2	ER to Golgi transport	501	0.944368	4	8	0	-0.0198813	0.0332457	2		-0.0349635	0.0106854	2		-0.0807477	0.00865189	2		-0.0933628	0.00437025	2		0.116268
YBR289W	37175	SNF5	chromatin modeling	502	0.944468	3	9	2					-0.0980952	0.0809629	3	1	-0.148767	0.0677886	3	1	0.0754629	0.0266395	3		0.1165
YBR187W	33327		biological_process unknown	503	0.944521	4	16	0	-0.0376346	0.0356613	4		-0.0101474	0.0248562	4		-0.132446	0.0333888	4		-0.0480802	0.0117911	4		0.116732
YCR032W	37181	BPH1	response to pH	504	0.944631	4	16	0	0.0293509	0.0401867	4		-0.0425449	0.00665143	4		-0.10114	0.0497209	4		-0.113508	0.00899693	4		0.116964
YJR140C	36934	HIR3	G1/S-specific transcription in mitotic cell cycle	505	0.944658	4	16	0	0.0323092	0.0254585	4		-0.0846164	0.0677151	4		-0.0732592	0.0435105	4		-0.102162	0.0840332	4		0.117197
YOR208W	32464	PTP2	signal transduction during conjugation with cellular fusion*	506	0.944752	4	16	0	-0.019195	0.0728123	4		-0.0368182	0.0160337	4		-0.0740662	0.0318016	4		-0.0972508	0.0477474	4		0.117429
YDL002C	33698	NHP10	biological_process unknown	507	0.944754	4	16	0	0.0258892	0.0307962	4		-0.0788634	0.00901359	4		-0.101476	0.0609097	4		-0.0728722	0.073851	4		0.117661
YIL131C	32290	FKH1	pseudohyphal growth*	508	0.94477	4	16	0	-0.0614563	0.0363351	4		0.000790695	0.0538502	4		-0.0881585	0.0188529	4		-0.0784308	0.0196765	4		0.117893
YBL028C	33054		biological_process unknown	509	0.944897	4	16	0	-0.0284407	0.0388982	4		-0.0669558	0.016711	4		-0.0654673	0.0360516	4		-0.0658554	0.0383621	4		0.118125
YLR375W	35284	STP3	biological_process unknown	510	0.944919	4	15	0	-0.0224637	0.0324204	3		-0.0830017	0.0338644	4		-0.0564579	0.0349146	4		-0.0647019	0.0275328	4		0.118357
YMR305C	30894	SCW10	conjugation with cellular fusion	511	0.945001	4	15	0	0.0104693	0.0430784	3		-0.0742346	0.0635317	4		-0.075064	0.034757	4		-0.0874473	0.0254081	4		0.118589
YKL136W	34986			512	0.945013	4	16	0	-0.113215	0.0698993	4		-0.0307824	0.0261191	4		-0.0598538	0.0210991	4		-0.022375	0.0149396	4		0.118821
YJL112W	31311	MDV1	mitochondrial genome maintenance*	513	0.945062	4	16	0	-0.117307	0.0466453	4		-0.018702	0.0208321	4		-0.0223748	0.0430066	4		-0.0676361	0.0185783	4		0.119053
YMR009W	30584		biological_process unknown	514	0.945087	4	8	0	0.0359012	0.0359475	2		-0.0531137	0.0504846	2		-0.104167	0.0142473	2		-0.104535	0.00856831	2		0.119285
YER113C	36111		biological_process unknown	515	0.945101	4	16	0	-0.094695	0.014319	4		-0.0194541	0.0376977	4		-0.0864015	0.0529968	4		-0.0253015	0.0575795	4		0.119517
YGR077C	34707	PEX8	peroxisome organization and biogenesis*	516	0.94511	4	16	0	-0.0552453	0.0919076	4		-0.0407034	0.0408693	4		-0.0786893	0.0403989	4		-0.0511788	0.0277977	4		0.119749
YBR040W	33177	FIG1	cellular morphogenesis during conjugation with cellular fusion*	517	0.945137	4	16	0	0.00013296	0.0319358	4		0.00140563	0.0257164	4		0.00838782	0.0322939	4		-0.235627	0.329276	4		0.119981
YDR200C	33559	VPS64	protein-vacuolar targeting*	518	0.945155	4	8	0	-0.00948839	0.0302661	2		-0.145616	0.000117407	2		-0.0757503	0.0302564	2		0.00523139	0.0291376	2		0.120214
YGL086W	34453	MAD1	mitotic spindle checkpoint*	519	0.945162	4	15	0	-0.114976	0.0690857	3		-0.0481249	0.0187558	4		-0.0612326	0.0490237	4		-0.00126107	0.0570636	4		0.120446
YCL032W	33439	STE50	signal transduction during conjugation with cellular fusion*	520	0.945233	4	8	0	-0.0752557	0.0992454	2		-0.0516493	0.0297828	2		-0.0521129	0.07651	2		-0.0462771	0.0374533	2		0.120678
YOR021C	31797		biological_process unknown	521	0.945409	4	16	0	0.0463795	0.0741883	4		-0.0594893	0.0312221	4		-0.104142	0.0694373	4		-0.107299	0.0134486	4		0.12091
YHR006W	36603	STP2	positive regulation of transcription from Pol II promoter	522	0.945443	4	16	0	-0.0781931	0.0389265	4		-0.0480545	0.0406583	4		-0.0585588	0.0497113	4		-0.0395985	0.0699412	4		0.121142
YMR026C	30601	PEX12	peroxisome organization and biogenesis	523	0.94551	4	8	0	0.0566396	0.0674394	2		-0.098564	0.101967	2		-0.119756	0.0385097	2		-0.0624437	0.0562471	2		0.121374
YOR007C	31783	SGT2	biological_process unknown	524	0.945512	4	8	0	0.0329348	0.0269374	2		-0.0230162	0.0176628	2		-0.125597	0.00820245	2		-0.108436	0.0071494	2		0.121606
YDR421W	34257	ARO80	positive regulation of transcription from Pol II promoter	525	0.945663	4	16	0	-0.0566905	0.024771	4		-0.00698258	0.0294135	4		-0.0553263	0.0507719	4		-0.104479	0.138348	4		0.121838
YDR008C	33948			526	0.945712	4	16	0	-0.0405564	0.0645044	4		-0.0365816	0.0264328	4		-0.0861639	0.0565801	4		-0.0599677	0.0482474	4		0.12207
YGR258C	37289	RAD2	nucleotide-excision repair, DNA incision, 3' to lesion	527	0.945802	4	16	0	-0.0520375	0.00446142	4		-0.0491884	0.0235032	4		-0.0701524	0.0564108	4		-0.051508	0.0289406	4		0.122302
YCL024W	33431	KCC4	protein amino acid phosphorylation*	528	0.945806	4	16	0	-0.023404	0.0172491	4		-0.0120753	0.0302689	4		-0.0336442	0.0576222	4		-0.153749	0.173823	4		0.122534
YLR405W	35314	DUS4	tRNA modification	529	0.945837	4	16	0	-0.079592	0.0542259	4		-0.0216126	0.0297477	4		-0.0607489	0.0388299	4		-0.0607873	0.0211371	4		0.122766
YPR071W	35490		biological_process unknown	530	0.945844	4	16	0	-0.0695188	0.0296864	4		-0.043219	0.0379824	4		-0.0750482	0.0198163	4		-0.0349249	0.0434897	4		0.122998
YDR474C	34308		biological_process unknown	531	0.945851	4	8	0	-0.0918455	0.0816053	2		-0.0451023	0.052286	2		-0.0100226	0.0460397	2		-0.075711	0.0229239	2		0.12323
YNR050C	36077	LYS9	lysine biosynthesis, aminoadipic pathway	532	0.945922	4	15	0	-0.0146845	0.0144385	3		-0.0341784	0.0218411	4		-0.0864175	0.0233158	4		-0.0870996	0.024856	4		0.123463
YBR174C	33314			533	0.945957	4	16	0	-0.0599345	0.103737	4		-0.0528832	0.0222032	4		-0.112697	0.0294861	4		0.00328247	0.0290437	4		0.123695
YHL044W	30919		biological_process unknown	534	0.946036	4	16	0	-0.129565	0.0355846	4		-0.0363735	0.0235102	4		-0.0735405	0.0686803	4		0.0175807	0.0327222	4		0.123927
YDL243C	33940	AAD4	aldehyde metabolism	535	0.946089	4	16	0	-0.0147005	0.133839	4		-0.0530133	0.0118966	4		-0.0813514	0.0355291	4		-0.0726095	0.0188908	4		0.124159
YDL155W	33853	CLB3	G1/S transition of mitotic cell cycle*	536	0.946243	4	16	0	-0.034114	0.04318	4		-0.050729	0.0189041	4		-0.0579412	0.0490756	4		-0.07824	0.0389614	4		0.124391
YNL121C	37244	TOM70	mitochondrial translocation	537	0.946283	4	16	0	-0.0723854	0.0739366	4		-0.171324	0.0405475	4		-0.081051	0.0336313	4		0.103905	0.0207267	4		0.124623
YPL167C	32085	REV3	DNA repair*	538	0.946285	4	16	0	-0.036347	0.0289145	4		-0.0246992	0.0266827	4		-0.0713013	0.0430989	4		-0.088498	0.0388247	4		0.124855
YCR037C	35766	PHO87	phosphate transport	539	0.946454	4	16	0	-0.0869717	0.0417129	4		0.00584621	0.0225442	4		-0.136527	0.0403449	4		-0.00248065	0.0307213	4		0.125087
YJL134W	31291	LCB3	sphingolipid biosynthesis*	540	0.946471	4	16	0	-0.0326884	0.0514178	4		-0.0733571	0.0207406	4		-0.084322	0.0336666	4		-0.0296912	0.0202848	4		0.125319
YPR039W	35458			541	0.946499	4	16	0	-0.0115761	0.0624901	4		-0.0351419	0.047875	4		-0.0682838	0.0407243	4		-0.10494	0.0489784	4		0.125551
YMR157C	30739		biological_process unknown	542	0.946542	4	16	0	-0.0426752	0.0257898	4		-0.0439681	0.0356835	4		-0.0564336	0.051139	4		-0.076682	0.0574441	4		0.125783
YMR031C	30607		biological_process unknown	543	0.946628	4	8	0	0.0700571	0.0796264	2		-0.0887554	0.0408984	2		-0.114799	0.00268199	2		-0.0858974	0.0230899	2		0.126015
YCL027W	33434	FUS1	conjugation with cellular fusion	544	0.946649	4	16	0	-0.0653564	0.011609	4		0.000439952	0.0357532	4		-0.0308279	0.0415944	4		-0.123562	0.143365	4		0.126247
YBR281C	35729		biological_process unknown	545	0.946685	4	16	0	-0.0477055	0.0430888	4		-0.0602567	0.0395753	4		-0.0558956	0.041497	4		-0.0552967	0.0272158	4		0.126479
YGL015C	34383		biological_process unknown	546	0.946718	4	12	0	-0.0120936	0.0865271	3		-0.04541	0.017298	3		-0.104935	0.00532336	3		-0.0565776	0.0596561	3		0.126712
YDR104C	34039	SPO71	spore wall assembly (sensu Saccharomyces)	547	0.946727	4	16	0	-0.0744361	0.0250892	4		-0.0221229	0.0219913	4		-0.0189546	0.0455167	4		-0.103464	0.113179	4		0.126944
YDL088C	33785	ASM4	mRNA-nucleus export*	548	0.946945	4	16	0	-0.0206021	0.0805606	4		-0.0098428	0.0446806	4		-0.0202558	0.0567979	4		-0.167356	0.136693	4		0.127176
YCL039W	33446	GID7	biological_process unknown*	549	0.947085	4	16	0	-0.050634	0.012413	4		-0.00947852	0.0320931	4		-0.0759936	0.0522261	4		-0.0813593	0.018232	4		0.127408
YPR120C	35535	CLB5	G1/S transition of mitotic cell cycle*	550	0.947108	4	16	0	-0.0875446	0.0643079	4		-0.0195613	0.039934	4		-0.065254	0.0140378	4		-0.0450068	0.019243	4		0.12764
YOR334W	31631	MRS2	mitochondrial magnesium ion transport*	551	0.947138	4	16	0	-0.0401264	0.0343711	4		-0.0390368	0.0326339	4		-0.0849505	0.0787436	4		-0.0531291	0.0319556	4		0.127872
YDR029W	33968			552	0.947219	4	16	0	-0.0161791	0.0672563	4		-0.109491	0.0246865	4		-0.0701923	0.0231809	4		-0.0210394	0.0506141	4		0.128104
YEL006W	30246		transport	553	0.947241	4	8	0	-0.00602878	0.00874524	2		-0.0340618	0.0108647	2		-0.115754	0.0521338	2		-0.0609626	0.0278634	2		0.128336
YLR280C	35189			554	0.947259	4	16	0	-0.0324094	0.0170288	4		-0.047875	0.0531682	4		-0.0572165	0.0238653	4		-0.07923	0.0277856	4		0.128568
YJL128C	37101	PBS2	protein amino acid phosphorylation*	555	0.947292	4	16	0	-0.0881641	0.0115188	4		-0.147046	0.0397409	4		-0.135465	0.0223414	4		0.154085	0.0372909	4		0.1288
YPL147W	32105	PXA1	fatty acid transport	556	0.947318	4	16	0	-0.0717691	0.0186365	4		-0.040303	0.0150822	4		-0.0600796	0.0426672	4		-0.044328	0.0273963	4		0.129032
YMR019W	30594	STB4	biological_process unknown	557	0.947373	4	8	0	0.0285319	0.103541	2		-0.0427332	0.0669439	2		-0.0975548	0.00490689	2		-0.104493	0.00101553	2		0.129264
YOL027C	31718	MDM38	mitochondrion organization and biogenesis	558	0.94745	4	16	0	-0.121279	0.0135971	4		-0.0381504	0.0298495	4		-0.0383923	0.0337335	4		-0.0181044	0.0286966	4		0.129496
YBR261C	33401		biological_process unknown	559	0.947453	4	16	0	-0.0291633	0.0425978	4		-0.00670421	0.0404813	4		-0.00941732	0.0537282	4		-0.170625	0.271938	4		0.129728
YHR060W	31888	VMA22	protein complex assembly*	560	0.947471	3	6	0					-0.0788004	0.171951	2		0.0162763	0.235503	2		-0.0993526	0.244778	2		0.129961
YNL205C	32007			561	0.947471	4	15	0	-0.0237409	0.051853	3		-0.0550319	0.027981	4		-0.0619873	0.0413545	4		-0.0750746	0.0706495	4		0.130193
YGR096W	34726	TPC1	transport	562	0.947501	4	8	0	-0.040202	0.0521559	2		-0.0476613	0.00122964	2		-0.0822162	0.014166	2		-0.0456311	0.0137975	2		0.130425
YER041W	30174	YEN1	biological_process unknown	563	0.947511	4	16	0	-0.0760683	0.0339093	4		-0.00292831	0.0274979	4		-0.0570356	0.0329762	4		-0.079633	0.0198752	4		0.130657
YLR006C	31561	SSK1	osmosensory signaling pathway via two-component system*	564	0.947519	4	16	0	-0.137325	0.0825619	4		-0.0603357	0.040463	4		-0.0545365	0.0584549	4		0.0365632	0.0183418	4		0.130889
YIL015W	31408	BAR1	protein catabolism	565	0.947534	4	16	0	0.0134265	0.0133072	4		-0.0553414	0.0230724	4		-0.0950189	0.037526	4		-0.0786356	0.0386972	4		0.131121
YBL001C	33025	ECM15	cell wall organization and biogenesis	566	0.947556	4	16	0	-0.000831446	0.0355433	4		0.00988923	0.0284858	4		-0.012174	0.0377596	4		-0.212359	0.254682	4		0.131353
YMR086C-A	36220			567	0.947568	4	16	0	-0.0463208	0.0318652	4		-0.0430403	0.0452742	4		-0.0997395	0.0560405	4		-0.0263254	0.0210543	4		0.131585
YLR096W	32707	KIN2	biological_process unknown	568	0.947659	4	16	0	0.0568748	0.115503	4		-0.131332	0.11955	4		-0.122019	0.113383	4		-0.0185682	0.0168426	4		0.131817
YDL072C	33769		biological_process unknown	569	0.947689	4	16	0	-0.0189702	0.027194	4		-0.0234869	0.0131032	4		-0.0281938	0.0457043	4		-0.144266	0.115328	4		0.132049
YDR143C	34077	SAN1	establishment and/or maintenance of chromatin architecture	570	0.947785	4	16	0	-0.0103238	0.0700761	4		-0.0712331	0.0339536	4		-0.0737562	0.0300113	4		-0.0591957	0.0150616	4		0.132281
YOR337W	31634	TEA1	transcription	571	0.94783	4	16	0	-0.0245941	0.0311723	4		-0.0268233	0.0299187	4		-0.097752	0.0485018	4		-0.0651528	0.0333204	4		0.132513
YOR012W	31788		biological_process unknown	572	0.947937	4	16	0	0.000963918	0.0519918	4		-0.0632144	0.0324965	4		-0.069644	0.0171197	4		-0.0819765	0.0252278	4		0.132745
YLR351C	35260	NIT3	biological_process unknown	573	0.948021	4	16	0	-0.0457833	0.032538	4		-0.031095	0.0511134	4		-0.0756114	0.0540695	4		-0.0610259	0.0377076	4		0.132977
YJL116C	31309	NCA3	mitochondrion organization and biogenesis	574	0.948061	4	16	0	-0.0360436	0.030336	4		-0.0363872	0.0384596	4		-0.0573254	0.0197786	4		-0.083588	0.00911894	4		0.13321
YFR056C	35870			575	0.948072	4	16	0	-0.122231	0.0245659	4		-0.0240647	0.018133	4		-0.0205507	0.0391184	4		-0.0464529	0.0130264	4		0.133442
YCL064C	33471	CHA1	threonine catabolism*	576	0.948115	4	16	0	-0.0928511	0.0740309	4		0.00465113	0.0224727	4		-0.0699493	0.0442868	4		-0.0549669	0.0137155	4		0.133674
YPR006C	35425	ICL2	propionate metabolism*	577	0.94815	4	16	0	-0.131673	0.030943	4		-0.0818425	0.0200082	4		0.00443429	0.0281251	4		-0.00388734	0.00526203	4		0.133906
YPR170C	35585			578	0.948178	4	15	0	-0.15893	0.0506301	3		0.0102845	0.0134182	4		-0.0347496	0.0420415	4		-0.0294552	0.0328133	4		0.134138
YAR029W	30421		biological_process unknown	579	0.948184	4	8	0	0.00238472	0.00836674	2		-0.0276077	0.0302155	2		-0.0986552	0.00363959	2		-0.0889485	0.0246238	2		0.13437
YAL028W	30380	FRT2	biological_process unknown	580	0.948196	4	8	0	-0.011533	0.037332	2		-0.0596343	0.0299642	2		-0.0641402	0.0041204	2		-0.0774672	0.0176956	2		0.134602
YGL168W	34535	HUR1	biological_process unknown	581	0.948207	3	6	0					-0.0354468	0.0366517	2		-0.112281	0.0283997	2		-0.0118196	0.00819278	2		0.134834
YNL066W	37214	SUN4	mitochondrion organization and biogenesis	582	0.948217	4	16	0	-0.0561427	0.0507253	4		0.0462139	0.037875	4		-0.0259317	0.0466431	4		-0.176828	0.239519	4		0.135066
YDR340W	34179			583	0.948369	4	14	0	-0.124283	0.0749694	2		-0.0445113	0.0587518	4		-0.056468	0.0657973	4		0.0132169	0.0377421	4		0.135298
YKR058W	35129	GLG1	glycogen biosynthesis	584	0.948449	4	16	0	-0.033698	0.0430267	4		-0.0670243	0.0392385	4		-0.0657633	0.0569949	4		-0.045224	0.023223	4		0.13553
YDR128W	34062		biological_process unknown	585	0.94847	4	16	0	-0.0638538	0.0510257	4		-0.0473774	0.0398208	4		-0.0445803	0.0706107	4		-0.055809	0.0685512	4		0.135762
YJL132W	31293		biological_process unknown	586	0.948497	4	16	0	-0.0370987	0.032057	4		-0.00892561	0.0267742	4		-0.0698703	0.0286549	4		-0.0956136	0.013682	4		0.135994
YKR106W	37312		transport	587	0.948506	4	16	0	-0.0908379	0.0622646	4		-0.0222978	0.0217815	4		-0.0529585	0.0517701	4		-0.0453726	0.0216948	4		0.136227
YDL012C	33708		biological_process unknown	588	0.948598	4	16	0	-0.0546941	0.0274422	4		-0.0258434	0.0280243	4		-0.0740065	0.05645	4		-0.056536	0.0223388	4		0.136459
YMR171C	36445		biological_process unknown	589	0.948622	4	16	0	-0.0521705	0.0372586	4		-0.0696878	0.0430454	4		-0.0388465	0.0179246	4		-0.0502754	0.0404213	4		0.136691
YBR034C	33171	HMT1	mRNA-nucleus export*	590	0.948677	4	16	0	0.0219189	0.055692	4		-0.00131605	0.0100164	4		0.0242053	0.0312823	4		-0.255556	0.30053	4		0.136923
YCR017C	33497	CWH43	cell wall organization and biogenesis*	591	0.948757	4	16	0	-0.0527209	0.017026	4		-0.0698478	0.00868184	4		-0.0807913	0.0201303	4		-0.00704848	0.0213632	4		0.137155
YDR517W	34351	GRH1	mitotic spindle checkpoint	592	0.94878	4	16	0	0.0082315	0.0873173	4		-0.0564496	0.0761428	4		-0.0837701	0.0658664	4		-0.0783239	0.0444218	4		0.137387
YGR268C	35920	HUA1	biological_process unknown	593	0.948805	4	16	0	-0.105647	0.0477034	4		-0.0396425	0.0399068	4		-0.034336	0.0138715	4		-0.0305814	0.0131797	4		0.137619
YKL116C	34966	PRR1	MAPKKK cascade	594	0.948962	4	8	0	-0.08073	0.0140252	2		-0.0192327	0.0364268	2		-0.0366948	0.0382257	2		-0.07289	0.0276598	2		0.137851
YML055W	30516	SPC2	signal peptide processing	595	0.949022	4	8	0	-0.0171027	0.0419409	2		-0.0204005	0.00996039	2		-0.107076	0.0035288	2		-0.0647134	0.00134923	2		0.138083
YER005W	30326	YND1	protein amino acid glycosylation	596	0.949031	4	16	0	-0.0291226	0.00948188	4		-0.0362843	0.0335117	4		-0.0797976	0.045494	4		-0.0640529	0.0331526	4		0.138315
YGL059W	34426		biological_process unknown	597	0.94906	4	16	0	-0.0816846	0.0390598	4		0.00487204	0.0324289	4		-0.0636053	0.0465201	4		-0.068716	0.0161819	4		0.138547
YDL225W	33923	SHS1	establishment of cell polarity (sensu Saccharomyces)*	598	0.949087	4	16	0	-0.136072	0.051968	4		-0.045886	0.0432115	4		-0.0119791	0.0380352	4		-0.0150811	0.0183946	4		0.138779
YML081W	30489		biological_process unknown	599	0.94911	4	8	0	0.0487489	0.00187652	2		-0.0205744	0.0463561	2		-0.136386	0.00499641	2		-0.100711	0.00549659	2		0.139011
YLR218C	34167		biological_process unknown	600	0.949118	4	12	0	-0.0687992	0.0232213	3		-0.0456312	0.0215457	3		-0.0411043	0.0503443	3		-0.0533554	0.0322829	3		0.139243
YNR018W	35393		biological_process unknown	601	0.949147	4	16	0	-0.111761	0.0582088	4		0.00371017	0.0399343	4		-0.0478402	0.0244957	4		-0.0528772	0.00855893	4		0.139476
YKL168C	35018	KKQ8	biological_process unknown	602	0.949157	4	8	0	0.00387477	0.0274642	2		-0.0250818	0.0131593	2		-0.105977	0.00798833	2		-0.0815382	0.00615493	2		0.139708
YDR352W	34189		biological_process unknown	603	0.949218	4	16	0	-0.0803447	0.04425	4		-0.0217981	0.035808	4		-0.0410766	0.0534897	4		-0.0652489	0.01135	4		0.13994
YMR246W	30833	FAA4	lipid metabolism*	604	0.949293	4	16	0	0.00162265	0.0291842	4		-0.049172	0.0222047	4		-0.0853541	0.0398661	4		-0.075247	0.0510279	4		0.140172
YDR492W	34326		biological_process unknown	605	0.949295	4	16	0	-0.0325582	0.0702571	4		-0.0358807	0.0261763	4		-0.041087	0.0716232	4		-0.0986177	0.111919	4		0.140404
YKR059W	35130	TIF1	translational initiation	606	0.949318	4	16	0	-0.0880997	0.0841903	4		-0.0823993	0.0219976	4		-0.0297603	0.045055	4		-0.0077876	0.0229503	4		0.140636
YAL024C	37249	LTE1	regulation of exit from mitosis	607	0.949333	4	16	0	-0.075719	0.0274095	4		-0.0476851	0.0218556	4		-0.0584485	0.0291401	4		-0.0261282	0.0278822	4		0.140868
YNL289W	31155	PCL1	cell cycle	608	0.949349	4	16	0	-0.000107107	0.0139203	4		-0.0243386	0.0291344	4		-0.0733363	0.0621251	4		-0.110134	0.0311482	4		0.1411
YDL184C	33882	RPL41A	protein biosynthesis	609	0.949357	4	15	0	-0.0158945	0.0220402	3		-0.0532309	0.0266231	4		-0.0970716	0.0405528	4		-0.0416855	0.0157051	4		0.141332
YDR121W	34055	DPB4	lagging strand elongation*	610	0.949382	4	16	0	-0.00156611	0.0457708	4		-0.0953619	0.0234908	4		-0.0850393	0.0643976	4		-0.025809	0.0602251	4		0.141564
YOR280C	32536		biological_process unknown	611	0.949485	4	16	0	-0.0300738	0.0402505	4		-0.0262722	0.0460832	4		-0.0452612	0.0634612	4		-0.105734	0.00943849	4		0.141796
YDR074W	36692	TPS2	response to stress*	612	0.949518	3	6	0					-0.0435383	0.00928125	2		-0.0482544	0.0162654	2		-0.0636105	0.00103983	2		0.142028
YHR151C	32845		biological_process unknown	613	0.949565	4	16	0	-0.0236364	0.0886478	4		-0.0513302	0.0237686	4		-0.0635252	0.0392008	4		-0.0685114	0.0386767	4		0.14226
YGL002W	34370	ERP6	secretory pathway	614	0.949601	4	12	0	-0.092875	0.0538199	3		-0.017533	0.00603654	3		-0.0516158	0.0621337	3		-0.0448315	0.0220289	3		0.142492
YJL198W	31227	PHO90	phosphate transport	615	0.949654	4	16	0	0.0906168	0.0357118	4		-0.0747262	0.0161194	4		-0.110099	0.0642582	4		-0.112423	0.0573074	4		0.142725
YJL175W	37015			616	0.949677	4	8	0	-0.0762129	0.0134468	2		-0.0300033	0.0166466	2		-0.0742715	0.00723005	2		-0.0260463	0.0136638	2		0.142957
YIL054W	31447			617	0.949696	4	16	0	-0.0870205	0.0295624	4		-0.146081	0.0144108	4		0.00809215	0.0492881	4		0.0185557	0.0211648	4		0.143189
YBR030W	33167		phospholipid metabolism	618	0.949754	4	8	0	-0.0273496	0.00933956	2		0.0111602	0.0091455	2		0.0280734	0.0405043	2		-0.218093	0.0817497	2		0.143421
YAR023C	30418		biological_process unknown	619	0.949856	4	8	0	-0.0336694	0.0297749	2		-0.028784	0.0280093	2		-0.0707275	0.00913611	2		-0.0725984	0.0040585	2		0.143653
YIL168W	32327	SDL1	serine family amino acid metabolism	620	0.949918	4	16	0	-0.0777488	0.0418653	4		-0.0303178	0.0389774	4		-0.0568876	0.0431202	4		-0.040566	0.0504948	4		0.143885
YAL046C	30359		biological_process unknown	621	0.949939	4	8	0	-0.0437961	0.00422575	2		-0.0367664	0.04368	2		-0.0579066	0.056174	2		-0.0669618	0.081214	2		0.144117
YER037W	36695	PHM8	biological_process unknown	622	0.949985	4	16	0	-0.0200226	0.0605672	4		-0.0234437	0.0436804	4		-0.102725	0.0310149	4		-0.0590452	0.0116196	4		0.144349
YJL215C	31210			623	0.950078	4	16	0	-0.062731	0.0497491	4		0.023177	0.0293952	4		-0.0689382	0.0224323	4		-0.0963519	0.0163251	4		0.144581
YLR098C	32709	CHA4	regulation of transcription, DNA-dependent*	624	0.950158	4	16	0	-0.00136894	0.0722297	4		-0.102355	0.0564688	4		-0.0479275	0.0643053	4		-0.0528573	0.0391044	4		0.144813
YIL119C	32278	RPI1	thiamin biosynthesis*	625	0.950178	4	16	0	-0.0415968	0.0271638	4		-0.0261922	0.0181707	4		-0.0649463	0.0315937	4		-0.0716883	0.0280942	4		0.145045
YKL081W	34930	TEF4	translational elongation	626	0.950215	4	16	0	-0.0780686	0.0620373	4		-0.0528887	0.0141536	4		-0.0505061	0.0181203	4		-0.0228063	0.0319409	4		0.145277
YJL141C	37006	YAK1	protein amino acid phosphorylation*	627	0.950231	4	16	0	-0.022517	0.0433209	4		-0.0566813	0.036617	4		-0.074804	0.0427898	4		-0.0501988	0.015667	4		0.145509
YBR042C	33179		phospholipid biosynthesis	628	0.950234	4	16	0	0.022138	0.0852898	4		0.0100529	0.0366455	4		0.0063597	0.0532519	4		-0.24274	0.329778	4		0.145741
YJL060W	31363	BNA3	nicotinamide adenine dinucleotide biosynthesis	629	0.950247	4	16	0	-0.0236482	0.0715859	4		-0.0289118	0.0275303	4		-0.0703071	0.0335603	4		-0.0812647	0.0147873	4		0.145974
YGL034C	34402			630	0.950285	4	16	0	-0.0769403	0.0758946	4		0.0350387	0.00897758	4		-0.0844734	0.0512042	4		-0.0776001	0.0432591	4		0.146206
YMR040W	30616		biological_process unknown	631	0.95031	4	8	0	-0.000943941	0.0105929	2		-0.0365574	0.022911	2		-0.0872332	0.0273841	2		-0.0791345	0.0574644	2		0.146438
YHR184W	32878	SSP1	protein complex assembly*	632	0.950327	4	16	0	-0.067131	0.0357876	4		-0.0435558	0.0256474	4		0.0472057	0.0362191	4		-0.140314	0.23049	4		0.14667
YNL011C	37369		biological_process unknown	633	0.950408	4	8	0	-0.0624914	0.0526882	2		-0.0448794	0.015736	2		-0.0270097	0.0413746	2		-0.0690771	0.000963415	2		0.146902
YLR201C	34150		biological_process unknown	634	0.950409	4	16	0	-0.0875451	0.0393419	4		0.00476345	0.0127369	4		-0.0439557	0.0141111	4		-0.0767127	0.00750853	4		0.147134
YKR101W	36017	SIR1	chromatin silencing at HML and HMR (sensu Saccharomyces)*	635	0.950452	4	12	0	-0.176525	0.0262301	3		-0.0273697	0.0128774	3		0.0411777	0.043796	3		-0.0405525	0.00126743	3		0.147366
YDR089W	34024		membrane organization and biogenesis	636	0.950458	4	8	0	-0.0729212	0.0125407	2		0.0278542	0.0240108	2		-0.0142868	0.00581068	2		-0.143892	0.00101711	2		0.147598
YNL176C	32036		biological_process unknown	637	0.950515	4	16	0	-0.0744755	0.0733226	4		-0.0369407	0.0213663	4		-0.0452201	0.0535068	4		-0.0463675	0.0554867	4		0.14783
YDR179C	33537	CSN9	adaptation to pheromone during conjugation with cellular fusion*	638	0.95056	4	15	0	0.102891	0.0491859	3		-0.0444394	0.041892	4		-0.110145	0.0469386	4		-0.151125	0.0901725	4		0.148062
YNL076W	37222	MKS1	regulation of nitrogen utilization	639	0.950631	4	16	0	-0.0229884	0.00770778	4		-0.0571101	0.0208492	4		-0.068856	0.040394	4		-0.0535646	0.0198204	4		0.148294
YKR034W	37047	DAL80	transcription*	640	0.950659	4	16	0	-0.00121762	0.0495588	4		-0.0555572	0.0470012	4		-0.0710136	0.0930342	4		-0.0746094	0.0660729	4		0.148526
YDR084C	34019	TVP23	biological_process unknown	641	0.950757	4	16	0	-0.0126497	0.0567322	4		0.00130557	0.0111186	4		-0.0800055	0.033366	4		-0.110639	0.0705883	4		0.148758
YKL216W	35066	URA1	pyrimidine base biosynthesis	642	0.950764	4	10	2	-0.286619	0.444264	4	2	-0.0318532	0.00735144	2		-0.00596833	0.0417892	2		0.122484	0.0263114	2		0.14899
YGR015C	34645		biological_process unknown	643	0.950955	4	11	0	-0.049541	0.00512527	2		-0.0340887	0.0677186	3		-0.0934807	0.0270935	3		-0.0240451	0.00266018	3		0.149223
YKR026C	35097	GCN3	translational initiation	644	0.951011	4	16	0	-0.00283213	0.118956	4		-0.0350579	0.040971	4		-0.103742	0.0223692	4		-0.0592861	0.0400127	4		0.149455
YCR020W-B	35751	HTL1	regulation of cell cycle*	645	0.951027	3	9	0					-0.120207	0.0264273	3		0.0341789	0.0473926	3		-0.0646105	0.0129902	3		0.149687
YEL004W	30244	YEA4	cell wall chitin biosynthesis*	646	0.951077	4	16	0	-0.108872	0.164877	4		-0.0112672	0.0256409	4		-0.040598	0.0265302	4		-0.0399046	0.0119203	4		0.149919
YOR097C	32353		biological_process unknown	647	0.951093	4	16	0	-0.019008	0.0664476	4		0.00469826	0.0418627	4		-0.0914439	0.0292856	4		-0.0948184	0.0275221	4		0.150151
YJR117W	36920	STE24	peptide pheromone maturation	648	0.951104	4	16	0	-0.0415281	0.013512	4		-0.0633997	0.0157515	4		-0.0577791	0.0302475	4		-0.037819	0.0338389	4		0.150383
YMR054W	36188	STV1	vacuolar acidification	649	0.951124	4	16	0	-0.0595706	0.0554399	4		-0.0128327	0.0380548	4		-0.0847439	0.0480229	4		-0.0432978	0.0303542	4		0.150615
YEL040W	30281	UTR2	cell wall organization and biogenesis	650	0.951138	4	8	0	0.00327687	0.0470754	2		-0.0312544	0.0285047	2		-0.0998683	0.0166391	2		-0.07254	0.0137946	2		0.150847
YOR180C	32436	DCI1	fatty acid beta-oxidation	651	0.95114	4	16	0	-0.0358513	0.0274454	4		-0.0324979	0.0388283	4		-0.082884	0.0461034	4		-0.0491418	0.00412541	4		0.151079
YMR034C	30610		biological_process unknown	652	0.951143	4	8	0	-0.00355221	0.0740568	2		-0.0687533	0.0637606	2		-0.0608525	0.0480775	2		-0.0672035	0.0110607	2		0.151311
YGL226W	34593		biological_process unknown	653	0.951161	4	8	0	-0.0916858	0.0416959	2		-0.0284741	0.0123932	2		-0.053743	0.0256202	2		-0.0263864	0.0232963	2		0.151543
YCL061C	33468	MRC1	chromatin silencing at telomere*	654	0.951198	4	8	0	0.0346585	0.00951718	2		-0.0665946	0.0315588	2		-0.0571871	0.0435541	2		-0.111009	0.00299707	2		0.151775
YGR026W	34656		biological_process unknown	655	0.95125	4	16	0	-0.082066	0.0750294	4		0.00318778	0.0188249	4		-0.0661156	0.051938	4		-0.0549213	0.0269164	4		0.152007
YDR096W	34031	GIS1	intracellular signaling cascade	656	0.951261	4	16	0	-0.0429047	0.0276148	4		-0.0542895	0.0295788	4		-0.0082616	0.0236267	4		-0.0944123	0.071941	4		0.152239
YDL079C	33776	MRK1	protein amino acid phosphorylation*	657	0.951287	4	16	0	0.0139823	0.0198165	4		-0.0300913	0.0286671	4		-0.0526263	0.0424685	4		-0.131021	0.129362	4		0.152472
YBR023C	33160	CHS3	response to osmotic stress*	658	0.951299	4	16	0	-0.0378199	0.0404751	4		-0.0478371	0.0491634	4		-0.046639	0.0236311	4		-0.0674115	0.024662	4		0.152704
YLR267W	35176	BOP2	biological_process unknown	659	0.951301	4	16	0	-0.0569184	0.0152797	4		-0.0528571	0.0543092	4		-0.0498713	0.0662483	4		-0.040051	0.0483897	4		0.152936
YDR001C	33941	NTH1	response to stress*	660	0.951309	4	16	0	-0.100294	0.0688506	4		-0.0451618	0.0135703	4		-0.0318828	0.0332088	4		-0.0223258	0.0151967	4		0.153168
YLR331C	35240	JIP3	biological_process unknown	661	0.951336	4	16	0	-0.134913	0.0389871	4		-0.0146335	0.0432607	4		-0.0103026	0.0364348	4		-0.0397041	0.0279927	4		0.1534
YOL096C	36246	COQ3	ubiquinone metabolism*	662	0.951397	4	16	0	-0.0804858	0.0917723	4		0.000325306	0.0298489	4		-0.0387973	0.0290132	4		-0.0803363	0.0360201	4		0.153632
YLR220W	34169	CCC1	iron ion homeostasis*	663	0.951449	4	15	0	-0.0682288	0.0305113	3		-0.0385505	0.0109675	4		-0.0217109	0.0236719	4		-0.0705858	0.0218735	4		0.153864
YER011W	30333	TIR1	response to stress	664	0.951502	4	8	0	0.0067961	0.0393348	2		-0.0120354	0.00690755	2		-0.0885135	0.055453	2		-0.105102	0.0525288	2		0.154096
YHR044C	31007	DOG1	glucose metabolism	665	0.951524	4	16	0	-0.0459072	0.0275381	4		-0.0237757	0.0228129	4		-0.0599437	0.0264721	4		-0.0691363	0.0128343	4		0.154328
YBR220C	33360		biological_process unknown	666	0.951542	4	16	0	-0.0631331	0.0176141	4		-0.0296314	0.0267551	4		-0.0568702	0.0312676	4		-0.0490496	0.0120273	4		0.15456
YMR110C	36550		biological_process unknown	667	0.951563	4	16	0	-0.010619	0.0140781	4		-0.0495405	0.0163824	4		-0.0634104	0.0320256	4		-0.0750297	0.0284646	4		0.154792
YGR045C	34675		biological_process unknown	668	0.951569	4	16	0	-0.0539043	0.0802092	4		-0.0483858	0.0370516	4		-0.0445117	0.0367341	4		-0.0517687	0.0109522	4		0.155024
YOR290C	31586	SNF2	chromatin modeling	669	0.951648	3	9	0					-0.176575	0.0138146	3		0.0361131	0.0314556	3		-0.00821881	0.0323295	3		0.155256
YDL144C	33842		biological_process unknown	670	0.951743	4	8	0	-0.0581496	0.0106732	2		0.0104807	0.036823	2		0.00344194	0.07496	2		-0.153613	0.0159854	2		0.155489
YDL078C	33775	MDH3	fatty acid beta-oxidation*	671	0.951777	4	16	0	-0.00167962	0.046831	4		0.0083973	0.0379735	4		-0.0245822	0.0388078	4		-0.179833	0.200806	4		0.155721
YOR355W	31652	GDS1	aerobic respiration	672	0.951797	4	16	0	-0.0236491	0.0448942	4		-0.145596	0.0260806	4		-0.0156319	0.0622955	4		-0.0127377	0.0435557	4		0.155953
YNL013C	35341			673	0.951806	4	16	0	-0.0664955	0.0370385	4		-0.0216427	0.0356248	4		-0.0628319	0.0312277	4		-0.0466052	0.0199912	4		0.156185
YGR050C	36984			674	0.951882	4	16	0	-0.0771944	0.0214164	4		-0.0148692	0.0307846	4		-0.0548754	0.0541481	4		-0.0503176	0.0256402	4		0.156417
YJL178C	31247	ATG27	vesicle organization and biogenesis	675	0.952011	4	16	0	0.016036	0.0382883	4		-0.0379829	0.0178152	4		-0.0835446	0.0305895	4		-0.091223	0.0310219	4		0.156649
YBL086C	33112		biological_process unknown	676	0.952018	4	16	0	-0.0529794	0.0213575	4		-0.0450677	0.0143492	4		-0.0491788	0.0277157	4		-0.0494574	0.0222103	4		0.156881
YBR195C	33335	MSI1	DNA repair*	677	0.952029	4	15	0	0.0074223	0.0418749	3		-0.113414	0.0315438	4		-0.00405789	0.0138109	4		-0.0865908	0.0267071	4		0.157113
YGR078C	34708	PAC10	tubulin folding	678	0.95203	3	12	0					-0.130796	0.0526238	4		-0.0387645	0.0386614	4		0.0220859	0.025182	4		0.157345
YPL207W	31085		biological_process unknown	679	0.952031	4	16	0	-0.102394	0.0497351	4		-0.0167742	0.0144457	4		-0.0323923	0.0393894	4		-0.0450719	0.0123785	4		0.157577
YIL076W	31469	SEC28	ER to Golgi transport*	680	0.952064	4	16	0	-0.0708073	0.048765	4		-0.0862696	0.0278928	4		-0.0359536	0.0409355	4		-0.00346275	0.0151841	4		0.157809
YDR147W	33505	EKI1	phosphatidylethanolamine biosynthesis	681	0.952204	4	16	0	-0.0272182	0.0464344	4		-0.0310536	0.0525739	4		-0.0422158	0.0767345	4		-0.0954172	0.0465772	4		0.158041
YOR054C	31830	VHS3	G1/S transition of mitotic cell cycle*	682	0.952206	4	11	0	0.0252392	0.0828126	2		-0.056868	0.0154743	3		-0.107544	0.0708764	3		-0.056722	0.0590399	3		0.158273
YHL007C	30956	STE20	protein amino acid phosphorylation*	683	0.952285	4	16	0	-0.0154126	0.0253806	4		-0.0508597	0.0316604	4		-0.0583867	0.0422503	4		-0.0709038	0.0267328	4		0.158505
YER049W	30184		biological_process unknown	684	0.952286	4	16	0	-0.00396444	0.0165365	4		-0.00276762	0.0429022	4		-0.0980151	0.0416841	4		-0.0908117	0.0170319	4		0.158738
YLR313C	35222	SPH1	establishment of cell polarity (sensu Saccharomyces)*	685	0.952358	4	16	0	-0.0910711	0.0417671	4		-0.0133838	0.0215467	4		-0.0370653	0.0406481	4		-0.0537368	0.0160831	4		0.15897
YOR273C	37331	TPO4	polyamine transport	686	0.952389	4	12	0	-0.145362	0.0401129	3		0.04111	0.0480929	3		-0.00281478	0.0418145	3		-0.0880587	0.0800619	3		0.159202
YPR059C	35478			687	0.952391	4	16	0	-0.0298078	0.0592455	4		-0.0602201	0.0158354	4		-0.0862102	0.0637541	4		-0.0188796	0.0124266	4		0.159434
YBR300C	35747			688	0.952484	4	16	0	-0.0734581	0.05731	4		-0.0164548	0.0118643	4		-0.0792119	0.0248131	4		-0.0256046	0.00802956	4		0.159666
YOR113W	32369	AZF1	regulation of transcription, DNA-dependent*	689	0.952491	4	16	0	0.0157112	0.0487508	4		-0.0528383	0.0234417	4		-0.0948603	0.0479421	4		-0.0627098	0.0166283	4		0.159898
YBL078C	33104	ATG8	protein-vacuolar targeting*	690	0.9526	4	16	0	-0.0498972	0.0624889	4		-0.0271083	0.0433376	4		-0.0632378	0.0509922	4		-0.0539959	0.0419864	4		0.16013
YJR087W	36901			691	0.952622	4	16	0	-0.0292319	0.032465	4		-0.0191776	0.0361848	4		-0.0914997	0.052642	4		-0.054239	0.0658276	4		0.160362
YOR165W	32421	SEY1	membrane organization and biogenesis	692	0.952636	4	16	0	-0.019749	0.0195598	4		-0.0558146	0.0353414	4		-0.0693743	0.0629805	4		-0.0491535	0.0329177	4		0.160594
YCL034W	33441	LSB5	actin filament organization*	693	0.952641	4	8	0	-0.119452	0.0608466	2		-0.0233641	0.0495601	2		-0.0440929	0.00913483	2		-0.00715787	0.0372375	2		0.160826
YNR049C	35424	MSO1	sporulation (sensu Saccharomyces)*	694	0.95271	4	16	0	-0.0995715	0.0484975	4		-0.0308135	0.0174301	4		-0.0243136	0.0641227	4		-0.0390818	0.01768	4		0.161058
YNR045W	35420	PET494	protein biosynthesis	695	0.952715	4	8	0	-0.0987973	0.0608613	2		-0.00980261	0.00530601	2		-0.0104671	0.0395572	2		-0.0746901	0.0149204	2		0.16129
YDL027C	33723		biological_process unknown	696	0.952777	4	16	0	-0.0483523	0.0339989	4		-0.0213974	0.0275986	4		-0.0618259	0.0531239	4		-0.0619211	0.02373	4		0.161522
YDL113C	33810	ATG20	protein-vacuolar targeting*	697	0.95281	4	16	0	-0.0523137	0.0309926	4		-0.037657	0.0280255	4		-0.0603204	0.0344793	4		-0.0430679	0.0308206	4		0.161754
YLR371W	35280	ROM2	cell wall organization and biogenesis*	698	0.952852	4	15	0	-0.139923	0.074226	3		-0.155274	0.0598698	4		-0.00749208	0.0168067	4		0.109507	0.0335521	4		0.161987
YPL172C	32080	COX10	heme a biosynthesis	699	0.952965	4	16	0	-0.03064	0.00875688	4		-0.00598759	0.0183226	4		-0.0675855	0.0287494	4		-0.0884961	0.00921759	4		0.162219
YGL060W	34427	YBP2	biological_process unknown	700	0.952981	4	16	0	0.0244492	0.0505489	4		-0.0544585	0.0345856	4		-0.103008	0.0582308	4		-0.0596252	0.0304581	4		0.162451
YMR206W	30792		biological_process unknown	701	0.953063	4	16	0	-0.0258761	0.0260637	4		-0.0551821	0.0384649	4		-0.0547745	0.0229831	4		-0.056466	0.0297454	4		0.162683
YKL117W	34967	SBA1	protein folding	702	0.953073	4	16	0	-0.0367208	0.00790101	4		-0.0236705	0.00769796	4		-0.0500749	0.0223361	4		-0.0817908	0.0119486	4		0.162915
YAL062W	30345	GDH3	glutamate biosynthesis	703	0.953092	4	8	0	-0.043245	0.0773656	2		-0.0213849	0.0239588	2		-0.0897527	0.00787574	2		-0.0377948	0.0409194	2		0.163147
YNL175C	32038	NOP13	biological_process unknown	704	0.953103	4	16	0	-0.0632314	0.0543526	4		-0.0225592	0.0466083	4		-0.104902	0.031413	4		-0.00143641	0.019814	4		0.163379
YDR061W	33996		biological_process unknown	705	0.953251	4	15	0	-0.0359355	0.0474667	3		-0.0128386	0.0193854	4		-0.0168974	0.0246589	4		-0.125838	0.139137	4		0.163611
YKR005C	35076		biological_process unknown	706	0.953307	4	16	0	-0.0348974	0.0533133	4		-0.00585734	0.0260482	4		-0.0662764	0.0239949	4		-0.0842421	0.0430297	4		0.163843
YLR250W	35159	SSP120	protein secretion	707	0.95334	4	16	0	-0.0830714	0.045558	4		-0.0531794	0.0336316	4		-0.0325457	0.0574184	4		-0.0223387	0.0533625	4		0.164075
YCR059C	35780	YIH1	regulation of amino acid metabolism	708	0.953364	4	16	0	-0.0135273	0.0299741	4		-0.0665569	0.0300691	4		-0.0225797	0.0411631	4		-0.0883686	0.0312061	4		0.164307
YEL017W	30258	GTT3	biological_process unknown	709	0.953478	4	16	0	-0.0637173	0.0338046	4		-0.0258909	0.0182361	4		-0.0586626	0.0361486	4		-0.0422832	0.0188566	4		0.164539
YOL113W	36263	SKM1	protein amino acid phosphorylation*	710	0.953514	4	12	0	-0.12198	0.0212495	3		0.0535731	0.0120844	3		-0.0888913	0.0768189	3		-0.0331082	0.0203311	3		0.164771
YNL086W	37377		biological_process unknown	711	0.953564	4	16	0	-0.0425293	0.0385826	4		-0.0408709	0.0384918	4		-0.0310383	0.0524452	4		-0.0757582	0.0882313	4		0.165003
YDL238C	33935		guanine metabolism	712	0.953595	4	16	0	-0.0622536	0.0482579	4		-0.0503242	0.0483861	4		-0.0294583	0.0273651	4		-0.0480275	0.0329377	4		0.165236
YGL165C	34532			713	0.953666	4	16	0	-0.0448078	0.0208086	4		-0.0401595	0.0245302	4		-0.0479966	0.034148	4		-0.0568048	0.00752116	4		0.165468
YML017W	30556	PSP2	biological_process unknown	714	0.953679	4	8	0	-0.0275619	0.0487037	2		-0.0713441	0.00520263	2		-0.0674287	0.0178286	2		-0.0233788	0.00391958	2		0.1657
YMR035W	30611	IMP2	mitochondrial processing	715	0.953686	4	8	0	0.110009	0.0937711	2		-0.152456	0.0560497	2		-0.0575189	0.0242486	2		-0.0897178	0.00636514	2		0.165932
YPL014W	32814		biological_process unknown	716	0.953692	4	16	0	-0.0102995	0.0144283	4		-0.00120062	0.023337	4		-0.0989846	0.050162	4		-0.0791752	0.0187668	4		0.166164
YGL126W	34493	SCS3	phospholipid metabolism	717	0.953745	4	16	0	-0.100937	0.0201711	4		-0.0118491	0.0247966	4		-0.0212951	0.0302045	4		-0.0553533	0.0383368	4		0.166396
YGR100W	34730	MDR1	biological_process unknown	718	0.95378	4	16	0	-0.0534633	0.0567544	4		-0.0341228	0.039105	4		-0.0400524	0.0348649	4		-0.0616505	0.024019	4		0.166628
YIL013C	31405	PDR11	sterol transport	719	0.95385	4	16	0	-0.0805295	0.0415659	4		-0.0203231	0.0251672	4		-0.0503118	0.036532	4		-0.0378319	0.015883	4		0.16686
YNL275W	31169		transport	720	0.953884	4	16	0	-0.011996	0.022684	4		-0.0432301	0.0395472	4		-0.0439378	0.0354811	4		-0.0896899	0.0196902	4		0.167092
YOR277C	32533			721	0.953915	4	16	0	-0.00381579	0.0575976	4		-0.00744203	0.0132011	4		-0.0647996	0.0441411	4		-0.112667	0.133714	4		0.167324
YMR065W	36198	KAR5	karyogamy during conjugation with cellular fusion	722	0.953923	4	16	0	-0.0222051	0.0803856	4		-0.0396664	0.0166106	4		-0.0435645	0.0447487	4		-0.0832537	0.0105921	4		0.167556
YDR107C	34041		biological_process unknown	723	0.953969	4	16	0	-0.0245114	0.0542334	4		-0.0271512	0.00814202	4		-0.0204226	0.0313668	4		-0.116409	0.128777	4		0.167788
YLR028C	31583	ADE16	aerobic respiration*	724	0.953986	4	8	0	-0.0111539	0.0188531	2		-0.0459805	0.0452172	2		-0.0626538	0.0362735	2		-0.0686358	0.00736969	2		0.16802
YJL106W	31317	IME2	protein amino acid phosphorylation*	725	0.954031	4	14	0	0.0142617	0.0187697	2		-0.0439594	0.0350712	4		-0.0937875	0.0246079	4		-0.0647514	0.0335631	4		0.168252
YBL012C	33038			726	0.954036	4	16	0	0.00274921	0.0181612	4		0.0154442	0.0121039	4		-0.00177982	0.0371468	4		-0.204629	0.223292	4		0.168485
YOR200W	32456			727	0.954133	4	8	0	0.0432463	0.0257894	2		-0.144966	0.0419446	2		-0.0657355	0.0153301	2		-0.0203541	0.0328248	2		0.168717
YFL046W	35667		biological_process unknown	728	0.954193	4	16	0	-0.0562261	0.0328915	4		-0.0272323	0.0364024	4		-0.0592031	0.0616389	4		-0.0448966	0.0293602	4		0.168949
YGL079W	34446		biological_process unknown	729	0.95424	4	16	0	-0.0407205	0.04089	4		-0.0521541	0.0314323	4		-0.050912	0.0388527	4		-0.043573	0.015599	4		0.169181
YMR136W	36956	GAT2	transcription	730	0.954338	4	16	0	-0.0344941	0.031943	4		-0.0492605	0.0246389	4		-0.0667891	0.0176175	4		-0.0364061	0.0166029	4		0.169413
YLL010C	31498	PSR1	response to stress	731	0.954354	4	16	0	-0.0635637	0.0392124	4		-0.00589023	0.0203802	4		-0.0768553	0.0638129	4		-0.0405744	0.0400886	4		0.169645
YKR102W	37106	FLO10	biological_process unknown	732	0.954397	4	16	0	-0.0758373	0.0500167	4		-0.0401618	0.0232132	4		-0.0412517	0.0213876	4		-0.0294528	0.0058245	4		0.169877
YDR124W	34058		biological_process unknown	733	0.954515	4	16	0	-0.00719157	0.04026	4		-0.0141353	0.0349966	4		-0.083915	0.078117	4		-0.0809678	0.0770329	4		0.170109
YDR384C	34220	ATO3	transport*	734	0.954515	4	16	0	-0.0567063	0.0549	4		-0.0155813	0.0411146	4		-0.0687524	0.0219956	4		-0.0451668	0.0341106	4		0.170341
YOR332W	31629	VMA4	vacuolar acidification	735	0.95452	4	8	0	0.127245	0.0226416	2		-0.0434572	0.047008	2		-0.188855	0.0314719	2		-0.0811205	0.0106794	2		0.170573
YGL009C	34377	LEU1	leucine biosynthesis	736	0.954577	4	8	0	-0.0702738	0.0450604	2		-0.0288964	0.0125597	2		-0.0492832	0.013422	2		-0.0374958	0.0299206	2		0.170805
YJL130C	31295	URA2	pyrimidine base biosynthesis	737	0.954632	4	16	0	-0.0208196	0.0295184	4		-0.0514386	0.0399634	4		-0.062506	0.052959	4		-0.0509532	0.041775	4		0.171037
YDR254W	33613	CHL4	chromosome segregation	738	0.954653	4	16	0	-0.106923	0.0322087	4		-0.0321427	0.0203903	4		0.00224382	0.0315759	4		-0.0488085	0.0158894	4		0.171269
YGR164W	34794			739	0.954748	4	16	0	-0.0416289	0.074127	4		-0.113528	0.0521223	4		-0.0680262	0.0637082	4		0.037953	0.0173389	4		0.171502
YDL130W-A	35823	STF1	ATP synthesis coupled proton transport	740	0.95475	4	16	0	-0.0362452	0.0536804	4		-0.0106603	0.018967	4		-0.0890499	0.0371262	4		-0.0492663	0.012428	4		0.171734
YHR139C	31967	SPS100	spore wall assembly (sensu Saccharomyces)	741	0.954771	4	16	0	-0.0124569	0.0465735	4		-0.0228035	0.0248357	4		-0.099945	0.0455926	4		-0.0499311	0.0554962	4		0.171966
YDL125C	33822	HNT1	nucleotide metabolism	742	0.954818	4	8	0	-0.0409689	0.0110784	2		0.00630733	0.0562188	2		-0.0101338	0.0823282	2		-0.140144	0.0728947	2		0.172198
YNL022C	35348		biological_process unknown	743	0.954825	4	16	0	-0.147877	0.0360804	4		-0.00774582	0.0107202	4		-0.00126319	0.0358067	4		-0.028023	0.0414071	4		0.17243
YIR001C	32337	SGN1	mRNA metabolism	744	0.954895	4	16	0	-0.055078	0.0277471	4		-0.0687047	0.0348196	4		-0.0682247	0.0312294	4		0.00739021	0.0164922	4		0.172662
YMR039C	30615	SUB1	positive regulation of transcription from Pol II promoter*	745	0.954902	4	8	0	-0.055997	0.019124	2		-0.0557523	0.0107116	2		-0.0589188	0.0024317	2		-0.0139163	0.0228758	2		0.172894
YBL062W	33088			746	0.954907	4	16	0	-0.0404899	0.0334121	4		-0.00564505	0.0503945	4		-0.0940521	0.073562	4		-0.0443786	0.0173792	4		0.173126
YJL030W	31392	MAD2	mitotic spindle checkpoint	747	0.954925	4	16	0	-0.0547191	0.031485	4		-0.0696192	0.0164513	4		-0.0424936	0.0213107	4		-0.0176589	0.00727306	4		0.173358
YDR063W	33998		biological_process unknown	748	0.95496	4	16	0	0.013354	0.0814258	4		-0.016576	0.0260134	4		-0.0252029	0.032783	4		-0.155917	0.0976337	4		0.17359
YCL074W	36878			749	0.955037	4	8	0	-0.0672561	0.0214441	2		0.00702709	0.0282515	2		-0.0690011	0.00150293	2		-0.0547916	0.00509681	2		0.173822
YOR072W	31848			750	0.955071	4	16	0	-0.0262971	0.0606871	4		-0.0635278	0.0610117	4		-0.0587571	0.0575484	4		-0.0352973	0.0474764	4		0.174054
YNR007C	35382	ATG3	protein-vacuolar targeting*	751	0.955077	4	16	0	-0.0391947	0.0245546	4		-0.0425345	0.0287564	4		-0.079671	0.0392754	4		-0.0224541	0.00692038	4		0.174286
YGL108C	34475		biological_process unknown	752	0.955078	4	8	0	-0.0171539	0.0123016	2		-0.0231045	0.0597656	2		-0.0159378	0.015085	2		-0.127654	0.0403461	2		0.174518
YKR019C	37042	IRS4	chromatin silencing at ribosomal DNA (rDNA)	753	0.955091	4	16	0	-0.0530146	0.045613	4		0.00252562	0.0201561	4		-0.0479631	0.0464123	4		-0.0853434	0.0240809	4		0.174751
YGR227W	35880	DIE2	N-linked glycosylation*	754	0.955096	4	16	0	-0.0890643	0.0754104	4		-0.0135222	0.0414601	4		-0.0164201	0.0332078	4		-0.0647666	0.053774	4		0.174983
YFL042C	37076		biological_process unknown	755	0.955107	4	16	0	-0.0487834	0.0207054	4		-0.0305183	0.0336593	4		-0.0620473	0.0155875	4		-0.0423802	0.0202402	4		0.175215
YGR071C	34701		biological_process unknown	756	0.955113	4	16	0	-0.101457	0.0375304	4		0.0251169	0.0187867	4		-0.081758	0.0462587	4		-0.0256048	0.0281078	4		0.175447
YKL094W	34943	YJU3	biological_process unknown	757	0.955144	4	16	0	-0.129451	0.0873233	4		-0.0378161	0.0190565	4		0.0193488	0.0302077	4		-0.0356539	0.0400136	4		0.175679
YDR294C	33653	DPL1	sphingolipid metabolism*	758	0.955191	4	16	0	-0.0301365	0.0293846	4		-0.0489252	0.0329545	4		-0.0212858	0.0268326	4		-0.0830269	0.0864435	4		0.175911
YNL327W	31117	EGT2	cytokinesis	759	0.955195	4	16	0	-0.0711871	0.0645734	4		-0.0578993	0.0178451	4		-0.0571013	0.0314814	4		0.00282731	0.0242617	4		0.176143
YCL047C	33454		biological_process unknown	760	0.955257	4	15	0	-0.027888	0.0478746	3		-0.0450252	0.0298622	4		-0.0459042	0.0437035	4		-0.0642812	0.0122098	4		0.176375
YNR025C	35400			761	0.955322	4	16	0	-0.0899316	0.0360099	4		-0.049843	0.0168306	4		0.0247545	0.0258517	4		-0.0678062	0.0309147	4		0.176607
YGL051W	34419	MST27	biological_process unknown	762	0.955333	4	16	0	-0.0500673	0.0220813	4		-0.0166055	0.0307318	4		-0.0754697	0.0472467	4		-0.0406402	0.0386037	4		0.176839
YGR204W	36591	ADE3	purine base biosynthesis	763	0.955335	4	15	0	-0.0382981	0.0205351	3		-0.0879865	0.0330404	4		-0.0716049	0.0386503	4		0.0151148	0.027237	4		0.177071
YML103C	36503	NUP188	mRNA-nucleus export*	764	0.955339	4	8	0	0.0530712	0.0818693	2		-0.0516504	0.0534156	2		-0.132758	0.000733594	2		-0.0514168	0.0115852	2		0.177303
YIR017C	35951	MET28	regulation of transcription from Pol II promoter*	765	0.955357	4	16	0	-0.0974567	0.0444815	4		-0.0401041	0.0123331	4		0.00477294	0.0671707	4		-0.0498942	0.026502	4		0.177535
YLR210W	34159	CLB4	G1/S transition of mitotic cell cycle*	766	0.955363	4	16	0	-0.0418615	0.0741735	4		-0.0737081	0.0260362	4		-0.0283266	0.0351169	4		-0.0387586	0.00711166	4		0.177767
YDL134C-A	33832			767	0.955397	4	15	0	-0.0146983	0.0165487	3		-0.0515902	0.0443318	4		-0.0156272	0.0430884	4		-0.100598	0.154024	4		0.178
YDR305C	33664	HNT2	nucleoside catabolism	768	0.955447	4	16	0	-0.0354788	0.0309315	4		-0.128194	0.0129402	4		-0.0315048	0.0282482	4		0.012875	0.0133331	4		0.178232
YIR020W-B	35955			769	0.95552	4	16	0	-0.108984	0.0600522	4		-0.0121008	0.019409	4		-0.0406254	0.0368283	4		-0.0202892	0.00697854	4		0.178464
YLR019W	31574	PSR2	response to stress	770	0.955579	4	16	0	-0.0601523	0.08075	4		-0.0288333	0.027566	4		-0.052583	0.0381048	4		-0.040184	0.0330912	4		0.178696
YOL138C	36288		biological_process unknown	771	0.955723	4	16	0	-0.0305382	0.0279572	4		-0.0563918	0.0207987	4		-0.0442444	0.0296194	4		-0.0499749	0.00519655	4		0.178928
YER106W	36104	MAM1	meiotic chromosome segregation	772	0.955738	4	8	0	0.0292325	0.0123687	2		-0.0762626	0.0849801	2		-0.0842987	0.0201815	2		-0.0497558	0.0408278	2		0.17916
YDR508C	34342	GNP1	amino acid transport	773	0.95575	4	12	0	-0.0613813	0.0300955	3		-0.0593083	0.0414112	3		-0.0561242	0.0329059	3		-0.00422242	0.0294123	3		0.179392
YGR042W	34672		biological_process unknown	774	0.955783	4	16	0	-0.0189976	0.0727607	4		-0.0730335	0.0424403	4		-0.0391773	0.0402982	4		-0.0496895	0.0210009	4		0.179624
YOL043C	31734	NTG2	base-excision repair, AP site formation	775	0.955784	4	16	0	-0.0983008	0.122558	4		-0.0169247	0.0331791	4		-0.0274393	0.0484539	4		-0.0382279	0.0366842	4		0.179856
YAL027W	30381		biological_process unknown	776	0.955792	4	8	0	-0.0143403	0.0458337	2		-0.0123112	0.0219684	2		-0.0873696	0.0141113	2		-0.0668399	0.0176768	2		0.180088
YDR009W	33949	GAL3	regulation of transcription, DNA-dependent*	777	0.955807	4	16	0	-0.080606	0.0327968	4		-0.0439664	0.0199704	4		-0.0230894	0.0307508	4		-0.0331347	0.0229329	4		0.18032
YIR037W	35972	HYR1	response to oxidative stress	778	0.955813	4	16	0	-0.0866276	0.0255872	4		-0.0364659	0.0195555	4		-0.0206686	0.0177269	4		-0.0370109	0.0288661	4		0.180552
YOR239W	32495	ABP140	actin cytoskeleton organization and biogenesis	779	0.95585	4	16	0	-0.0390386	0.0198387	4		-0.0275267	0.0280037	4		-0.0560825	0.0424021	4		-0.0579675	0.026382	4		0.180784
YDL019C	33715	OSH2	steroid biosynthesis	780	0.95587	4	12	0	0.0100426	0.0262496	3		-0.0195172	0.021712	3		-0.0779315	0.0150524	3		-0.0931291	0.0206348	3		0.181016
YBR045C	33182	GIP1	spore wall assembly (sensu Saccharomyces)	781	0.955908	4	16	0	-0.00782009	0.0243732	4		0.00531965	0.0254736	4		-0.0135908	0.0648113	4		-0.164285	0.188163	4		0.181249
YGR056W	34686	RSC1	chromatin modeling	782	0.956046	4	16	0	-0.0136856	0.027897	4		-0.0108728	0.0472368	4		-0.0784431	0.048829	4		-0.0767952	0.038453	4		0.181481
YKL101W	34951	HSL1	protein amino acid phosphorylation*	783	0.956047	4	9	1	-0.105318	0.244881	3	1	0.0110777	0.0148431	2		-0.111357	0.0380673	2		0.0258051	0.0362046	2		0.181713
YIL024C	31417		biological_process unknown	784	0.956229	4	16	0	-0.140189	0.0213179	4		-0.00458481	0.0208126	4		0.00969107	0.0435846	4		-0.0439485	0.0519632	4		0.181945
YAL054C	36868	ACS1	acetyl-CoA biosynthesis*	785	0.956268	4	16	0	-0.0682466	0.0640496	4		-0.00773447	0.0246472	4		-0.0136483	0.0423334	4		-0.0892395	0.105111	4		0.182177
YML087C	30483		biological_process unknown	786	0.956304	4	8	0	0.000191581	0.0162087	2		-0.021156	0.0200529	2		-0.1015	0.0511742	2		-0.056254	0.0303589	2		0.182409
YOL019W	31710		biological_process unknown	787	0.956305	4	16	0	-0.044909	0.058616	4		-0.0135922	0.0186839	4		-0.0499174	0.042682	4		-0.0702966	0.03905	4		0.182641
YGR031W	34661		biological_process unknown	788	0.956352	4	16	0	-0.0602015	0.0100318	4		-0.0289221	0.0201427	4		-0.0418455	0.0693345	4		-0.0475461	0.057003	4		0.182873
YHR075C	31903	PPE1	protein modification	789	0.956375	4	16	0	-0.023881	0.0939183	4		-0.0189951	0.0142601	4		-0.0664169	0.0495309	4		-0.0691264	0.0359946	4		0.183105
YCR034W	35763	FEN1	sphingolipid biosynthesis*	790	0.956385	4	11	0	-0.154412	0.0288384	2		-0.173003	0.0444732	3		-0.0432336	0.032257	3		0.19227	0.0284801	3		0.183337
YBR258C	33398	SHG1	histone methylation	791	0.956403	4	12	0	-0.0132771	0.0616466	3		-0.0237258	0.0272557	3		-0.00822411	0.0670127	3		-0.133076	0.263992	3		0.183569
YJL132W	37001		biological_process unknown	792	0.95648	4	16	0	-0.0476897	0.0396925	4		-0.0199656	0.030286	4		-0.0722398	0.0321681	4		-0.0380877	0.00867847	4		0.183801
YOR164C	32420		biological_process unknown	793	0.956498	4	8	0	0.00482148	0.0695996	2		-0.0408397	0.00023224	2		-0.0804612	0.0217335	2		-0.0614251	0.00577899	2		0.184033
YCL013W	33421			794	0.956559	4	16	0	-0.0291689	0.0431631	4		0.0238216	0.0266471	4		-0.0289481	0.042192	4		-0.143356	0.213298	4		0.184265
YBR028C	33165		biological_process unknown	795	0.956616	4	16	0	0.00955389	0.0251344	4		0.00924955	0.0209446	4		-0.0128008	0.0383897	4		-0.183415	0.16229	4		0.184498
YOR285W	32541		biological_process unknown	796	0.956622	4	16	0	-0.0116642	0.12659	4		-0.00384681	0.0581458	4		-0.0980621	0.0498751	4		-0.0638132	0.0378461	4		0.18473
YLR136C	34093	TIS11	biological_process unknown	797	0.956671	4	16	0	-0.0350225	0.0375768	4		-0.0329081	0.0124226	4		-0.0705725	0.0170128	4		-0.0386813	0.0255248	4		0.184962
YOR029W	31805			798	0.956681	4	16	0	-0.049361	0.155247	4		-0.0122643	0.0291428	4		-0.0706827	0.0609068	4		-0.0448339	0.0860011	4		0.185194
YIL159W	32318	BNR1	actin filament organization*	799	0.956743	4	16	0	-0.0514145	0.0532481	4		-0.0566462	0.0904229	4		-0.0253976	0.0695783	4		-0.0434226	0.077447	4		0.185426
YOL092W	36242		biological_process unknown	800	0.956779	4	16	0	-0.056903	0.0477919	4		-0.0217209	0.0255028	4		-0.0343987	0.0501066	4		-0.0637077	0.0234418	4		0.185658
YGR058W	34688		biological_process unknown	801	0.956785	4	16	0	-0.054291	0.0826383	4		-0.0484959	0.0217193	4		-0.044813	0.050891	4		-0.0291057	0.0386806	4		0.18589
YJR098C	36910		biological_process unknown	802	0.956848	4	16	0	-0.0657556	0.0187893	4		-0.0172664	0.0508996	4		-0.0509137	0.0725079	4		-0.0425069	0.0460096	4		0.186122
YKL037W	34886			803	0.956874	4	16	0	-0.0832139	0.047629	4		-0.0278416	0.0380599	4		-0.0922691	0.029382	4		0.0269901	0.0254962	4		0.186354
YGL004C	34372	RPN14	biological_process unknown	804	0.956931	4	12	0	-0.0628868	0.0471551	3		-0.00332484	0.0463312	3		-0.0628791	0.0292055	3		-0.0470043	0.0235852	3		0.186586
YPR073C	35492	LTP1	protein amino acid dephosphorylation	805	0.956959	4	16	0	-0.0824596	0.0257563	4		-0.0151601	0.0294629	4		-0.0534557	0.00588895	4		-0.0249018	0.026144	4		0.186818
YDR153C	33511	ENT5	Golgi to endosome transport	806	0.956993	4	16	0	-0.0149904	0.0554603	4		-0.0558398	0.0261556	4		-0.0672454	0.0191091	4		-0.0377613	0.0415826	4		0.18705
YGL049C	34417	TIF4632	translational initiation	807	0.957026	4	16	0	-0.0439748	0.0433411	4		-0.0201662	0.0516437	4		-0.0739117	0.0660867	4		-0.037646	0.0583303	4		0.187282
YKL158W	35008			808	0.957118	4	11	0	-0.0574473	0.0120175	2		-0.00892987	0.0257396	3		-0.0957797	0.0120121	3		-0.0131572	0.0786123	3		0.187515
YNL214W	31998	PEX17	peroxisome organization and biogenesis	809	0.957146	4	16	0	-0.0727625	0.0441911	4		-0.0120325	0.0171262	4		-0.0678741	0.0400998	4		-0.0225303	0.0294444	4		0.187747
YLR247C	35156		biological_process unknown	810	0.957161	4	16	0	-0.0541799	0.0529204	4		-0.0134191	0.026487	4		-0.0587842	0.0345433	4		-0.0487514	0.016504	4		0.187979
YDL137W	33835	ARF2	ER to Golgi transport*	811	0.957182	4	16	0	-0.130776	0.0397885	4		0.0468046	0.0237303	4		-0.0132557	0.040066	4		-0.0778207	0.0629893	4		0.188211
YBR095C	33234	RXT2	conjugation with cellular fusion*	812	0.957252	4	16	0	-0.0076709	0.064927	4		-0.0330474	0.0406249	4		0.00594445	0.0568561	4		-0.139981	0.128683	4		0.188443
YKL218C	35068		biological_process unknown	813	0.957391	4	8	0	-0.0941749	0.00734463	2		-0.00474417	0.0403216	2		0.000458289	0.0452985	2		-0.0757123	0.00988053	2		0.188675
YDR036C	33975	EHD3	endocytosis*	814	0.957396	4	16	0	-0.0196303	0.0320119	4		-0.0400932	0.0229555	4		-0.0823893	0.0246179	4		-0.0320415	0.029794	4		0.188907
YHL021C	30942		biological_process unknown	815	0.957413	4	16	0	-0.0252959	0.0257022	4		-0.0362911	0.0207793	4		-0.0610507	0.0239073	4		-0.0514446	0.0232986	4		0.189139
YDR203W	33562			816	0.957544	4	16	0	-0.0360762	0.073708	4		-0.0594045	0.018733	4		-0.0445457	0.0401234	4		-0.0335073	0.0346194	4		0.189371
YGR070W	34700	ROM1	cell wall organization and biogenesis*	817	0.957587	4	16	0	0.0433127	0.158419	4		-0.092142	0.0388843	4		-0.117388	0.0893283	4		-0.00713773	0.0607543	4		0.189603
YOR351C	31648	MEK1	protein amino acid phosphorylation*	818	0.957648	4	16	0	-0.0973379	0.0156186	4		-0.0213751	0.0372545	4		-0.038383	0.0731963	4		-0.0160028	0.0323268	4		0.189835
YML102C-A	36501			819	0.957695	4	15	0	0.0304319	0.0816009	3		-0.0617282	0.064595	4		-0.134021	0.0831684	4		-0.00758475	0.0503258	4		0.190067
YPL052W	32776		biological_process unknown	820	0.9577	4	16	0	-0.0422175	0.0336086	4		-0.0395086	0.0475673	4		-0.0345935	0.0695634	4		-0.0565646	0.0503034	4		0.190299
YLR231C	35140	BNA5	nicotinamide adenine dinucleotide biosynthesis	821	0.957706	4	16	0	-0.0636865	0.0542486	4		-0.0290711	0.0186881	4		-0.0673665	0.0555442	4		-0.0127351	0.0257118	4		0.190531
YOL093W	36243	TRM10	tRNA methylation	822	0.957749	4	16	0	-0.129322	0.0478879	4		0.0235434	0.0118568	4		-0.00402206	0.0348304	4		-0.0628783	0.0144168	4		0.190764
YER051W	30186		biological_process unknown	823	0.95776	4	16	0	-0.0265488	0.0448716	4		-0.0361932	0.0397426	4		-0.0692322	0.0645347	4		-0.0406575	0.0252021	4		0.190996
YOR255W	32511	OSW1	biological_process unknown	824	0.957785	4	16	0	-0.0561498	0.0345574	4		-0.0371885	0.0257703	4		-0.0391687	0.0425357	4		-0.0400206	0.0452997	4		0.191228
YER085C	30225		biological_process unknown	825	0.957849	4	16	0	-0.0249279	0.0310938	4		-0.0407386	0.0477152	4		-0.0698407	0.0865757	4		-0.0367539	0.0541248	4		0.19146
YIL084C	31475	SDS3	histone deacetylation*	826	0.957851	4	12	0	0.00957019	0.0142072	3		-0.0627028	0.0161542	3		-0.0282927	0.0503259	3		-0.090828	0.016226	3		0.191692
YOL048C	31739		biological_process unknown	827	0.957859	4	16	0	-0.100731	0.082417	4		-0.0461678	0.0405592	4		-0.0310446	0.0334527	4		0.00572392	0.0535075	4		0.191924
YHL024W	36408	RIM4	meiosis*	828	0.957926	4	16	0	-0.0417281	0.0430582	4		-0.01141	0.032152	4		-0.072016	0.0348946	4		-0.0467855	0.0296814	4		0.192156
YOR267C	37325	HRK1	cell ion homeostasis	829	0.957982	4	16	0	-0.0698014	0.0587269	4		-0.0193634	0.00692413	4		-0.0522548	0.0363294	4		-0.0302838	0.0383774	4		0.192388
YLR360W	35269	VPS38	late endosome to vacuole transport	830	0.957994	4	15	0	-0.0698908	0.0168053	3		-0.016768	0.0255741	4		-0.0568411	0.0301818	4		-0.0281557	0.0160277	4		0.19262
YHR082C	31910	KSP1	protein amino acid phosphorylation	831	0.958033	4	8	0	-0.0626799	0.00291062	2		0.00533518	0.00774924	2		-0.0912906	0.0316951	2		-0.0228551	0.0253232	2		0.192852
YBL024W	33050	NCL1	tRNA methylation	832	0.958035	4	8	0	-0.0236302	0.0297583	2		-0.0244526	0.0169621	2		-0.0803074	0.0483216	2		-0.043095	0.0182394	2		0.193084
YER089C	37269	PTC2	G1/S transition of mitotic cell cycle*	833	0.958041	4	16	0	-0.0820877	0.0507863	4		-0.0264086	0.0390134	4		-0.0566492	0.0602303	4		-0.0063149	0.029038	4		0.193316
YOL159C	36665		biological_process unknown	834	0.958052	4	16	0	-0.0482271	0.0317785	4		-0.0299476	0.0279365	4		-0.062734	0.0152192	4		-0.0305031	0.0159443	4		0.193548
YKR043C	35114		biological_process unknown	835	0.958065	4	16	0	-0.0885125	0.0337636	4		0.0186257	0.0379952	4		-0.0637665	0.0351428	4		-0.0377071	0.0568899	4		0.19378
YDR539W	35834		biological_process unknown	836	0.958078	4	16	0	-0.105435	0.0243396	4		-0.0185357	0.0422071	4		-0.00559722	0.0791483	4		-0.0417379	0.0534712	4		0.194013
YPL039W	32789		biological_process unknown	837	0.958078	4	16	0	-0.0106986	0.0369417	4		0.0222904	0.0125664	4		-0.0414275	0.0506571	4		-0.141469	0.126557	4		0.194245
YJL139C	37004	YUR1	N-linked glycosylation*	838	0.958092	4	16	0	-0.0642437	0.025771	4		0.00138026	0.0391833	4		-0.0134592	0.0550252	4		-0.0949218	0.0259776	4		0.194477
YLR328W	35237	NMA1	nicotinamide adenine dinucleotide metabolism	839	0.958179	4	15	0	-0.0873237	0.0675761	3		-0.00195339	0.0165466	4		-0.0302103	0.0236998	4		-0.0513946	0.0312199	4		0.194709
YGL003C	34371	CDH1	ubiquitin-dependent protein catabolism*	840	0.958188	4	8	0	-0.0693297	0.0295672	2		-0.0208809	0.000989063	2		-0.0501539	0.0129537	2		-0.0304796	0.0103199	2		0.194941
YNL328C	31116	MDJ2	protein folding	841	0.958218	4	8	0	-0.0396448	0.00118468	2		-0.00270828	0.0269882	2		-0.0643006	0.03574	2		-0.0640646	0.00322096	2		0.195173
YFL020C	35639	PAU5	biological_process unknown	842	0.958253	4	16	0	-0.0807806	0.031886	4		-0.0270396	0.0257063	4		-0.0160281	0.0494936	4		-0.0467259	0.0511366	4		0.195405
YAR002C-A	37153	ERP1	ER to Golgi transport	843	0.958269	4	16	0	-0.0638947	0.00818052	4		-0.022326	0.0205042	4		-0.0258704	0.0470767	4		-0.0584151	0.0426424	4		0.195637
YDR214W	33573	AHA1	response to stress*	844	0.958287	4	16	0	-0.013681	0.0227789	4		-0.0303598	0.0239461	4		-0.0290588	0.0284665	4		-0.0973328	0.121967	4		0.195869
YGR242W	35895			845	0.958289	4	12	0	-0.0327568	0.0329606	3		-0.0367122	0.0235245	3		-0.0595462	0.0981553	3		-0.0414064	0.0786441	3		0.196101
YNL336W	31108	COS1	biological_process unknown	846	0.958375	4	16	0	-0.0125644	0.0403402	4		-0.0268567	0.0224855	4		-0.095732	0.0327396	4		-0.0349099	0.0197943	4		0.196333
YPL046C	32782	ELC1	RNA elongation from Pol II promoter	847	0.958401	4	16	0	0.00412109	0.0171863	4		-0.0179069	0.0419056	4		-0.00348755	0.0310844	4		-0.152682	0.140165	4		0.196565
YBR259W	33399		biological_process unknown	848	0.958404	4	16	0	-0.0502989	0.0734288	4		0.0393238	0.0140276	4		0.00649589	0.0464617	4		-0.165464	0.254792	4		0.196797
YNL321W	31123		biological_process unknown	849	0.958407	4	16	0	-0.0487031	0.0376073	4		-0.0317659	0.0425024	4		-0.0547282	0.0362582	4		-0.0347342	0.0321731	4		0.197029
YDR097C	34032	MSH6	mismatch repair	850	0.958475	4	16	0	-0.0554665	0.0348839	4		0.0264435	0.013715	4		-0.073267	0.0484767	4		-0.0673575	0.098616	4		0.197262
YCL028W	33435	RNQ1	biological_process unknown	851	0.958522	4	16	0	-0.0107424	0.0406481	4		-0.0267526	0.0314273	4		-0.0213853	0.0508251	4		-0.110571	0.116241	4		0.197494
YLR046C	32657		biological_process unknown	852	0.958534	4	16	0	0.0155559	0.0893134	4		-0.0442627	0.0514001	4		-0.0646018	0.023302	4		-0.0760943	0.0377742	4		0.197726
YML079W	30491		biological_process unknown	853	0.958548	3	6	0					-0.0185769	0.0125845	2		-0.0716183	0.0146336	2		-0.0368119	0.0202628	2		0.197958
YOR106W	32362	VAM3	nonselective vesicle fusion*	854	0.958582	4	8	0	-0.00484293	0.00141937	2		-0.0595496	0.00704243	2		-0.0744647	0.0242458	2		-0.0303449	0.0376769	2		0.19819
YBR041W	33178	FAT1	lipid transport*	855	0.9586	4	16	0	-0.0194121	0.0348122	4		0.0057223	0.0281978	4		0.0375983	0.0575014	4		-0.193034	0.148328	4		0.198422
YML060W	30510	OGG1	DNA repair*	856	0.958602	4	8	0	0.0484494	0.0128794	2		-0.0157216	0.0205196	2		-0.121031	0.031108	2		-0.0808126	0.0227661	2		0.198654
YBR113W	33252			857	0.958724	4	16	0	0.0523337	0.0169016	4		-0.0316754	0.0359234	4		-0.0536026	0.0429708	4		-0.135665	0.216719	4		0.198886
YNR044W	35419	AGA1	agglutination during conjugation with cellular fusion	858	0.958739	4	16	0	-0.0623397	0.012656	4		-0.0295519	0.0499211	4		-0.0295082	0.032008	4		-0.0471445	0.0293201	4		0.199118
YGR146C	34776		biological_process unknown	859	0.958741	4	16	0	-0.0937706	0.0262177	4		0.00758928	0.0558202	4		-0.0241042	0.0285074	4		-0.0582535	0.0249099	4		0.19935
YBR290W	35738	BSD2	protein-vacuolar targeting*	860	0.958811	4	16	0	-0.00699975	0.049442	4		-0.0637187	0.0206466	4		-0.0214975	0.0357785	4		-0.0760284	0.0289154	4		0.199582
YBR285W	35733		biological_process unknown	861	0.958896	4	16	0	-0.0342572	0.0376084	4		-0.0497208	0.00871884	4		-0.060373	0.0436466	4		-0.0235388	0.0473625	4		0.199814
YLR183C	34132	TOS4	biological_process unknown	862	0.958917	4	16	0	-0.0741661	0.037662	4		-0.0271722	0.0164739	4		-0.0569669	0.0391529	4		-0.00949605	0.0289859	4		0.200046
YDR018C	33957		phospholipid biosynthesis	863	0.958961	4	16	0	-0.0721573	0.0230415	4		-0.0106036	0.0191992	4		-0.0490578	0.0213499	4		-0.0358019	0.0255302	4		0.200278
YLR319C	35228	BUD6	establishment of cell polarity (sensu Saccharomyces)*	864	0.959016	4	16	0	-0.0642053	0.00828868	4		-0.0495809	0.0301545	4		-0.0413218	0.0371042	4		-0.0122836	0.0255475	4		0.200511
YBR223C	33363	TDP1	DNA repair	865	0.959148	4	16	0	0.023312	0.0410816	4		-0.0317465	0.0476862	4		-0.0927028	0.044866	4		-0.0657032	0.0151221	4		0.200743
YGL063W	34430	PUS2	tRNA modification	866	0.959177	4	16	0	-0.0988447	0.0356944	4		0.00880899	0.0265525	4		-0.0283151	0.0501572	4		-0.0483659	0.0293795	4		0.200975
YGR241C	35894	YAP1802	endocytosis	867	0.959188	4	16	0	-0.0293949	0.0447191	4		-0.00209582	0.0238638	4		-0.0662954	0.0525625	4		-0.0688878	0.0361448	4		0.201207
YML020W	30553		biological_process unknown	868	0.959206	4	8	0	0.0202462	0.0344767	2		-0.0214547	0.0500034	2		-0.0936625	0.0442514	2		-0.0717274	0.00636303	2		0.201439
YGR008C	34638	STF2	ATP synthesis coupled proton transport*	869	0.959215	4	8	0	-0.123811	0.00221109	2		0.020361	0.00422079	2		0.0161282	0.0445906	2		-0.0792399	0.0288977	2		0.201671
YER063W	36585	THO1	transcription, DNA-dependent	870	0.959223	4	8	0	-0.0188912	0.0138689	2		-0.0326073	0.00408946	2		-0.0580982	0.0482942	2		-0.0569309	0.0370321	2		0.201903
YKL147C	34997			871	0.959267	4	16	0	-0.0454783	0.088287	4		-0.043611	0.00978591	4		-0.0306602	0.0190644	4		-0.0465927	0.0345917	4		0.202135
YHL002W	36593	HSE1	protein-vacuolar targeting	872	0.959359	4	16	0	0.00321906	0.0593312	4		-0.0176001	0.0182416	4		-0.105768	0.0859315	4		-0.0458117	0.0794411	4		0.202367
YCL014W	33422	BUD3	cytokinesis*	873	0.959368	4	16	0	0.00717632	0.0152867	4		0.000423656	0.0214132	4		-0.0141475	0.0630785	4		-0.159374	0.180548	4		0.202599
YKL046C	34895	DCW1	cell wall biosynthesis (sensu Fungi)	874	0.959412	4	16	0	-0.0521554	0.0625479	4		-0.0381668	0.0227138	4		-0.0378526	0.0250797	4		-0.0375643	0.0187029	4		0.202831
YPR123C	35538			875	0.959421	4	11	0	-0.0027754	0.0243762	2		-0.0695104	0.0771551	3		-0.0897592	0.0436868	3		-0.00365701	0.0425447	3		0.203063
YEL007W	30247		biological_process unknown	876	0.959444	4	8	0	-0.0391425	0.131311	2		-0.00545258	0.0325974	2		-0.0657557	0.0583882	2		-0.0552556	0.0168866	2		0.203295
YBR056W	33193		biological_process unknown	877	0.959512	4	16	0	-0.0161603	0.0183676	4		0.0049033	0.032193	4		-0.0289952	0.0828196	4		-0.125069	0.101551	4		0.203528
YGR055W	34685	MUP1	sulfur amino acid transport	878	0.959513	4	16	0	-0.0852569	0.0389653	4		-0.0128075	0.0437501	4		-0.0343695	0.0533427	4		-0.0328847	0.0314599	4		0.20376
YPL071C	32757		biological_process unknown	879	0.959519	4	16	0	-0.0356974	0.0323413	4		-0.0370787	0.0306464	4		-0.0406056	0.0185674	4		-0.051913	0.0371856	4		0.203992
YDL134C	33831	PPH21	protein biosynthesis*	880	0.959521	4	16	0	-0.00402229	0.0280407	4		-0.029484	0.0181502	4		-0.0247468	0.0497036	4		-0.107032	0.114405	4		0.204224
YLR217W	34166			881	0.959525	4	16	0	-0.0661868	0.0161014	4		0.00130975	0.0217881	4		-0.0607425	0.034157	4		-0.0396475	0.0136487	4		0.204456
YHR139C-A	31968			882	0.959554	4	16	0	-0.00837392	0.00483881	4		-0.009475	0.0247424	4		-0.0786033	0.0496617	4		-0.0686951	0.0312446	4		0.204688
YNL254C	31190		biological_process unknown	883	0.959589	4	16	0	0.00297333	0.0654688	4		-0.0162298	0.016124	4		-0.0822827	0.0369591	4		-0.0694621	0.023788	4		0.20492
YBL048W	33074			884	0.959591	4	16	0	-0.0240808	0.00894207	4		-0.010185	0.00830611	4		-0.088104	0.0373641	4		-0.0426214	0.0173569	4		0.205152
YER181C	36177			885	0.959627	4	16	0	-0.0431686	0.0629286	4		-0.0118387	0.0464144	4		-0.0383435	0.0327571	4		-0.0714927	0.0260067	4		0.205384
YKL202W	37035			886	0.95963	4	16	0	-0.0660872	0.0232703	4		0.00381717	0.0183954	4		-0.0524939	0.0217693	4		-0.0500659	0.0348324	4		0.205616
YGL083W	34450	SCY1	biological_process unknown	887	0.959648	4	16	0	-0.032828	0.0157783	4		-0.0177449	0.0299529	4		-0.04916	0.06355	4		-0.0650217	0.0231308	4		0.205848
YCL075W	36879			888	0.959648	4	16	0	-0.0512783	0.0263328	4		-0.0112171	0.0157444	4		-0.059429	0.0397999	4		-0.042829	0.019423	4		0.20608
YML118W	36519	NGL3	biological_process unknown	889	0.959665	4	16	0	-0.00984651	0.10967	4		-0.0505869	0.0259931	4		-0.0624444	0.0342184	4		-0.0418083	0.0137445	4		0.206312
YPL004C	37338	LSP1	biological_process unknown	890	0.959741	4	16	0	-0.0600248	0.0548393	4		-0.0124514	0.0297306	4		-0.056522	0.0304335	4		-0.0353693	0.0141642	4		0.206544
YHL039W	36597		biological_process unknown	891	0.959778	4	12	0	-0.00915268	0.0137461	3		-0.0294663	0.0328891	3		-0.0782304	0.0322703	3		-0.0473622	0.0352114	3		0.206777
YMR253C	30839		biological_process unknown	892	0.959805	4	15	0	-0.0361885	0.0370476	3		-0.0207124	0.039867	4		-0.0806614	0.0426987	4		-0.026537	0.0309051	4		0.207009
YGR038W	36980	ORM1	biological_process unknown	893	0.959811	4	15	0	-0.00598096	0.026242	3		-0.0528487	0.0247104	4		-0.0725552	0.0364226	4		-0.0326901	0.0436528	4		0.207241
YLR236C	35145			894	0.959822	4	16	0	-0.0519572	0.051824	4		-0.0421523	0.0320376	4		-0.0442716	0.0776539	4		-0.0256503	0.0451438	4		0.207473
YMR160W	36746		biological_process unknown	895	0.959848	4	16	0	-0.0731127	0.040588	4		-0.0101744	0.013016	4		-0.0476765	0.0317648	4		-0.0329576	0.019481	4		0.207705
YKL106W	34956	AAT1	aspartate biosynthesis*	896	0.959893	4	16	0	-0.0289496	0.0150429	4		-0.0246657	0.0197043	4		-0.0736291	0.0491227	4		-0.0364878	0.0342679	4		0.207937
YFR046C	35860	CNN1	meiosis*	897	0.959921	4	16	0	-0.0675865	0.0459024	4		-0.0235656	0.0284043	4		-0.0373683	0.0381663	4		-0.0350953	0.00914465	4		0.208169
YPL247C	31045		biological_process unknown	898	0.95997	4	16	0	-0.0242726	0.0219281	4		0.0122715	0.0416349	4		-0.0948826	0.0353504	4		-0.0565308	0.0350685	4		0.208401
YEL066W	30308	HPA3	histone acetylation	899	0.959974	4	16	0	-0.0406502	0.0377336	4		-0.0312075	0.0340788	4		-0.0374668	0.0516539	4		-0.0540714	0.0485199	4		0.208633
YER072W	30212	VTC1	vacuole fusion (non-autophagic)	900	0.960013	4	16	0	-0.0249015	0.0723998	4		-0.0401013	0.0219918	4		-0.0485615	0.0295126	4		-0.0496704	0.0314634	4		0.208865
YPL221W	31071	BOP1	biological_process unknown	901	0.96004	4	16	0	-0.0535392	0.0418103	4		-0.00836402	0.0307816	4		-0.051117	0.0615633	4		-0.0501003	0.0329996	4		0.209097
YOR216C	32472	RUD3	ER to Golgi transport	902	0.960044	4	16	0	-0.0233709	0.0522893	4		-0.0376716	0.0203994	4		-0.0705266	0.0548728	4		-0.0315341	0.0536157	4		0.209329
YBL003C	33027	HTA2	chromatin assembly/disassembly	903	0.960071	4	16	0	-0.0398978	0.0394092	4		-0.00407786	0.0367674	4		-0.0111829	0.0515012	4		-0.107833	0.10222	4		0.209561
YGR080W	34710	TWF1	polar budding*	904	0.960103	4	16	0	-0.0439454	0.0504536	4		-0.0259386	0.0348197	4		-0.0603737	0.0414864	4		-0.0326011	0.033525	4		0.209793
YDR250C	33609			905	0.96013	4	16	0	-0.0488289	0.0204845	4		-0.0496089	0.0451486	4		-0.0391992	0.0388504	4		-0.0251102	0.0163942	4		0.210026
YDR204W	33563	COQ4	ubiquinone metabolism	906	0.960162	4	15	0	-0.126097	0.117332	3		-0.0488841	0.0172984	4		0.00540168	0.0417344	4		0.00696441	0.0220284	4		0.210258
YJL210W	31214	PEX2	peroxisome organization and biogenesis	907	0.960199	4	16	0	-0.0522544	0.0384245	4		-0.0415078	0.0167077	4		-0.0713349	0.0313353	4		0.00263697	0.0182981	4		0.21049
YGL101W	34468		biological_process unknown	908	0.960247	4	8	0	-0.0105995	0.0175917	2		-0.0778147	0.0267902	2		-0.0502019	0.000119817	2		-0.0236449	0.0264843	2		0.210722
YOL024W	31715		biological_process unknown	909	0.960276	4	16	0	-0.00223943	0.0501263	4		-0.0281579	0.0178828	4		-0.05867	0.0513629	4		-0.07307	0.0229707	4		0.210954
YPR038W	35457			910	0.96031	4	16	0	-0.0227667	0.0149109	4		-0.0371563	0.0344959	4		-0.00158674	0.035243	4		-0.100487	0.0214214	4		0.211186
YER163C	36159		biological_process unknown	911	0.960343	4	16	0	-0.0130211	0.0567187	4		-0.0343189	0.023513	4		-0.0530912	0.0298111	4		-0.0614292	0.0452482	4		0.211418
YEL014C	30254			912	0.96035	4	16	0	-0.0344286	0.0345011	4		-0.0127147	0.038938	4		-0.0586511	0.0560785	4		-0.0560376	0.0380363	4		0.21165
YFR049W	35863	YMR31	protein biosynthesis	913	0.960413	4	8	0	-0.004503	0.034369	2		-0.0367022	0.0228914	2		-0.0704974	0.0345545	2		-0.0498659	0.00894126	2		0.211882
YDL036C	33732		biological_process unknown	914	0.960496	4	16	0	-0.00804187	0.0138436	4		-0.00983779	0.0319473	4		-0.0422732	0.0160955	4		-0.101071	0.0690654	4		0.212114
YIR031C	35966	DAL7	allantoin catabolism	915	0.9605	4	16	0	-0.0462545	0.0300478	4		-0.00122956	0.0295299	4		-0.0515252	0.0549953	4		-0.0621964	0.0655417	4		0.212346
YHR112C	31940		sulfur metabolism	916	0.960512	4	16	0	-0.0509694	0.0412746	4		-0.0158279	0.0291302	4		-0.0463759	0.036692	4		-0.0479813	0.0153527	4		0.212578
YOL131W	36281		biological_process unknown	917	0.960519	4	16	0	-0.0641324	0.0134945	4		-0.0414682	0.0561333	4		-0.0536936	0.0466756	4		-0.00183244	0.0255166	4		0.21281
YDR056C	33992		biological_process unknown	918	0.960548	4	15	0	0.0386512	0.0135485	3		-0.00653682	0.0264994	4		-0.0438339	0.0289145	4		-0.149287	0.165527	4		0.213042
YDL018C	33714	ERP3	secretory pathway	919	0.960583	4	16	0	-0.062018	0.0057985	4		0.00915802	0.0474388	4		-0.0731423	0.0152357	4		-0.0348557	0.0327178	4		0.213275
YOL136C	36286	PFK27	fructose 2,6-bisphosphate metabolism*	920	0.960589	4	16	0	-0.0882733	0.0301584	4		-0.021565	0.0191463	4		-0.0312419	0.0168775	4		-0.0197535	0.00360813	4		0.213507
YGL039W	34407		biological_process unknown	921	0.960622	4	16	0	-0.0729831	0.0394068	4		-0.010612	0.0109018	4		-0.0377329	0.0479059	4		-0.0393691	0.0222211	4		0.213739
YHR206W	32900	SKN7	response to osmotic stress*	922	0.960663	4	16	0	-0.0186642	0.023108	4		-0.062417	0.0282473	4		-0.0914021	0.030466	4		0.0119577	0.0118619	4		0.213971
YGL087C	34454	MMS2	ubiquitin-dependent protein catabolism*	923	0.96069	4	16	0	0.0197896	0.0379081	4		-0.0704836	0.0155074	4		-0.100632	0.0409045	4		-0.00908962	0.062942	4		0.214203
YCR091W	35810	KIN82	biological_process unknown	924	0.960696	4	8	0	-0.0384974	0.0318054	2		-0.0426494	0.0174114	2		-0.0610405	0.0320889	2		-0.0182017	0.0264223	2		0.214435
YIL012W	31404			925	0.960726	4	16	0	-0.196335	0.0333806	4		0.0571961	0.0229698	4		0.027154	0.052256	4		-0.048277	0.0266499	4		0.214667
YGR174C	34804	CBP4	protein complex assembly	926	0.960738	4	12	0	-0.0769972	0.0370476	3		0.0257604	0.0284835	3		-0.0283693	0.0522605	3		-0.0806096	0.0225899	3		0.214899
YJL159W	31266	HSP150	cell wall organization and biogenesis	927	0.960775	4	16	0	-0.0223961	0.0360576	4		-0.0369907	0.0276264	4		-0.0388608	0.0382738	4		-0.061812	0.0222024	4		0.215131
YDL156W	33854		biological_process unknown	928	0.960838	4	16	0	-0.060165	0.0428105	4		-0.0512843	0.0251936	4		0.00993182	0.0439091	4		-0.0582821	0.0755103	4		0.215363
YKR009C	35080	FOX2	fatty acid beta-oxidation	929	0.960841	4	16	0	-0.0208344	0.052406	4		-0.0275879	0.0315293	4		-0.0651949	0.0245398	4		-0.0461682	0.0278464	4		0.215595
YOR115C	32371	TRS33	ER to Golgi transport	930	0.960854	4	16	0	-0.0213471	0.0523838	4		-0.0411816	0.0172372	4		-0.0384487	0.0613698	4		-0.0587542	0.0424762	4		0.215827
YOL111C	36261		biological_process unknown	931	0.960886	4	15	0	-0.0315574	0.0405879	3		-0.0243879	0.0500981	4		-0.00168481	0.0428234	4		-0.101967	0.0746643	4		0.216059
YAR027W	30419	UIP3	biological_process unknown	932	0.960897	4	8	0	0.0105487	0.0120572	2		-0.0215401	0.0279573	2		-0.0966819	0.0244227	2		-0.0518792	0.00404769	2		0.216291
YDR371W	34207	CTS2	biological_process unknown	933	0.960907	4	16	0	-0.0115916	0.148658	4		-0.0221861	0.042736	4		-0.0454958	0.0279521	4		-0.0802352	0.00918506	4		0.216524
YLL009C	31497	COX17	cytochrome c oxidase biogenesis*	934	0.960954	4	16	0	-0.104299	0.0752474	4		-0.0317143	0.0299209	4		-0.0210848	0.0459397	4		-0.00221634	0.0153486	4		0.216756
YDR495C	34329	VPS3	protein-vacuolar targeting	935	0.961018	4	9	1	-0.14486	0.130554	3	1	-0.194362	0.0210594	2		0.0604574	0.00696364	2		0.119715	0.00157841	2		0.216988
YLL018C-A	36022	COX19	cytochrome c oxidase biogenesis*	936	0.961035	4	16	0	-0.0899229	0.0302826	4		-0.00909073	0.00995986	4		-0.0312207	0.050051	4		-0.0287419	0.0435869	4		0.21722
YDR178W	33536	SDH4	tricarboxylic acid cycle*	937	0.961096	4	11	0	-0.00582416	0.0276991	2		-0.0559423	0.0536199	3		-0.0511035	0.012951	3		-0.0458557	0.0766588	3		0.217452
YLR311C	35219			938	0.961153	4	16	0	-0.0676272	0.0495709	4		-0.0265863	0.0581431	4		-0.0197068	0.0394776	4		-0.0445653	0.0408621	4		0.217684
YCL040W	33447	GLK1	carbohydrate metabolism	939	0.961177	4	8	0	-0.0801606	0.0416001	2		-0.00979785	0.00243219	2		-0.0231069	0.0265072	2		-0.0453228	0.00374755	2		0.217916
YJL218W	31207		biological_process unknown	940	0.961184	4	16	0	-0.00207133	0.0492608	4		-0.0553785	0.0444998	4		-0.0261472	0.0626692	4		-0.0747588	0.0409701	4		0.218148
YKR035C	35106			941	0.961185	4	16	0	0.00938074	0.0498907	4		-0.0654187	0.0284078	4		-0.103252	0.0729429	4		0.00093593	0.0313621	4		0.21838
YCL044C	33451		biological_process unknown	942	0.96121	4	16	0	-0.0405345	0.0403579	4		-0.0202436	0.0141808	4		-0.0642056	0.00797387	4		-0.0332671	0.0225769	4		0.218612
YDL172C	33870			943	0.961218	4	15	0	-0.00384363	0.0170887	3		-0.0492657	0.0281092	4		-0.0215477	0.0261866	4		-0.0835572	0.0419881	4		0.218844
YMR140W	30721	SIP5	cellular response to glucose starvation	944	0.961221	4	16	0	-0.0207092	0.0707592	4		-0.0128653	0.0468243	4		-0.0609958	0.0582837	4		-0.0636321	0.0416181	4		0.219076
YCR005C	33485	CIT2	glutamate biosynthesis*	945	0.961239	4	16	0	-0.0528446	0.0497588	4		-0.0358503	0.0260486	4		-0.0327044	0.0435819	4		-0.0367285	0.0206522	4		0.219308
YEL060C	30302	PRB1	sporulation*	946	0.961255	4	16	0	0.0258698	0.0353799	4		-0.0289147	0.0224751	4		-0.101257	0.0393424	4		-0.0537607	0.0218233	4		0.21954
YFR020W	35699			947	0.961256	4	16	0	-0.104501	0.0350901	4		-0.00711164	0.0198761	4		-0.0259988	0.0511978	4		-0.0204482	0.0407009	4		0.219773
YDR216W	33575	ADR1	transcription*	948	0.961272	4	15	0	-0.0203587	0.0721699	3		-0.0176906	0.0233162	4		-0.0494873	0.0456897	4		-0.0704539	0.117379	4		0.220005
YGR232W	35885	NAS6	proteolysis and peptidolysis	949	0.961295	4	16	0	0.00454331	0.0386535	4		-0.0100769	0.0675957	4		-0.113749	0.0633818	4		-0.0386148	0.0453853	4		0.220237
YPR046W	35465	MCM16	chromosome segregation	950	0.961345	4	16	0	-0.0718587	0.0632664	4		-0.0293852	0.0267704	4		-0.0287046	0.0498877	4		-0.0277406	0.0214175	4		0.220469
YKL142W	34992	MRP8	protein biosynthesis	951	0.96141	4	13	0	-0.0599038	0.0422521	4		-0.0185743	0.0189899	3		-0.041906	0.0362402	3		-0.0370349	0.0500787	3		0.220701
YNL316C	36472	PHA2	phenylalanine biosynthesis, prephenate pathway	952	0.96143	4	16	0	-0.0180968	0.0153431	4		-0.0307786	0.0209681	4		-0.0385	0.0383802	4		-0.0699587	0.0192854	4		0.220933
YOR385W	31682		biological_process unknown	953	0.961453	4	16	0	-0.138907	0.0522151	4		0.0318686	0.0176177	4		-0.0392343	0.0436942	4		-0.0109647	0.0405697	4		0.221165
YBR098W	33237	MMS4	DNA repair*	954	0.961473	4	16	0	-0.0185082	0.0619952	4		0.0241264	0.0204792	4		-0.0549612	0.0256497	4		-0.107812	0.0700515	4		0.221397
YNR014W	35389		biological_process unknown	955	0.961497	4	16	0	-0.0559813	0.0545579	4		-0.0317094	0.0315603	4		-0.0451286	0.0231439	4		-0.0242375	0.0217064	4		0.221629
YNL168C	32044		biological_process unknown	956	0.96152	4	16	0	-0.0213535	0.0456485	4		-0.022142	0.0288636	4		-0.0638073	0.0641083	4		-0.0496566	0.0402148	4		0.221861
YDL095W	33792	PMT1	O-linked glycosylation	957	0.961524	4	16	0	-0.0521816	0.0264535	4		0.0380017	0.0307651	4		-0.0581876	0.0415725	4		-0.0845742	0.130489	4		0.222093
YGL019W	34387	CKB1	protein amino acid phosphorylation*	958	0.961575	4	15	0	-0.0393203	0.0355902	3		-0.00176699	0.00573736	4		-0.0968744	0.0474576	4		-0.0187698	0.0372922	4		0.222325
YMR053C	36187	STB2	histone deacetylation	959	0.961603	4	16	0	-0.0531424	0.0985266	4		-0.0539596	0.0209247	4		-0.0388737	0.0266021	4		-0.0106388	0.0264265	4		0.222557
YOL110W	36260	SHR5	RAS protein signal transduction*	960	0.961624	4	16	0	-0.0719041	0.0318986	4		-0.0042835	0.00961393	4		-0.0512556	0.0400501	4		-0.029082	0.0297189	4		0.22279
YOR112W	32368		biological_process unknown	961	0.961629	4	16	0	0.0375404	0.0977066	4		-0.0878086	0.0791381	4		-0.106232	0.0601114	4		-5.99367e-06	0.0724729	4		0.223022
YJL211C	31215			962	0.961678	4	16	0	-0.00299836	0.0276329	4		-0.0450934	0.0336846	4		-0.0834428	0.0463818	4		-0.0247663	0.0293483	4		0.223254
YKR072C	35988	SIS2	G1/S transition of mitotic cell cycle*	963	0.961699	4	12	0	0.0188593	0.0312034	3		-0.0577741	0.051288	3		-0.0439143	0.0308899	3		-0.0733864	0.00877475	3		0.223486
YAL051W	30355	OAF1	peroxisome organization and biogenesis*	964	0.961703	4	8	0	0.00958018	0.000618191	2		-0.0110677	0.0135667	2		-0.10516	0.0332119	2		-0.0495506	0.00881276	2		0.223718
YPR054W	35473	SMK1	protein amino acid phosphorylation*	965	0.961704	4	16	0	-0.125399	0.0553411	4		-0.00179606	0.0258984	4		0.020322	0.0434801	4		-0.0493201	0.0105424	4		0.22395
YDR169C	33527	STB3	biological_process unknown	966	0.961719	4	16	0	-0.0390139	0.0473263	4		-0.0194599	0.0108653	4		-0.0298601	0.0228869	4		-0.0677976	0.0461325	4		0.224182
YBR255W	33395		biological_process unknown	967	0.96178	4	12	0	-0.125642	0.0980635	3		0.0226556	0.0219228	3		0.0482383	0.0143837	3		-0.101132	0.254302	3		0.224414
YGR170W	34800	PSD2	phosphatidylcholine biosynthesis	968	0.961863	4	16	0	-0.0740121	0.0580907	4		-0.00323564	0.0695265	4		-0.0568888	0.0340385	4		-0.0213945	0.036557	4		0.224646
YBR216C	33356	YBP1	response to oxidative stress	969	0.961882	4	15	0	-0.0382796	0.0171779	3		-0.0146788	0.0334723	4		-0.0512144	0.0490539	4		-0.0512819	0.0415274	4		0.224878
YGL032C	34400	AGA2	agglutination during conjugation with cellular fusion	970	0.961935	4	16	0	-0.031615	0.0666347	4		-0.0262045	0.0208635	4		-0.0662899	0.051239	4		-0.0311222	0.0305813	4		0.22511
YGL017W	34385	ATE1	ubiquitin-dependent protein catabolism*	971	0.961944	4	16	0	-0.0190671	0.0328144	4		-0.0131817	0.0552436	4		-0.0515085	0.0353403	4		-0.0714368	0.0361221	4		0.225342
YGR051C	34681			972	0.961951	4	16	0	-0.101967	0.0485387	4		-0.0121148	0.0380153	4		-0.0221084	0.0503149	4		-0.0189747	0.045312	4		0.225574
YOR071C	31847		transport	973	0.961952	4	16	0	-0.0475513	0.0627382	4		-0.0143014	0.027274	4		-0.0414086	0.0413111	4		-0.0519031	0.0145874	4		0.225806
YJL165C	37012	HAL5	cation homeostasis	974	0.961989	4	16	0	-0.0753336	0.0527201	4		-0.045314	0.0481442	4		-0.0225757	0.0281797	4		-0.011786	0.0322404	4		0.226039
YDL114W	33811		biological_process unknown	975	0.961995	4	16	0	-0.0699107	0.0483692	4		-0.0241723	0.0225984	4		-0.0265634	0.0567452	4		-0.0343356	0.0234969	4		0.226271
YGL010W	34378		biological_process unknown	976	0.962063	4	15	0	-0.0196074	0.170645	3		-0.0607947	0.0561542	4		-0.0930459	0.0522815	4		0.018746	0.0648178	4		0.226503
YDL074C	33771	BRE1	chromatin silencing at telomere*	977	0.962143	4	12	0	0.0198703	0.00686746	3		-0.00371927	0.0442589	3		0.00440858	0.0380308	3		-0.17493	0.18333	3		0.226735
YBL044W	33070		biological_process unknown	978	0.962152	4	16	0	-0.02483	0.0237403	4		-0.042381	0.03448	4		-0.0446502	0.0450585	4		-0.0424712	0.0415104	4		0.226967
YOR252W	32508		biological_process unknown	979	0.962156	4	16	0	-0.0581094	0.0173731	4		-0.0130017	0.0323429	4		-0.0607102	0.0410165	4		-0.0224939	0.032898	4		0.227199
YLR461W	36064	PAU4	biological_process unknown	980	0.962161	4	16	0	-0.0831585	0.0445559	4		-0.0245482	0.0251741	4		-0.0493842	0.0302706	4		0.00279632	0.0110768	4		0.227431
YGR069W	34699			981	0.962167	4	16	0	-0.0295454	0.0384975	4		-0.0308096	0.0188638	4		-0.0386879	0.0482769	4		-0.0552258	0.0277395	4		0.227663
YDR293C	33652	SSD1	cell wall organization and biogenesis	982	0.962216	4	16	0	-0.105251	0.0151266	4		-0.115639	0.0254719	4		0.00353834	0.032939	4		0.0632851	0.0291249	4		0.227895
YIL053W	31446	RHR2	response to osmotic stress*	983	0.962236	4	16	0	0.00970724	0.0330146	4		-0.129588	0.0534214	4		-0.0493863	0.0691266	4		0.0152862	0.0751376	4		0.228127
YOR220W	32476		biological_process unknown	984	0.962238	4	16	0	-0.0247225	0.0361162	4		-0.0208287	0.0304045	4		-0.0543439	0.0252389	4		-0.0540801	0.026719	4		0.228359
YPR007C	37136	SPO69	meiosis*	985	0.962244	4	16	0	-0.0692302	0.0485133	4		-0.0271475	0.0120424	4		-0.0316813	0.0405401	4		-0.0258904	0.00881041	4		0.228591
YBR032W	33169			986	0.962316	4	16	0	-0.000637627	0.0693687	4		-0.024009	0.0306716	4		0.0170792	0.0340557	4		-0.146082	0.149585	4		0.228823
YIL141W	32300			987	0.962334	4	16	0	0.00317591	0.127747	4		-0.075911	0.0567589	4		-0.000685435	0.0384016	4		-0.080156	0.0159929	4		0.229055
YHL016C	30947	DUR3	urea transport	988	0.962354	4	16	0	-0.00696419	0.051824	4		-0.0394016	0.015407	4		-0.07306	0.0393547	4		-0.0340647	0.0395421	4		0.229288
YDL110C	33807		biological_process unknown	989	0.962382	4	16	0	-0.0510733	0.0369969	4		-0.0441083	0.0111017	4		-0.0470745	0.0682287	4		-0.011118	0.0334303	4		0.22952
YJL077C	31346	ICS3	biological_process unknown	990	0.96239	4	15	0	0.0416926	0.0468643	3		-0.077842	0.0641549	4		-0.0963015	0.0766378	4		-0.0208931	0.0231294	4		0.229752
YLR345W	35254		biological_process unknown	991	0.962408	4	16	0	-0.0205062	0.0516881	4		-0.000280147	0.0325341	4		-0.0792251	0.0417707	4		-0.0532569	0.0445228	4		0.229984
YDL186W	33884		biological_process unknown	992	0.96244	4	16	0	-0.0298683	0.0580587	4		-0.0479149	0.0123466	4		-0.0599257	0.0202429	4		-0.0154241	0.0418448	4		0.230216
YLR354C	35263	TAL1	pentose-phosphate shunt	993	0.96247	4	12	0	-0.0271993	0.0266397	3		-0.0178305	0.0453469	3		-0.0779475	0.0400246	3		-0.0300329	0.0225147	3		0.230448
YGL053W	34420	PRM8	conjugation with cellular fusion	994	0.962491	4	16	0	-0.103984	0.0263722	4		-0.0119376	0.0158082	4		-0.0289101	0.0567846	4		-0.00809112	0.0207883	4		0.23068
YFL055W	35676	AGP3	amino acid transport	995	0.962519	4	16	0	-0.0198506	0.0289863	4		-0.0147347	0.0208433	4		-0.0668518	0.0426628	4		-0.0513698	0.0201034	4		0.230912
YOR131C	32387		biological_process unknown	996	0.962521	4	16	0	-0.0263	0.0486899	4		-0.0262714	0.0172097	4		-0.0619182	0.0383995	4		-0.0383073	0.0294345	4		0.231144
YOR013W	31789			997	0.962528	4	16	0	0.0283861	0.0339879	4		-0.0331158	0.0150317	4		-0.0876534	0.0573986	4		-0.060387	0.0386152	4		0.231376
YHR193C	36422	EGD2	nascent polypeptide association	998	0.962568	4	16	0	0.0197754	0.0809034	4		-0.00883947	0.0418158	4		-0.0419021	0.0235285	4		-0.121637	0.188863	4		0.231608
YKL220C	37039	FRE2	iron ion transport*	999	0.962607	4	16	0	-0.113523	0.089441	4		-0.0175733	0.0396221	4		-0.00369442	0.0309443	4		-0.0176471	0.0156248	4		0.23184
YER088C	36393	DOT6	regulation of transcription from Pol II promoter*	1000	0.96261	4	16	0	-0.0598744	0.0645709	4		-0.0333956	0.0335925	4		-0.0320486	0.0573113	4		-0.0271075	0.0307593	4		0.232072
YOR155C	32411	ISN1	biological_process unknown	1001	0.962615	4	16	0	-0.0497537	0.0283947	4		0.000290239	0.0435473	4		-0.0716968	0.0565788	4		-0.0312473	0.0506233	4		0.232304
YDL001W	33697	RMD1	biological_process unknown	1002	0.962635	4	8	0	-0.118564	0.0196516	2		-0.037526	0.0266676	2		0.0319985	0.0421499	2		-0.0282309	0.0442858	2		0.232537
YNR027W	35402	BUD17	bud site selection	1003	0.962674	4	15	0	-0.0287363	0.0344249	3		-0.0128575	0.0271395	4		-0.063545	0.0546485	4		-0.0470215	0.0424507	4		0.232769
YDR019C	33958	GCV1	one-carbon compound metabolism*	1004	0.962729	4	16	0	-0.0404366	0.0298255	4		0.00607682	0.0175559	4		-0.0572599	0.0209444	4		-0.0603145	0.0104241	4		0.233001
YAL008W	30400	FUN14	biological_process unknown	1005	0.962746	4	8	0	0.00303116	0.0091131	2		-0.0481245	0.0263397	2		-0.0599296	0.0325656	2		-0.0468417	0.0314096	2		0.233233
YKL127W	34977	PGM1	glucose 1-phosphate utilization*	1006	0.96276	4	16	0	-0.0292538	0.0539467	4		-0.00727788	0.0112961	4		-0.0597019	0.0317637	4		-0.0555728	0.0290065	4		0.233465
YGR084C	34714	MRP13	protein biosynthesis	1007	0.96281	4	16	0	-0.0749581	0.0812897	4		-0.0153814	0.0292489	4		-0.0329826	0.0519837	4		-0.028273	0.0397911	4		0.233697
YGR033C	34663		biological_process unknown	1008	0.962858	4	16	0	-0.0258913	0.0177768	4		-0.0384445	0.035741	4		-0.0425672	0.0545347	4		-0.0444951	0.0546467	4		0.233929
YDR436W	34272	PPZ2	sodium ion homeostasis	1009	0.962912	4	15	0	-0.0652888	0.0381403	3		-0.00590607	0.0168182	4		-0.0461986	0.0311952	4		-0.0337797	0.0237047	4		0.234161
YPR022C	37142		biological_process unknown	1010	0.962918	4	16	0	-0.116748	0.0531712	4		-0.0160827	0.0427944	4		0.00552507	0.0567737	4		-0.0238439	0.0372297	4		0.234393
YNL274C	36645		metabolism	1011	0.96292	4	16	0	-0.0642806	0.0256509	4		0.0116053	0.0275604	4		-0.0427912	0.0208243	4		-0.0556735	0.0237807	4		0.234625
YJL131C	31294		biological_process unknown	1012	0.96301	4	16	0	0.0411115	0.0445985	4		-0.0531073	0.0381606	4		-0.0682638	0.0489332	4		-0.0705055	0.0292448	4		0.234857
YKL213C	35063	DOA1	ubiquitin-dependent protein catabolism*	1013	0.963032	4	16	0	-0.0673407	0.0277442	4		0.000653538	0.0364861	4		-0.0404894	0.0588171	4		-0.0434993	0.0311186	4		0.235089
YBR173C	33313	UMP1	protein catabolism	1014	0.963054	3	9	0					-0.0718388	0.0536021	3		-0.0803435	0.103731	3		0.0392448	0.0497276	3		0.235321
YJR147W	32625	HMS2	pseudohyphal growth	1015	0.963062	4	16	0	0.0163023	0.0154765	4		0.0350279	0.0497854	4		-0.0331954	0.0460302	4		-0.168686	0.182971	4		0.235553
YLR171W	34120			1016	0.963073	4	16	0	0.0136408	0.0518742	4		-0.0395235	0.0397389	4		-0.0751822	0.0314613	4		-0.0494398	0.0425947	4		0.235786
YOR179C	32435		biological_process unknown	1017	0.963127	4	16	0	-0.0843714	0.0271343	4		-0.0355083	0.0219808	4		-0.029843	0.0343245	4		-0.000555847	0.0633332	4		0.236018
YEL064C	30306	AVT2	transport	1018	0.963164	4	16	0	-0.0245676	0.0363992	4		-0.0261366	0.0143228	4		-0.0610262	0.0471392	4		-0.0383943	0.0435085	4		0.23625
YOL158C	36664	ENB1	ferric-enterobactin transport	1019	0.963195	4	16	0	-0.025176	0.0130644	4		-0.00733527	0.0227163	4		-0.0390783	0.0339532	4		-0.0784088	0.0406827	4		0.236482
YGL067W	34434	NPY1	NADH metabolism	1020	0.963293	4	16	0	-0.0405365	0.0334871	4		-0.0201545	0.0163899	4		-0.0231071	0.0468473	4		-0.0657944	0.0260551	4		0.236714
YMR107W	36547		biological_process unknown	1021	0.9633	4	16	0	-0.0841521	0.0458402	4		0.000644048	0.00600713	4		-0.0248653	0.0396792	4		-0.0411899	0.0158186	4		0.236946
YKL137W	34987		biological_process unknown	1022	0.963388	4	16	0	-0.0792904	0.0875131	4		0.0181078	0.0471622	4		-0.0460729	0.031905	4		-0.0419422	0.0277867	4		0.237178
YLR263W	35172	RED1	synaptonemal complex formation	1023	0.963391	4	16	0	-0.0713356	0.0375815	4		-0.0170402	0.0213701	4		-0.0235	0.0466935	4		-0.0373079	0.0245294	4		0.23741
YOR344C	31641	TYE7	transcription*	1024	0.963407	4	16	0	-0.0151045	0.0256057	4		-0.0246771	0.0300726	4		-0.0679057	0.0322918	4		-0.041429	0.0335884	4		0.237642
YDR057W	33993	YOS9	ER to Golgi transport	1025	0.963437	4	12	0	-0.0110739	0.0299583	3		0.0255084	0.0290731	3		0.00629445	0.0252565	3		-0.169722	0.186982	3		0.237874
YDR466W	34300		biological_process unknown	1026	0.963442	4	16	0	-0.0324168	0.0869151	4		-0.0205772	0.021856	4		-0.0565133	0.0190158	4		-0.0394637	0.0200294	4		0.238106
YLR013W	31568	GAT3	transcription	1027	0.963498	4	16	0	-0.103714	0.171049	4		-0.0157445	0.0206798	4		-0.0296298	0.0404388	4		0.000347226	0.0351981	4		0.238338
YPR153W	35568		biological_process unknown	1028	0.963529	4	16	0	-0.0656893	0.0222726	4		-0.00895227	0.0127632	4		-0.0283513	0.0270862	4		-0.0456189	0.0145986	4		0.23857
YBL017C	33043	PEP1	protein-vacuolar targeting*	1029	0.963544	4	16	0	-0.0129298	0.0484037	4		-0.0258927	0.0107513	4		-0.0778417	0.0464734	4		-0.0318856	0.0131449	4		0.238803
YLR420W	34081	URA4	pyrimidine nucleotide biosynthesis	1030	0.963563	4	12	0	-0.0119733	0.0014865	3		0.00633362	0.0198253	3		-0.0800139	0.0337293	3		-0.062818	0.0210521	3		0.239035
YGL170C	34537	SPO74	sporulation (sensu Saccharomyces)	1031	0.963614	4	8	0	-0.0890841	0.00772135	2		0.00533106	0.00495904	2		-0.0314346	0.0227304	2		-0.0330721	0.000907181	2		0.239267
YGR093W	36991		biological_process unknown	1032	0.963629	4	16	0	-0.0683867	0.0210504	4		-0.0235613	0.0521467	4		-0.0191275	0.0383951	4		-0.0371185	0.0316564	4		0.239499
YMR132C	36573		biological_process unknown	1033	0.96363	4	16	0	-0.023413	0.0562681	4		0.00248569	0.0247259	4		-0.0933543	0.0827525	4		-0.0339087	0.0390436	4		0.239731
YPR200C	35615	ARR2	response to arsenate	1034	0.963634	4	16	0	-0.0350475	0.0502833	4		-0.0240082	0.0169761	4		-0.0455229	0.0276808	4		-0.0435968	0.0294775	4		0.239963
YLL026W	31514	HSP104	response to stress*	1035	0.963725	4	16	0	-0.00330522	0.0184699	4		-0.0377282	0.0256564	4		-0.0387065	0.0513507	4		-0.0680568	0.0263808	4		0.240195
YJL079C	31344	PRY1	biological_process unknown	1036	0.96375	4	16	0	-0.0206044	0.0162311	4		-0.00943666	0.0134515	4		-0.0947037	0.0614608	4		-0.0229497	0.0236357	4		0.240427
YGL005C	34373	COG7	intra-Golgi transport	1037	0.963751	4	8	0	-0.0743387	0.00970984	2		0.0145767	0.00120976	2		-0.00337585	0.0215349	2		-0.0845535	0.0297485	2		0.240659
YLR353W	35262	BUD8	pseudohyphal growth*	1038	0.963783	4	16	0	-0.0697011	0.0735074	4		-0.00440361	0.0205909	4		-0.0404962	0.0552649	4		-0.0329554	0.0571505	4		0.240891
YBR068C	33205	BAP2	amino acid transport	1039	0.963794	4	16	0	-0.00354735	0.0259516	4		-0.0305438	0.0310057	4		-0.0687897	0.0505841	4		-0.0446302	0.0458835	4		0.241123
YHR012W	30975	VPS29	retrograde (endosome to Golgi) transport	1040	0.963829	4	16	0	0.0929872	0.0269398	4		-0.0564809	0.0259476	4		-0.115934	0.0332767	4		-0.0679355	0.0322173	4		0.241355
YGL133W	34500	ITC1	chromatin modeling*	1041	0.963879	4	11	0	-0.116112	0.050314	2		-0.0221906	0.023966	3		-0.0265904	0.0382085	3		0.0177362	0.0413608	3		0.241587
YDR014W	33953	RAD61	response to radiation	1042	0.963885	4	16	0	-0.0179656	0.0452136	4		-0.11629	0.0178546	4		-0.00731066	0.0241303	4		-0.00556606	0.0275547	4		0.241819
YDR119W	34053		biological_process unknown	1043	0.96391	4	16	0	-0.0281555	0.0229776	4		-0.0281777	0.0115306	4		-0.0580227	0.0476595	4		-0.0326721	0.0439273	4		0.242052
YLR012C	31567		biological_process unknown	1044	0.963911	4	16	0	-0.115274	0.155804	4		-0.00661389	0.0200371	4		-0.0128665	0.0547129	4		-0.0122717	0.0274131	4		0.242284
YPR150W	35565			1045	0.963928	4	11	0	-0.066235	0.00245705	2		-0.0318676	0.0197738	3		-0.00365669	0.0184023	3		-0.0451974	0.0249161	3		0.242516
YHL017W	30946		biological_process unknown	1046	0.963961	4	16	0	0.0456448	0.026279	4		-0.0200377	0.0263733	4		-0.101175	0.0596527	4		-0.0712508	0.0402476	4		0.242748
YPR174C	35589		biological_process unknown	1047	0.963975	4	16	0	-0.0526505	0.0473106	4		-0.0340577	0.0361148	4		-0.0351742	0.0233231	4		-0.0248783	0.00795579	4		0.24298
YBR133C	33272	HSL7	G2/M transition of mitotic cell cycle*	1048	0.963993	3	9	0					-0.0556104	0.0118512	3		0.011721	0.0176663	3		-0.0661246	0.0727647	3		0.243212
YNR021W	35396		biological_process unknown	1049	0.964015	4	8	0	0.00102234	0.0265794	2		-0.033184	0.0124746	2		-0.0239357	0.0300554	2		-0.0904959	0.00807749	2		0.243444
YPR002W	32829	PDH1	propionate metabolism	1050	0.964037	4	16	0	0.0252775	0.0421709	4		-0.0389493	0.0316743	4		-0.108674	0.0372461	4		-0.0241549	0.0149319	4		0.243676
YLR054C	32665	OSW2	biological_process unknown	1051	0.964045	4	16	0	0.0436253	0.0504686	4		-0.0565823	0.0474336	4		-0.0820509	0.0200117	4		-0.0514621	0.024301	4		0.243908
YNL333W	31111	SNZ2	thiamin biosynthesis*	1052	0.964051	4	16	0	0.00339695	0.0301832	4		-0.0515129	0.0252732	4		-0.0407466	0.0467433	4		-0.0575807	0.0294048	4		0.24414
YBR245C	33385	ISW1	chromatin modeling	1053	0.964063	4	16	0	-0.0115685	0.0573582	4		-0.0370461	0.0394078	4		-0.0400225	0.0293091	4		-0.0577572	0.0396558	4		0.244372
YEL005C	30245	VAB2	biological_process unknown	1054	0.964071	4	16	0	-0.0993939	0.151185	4		-0.0144925	0.0205379	4		-0.034651	0.050674	4		0.00217591	0.0304564	4		0.244604
YPL022W	32806	RAD1	removal of nonhomologous ends*	1055	0.964075	4	16	0	-0.0324452	0.0496825	4		-0.0506323	0.00821801	4		-0.017898	0.0678337	4		-0.0453686	0.0663682	4		0.244836
YGL241W	34608	KAP114	protein-nucleus import	1056	0.96408	4	16	0	-0.0330965	0.0374417	4		-0.0218591	0.0266307	4		-0.0833787	0.0591336	4		-0.00798953	0.0179634	4		0.245068
YDR105C	34040	TMS1	biological_process unknown	1057	0.964094	4	16	0	-0.0165011	0.0211987	4		-0.021897	0.0219468	4		0.00344865	0.0425926	4		-0.111318	0.126202	4		0.245301
YJL206C-A	31220			1058	0.964151	4	16	0	0.00358688	0.0286831	4		0.0188216	0.0141475	4		-0.0728997	0.0309778	4		-0.0955387	0.00965091	4		0.245533
YDR046C	33982	BAP3	amino acid transport	1059	0.964161	4	16	0	-0.0101198	0.0894062	4		-0.00820102	0.0412474	4		-0.0382184	0.0391209	4		-0.089448	0.123683	4		0.245765
YIR028W	35963	DAL4	allantoin transport	1060	0.964207	4	12	0	-0.0501574	0.112797	3		-0.0243435	0.0874651	3		-0.0485553	0.0800724	3		-0.0227395	0.0407127	3		0.245997
YER139C	36137		biological_process unknown	1061	0.964208	4	11	0	-0.0341417	0.0114718	2		-0.066975	0.00538386	3		-0.0725206	0.0320497	3		0.0278454	0.0247802	3		0.246229
YDR043C	33979	NRG1	regulation of transcription from Pol II promoter*	1062	0.96427	4	15	0	0.0885749	0.0289991	3		-0.0721242	0.00887406	4		-0.0680981	0.0224013	4		-0.09389	0.0281362	4		0.246461
YER150W	36147	SPI1	biological_process unknown	1063	0.964278	4	16	0	0.0304349	0.0314219	4		-0.0695348	0.0190743	4		-0.0592223	0.0365958	4		-0.0471824	0.0146447	4		0.246693
YMR256C	30842	COX7	aerobic respiration	1064	0.964363	4	15	0	0.0312381	0.0685796	3		-0.0694232	0.0238259	4		-0.0857892	0.0621344	4		-0.0211745	0.0457767	4		0.246925
YGL249W	34616	ZIP2	synaptonemal complex formation	1065	0.964403	4	16	0	-0.0612197	0.021099	4		-0.0379173	0.0210407	4		-0.0293789	0.066193	4		-0.0164667	0.0147838	4		0.247157
YOR223W	32479		biological_process unknown	1066	0.964527	4	16	0	-0.0423516	0.0508939	4		-0.0274636	0.00688362	4		-0.0353199	0.0366261	4		-0.0393354	0.0155986	4		0.247389
YEL059W	30301			1067	0.964552	4	16	0	-0.0316441	0.0291649	4		-0.028569	0.0633324	4		-0.0611897	0.0508949	4		-0.0229647	0.0327076	4		0.247621
YMR250W	30835	GAD1	response to oxidative stress*	1068	0.964561	4	8	0	0.0311278	0.00259571	2		-0.0508083	0.00940365	2		-0.102397	0.0208507	2		-0.0222498	0.0118088	2		0.247853
YNL098C	32978	RAS2	pseudohyphal growth*	1069	0.964566	4	16	0	-0.0323422	0.0252682	4		-0.0525386	0.039569	4		-0.0249434	0.0384386	4		-0.0344831	0.0124446	4		0.248085
YFR007W	35686		biological_process unknown	1070	0.96458	4	16	0	-0.0753638	0.0941488	4		0.00687905	0.03071	4		-0.0372233	0.0422433	4		-0.0385421	0.00760314	4		0.248317
YFR045W	35859		transport	1071	0.964665	4	16	0	-0.0322042	0.0528245	4		-0.0292829	0.0301351	4		-0.0472038	0.0515269	4		-0.0352047	0.00742979	4		0.24855
YOL112W	36262	MSB4	actin filament organization	1072	0.964688	4	16	0	-0.0829701	0.0778659	4		-0.0224992	0.0270493	4		-0.0372117	0.0392041	4		-0.00112199	0.0229727	4		0.248782
YGL050W	34418		biological_process unknown	1073	0.964729	4	16	0	-0.0188028	0.0276377	4		-0.0204031	0.00950242	4		-0.0682888	0.064863	4		-0.0361359	0.0502921	4		0.249014
YDR283C	33642	GCN2	protein amino acid phosphorylation*	1074	0.964816	4	16	0	0.0373882	0.0305487	4		-0.0310535	0.0349849	4		-0.0738561	0.0517977	4		-0.0757506	0.00984317	4		0.249246
YIL158W	32317		biological_process unknown	1075	0.964875	4	16	0	-0.0474971	0.0421794	4		-0.0446953	0.0449284	4		-0.0420033	0.0441301	4		-0.0088305	0.0284928	4		0.249478
YKL151C	35001		biological_process unknown	1076	0.964894	4	16	0	-0.0885741	0.0514965	4		-0.0111003	0.00836381	4		0.00389959	0.05854	4		-0.0471733	0.0327499	4		0.24971
YNL237W	31975	YTP1	biological_process unknown	1077	0.964947	4	16	0	-0.0136154	0.0412604	4		-0.0475746	0.0159842	4		-0.0199422	0.0348827	4		-0.0615964	0.0357632	4		0.249942
YFL034C-A	35844	RPL22B	protein biosynthesis	1078	0.964973	4	16	0	-0.0692624	0.0494406	4		-0.0201788	0.032782	4		-0.0333149	0.0401042	4		-0.0198646	0.0298446	4		0.250174
YJL064W	31358			1079	0.964973	4	16	0	-0.0337598	0.0212987	4		-0.0303545	0.0230064	4		-0.0450602	0.0581068	4		-0.0334461	0.0218019	4		0.250406
YKL164C	35014	PIR1	cell wall organization and biogenesis*	1080	0.964976	4	16	0	-0.0654181	0.0445702	4		-0.0130173	0.00504022	4		-0.0334194	0.0353982	4		-0.0307547	0.0306223	4		0.250638
YJR019C	36817	TES1	fatty acid oxidation	1081	0.964981	4	15	0	0.00584169	0.0549638	3		-0.0470257	0.0266626	4		-0.0786594	0.0224938	4		-0.0227456	0.0744973	4		0.25087
YIL152W	32311		biological_process unknown	1082	0.964983	4	16	0	-0.0643663	0.0336792	4		0.0180944	0.0162611	4		-0.0310295	0.0272238	4		-0.0652795	0.0228506	4		0.251102
YNL050C	35375		biological_process unknown	1083	0.964985	4	16	0	-0.0737797	0.0456473	4		-0.00622873	0.0281927	4		-0.0467128	0.0211976	4		-0.0158488	0.0345446	4		0.251334
YNL134C	32942		biological_process unknown	1084	0.964985	4	16	0	-0.0164797	0.0318402	4		-0.0242206	0.0292071	4		-0.0480905	0.0494613	4		-0.0537787	0.0292417	4		0.251566
YLR343W	36948		biological_process unknown	1085	0.965001	4	16	0	0.029097	0.0669622	4		-0.0658205	0.0562158	4		-0.0588588	0.0627303	4		-0.0469229	0.0695865	4		0.251799
YJR107W	36915		biological_process unknown	1086	0.965032	4	16	0	0.00107358	0.0504936	4		-0.0472916	0.0475825	4		-0.0652131	0.0174859	4		-0.0309454	0.0145487	4		0.252031
YDR066C	34001		biological_process unknown	1087	0.965039	4	16	0	-0.0404714	0.0214984	4		-0.0012677	0.0277825	4		0.0228971	0.0284908	4		-0.123506	0.11197	4		0.252263
YHL006C	30957	SHU1	biological_process unknown	1088	0.965101	4	16	0	-0.0113649	0.0210724	4		-0.00686992	0.0399661	4		-0.0790089	0.0647014	4		-0.0448464	0.0373616	4		0.252495
YBR201W	33341	DER1	ER-associated protein catabolism	1089	0.965154	4	8	0	-0.0147185	0.0120664	2		-0.0427982	0.0255872	2		-0.151494	0.0557307	2		0.0671395	0.0217111	2		0.252727
YGR021W	34651		biological_process unknown	1090	0.965159	4	15	0	-0.0423019	0.0475393	3		-0.0256986	0.0497244	4		-0.053581	0.029836	4		-0.0202689	0.0377894	4		0.252959
YDL039C	33735	PRM7	conjugation with cellular fusion	1091	0.965172	4	16	0	-0.0370774	0.0495089	4		0.00106979	0.0313367	4		-0.0635022	0.055357	4		-0.0422851	0.0408022	4		0.253191
YPR058W	35477	YMC1	transport	1092	0.965204	4	16	0	-0.0186298	0.0597204	4		-0.0194209	0.0297375	4		-0.0633379	0.0502926	4		-0.0402765	0.0217644	4		0.253423
YAL060W	30347	BDH1	butanediol fermentation	1093	0.965262	4	8	0	0.00298855	0.0190694	2		-0.00811583	0.0155746	2		-0.0886562	0.0355702	2		-0.0476409	0.0231375	2		0.253655
YFR024C	37081			1094	0.965393	4	16	0	-0.0374651	0.0249887	4		-0.0248318	0.0213908	4		-0.0748104	0.0593077	4		-0.0037727	0.0392972	4		0.253887
YJL216C	31209		biological_process unknown	1095	0.965443	4	16	0	-0.0557954	0.0275565	4		-0.0237806	0.0187362	4		-0.0511677	0.0429807	4		-0.00993023	0.0314576	4		0.254119
YJR153W	36941	PGU1	pseudohyphal growth*	1096	0.965488	4	16	0	0.00112429	0.0538129	4		-0.0122789	0.0090734	4		-0.00125031	0.0230752	4		-0.128083	0.122544	4		0.254351
YMR233W	30819		biological_process unknown	1097	0.965491	4	14	0	-0.0976685	0.0122215	2		0.00503759	0.0475456	4		0.00956458	0.0270743	4		-0.0574093	0.0173595	4		0.254583
YOR008C-A	36672			1098	0.96554	4	16	0	-0.0976385	0.0371818	4		-0.0446651	0.0105489	4		-0.0684374	0.0447949	4		0.0704686	0.0394592	4		0.254816
YOL109W	36259		biological_process unknown	1099	0.965551	4	8	0	-0.027683	0.0541464	2		-0.0204087	0.0343671	2		-0.0170493	0.0427494	2		-0.0750835	0.00152547	2		0.255048
YGR236C	35889	SPG1	biological_process unknown	1100	0.965637	4	16	0	-0.0408897	0.03633	4		0.00355725	0.0166772	4		-0.0758924	0.0461427	4		-0.0266434	0.0446514	4		0.25528
YML067C	36952	ERV41	ER to Golgi transport	1101	0.965648	4	16	0	-0.0467878	0.051042	4		-0.0333258	0.0117858	4		-0.00149032	0.0503193	4		-0.058221	0.0398709	4		0.255512
YDR502C	37264	SAM2	methionine metabolism	1102	0.965739	4	16	0	-0.0141727	0.0313389	4		-0.035311	0.0165897	4		-0.0520819	0.0593205	4		-0.0378811	0.0328077	4		0.255744
YOR092W	31868	ECM3	cell wall organization and biogenesis	1103	0.965787	4	12	0	-0.00763222	0.042433	3		-0.037458	0.0168298	3		-0.0614064	0.0326494	3		-0.0327522	0.0194261	3		0.255976
YPR064W	37150			1104	0.965794	4	16	0	-0.0105294	0.0290579	4		-0.0300253	0.0210342	4		-0.088534	0.0635152	4		-0.0101288	0.0200213	4		0.256208
YGR049W	34679	SCM4	cell cycle	1105	0.965801	4	16	0	-0.0496816	0.0290012	4		-0.0173757	0.0460493	4		-0.0460011	0.0625148	4		-0.0261309	0.0406577	4		0.25644
YOL126C	36276	MDH2	gluconeogenesis*	1106	0.96581	4	16	0	-0.0494236	0.0557578	4		-0.0239755	0.0265596	4		-0.0272709	0.0466344	4		-0.0384812	0.0408844	4		0.256672
YKL124W	34974	SSH4	biological_process unknown	1107	0.965838	4	16	0	-0.0805756	0.0393513	4		0.00511156	0.0453968	4		-0.0384462	0.0351027	4		-0.0251281	0.018201	4		0.256904
YCL038C	36876	ATG22	protein-vacuolar targeting*	1108	0.965844	4	16	0	-0.0434744	0.0363755	4		-0.00408406	0.0154018	4		-0.0501532	0.0393284	4		-0.041301	0.0263204	4		0.257136
YJR095W	36907	SFC1	fumarate transport*	1109	0.965853	4	16	0	-0.00823789	0.0265607	4		0.00474749	0.0701623	4		-0.095615	0.0530768	4		-0.0398672	0.0136984	4		0.257368
YPL019C	32809	VTC3	vacuole fusion (non-autophagic)	1110	0.965855	4	11	0	-0.0180728	0.00400221	2		-0.0463497	0.0119713	3		-0.0247912	0.0587302	3		-0.0497537	0.038192	3		0.2576
YOR023C	31799	AHC1	nucleosome disassembly	1111	0.965866	4	16	0	0.0396268	0.0389653	4		-0.0298787	0.00705878	4		-0.111296	0.0633883	4		-0.0373735	0.0383241	4		0.257832
YCR083W	37197	TRX3	response to oxidative stress	1112	0.965895	4	12	0	0.00270049	0.0120169	3		-0.00686166	0.049531	3		-0.0869224	0.0199342	3		-0.0477187	0.0310276	3		0.258065
YML052W	30519	SUR7	sporulation (sensu Saccharomyces)	1113	0.965909	4	8	0	-0.0144534	0.00690307	2		-0.033252	0.0187317	2		-0.051901	0.00565289	2		-0.0391354	0.00417085	2		0.258297
YMR173W	36748	DDR48	DNA repair	1114	0.965923	4	16	0	-0.0179641	0.0469495	4		-0.0361902	0.0173369	4		-0.0544092	0.0344049	4		-0.0301202	0.0362427	4		0.258529
YDL124W	33821		biological_process unknown	1115	0.965924	4	16	0	0.0564959	0.0386951	4		-0.029359	0.0380027	4		-0.0618246	0.0440339	4		-0.103992	0.0547241	4		0.258761
YDR523C	34357	SPS1	protein amino acid phosphorylation*	1116	0.965974	4	16	0	-0.0749422	0.0330017	4		0.0105115	0.0275313	4		-0.00450384	0.00604413	4		-0.0695371	0.0249306	4		0.258993
YAR002W	30407	NUP60	nucleocytoplasmic transport*	1117	0.965986	4	8	0	0.0248397	0.0362302	2		-0.0602213	0.0118702	2		-0.144873	4.81306e-05	2		0.0418319	0.020975	2		0.259225
YOR053W	31829			1118	0.965999	4	16	0	-0.0144013	0.0342692	4		-0.0182714	0.0173357	4		-0.0574626	0.0354781	4		-0.0482365	0.0117612	4		0.259457
YMR289W	30875	ABZ2	biological_process unknown	1119	0.96604	4	16	0	-0.0321313	0.0781055	4		-0.0607532	0.0716784	4		-0.0322481	0.0921878	4		-0.0130656	0.0441542	4		0.259689
YNL183C	32029	NPR1	regulation of nitrogen utilization	1120	0.966064	4	16	0	-0.0392812	0.00866753	4		-0.0357327	0.023791	4		-0.0170698	0.0366346	4		-0.0460189	0.0197602	4		0.259921
YDR011W	33951	SNQ2	response to drug*	1121	0.966067	4	16	0	-0.0612834	0.0964307	4		-0.00244499	0.0338853	4		-0.0179508	0.0407979	4		-0.0564109	0.0281376	4		0.260153
YNL043C	35368			1122	0.966097	4	16	0	-0.0453212	0.0465449	4		-0.028463	0.021042	4		-0.0534309	0.0191284	4		-0.0107472	0.0256427	4		0.260385
YPL042C	32786	SSN3	protein amino acid phosphorylation*	1123	0.966148	4	11	0	-0.0100769	0.074236	2		-0.0290943	0.0269399	3		-0.0608045	0.0180803	3		-0.0377791	0.260883	3		0.260617
YJL070C	37093		biological_process unknown	1124	0.966168	4	16	0	0.0102462	0.0470071	4		-0.0284663	0.0253062	4		-0.0683942	0.0644131	4		-0.0510543	0.0413854	4		0.260849
YKR010C	37041	TOF2	DNA topological change	1125	0.966205	4	16	0	-0.0679975	0.0859421	4		-0.0386773	0.0379773	4		-0.0258888	0.033305	4		-0.00495348	0.0553763	4		0.261081
YHL035C	30928	VMR1	transport	1126	0.966218	4	16	0	-0.0729367	0.023906	4		-0.00316225	0.0197084	4		-0.020502	0.0471135	4		-0.0408616	0.0334815	4		0.261314
YGR249W	35902	MGA1	filamentous growth	1127	0.966242	4	16	0	-0.0179391	0.056747	4		-0.027403	0.0506301	4		-0.0636195	0.0637505	4		-0.0284019	0.0216643	4		0.261546
YOR171C	32427	LCB4	sphingolipid metabolism*	1128	0.96627	4	16	0	0.00352031	0.0404016	4		-0.0449773	0.0235551	4		-0.0395387	0.0439208	4		-0.0562542	0.01061	4		0.261778
YML068W	36953	ITT1	regulation of translational termination	1129	0.966276	4	16	0	-0.0249569	0.0411146	4		-0.0304305	0.0208145	4		-0.0474207	0.0603435	4		-0.034416	0.0286772	4		0.26201
YLR315W	35224	NKP2	biological_process unknown	1130	0.966281	3	9	0					-0.0451418	0.00539459	3		-0.0186181	0.034033	3		-0.0391416	0.0240626	3		0.262242
YKL205W	35055	LOS1	tRNA-nucleus export*	1131	0.966284	4	12	0	-0.0714026	0.0322134	3		-0.0240741	0.0226747	3		-0.0327258	0.0427272	3		-0.00898719	0.0309453	3		0.262474
YFL054C	35675		water transport	1132	0.966296	4	16	0	-0.034818	0.038945	4		-0.0198303	0.025731	4		-0.0638281	0.0314019	4		-0.0186647	0.0232382	4		0.262706
YDR504C	34338			1133	0.966306	4	16	0	-0.0307752	0.0358214	4		-0.0352199	0.0181679	4		-0.050435	0.0203544	4		-0.0206675	0.0123883	4		0.262938
YDR005C	33945	MAF1	negative regulation of transcription from Pol III promoter	1134	0.966313	4	16	0	-0.109733	0.0490334	4		0.0658385	0.0448282	4		-0.0709843	0.0405902	4		-0.0221901	0.0257385	4		0.26317
YCR033W	37182	SNT1	histone deacetylation*	1135	0.966324	4	16	0	-0.0224336	0.0335612	4		-0.0337488	0.0251285	4		-0.0362061	0.0283427	4		-0.0446373	0.0264464	4		0.263402
YLR040C	36438		biological_process unknown	1136	0.966338	4	16	0	0.0144715	0.0643659	4		-0.0268009	0.0724772	4		-0.0517793	0.0525025	4		-0.072859	0.0319574	4		0.263634
YJR133W	36931	XPT1	purine nucleotide biosynthesis	1137	0.966347	4	16	0	0.003465	0.0246284	4		-0.061311	0.021821	4		-0.045612	0.0268649	4		-0.0334725	0.0419452	4		0.263866
YNL083W	37227		transport	1138	0.966405	4	16	0	-0.0169942	0.0696547	4		-0.0536395	0.0210644	4		-0.0499076	0.0536394	4		-0.0161481	0.02334	4		0.264098
YJL067W	31356			1139	0.966482	4	16	0	-0.0528624	0.0283648	4		0.0164383	0.0219612	4		-0.0189928	0.0615025	4		-0.0809534	0.0504361	4		0.26433
YCL050C	33457	APA1	nucleotide metabolism	1140	0.966508	4	16	0	-0.0408888	0.046526	4		-0.0277437	0.0354372	4		-0.0558741	0.0193775	4		-0.0117566	0.00867702	4		0.264563
YKL071W	34920		biological_process unknown	1141	0.966511	4	16	0	-0.0276029	0.0443996	4		-0.00240781	0.0292735	4		-0.0449843	0.0336964	4		-0.0612563	0.0218824	4		0.264795
YBL094C	33120			1142	0.966527	4	16	0	-0.0592779	0.01177	4		-0.0288659	0.0192257	4		-0.0262662	0.0491695	4		-0.0217749	0.0193175	4		0.265027
YMR299C	30887		biological_process unknown	1143	0.966627	4	16	0	-0.0761768	0.0331705	4		-0.0034886	0.0120948	4		-0.0553745	0.0454421	4		-0.000732004	0.0281135	4		0.265259
YMR244C-A	30832		biological_process unknown	1144	0.966705	4	16	0	0.0386555	0.0641837	4		-0.0609094	0.0565264	4		-0.0977181	0.0465816	4		-0.0154764	0.0337407	4		0.265491
YOR227W	32483		biological_process unknown	1145	0.966715	4	8	0	-0.00310404	0.00964112	2		-0.0412782	0.0165234	2		-0.0420682	0.0302518	2		-0.0489557	0.0105342	2		0.265723
YKL064W	34913	MNR2	magnesium ion transport	1146	0.966745	4	16	0	-0.0786396	0.0417083	4		0.00608211	0.0277599	4		-0.0340108	0.0369093	4		-0.0287148	0.0110725	4		0.265955
YJR137C	32615	ECM17	cell wall organization and biogenesis*	1147	0.966771	4	16	0	-0.0285807	0.0487107	4		0.00283123	0.0231346	4		-0.0739724	0.0469597	4		-0.0354537	0.0622465	4		0.266187
YPL096W	32156	PNG1	misfolded or incompletely synthesized protein catabolism*	1148	0.966771	4	16	0	0.0272354	0.0413977	4		-0.0103232	0.0537823	4		-0.0712941	0.0498605	4		-0.0807917	0.032935	4		0.266419
YML113W	36513	DAT1	negative regulation of transcription from Pol II promoter	1149	0.966818	4	16	0	-0.0104895	0.0699259	4		-0.0358794	0.0281163	4		-0.100074	0.0485295	4		0.0114617	0.0202477	4		0.266651
YER067C-A	30206			1150	0.966842	4	16	0	0.00953121	0.0447892	4		-0.0404856	0.033357	4		-0.0487629	0.0416663	4		-0.0551639	0.0833424	4		0.266883
YIL073C	31466	SPO22	meiosis	1151	0.966852	4	16	0	0.00317106	0.0517248	4		-0.0617667	0.0347954	4		-0.0973177	0.0447877	4		0.0210734	0.022374	4		0.267115
YLR248W	35157	RCK2	protein amino acid phosphorylation*	1152	0.966935	4	16	0	-0.0293817	0.0313756	4		-0.0136236	0.0242635	4		-0.0644009	0.0560019	4		-0.0270893	0.0397107	4		0.267347
YHR108W	31936	GGA2	Golgi to vacuole transport	1153	0.966958	4	16	0	0.0104688	0.0264518	4		-0.0484681	0.0251311	4		-0.0401965	0.0206944	4		-0.0562049	0.00337581	4		0.267579
YCR020C	33500	PET18	mitochondrion organization and biogenesis*	1154	0.967011	4	16	0	0.00125624	0.0587112	4		-0.0192914	0.0347239	4		-0.079949	0.0479052	4		-0.0361961	0.0269878	4		0.267812
YGR235C	35888		biological_process unknown	1155	0.967033	4	16	0	-0.0412192	0.0456317	4		-0.0308093	0.0473018	4		-0.0394955	0.053779	4		-0.0225658	0.0495334	4		0.268044
YPL249C	31043	GYP5	vesicle-mediated transport	1156	0.967108	4	16	0	-0.0169017	0.0479863	4		-0.00837618	0.0364467	4		-0.0687841	0.040354	4		-0.0397186	0.0306271	4		0.268276
YBR260C	33400	RGD1	osmosensory signaling pathway	1157	0.967222	4	16	0	-0.0795275	0.091889	4		0.0346639	0.0278234	4		0.0735511	0.0459216	4		-0.161997	0.264977	4		0.268508
YDR102C	34037			1158	0.967261	4	16	0	-0.0796266	0.0326375	4		0.00642721	0.0201726	4		0.00447771	0.0470617	4		-0.0644263	0.0507661	4		0.26874
YIR021W	35956	MRS1	Group I intron splicing	1159	0.967354	4	16	0	-0.0266984	0.0511944	4		-0.00812911	0.0191845	4		-0.0374982	0.0469646	4		-0.0604391	0.0552967	4		0.268972
YLR286C	36947	CTS1	cytokinesis, completion of separation	1160	0.967409	4	15	0	0.00216316	0.0415414	3		-0.072614	0.0358355	4		-0.0587482	0.0409305	4		-0.00333562	0.0519603	4		0.269204
YER001W	30322	MNN1	O-linked glycosylation*	1161	0.967434	4	16	0	-0.0594507	0.0214276	4		0.0100568	0.0216628	4		-0.0165823	0.0177604	4		-0.0664553	0.0130364	4		0.269436
YER075C	30215	PTP3	signal transduction during conjugation with cellular fusion*	1162	0.96744	4	16	0	0.0241145	0.0333535	4		-0.00714069	0.046712	4		-0.0807559	0.0504734	4		-0.0686255	0.0578109	4		0.269668
YDR199W	33558			1163	0.967495	4	8	0	0.0179187	0.0386219	2		-0.00333101	0.0200001	2		-0.0889239	0.0208013	2		-0.0578438	0.00558024	2		0.2699
YJR066W	36864	TOR1	meiosis*	1164	0.967502	4	16	0	-0.0212069	0.0419936	4		-0.0297317	0.0278443	4		-0.0472822	0.0251238	4		-0.033932	0.0209063	4		0.270132
YKR011C	35082		biological_process unknown	1165	0.967519	4	16	0	-0.037762	0.0407232	4		-0.0210699	0.0180827	4		-0.0459857	0.043071	4		-0.0272628	0.0169708	4		0.270364
YBL096C	33122			1166	0.967522	4	16	0	-0.0621621	0.0817861	4		-0.0268683	0.0166001	4		-0.0298379	0.0356518	4		-0.013201	0.0276362	4		0.270596
YCL016C	33423	DCC1	sister chromatid cohesion	1167	0.967555	4	12	0	0.130528	0.0342601	3		-0.113723	0.0269987	3		-0.0758123	0.0210487	3		-0.0729243	0.0612294	3		0.270828
YNL276C	31168			1168	0.967585	4	16	0	-0.0362296	0.0210161	4		-0.0201994	0.023385	4		-0.06762	0.049233	4		-0.00775716	0.0174199	4		0.271061
YIL079C	31472	AIR1	mRNA-nucleus export	1169	0.967592	4	8	0	0.0094742	0.059973	2		-0.157476	0.0278882	2		0.0440555	0.0337175	2		-0.0278342	0.0381256	2		0.271293
YDR198C	33557		biological_process unknown	1170	0.967621	4	16	0	-0.0225955	0.0603791	4		-0.0270863	0.0355915	4		-0.0453141	0.0346155	4		-0.036665	0.0307044	4		0.271525
YNL045W	35370		lipid metabolism*	1171	0.967623	4	16	0	-0.0340412	0.101907	4		-0.0426695	0.0226174	4		-0.0333797	0.0324292	4		-0.0215587	0.0115605	4		0.271757
YGL006W	34374	PMC1	calcium ion transport*	1172	0.967678	4	16	0	0.00171003	0.058526	4		-0.0113661	0.0342876	4		-0.0736969	0.0597657	4		-0.0480705	0.0472989	4		0.271989
YDR230W	33589			1173	0.967709	4	16	0	-0.0498699	0.0591202	4		-0.0142095	0.00839577	4		0.014384	0.0164208	4		-0.0816016	0.0507399	4		0.272221
YNL173C	32039	MDG1	signal transduction during conjugation with cellular fusion	1174	0.967754	4	16	0	-0.016573	0.0700916	4		-0.0192654	0.0179904	4		-0.0493497	0.0511759	4		-0.0459229	0.039761	4		0.272453
YCR010C	33490	ADY2	meiosis*	1175	0.967758	4	16	0	-0.103329	0.047038	4		-0.0115427	0.0465245	4		-0.0346885	0.0313075	4		0.0184695	0.0266824	4		0.272685
YHR137W	31965	ARO9	aromatic amino acid family metabolism	1176	0.967797	4	16	0	-0.014975	0.027981	4		-0.0263839	0.0232486	4		-0.0606468	0.0329445	4		-0.0289247	0.0102038	4		0.272917
YDR034C	33973	LYS14	lysine biosynthesis, aminoadipic pathway	1177	0.967838	4	16	0	-0.0157621	0.0494978	4		-0.0323599	0.0143238	4		-0.0110237	0.0108592	4		-0.0716164	0.0277944	4		0.273149
YDR512C	37266	EMI1	biological_process unknown	1178	0.967842	4	16	0	-0.0706572	0.0831705	4		0.0217192	0.0119146	4		-0.038877	0.0614454	4		-0.042931	0.027492	4		0.273381
YER091C-A	35841			1179	0.967902	4	16	0	-0.00161627	0.03812	4		-0.0594642	0.0249949	4		-0.0159439	0.0308356	4		-0.0534729	0.0238033	4		0.273613
YOR081C	31857		biological_process unknown	1180	0.968026	4	16	0	0.0426211	0.0294888	4		-0.0181081	0.0242591	4		-0.0836342	0.0463547	4		-0.070863	0.0475929	4		0.273845
YCR090C	35809		biological_process unknown	1181	0.968044	4	15	0	0.028583	0.0764942	3		-0.0751295	0.061994	4		-0.0697447	0.0517539	4		-0.0136182	0.0315969	4		0.274078
YKL131W	34981			1182	0.96808	4	16	0	-0.0408045	0.0362217	4		-0.0324835	0.0546542	4		-0.0162976	0.0277739	4		-0.040178	0.0482781	4		0.27431
YDR099W	34034	BMH2	pseudohyphal growth*	1183	0.96816	4	16	0	-0.0364083	0.0775035	4		-0.00668507	0.0203078	4		-0.00458858	0.0475225	4		-0.0817484	0.140844	4		0.274542
YGL054C	34421	ERV14	ER to Golgi transport*	1184	0.968229	4	16	0	-0.0109147	0.0496031	4		-0.0292824	0.0515172	4		-0.00857133	0.0364525	4		-0.0803798	0.024881	4		0.274774
YJL158C	31267	CIS3	cell wall organization and biogenesis	1185	0.968244	4	16	0	-0.0109249	0.0331845	4		-0.0158904	0.0204064	4		-0.0617068	0.0567834	4		-0.0405643	0.0431703	4		0.275006
YNR042W	35417			1186	0.968296	4	16	0	-0.0782587	0.0645776	4		0.0073902	0.0470934	4		-0.0160841	0.0214999	4		-0.0419173	0.0639636	4		0.275238
YGR061C	34691	ADE6	purine nucleotide biosynthesis	1187	0.968301	4	16	0	-0.042766	0.0341869	4		-0.0105694	0.0216762	4		-0.0381131	0.0485409	4		-0.0374016	0.0314456	4		0.27547
YCR016W	33496		biological_process unknown	1188	0.968312	4	16	0	-0.0560957	0.0486908	4		-0.0161211	0.0261438	4		-0.0325529	0.0432768	4		-0.0240355	0.0171419	4		0.275702
YOL150C	36659			1189	0.96832	4	16	0	-0.0538866	0.100327	4		0.0180616	0.040538	4		-0.0161867	0.0462358	4		-0.0767583	0.032423	4		0.275934
YOR033C	31809	EXO1	mismatch repair	1190	0.968393	4	16	0	-0.100922	0.114507	4		0.00375451	0.0239642	4		-0.0281878	0.0557507	4		-0.00311245	0.0216254	4		0.276166
YJL157C	31268	FAR1	signal transduction during conjugation with cellular fusion*	1191	0.968406	4	16	0	-0.0535565	0.0388587	4		0.0251069	0.0659167	4		-0.0636091	0.089074	4		-0.0363558	0.0785544	4		0.276398
YOR090C	31866	PTC5	biological_process unknown	1192	0.968434	4	16	0	0.00536021	0.0257336	4		-0.0402752	0.0410964	4		-0.0367277	0.02505	4		-0.0566565	0.0421871	4		0.27663
YFL007W	37275	BLM3	biological_process unknown	1193	0.968444	4	15	0	-0.0850128	0.0874023	3		-0.0256607	0.0415168	4		-0.014154	0.06281	4		-0.00343026	0.0194691	4		0.276862
YKR017C	35088		biological_process unknown	1194	0.968486	4	16	0	-0.0914043	0.056403	4		-0.0190383	0.0414315	4		-0.0353093	0.052021	4		0.0176666	0.0190841	4		0.277094
YPR127W	35542		biological_process unknown	1195	0.968492	4	16	0	-0.0918873	0.0642815	4		-0.0295409	0.0376167	4		-0.021411	0.0552741	4		0.0147797	0.0426005	4		0.277327
YPL038W	32790	MET31	sulfur amino acid metabolism*	1196	0.968497	4	16	0	-0.0190842	0.0478067	4		-0.0333726	0.0224174	4		0.00076906	0.0336848	4		-0.0763506	0.206351	4		0.277559
YHR092C	31920	HXT4	hexose transport	1197	0.968529	4	16	0	-0.0259732	0.0145311	4		-0.0366508	0.0218032	4		-0.0400294	0.0262087	4		-0.0252549	0.0164136	4		0.277791
YJL068C	31355		formaldehyde catabolism	1198	0.968589	4	16	0	0.0445665	0.0433656	4		-0.039035	0.0224222	4		-0.0860489	0.0818085	4		-0.0471431	0.0366085	4		0.278023
YGL262W	34629		biological_process unknown	1199	0.96859	4	16	0	-0.0605541	0.0316021	4		-0.0349014	0.0276189	4		-0.00974703	0.0417264	4		-0.0224523	0.0349595	4		0.278255
YCR021C	33502	HSP30	response to stress*	1200	0.968616	4	16	0	-0.0584879	0.0499276	4		0.00635036	0.029028	4		-0.0523678	0.0730067	4		-0.0230429	0.0697052	4		0.278487
YPR027C	35446		biological_process unknown	1201	0.968664	4	16	0	-0.0653945	0.0741265	4		0.000720976	0.0117009	4		-0.0173067	0.0402856	4		-0.0453715	0.0206995	4		0.278719
YLL058W	31546		sulfur metabolism	1202	0.968722	4	16	0	0.0276543	0.0268092	4		-0.0374219	0.0221034	4		-0.056647	0.0378277	4		-0.0606939	0.0179327	4		0.278951
YIR023W	37303	DAL81	regulation of transcription from Pol II promoter*	1203	0.968729	4	16	0	-0.0660441	0.0362627	4		-0.00614478	0.0251802	4		-0.0246756	0.0248813	4		-0.0302166	0.0266951	4		0.279183
YOL099C	36249			1204	0.968731	4	16	0	-0.0644297	0.0407064	4		0.0102915	0.0361152	4		-0.0304324	0.0476613	4		-0.0425029	0.0387303	4		0.279415
YHR198C	32892		biological_process unknown	1205	0.968736	4	16	0	-0.0925055	0.0185758	4		-0.0271243	0.0126896	4		-0.0223653	0.0495777	4		0.014943	0.0238167	4		0.279647
YNR028W	35403	CPR8	biological_process unknown	1206	0.968737	4	16	0	-0.0613739	0.0627708	4		-0.0102546	0.02192	4		-0.0247626	0.0329459	4		-0.0306569	0.0229926	4		0.279879
YPR126C	35541			1207	0.968753	4	16	0	-0.0246551	0.0438057	4		-0.0227802	0.03673	4		-0.0488475	0.0248658	4		-0.0307001	0.0349547	4		0.280111
YKR029C	37046	SET3	histone deacetylation*	1208	0.968841	4	16	0	-0.0522657	0.0253752	4		0.0130219	0.042544	4		-0.0564417	0.0657451	4		-0.0309354	0.0373424	4		0.280343
YPR078C	37152		meiosis*	1209	0.968904	4	16	0	-0.0706377	0.0673101	4		0.0075183	0.0306204	4		-0.0399434	0.0355497	4		-0.0232978	0.0199913	4		0.280576
YIL025C	31418			1210	0.968928	4	16	0	-0.0856459	0.0706591	4		0.0202443	0.0161937	4		-0.0318173	0.0377867	4		-0.0290398	0.0490773	4		0.280808
YHR049C-A	31877			1211	0.96896	4	16	0	-0.039594	0.0441976	4		-0.0389671	0.0132832	4		-0.0385438	0.0732426	4		-0.00902339	0.0354254	4		0.28104
YOR215C	32471		biological_process unknown	1212	0.968962	4	16	0	-0.0521085	0.0409353	4		0.00316409	0.0240061	4		-0.0556765	0.0392156	4		-0.0214986	0.0105103	4		0.281272
YLR294C	35204			1213	0.968964	4	16	0	-0.0829673	0.0349644	4		-0.000992962	0.0107203	4		-0.0359616	0.0140984	4		-0.00618846	0.0142866	4		0.281504
YNL179C	32033			1214	0.968975	4	16	0	0.00911256	0.0533031	4		-0.0487639	0.0157997	4		-0.0646001	0.0237567	4		-0.021813	0.0170302	4		0.281736
YOR233W	32489	KIN4	biological_process unknown	1215	0.968996	4	16	0	-0.0632359	0.0680492	4		0.0127732	0.0370512	4		-0.0248711	0.0448865	4		-0.0506456	0.0224495	4		0.281968
YGL222C	34588	EDC1	deadenylation-dependent decapping	1216	0.969022	4	16	0	2.23933e-05	0.0603887	4		-0.0423596	0.0508776	4		-0.0331557	0.0435912	4		-0.0503798	0.0245288	4		0.2822
YPR155C	35570	NCA2	aerobic respiration*	1217	0.969091	4	16	0	-0.0352886	0.0506974	4		-0.0235948	0.0200702	4		-0.0294352	0.0297232	4		-0.0372683	0.0189898	4		0.282432
YOR368W	31665	RAD17	meiotic recombination*	1218	0.969095	4	8	0	-0.0734891	0.0161751	2		-0.0127285	0.00615924	2		-0.00859273	0.018369	2		-0.0307594	0.0276043	2		0.282664
YOL042W	31733	NGL1	biological_process unknown	1219	0.969108	4	16	0	-0.109741	0.130442	4		0.00730508	0.0199474	4		-0.014915	0.0460904	4		-0.00816439	0.0233289	4		0.282896
YNL299W	31145	TRF5	sister chromatid cohesion	1220	0.969133	4	16	0	-0.0423937	0.0394926	4		-0.0610113	0.0205653	4		-0.0245139	0.0540142	4		0.00250454	0.0313013	4		0.283128
YAR031W	30422	PRM9	conjugation with cellular fusion	1221	0.969164	4	8	0	0.0085835	0.0380884	2		-0.0345481	0.00141738	2		-0.0595268	0.0394651	2		-0.0397959	0.0320639	2		0.28336
YAL056W	30351	GPB2	signal transduction	1222	0.969165	4	8	0	0.0129485	0.0103134	2		-0.0169752	0.0195437	2		-0.0970629	0.0444416	2		-0.0241938	0.0310953	2		0.283592
YCR062W	37190			1223	0.969183	4	16	0	0.00515327	0.0478649	4		-0.0349418	0.0443788	4		-0.055656	0.0455123	4		-0.0397615	0.0183121	4		0.283825
YFR021W	35700	ATG18	protein-vacuolar targeting*	1224	0.969185	4	16	0	-0.0572777	0.0137198	4		-0.0147186	0.0240184	4		-0.0239556	0.0340063	4		-0.029248	0.00278489	4		0.284057
YPL021W	32807	ECM23	cell wall organization and biogenesis*	1225	0.969198	4	16	0	0.0318069	0.0671347	4		-0.0470276	0.0176581	4		-0.0608291	0.0675493	4		-0.0490958	0.0565717	4		0.284289
YLR273C	35182	PIG1	regulation of glycogen biosynthesis	1226	0.969255	4	16	0	-0.0906362	0.0355155	4		-0.0127892	0.0134003	4		-0.0194488	0.0442793	4		-0.00203535	0.0220156	4		0.284521
YMR181C	36446		biological_process unknown	1227	0.969261	4	12	0	0.00144266	0.0167796	3		-0.0256451	0.0194918	3		-0.0272293	0.034382	3		-0.073452	0.0569676	3		0.284753
YMR184W	30769		biological_process unknown	1228	0.969271	4	15	0	0.0384291	0.0626757	3		-0.0643383	0.0537422	4		-0.0810883	0.0798709	4		-0.0178481	0.00919018	4		0.284985
YNL116W	32960		biological_process unknown	1229	0.969285	4	16	0	-0.0342935	0.0553302	4		-0.0372427	0.0179794	4		-0.0282378	0.0595173	4		-0.0250139	0.0401725	4		0.285217
YGL159W	34526		biological_process unknown	1230	0.969319	4	16	0	-0.0409783	0.0137961	4		-0.0147489	0.0272408	4		-0.0303959	0.0376353	4		-0.0385228	0.0363502	4		0.285449
YNR012W	35387	URK1	pyrimidine salvage	1231	0.969335	4	8	0	-0.0151972	0.0129371	2		-0.0102151	0.0397525	2		-0.0858503	0.0407584	2		-0.0133189	0.0121998	2		0.285681
YLR283W	35192		biological_process unknown	1232	0.969336	4	16	0	-0.051817	0.0347228	4		-0.0153112	0.023428	4		-0.0360376	0.0120735	4		-0.0214099	0.0458026	4		0.285913
YKL214C	35064	YRA2	poly(A)+ mRNA-nucleus export	1233	0.969387	4	16	0	-0.149962	0.153647	4		-0.00937845	0.0101169	4		0.0302744	0.0215004	4		0.00469943	0.0373586	4		0.286145
YOL103W	36253	ITR2	myo-inositol transport	1234	0.969485	4	16	0	-0.0865904	0.0917138	4		-0.0222718	0.0427501	4		0.00326035	0.0337203	4		-0.0183575	0.0494894	4		0.286377
YML123C	36524	PHO84	phosphate transport	1235	0.969524	4	16	0	0.0504367	0.0592589	4		-0.02847	0.032916	4		-0.0994015	0.0569515	4		-0.0463665	0.0124832	4		0.286609
YHL043W	30920	ECM34	cell wall organization and biogenesis	1236	0.96953	4	16	0	-0.0444068	0.0454715	4		-0.0106348	0.0171721	4		-0.0373898	0.0411011	4		-0.031345	0.0292534	4		0.286841
YDR444W	37259		biological_process unknown	1237	0.969534	4	16	0	-0.131969	0.0825449	4		0.00893976	0.0330698	4		0.00221606	0.0482512	4		-0.00294441	0.0223872	4		0.287074
YML078W	30492	CPR3	protein folding	1238	0.96954	4	8	0	0.00213695	0.0332232	2		0.0074838	0.0508437	2		-0.062775	0.0096217	2		-0.0705784	0.000426062	2		0.287306
YML084W	30486			1239	0.969546	4	8	0	0.00898901	0.0663545	2		-0.0311053	0.0220989	2		-0.0663893	0.016071	2		-0.0352056	0.0330409	2		0.287538
YKR104W	36020	NFT1	transport	1240	0.96956	4	16	0	-0.0379093	0.0614924	4		-0.0266461	0.0514799	4		-0.0353571	0.0230063	4		-0.0237389	0.0235616	4		0.28777
YOR202W	32458	HIS3	histidine biosynthesis	1241	0.969598	4	16	0	-0.0345792	0.0378024	4		-0.0281337	0.0320238	4		-0.0125596	0.0425506	4		-0.0482222	0.0675582	4		0.288002
YKR050W	35121	TRK2	potassium ion homeostasis	1242	0.969639	4	8	0	-0.0867039	0.0321255	2		-0.0424469	0.0244249	2		0.0183067	0.0110646	2		-0.012482	0.00320403	2		0.288234
YLR241W	35150		biological_process unknown	1243	0.969663	4	16	0	-0.048216	0.0375805	4		-0.0186068	0.0342837	4		-0.03145	0.0530216	4		-0.024956	0.0466129	4		0.288466
YKL188C	35038	PXA2	fatty acid transport	1244	0.969668	4	16	0	-0.014255	0.0337386	4		-0.0307956	0.0260684	4		-0.0518964	0.0220935	4		-0.0262596	0.0243765	4		0.288698
YEL020C	30261		biological_process unknown	1245	0.9697	4	16	0	-0.0112439	0.0498693	4		-0.0335257	0.0341735	4		-0.0539976	0.0406316	4		-0.0243055	0.0332651	4		0.28893
YDL021W	33717	GPM2	gluconeogenesis*	1246	0.969782	4	16	0	-0.105376	0.0520097	4		-0.0185679	0.0269684	4		-0.0423472	0.0526644	4		0.0435573	0.0361956	4		0.289162
YLR318W	35227	EST2	telomerase-dependent telomere maintenance	1247	0.969795	4	8	0	-0.0791236	0.00697329	2		0.00200599	0.00893698	2		-0.0633864	0.0254532	2		0.0178216	0.0242851	2		0.289394
YDR205W	36971	MSC2	zinc ion homeostasis	1248	0.969815	4	16	0	0.0308265	0.052354	4		-0.0472078	0.0368356	4		-0.07994	0.0601066	4		-0.0262796	0.0287182	4		0.289626
YMR129W	36570	POM152	mRNA-nucleus export*	1249	0.969847	4	16	0	-0.0384901	0.0469784	4		0.00430272	0.042996	4		-0.0501791	0.0635268	4		-0.0381004	0.040607	4		0.289858
YLR394W	36716	CST9	DNA replication and chromosome cycle	1250	0.969912	4	16	0	0.0107414	0.0470538	4		-0.0504107	0.0206969	4		-0.0581762	0.031046	4		-0.0243536	0.0157974	4		0.290091
YML004C	30572	GLO1	glutathione metabolism	1251	0.969912	4	8	0	0.0712649	0.05725	2		-0.00991984	0.0367763	2		-0.120026	0.0318885	2		-0.0635169	0.0334495	2		0.290323
YIL120W	32279	QDR1	multidrug transport	1252	0.969913	4	16	0	-0.0260296	0.0412433	4		-0.0279892	0.0383314	4		-0.0325851	0.0673645	4		-0.0355918	0.0391135	4		0.290555
YGR273C	37292		biological_process unknown	1253	0.969973	4	16	0	-0.0441637	0.0586451	4		-0.0389598	0.03002	4		-0.0366268	0.0354985	4		-0.00219713	0.0361636	4		0.290787
YLR393W	35302	ATP10	protein complex assembly	1254	0.970015	4	16	0	-0.0217183	0.0525701	4		0.00821391	0.00852136	4		-0.0477782	0.0614336	4		-0.0604921	0.021799	4		0.291019
YMR148W	30729		biological_process unknown	1255	0.970026	4	15	0	0.00853206	0.0305147	3		-0.0170842	0.0142893	4		-0.0611872	0.0583105	4		-0.0519911	0.0437816	4		0.291251
YIL010W	31402	DOT5	regulation of redox homeostasis	1256	0.970031	4	16	0	-0.0193357	0.0329773	4		-0.0453298	0.0425871	4		-0.0196199	0.0529872	4		-0.0374255	0.0387574	4		0.291483
YNL224C	31988		biological_process unknown	1257	0.970032	4	16	0	-0.0566804	0.0713826	4		-0.0280625	0.0172084	4		-0.0361166	0.043253	4		-0.000846508	0.029228	4		0.291715
YHR202W	32896		biological_process unknown	1258	0.970089	4	16	0	0.00341673	0.0492967	4		-0.0654828	0.0314327	4		-0.0660795	0.0103103	4		0.00667455	0.0168674	4		0.291947
YJL078C	37094	PRY3	biological_process unknown	1259	0.970153	4	16	0	-0.00740179	0.0439597	4		-0.0578523	0.0637719	4		-0.0317954	0.0615487	4		-0.0241583	0.0579711	4		0.292179
YBR024W	33161	SCO2	copper ion transport	1260	0.97016	4	16	0	-0.0722376	0.0289888	4		-0.00517545	0.0174773	4		-0.0166071	0.0641452	4		-0.0271559	0.0443614	4		0.292411
YLR385C	35294		biological_process unknown	1261	0.970188	4	12	0	-0.0723745	0.011231	3		0.0046285	0.00564212	3		-0.0407095	0.0399046	3		-0.012605	0.00160934	3		0.292643
YDR354W	34191	TRP4	tryptophan biosynthesis	1262	0.970198	4	16	0	-0.0845212	0.0374029	4		0.00293527	0.0166227	4		-0.0127565	0.0531223	4		-0.0266765	0.0243417	4		0.292875
YCL009C	33417	ILV6	branched chain family amino acid biosynthesis	1263	0.970222	4	16	0	-0.0442051	0.0324854	4		0.0233954	0.0362462	4		-0.00157188	0.0582164	4		-0.0985378	0.226378	4		0.293107
YDL069C	33766	CBS1	protein biosynthesis	1264	0.970244	4	16	0	-0.0029941	0.0532321	4		0.0808404	0.0647312	4		-0.0353573	0.0445168	4		-0.16332	0.134688	4		0.29334
YNR065C	36092	YSN1	biological_process unknown	1265	0.970322	4	16	0	-0.0157558	0.0395271	4		0.00855763	0.0293489	4		-0.0515219	0.0435029	4		-0.0617876	0.0302053	4		0.293572
YDL169C	33867	UGX2	biological_process unknown	1266	0.970327	4	16	0	-0.0374809	0.0358911	4		-0.0056446	0.0159127	4		-0.0202203	0.0226436	4		-0.0571445	0.0720465	4		0.293804
YJL172W	37013	CPS1	proteolysis and peptidolysis*	1267	0.970337	4	8	0	-0.0615056	0.0558186	2		0.00145482	0.0392458	2		-0.0387244	0.00504201	2		-0.0216739	0.0229925	2		0.294036
YGL162W	34529	SUT1	regulation of transcription from Pol II promoter*	1268	0.970344	4	16	0	-0.0301664	0.0468582	4		-0.0250319	0.0307507	4		-0.042301	0.0569813	4		-0.0229188	0.0265793	4		0.294268
YPR031W	37146	NTO1	biological_process unknown	1269	0.970434	4	16	0	-0.025499	0.0200025	4		0.00107992	0.0200767	4		-0.0265906	0.028074	4		-0.0690386	0.0240218	4		0.2945
YBR208C	33348	DUR1,2	urea metabolism	1270	0.970489	4	16	0	-0.112665	0.0511245	4		-0.00458653	0.05254	4		0.00239943	0.048041	4		-0.00497008	0.0241841	4		0.294732
YJR034W	36832	PET191	cytochrome c oxidase biogenesis	1271	0.970506	3	6	0					-0.0966349	0.015318	2		0.00193938	0.0610806	2		0.00488106	0.0360229	2		0.294964
YLR123C	32734			1272	0.970534	4	16	0	-0.0572433	0.0367489	4		-0.00914412	0.0250427	4		-0.0321767	0.0480255	4		-0.0210712	0.0288847	4		0.295196
YGL210W	34576	YPT32	vesicle-mediated transport*	1273	0.970538	4	16	0	-0.0334527	0.0489584	4		-0.0162726	0.0385829	4		-0.0389644	0.0438934	4		-0.0309277	0.0210425	4		0.295428
YIR043C	37306		biological_process unknown	1274	0.97054	4	16	0	-0.0272107	0.0475694	4		0.0164849	0.0211351	4		-0.0803669	0.0513529	4		-0.0285166	0.0178889	4		0.29566
YPL248C	31044	GAL4	regulation of transcription, DNA-dependent*	1275	0.970572	4	16	0	-0.0561476	0.0129741	4		0.0254609	0.00890634	4		-0.0429811	0.0591055	4		-0.0458102	0.0229654	4		0.295892
YIL047C	31440	SYG1	signal transduction	1276	0.970601	4	16	0	0.0448219	0.0367283	4		-0.0337806	0.0120713	4		-0.0734418	0.0450555	4		-0.0569593	0.00890802	4		0.296124
YHR109W	31937	CTM1	protein modification	1277	0.970602	4	16	0	0.0149748	0.0614722	4		-0.0324684	0.0438896	4		-0.0155202	0.0566445	4		-0.0863414	0.0339893	4		0.296356
YDR258C	33617	HSP78	response to stress*	1278	0.970639	4	16	0	-0.0929105	0.0122776	4		-0.0487023	0.014852	4		-0.00828958	0.053978	4		0.0306986	0.0212302	4		0.296589
YLR070C	32681	XYL2	monosaccharide metabolism	1279	0.970643	4	16	0	-0.00327466	0.103079	4		-0.0229923	0.0682912	4		-0.0403797	0.0417121	4		-0.0525396	0.0179599	4		0.296821
YPL056C	32772		biological_process unknown	1280	0.970676	4	16	0	-0.0356109	0.0473967	4		-0.0182327	0.0173951	4		-0.0428859	0.0412628	4		-0.0223199	0.0457196	4		0.297053
YFR022W	35701		biological_process unknown	1281	0.970684	4	16	0	-0.0727142	0.00910146	4		-0.00867574	0.0319766	4		-0.0297615	0.0397826	4		-0.00786733	0.0299023	4		0.297285
YLR377C	35286	FBP1	gluconeogenesis	1282	0.970706	4	16	0	-0.0580109	0.0490551	4		-0.00689217	0.0176086	4		-0.0276155	0.0283324	4		-0.0264073	0.0302383	4		0.297517
YLR124W	32735			1283	0.970833	4	16	0	-0.0577513	0.0250997	4		-0.0409066	0.0472054	4		-0.0307905	0.0435675	4		0.0110468	0.0162325	4		0.297749
YLR414C	35322		biological_process unknown	1284	0.97084	4	16	0	-0.0310024	0.0499106	4		-0.00999393	0.020626	4		-0.0725853	0.019804	4		-0.00479385	0.0262965	4		0.297981
YBR073W	33210	RDH54	meiotic recombination*	1285	0.970845	4	16	0	-0.0242743	0.0221907	4		-0.0122475	0.0245447	4		-0.039765	0.0497876	4		-0.0420651	0.0328788	4		0.298213
YMR099C	36539		biological_process unknown	1286	0.970872	4	16	0	-0.0457016	0.0154209	4		-0.0112549	0.0277732	4		-0.0343391	0.0456065	4		-0.0269467	0.0281774	4		0.298445
YGL259W	34626	YPS5	biological_process unknown	1287	0.97089	4	16	0	-0.0645741	0.0776401	4		-0.0048642	0.0389346	4		-0.0299187	0.0403698	4		-0.0188126	0.0582893	4		0.298677
YOR229W	32485	WTM2	regulation of meiosis	1288	0.970897	4	16	0	0.0327689	0.0219058	4		-0.0136157	0.0220991	4		-0.104861	0.0662425	4		-0.0324309	0.0396721	4		0.298909
YDR252W	33611	BTT1	nascent polypeptide association	1289	0.970902	4	16	0	-0.0612761	0.0464109	4		-0.0145242	0.035649	4		-0.0159167	0.0427996	4		-0.0264	0.0353998	4		0.299141
YDR244W	33603	PEX5	peroxisome organization and biogenesis*	1290	0.97092	4	16	0	-0.0245333	0.0463847	4		-0.0145946	0.0287878	4		-0.0563926	0.0325891	4		-0.0225259	0.0136005	4		0.299373
YBL036C	33062		amino acid metabolism	1291	0.970922	4	16	0	-0.0106174	0.0215756	4		-0.0308612	0.0179134	4		-0.0409541	0.0400861	4		-0.0356043	0.029277	4		0.299605
YGR177C	34807	ATF2	steroid metabolism	1292	0.970942	4	16	0	-0.0162074	0.0578078	4		-0.051938	0.0367827	4		-0.0270351	0.0303984	4		-0.0227757	0.0122401	4		0.299838
YHR016C	36410	YSC84	actin filament organization*	1293	0.970943	4	16	0	-0.00697879	0.0458337	4		0.00879959	0.0191537	4		-0.0709592	0.0568726	4		-0.0488105	0.0295269	4		0.30007
YPL274W	31018	SAM3	S-adenosylmethionine transport	1294	0.971022	4	8	0	-0.0540277	0.0430796	2		-0.0295332	0.0119247	2		-0.0273439	0.0321676	2		-0.006719	0.00277007	2		0.300302
YDL040C	33736	NAT1	protein amino acid acetylation	1295	0.971029	4	11	0	-0.046828	0.0340499	2		-0.0906884	0.0690578	3		0.00952733	0.0748829	3		0.0103914	0.0958041	3		0.300534
YIL140W	32299	AXL2	bud site selection*	1296	0.971071	4	16	0	-0.0424812	0.0273713	4		-0.0610159	0.0362622	4		-0.0307143	0.0365919	4		0.0167871	0.0495493	4		0.300766
YDR459C	34293		biological_process unknown	1297	0.971101	4	16	0	-0.0130744	0.0692172	4		-0.0223287	0.057321	4		-0.0426311	0.0557055	4		-0.0392633	0.0326336	4		0.300998
YOL025W	31716	LAG2	replicative cell aging	1298	0.971103	4	16	0	-0.0229879	0.0140695	4		0.000236977	0.0179521	4		-0.0542458	0.0492443	4		-0.0402933	0.0157151	4		0.30123
YOR089C	31865	VPS21	protein-vacuolar targeting*	1299	0.971137	4	16	0	-0.0777176	0.052256	4		-0.0357678	0.0271795	4		-0.0237236	0.05682	4		0.0200574	0.0351128	4		0.301462
YHR126C	31954		biological_process unknown	1300	0.971142	4	16	0	-0.0256639	0.0416436	4		-0.00647056	0.0180245	4		-0.0499768	0.0411966	4		-0.0350204	0.0406339	4		0.301694
YLR014C	31569	PPR1	regulation of transcription, DNA-dependent*	1301	0.97116	4	15	0	0.0740114	0.0130702	3		-0.0538947	0.0649757	4		-0.127912	0.0358747	4		-0.00926039	0.0360527	4		0.301926
YDL199C	33897		biological_process unknown	1302	0.97119	4	16	0	0.0130174	0.0667073	4		-0.0352213	0.0140947	4		-0.0452398	0.0502986	4		-0.0494906	0.0325359	4		0.302158
YCR019W	33499	MAK32	virus-host interaction	1303	0.971204	4	16	0	-0.0785213	0.0321762	4		-0.00239085	0.018861	4		-0.0164706	0.0307385	4		-0.0194919	0.0323261	4		0.30239
YGL056C	34423	SDS23	biological_process unknown	1304	0.971234	4	16	0	-0.0212418	0.039914	4		-0.000740588	0.0432305	4		-0.0411735	0.0538799	4		-0.0535938	0.0218112	4		0.302622
YMR278W	30864		biological_process unknown	1305	0.971247	4	16	0	-0.0599777	0.0208029	4		0.00620287	0.0188717	4		-0.018264	0.0260683	4		-0.0446608	0.036972	4		0.302854
YAR030C	30423			1306	0.97126	4	8	0	-0.026121	0.0137484	2		-0.00374641	0.0015566	2		-0.0561712	0.0421082	2		-0.0306042	0.0232884	2		0.303087
YCR102W-A	36963			1307	0.971293	4	16	0	-0.0477363	0.0403284	4		-0.0141775	0.029346	4		-0.0308727	0.0531052	4		-0.0237223	0.0391999	4		0.303319
YPR029C	35448	APL4	vesicle-mediated transport	1308	0.971302	4	15	0	-0.0616331	0.00913143	3		-0.00820783	0.0376407	4		-0.0293464	0.029835	4		-0.0172838	0.0340156	4		0.303551
YDL214C	33912	PRR2	MAPKKK cascade	1309	0.971352	4	8	0	-0.0106898	0.0018724	2		-0.0345411	0.00250748	2		-0.043287	0.0694878	2		-0.0277491	0.0273084	2		0.303783
YKR084C	36000	HBS1	protein biosynthesis	1310	0.971383	4	16	0	-0.0266992	0.110935	4		0.00348434	0.0219787	4		-0.0522558	0.0607207	4		-0.0406682	0.0289315	4		0.304015
YMR018W	30593		biological_process unknown	1311	0.971422	4	8	0	0.0318232	0.097851	2		-0.0539981	0.0680862	2		-0.0553434	0.0246779	2		-0.0384572	0.00985273	2		0.304247
YER060W	30196	FCY21	biological_process unknown	1312	0.971441	4	15	0	-0.0614167	0.0132089	3		-0.0208532	0.0512278	4		-0.0136809	0.0490702	4		-0.0199492	0.0290262	4		0.304479
YNL281W	31163	HCH1	response to stress*	1313	0.971448	4	16	0	-0.0272863	0.0381743	4		-0.0162351	0.0386304	4		-0.0450759	0.0348372	4		-0.0272714	0.0263822	4		0.304711
YKL162C	35012		biological_process unknown	1314	0.971515	4	16	0	0.000291783	0.0394283	4		-0.0413806	0.0502522	4		-0.0363777	0.023577	4		-0.0381284	0.016426	4		0.304943
YPR066W	35485	UBA3	protein neddylation*	1315	0.971529	4	11	0	-0.0660779	0.111602	2		-0.0124426	0.0160139	3		-0.028878	0.045728	3		-0.00813844	0.02323	3		0.305175
YKL044W	34893			1316	0.971549	4	16	0	-0.0457522	0.0490581	4		-0.0140322	0.0230319	4		-0.0482586	0.0269801	4		-0.00741232	0.0191662	4		0.305407
YPR068C	35487	HOS1	regulation of transcription, DNA-dependent*	1317	0.971564	4	16	0	-0.0218594	0.0557684	4		-0.0421088	0.0290607	4		-0.0321436	0.047858	4		-0.0192817	0.0096044	4		0.305639
YCR022C	33503			1318	0.971566	4	16	0	-0.0731407	0.0247025	4		0.00190135	0.0146788	4		-0.0166663	0.0479195	4		-0.0274791	0.00920161	4		0.305871
YLR044C	32655	PDC1	pyruvate metabolism*	1319	0.971568	4	16	0	0.0432477	0.0428722	4		-0.0611018	0.0517462	4		-0.0581378	0.0297298	4		-0.0393849	0.0115246	4		0.306104
YBL063W	33089	KIP1	microtubule nucleation*	1320	0.971574	4	16	0	-0.00440368	0.0328794	4		-0.0260816	0.0377833	4		-0.0470732	0.0321759	4		-0.0377943	0.0277015	4		0.306336
YBL039C	33065	URA7	phospholipid biosynthesis*	1321	0.971578	4	15	0	-0.0276841	0.0689325	3		-0.0866931	0.0185875	4		-0.0572059	0.0495468	4		0.0562486	0.0269667	4		0.306568
YMR167W	30750	MLH1	meiotic recombination	1322	0.971637	4	16	0	0.021467	0.0759563	4		-0.0833099	0.0501478	4		-0.0658405	0.06982	4		0.0125931	0.000501105	4		0.3068
YNR002C	35377	FUN34	transport*	1323	0.971669	4	16	0	-0.0396469	0.0665236	4		-0.0256213	0.026985	4		-0.0192114	0.0120993	4		-0.0304808	0.0146462	4		0.307032
YBL009W	33035		meiosis	1324	0.971709	4	16	0	0.0350603	0.0185697	4		0.0216566	0.0226177	4		0.0104498	0.0209733	4		-0.181964	0.223716	4		0.307264
YMR023C	30598	MSS1	protein biosynthesis	1325	0.97173	4	8	0	0.0557867	0.0562135	2		-0.0484733	0.050676	2		-0.0752567	0.0146855	2		-0.046766	0.00352194	2		0.307496
YPR021C	37400	AGC1	transport	1326	0.971749	4	16	0	-0.0450417	0.0474463	4		-0.0613389	0.0399399	4		0.0113727	0.0463101	4		-0.0196224	0.015149	4		0.307728
YGR044C	34674	RME1	meiosis*	1327	0.971749	4	16	0	0.0368661	0.185958	4		-0.0429668	0.0559028	4		-0.0694473	0.10356	4		-0.0390821	0.0473691	4		0.30796
YLL052C	31540	AQY2	water transport	1328	0.971753	4	16	0	0.0189492	0.0407175	4		-0.0248743	0.0236144	4		-0.0615157	0.0660141	4		-0.0471745	0.0734546	4		0.308192
YJL212C	31213	OPT1	sulfur metabolism	1329	0.971765	4	16	0	-0.0430277	0.0190056	4		-0.0171413	0.0127868	4		-0.0714528	0.0575688	4		0.0170569	0.00914933	4		0.308424
YLR083C	32694	EMP70	transport	1330	0.971778	4	16	0	-0.00473929	0.0557314	4		-0.0391979	0.0739892	4		-0.0486494	0.0403057	4		-0.0219252	0.0270173	4		0.308656
YGL090W	34457	LIF1	double-strand break repair via nonhomologous end-joining	1331	0.971792	4	16	0	-0.0158075	0.0501154	4		-0.0481636	0.025515	4		-0.0352329	0.0302641	4		-0.0152492	0.0285766	4		0.308888
YGL062W	34429	PYC1	gluconeogenesis*	1332	0.971802	4	16	0	-0.0319716	0.0401341	4		0.0213213	0.00551757	4		-0.0579388	0.038577	4		-0.0458229	0.030033	4		0.30912
YBR053C	33190		biological_process unknown	1333	0.971813	4	16	0	0.0517414	0.0612398	4		-0.0207391	0.0294758	4		-0.0616673	0.0990269	4		-0.0837016	0.0557212	4		0.309353
YFR032C	35845		biological_process unknown	1334	0.971818	4	16	0	-0.0659227	0.0609632	4		-0.0109222	0.0161941	4		-0.0335968	0.0532898	4		-0.00390581	0.0246595	4		0.309585
YCR007C	33487		biological_process unknown	1335	0.97183	4	16	0	-0.0138758	0.0405915	4		-0.0647608	0.0197185	4		-0.0362045	0.0174956	4		0.000542046	0.0338546	4		0.309817
YGL146C	34513		biological_process unknown	1336	0.97183	4	16	0	-0.0485159	0.0498328	4		0.0242361	0.0133645	4		-0.073381	0.0455236	4		-0.0166376	0.0403272	4		0.310049
YLR119W	32730	SRN2	protein-vacuolar targeting*	1337	0.971852	4	16	0	0.0240167	0.029767	4		-0.0728423	0.0364941	4		-0.0489772	0.0135297	4		-0.0164061	0.007038	4		0.310281
YMR119W	37122	ASI1	ubiquitin-dependent protein catabolism	1338	0.971879	4	8	0	0.115792	0.00466691	2		-0.0343574	0.0446183	2		-0.111954	0.00315506	2		-0.0835763	0.0147453	2		0.310513
YOR347C	31644	PYK2	glycolysis*	1339	0.97189	4	16	0	-0.0200212	0.0423789	4		-0.0273907	0.0412161	4		-0.0349426	0.0643328	4		-0.0316953	0.0376812	4		0.310745
YKR033C	35104			1340	0.971923	4	16	0	-0.0489691	0.064389	4		-0.00114294	0.08974	4		-0.0366482	0.0981353	4		-0.0271555	0.103846	4		0.310977
YOR263C	32519			1341	0.971944	4	16	0	-0.0108411	0.0289922	4		-0.0276906	0.0159369	4		-0.0446983	0.0248828	4		-0.0305966	0.0273101	4		0.311209
YGL260W	34627			1342	0.971967	4	16	0	-0.030864	0.0703512	4		-0.0418355	0.0208691	4		-0.0216149	0.023852	4		-0.0194212	0.0242023	4		0.311441
YDL215C	33913	GDH2	nitrogen metabolism	1343	0.972011	4	16	0	-0.0530134	0.04071	4		-0.0382963	0.0315035	4		0.00272942	0.0347112	4		-0.0249735	0.0276943	4		0.311673
YGL198W	34565	YIP4	biological_process unknown	1344	0.972022	4	15	0	-0.00958557	0.0295071	3		-0.0128758	0.0354301	4		-0.0461633	0.0568636	4		-0.0448819	0.0526131	4		0.311905
YOL015W	31706		biological_process unknown	1345	0.972047	4	16	0	0.0453185	0.0142512	4		-0.0453104	0.0242427	4		-0.0645974	0.0349871	4		-0.048817	0.0214513	4		0.312137
YOL124C	36274		biological_process unknown	1346	0.972145	4	16	0	0.00823241	0.0230046	4		-0.027965	0.0300522	4		-0.022583	0.0401534	4		-0.0706874	0.0177396	4		0.312369
YLR329W	35238	REC102	meiotic recombination*	1347	0.972147	4	8	0	-0.0532276	0.0245738	2		-0.0083472	0.0114549	2		0.0130128	0.0389323	2		-0.0644317	0.0129903	2		0.312602
YLL042C	31530	ATG10	protein-vacuolar targeting*	1348	0.972218	4	16	0	-0.00509916	0.0255555	4		-0.0200695	0.0206433	4		-0.0519694	0.0597727	4		-0.0355638	0.0304467	4		0.312834
YJR025C	36823	BNA1	nicotinamide adenine dinucleotide biosynthesis	1349	0.972257	4	16	0	-0.0264869	0.0447851	4		-0.0463824	0.0293999	4		-0.0186578	0.0402628	4		-0.0210124	0.0277592	4		0.313066
YER046W-A	30181			1350	0.972275	4	16	0	-0.0178962	0.0432817	4		-0.0296797	0.0251239	4		-0.0378951	0.0272402	4		-0.0269971	0.0117739	4		0.313298
YJR128W	32606			1351	0.972311	4	16	0	0.0437674	0.0165118	4		-0.061954	0.030207	4		-0.0762403	0.031878	4		-0.0178893	0.0170026	4		0.31353
YPL092W	32160	SSU1	sulfite transport	1352	0.972318	4	16	0	-0.034012	0.0285527	4		-0.0216015	0.0348079	4		-0.0332826	0.0473344	4		-0.0233936	0.0413769	4		0.313762
YOL119C	36269	MCH4	transport	1353	0.972321	4	16	0	-0.0484087	0.0505259	4		-0.0067324	0.0199477	4		-0.00379894	0.0507473	4		-0.053337	0.0286964	4		0.313994
YBR051W	33188			1354	0.972336	4	16	0	0.0164814	0.0112537	4		-0.00934077	0.0351118	4		0.00340225	0.0561187	4		-0.122757	0.139194	4		0.314226
YOL132W	36282	GAS4	biological_process unknown	1355	0.972354	4	16	0	-0.0501282	0.0816245	4		0.00348966	0.0385758	4		-0.0414401	0.0304633	4		-0.0240623	0.0235607	4		0.314458
YIL016W	31409	SNL1	nuclear pore organization and biogenesis	1356	0.972358	4	16	0	-0.0254404	0.0362688	4		-0.0337483	0.0219271	4		-0.00355916	0.0386002	4		-0.0493774	0.0256287	4		0.31469
YBR076W	33213	ECM8	cell wall organization and biogenesis	1357	0.972364	4	8	0	-0.0283516	0.0463405	2		-0.0195889	0.028947	2		-0.0299955	0.0248098	2		-0.0341642	0.00890588	2		0.314922
YER060W-A	30197	FCY22	biological_process unknown	1358	0.972409	4	16	0	-0.0157879	0.0299541	4		-0.027984	0.00208722	4		-0.0252863	0.0363606	4		-0.0428588	0.0232867	4		0.315154
YJR130C	32608	STR2	sulfur metabolism	1359	0.972426	4	8	0	-0.0813493	0.0238245	2		0.0084539	0.0248276	2		-0.0407458	0.00735075	2		0.00179751	0.0250751	2		0.315386
YMR071C	36204	TVP18	biological_process unknown	1360	0.972458	4	16	0	-0.0556254	0.0860512	4		0.00694488	0.0259222	4		-0.0348084	0.0559257	4		-0.0282255	0.0288563	4		0.315618
YDL123W	33820	SNA4	biological_process unknown	1361	0.972468	4	16	0	-0.0554433	0.049782	4		0.0162246	0.0364296	4		0.0102636	0.0274389	4		-0.0827167	0.124975	4		0.315851
YGL085W	34452		biological_process unknown	1362	0.972492	4	16	0	-0.0943268	0.0478936	4		0.0242399	0.021042	4		0.00346793	0.066662	4		-0.0449545	0.0325991	4		0.316083
YML009C	36065	MRPL39	protein biosynthesis	1363	0.97255	4	16	0	-0.0171686	0.0270812	4		-0.00947395	0.0269876	4		-0.0484185	0.0239199	4		-0.0362751	0.0136527	4		0.316315
YMR074C	37118		biological_process unknown	1364	0.97258	4	16	0	-0.0735621	0.0483376	4		-0.0199172	0.0074232	4		0.0108766	0.0388587	4		-0.0286109	0.0219524	4		0.316547
YOR188W	32444	MSB1	establishment of cell polarity (sensu Saccharomyces)	1365	0.972585	4	16	0	-0.0377737	0.0764371	4		-0.0335226	0.0513619	4		-0.0201018	0.048094	4		-0.0197913	0.0534974	4		0.316779
YKL113C	34963	RAD27	DNA repair*	1366	0.972598	3	9	0					-0.0675337	0.00631025	3		-0.0280008	0.0167132	3		0.0121817	0.0261595	3		0.317011
YFL028C	35647	CAF16	regulation of transcription, DNA-dependent	1367	0.972605	4	16	0	-0.0397052	0.047636	4		-0.00619851	0.0176492	4		-0.0519153	0.0698588	4		-0.0132913	0.0270704	4		0.317243
YDR541C	35836		biological_process unknown	1368	0.97261	4	16	0	-0.0181386	0.0185414	4		-0.0540834	0.0599263	4		-0.0243162	0.0482655	4		-0.0145509	0.0287061	4		0.317475
YMR075C-A	36208			1369	0.972648	4	16	0	0.0306491	0.0254225	4		-0.0421081	0.0343205	4		-0.0531571	0.0472463	4		-0.046317	0.0331741	4		0.317707
YKR039W	37050	GAP1	amino acid transport	1370	0.972662	4	16	0	-0.0342166	0.0671428	4		-0.0149379	0.00603669	4		-0.0395497	0.0308836	4		-0.0221713	0.0210696	4		0.317939
YOR321W	31618	PMT3	O-linked glycosylation	1371	0.972681	4	15	0	0.0069266	0.0109038	3		-0.0645754	0.0297	4		-0.00204603	0.0225835	4		-0.0511023	0.0157994	4		0.318171
YOR166C	32422		biological_process unknown	1372	0.972699	4	16	0	-0.029294	0.0540231	4		-0.0243391	0.0349391	4		-0.0180328	0.0316395	4		-0.0390562	0.021153	4		0.318403
YJL207C	31218		biological_process unknown	1373	0.972702	4	16	0	-0.0120168	0.022825	4		0.00433181	0.0179152	4		-0.0595062	0.0667151	4		-0.0435196	0.0280327	4		0.318635
YER038W-A	30171			1374	0.972705	4	16	0	-0.0144484	0.0571322	4		0.0198421	0.0437411	4		-0.0456299	0.0838201	4		-0.0704598	0.0649968	4		0.318867
YLR120C	32731	YPS1	protein processing	1375	0.972759	4	16	0	-0.00739522	0.0409443	4		-0.00474083	0.0374491	4		-0.0589001	0.0374808	4		-0.0394396	0.0285447	4		0.3191
YER031C	36583	YPT31	vesicle-mediated transport*	1376	0.972763	4	8	0	0.0136914	0.0330698	2		-0.069817	0.00721137	2		-0.131852	0.017792	2		0.077518	0.00674409	2		0.319332
YLR281C	35190		biological_process unknown	1377	0.972775	4	16	0	-0.0648024	0.0616939	4		-0.0309362	0.032375	4		-0.00275501	0.0382005	4		-0.0119156	0.0291381	4		0.319564
YAR020C	30417	PAU7	biological_process unknown	1378	0.97278	4	8	0	0.00250685	0.0381475	2		-0.0216802	0.0300493	2		-0.0514066	0.0438932	2		-0.0398111	0.012911	2		0.319796
YMR169c	30752	ALD3	response to stress*	1379	0.97283	4	16	0	-0.0118569	0.0571055	4		-0.0146102	0.0136869	4		-0.0456368	0.02608	4		-0.038078	0.0299332	4		0.320028
YDR003W	33943		biological_process unknown	1380	0.972859	4	16	0	-0.0414277	0.049249	4		-0.0251799	0.0227493	4		-0.00281894	0.0349548	4		-0.0406364	0.0281052	4		0.32026
YAR037W	30426			1381	0.972867	4	8	0	-0.0211303	0.0242843	2		-0.0180057	0.0256482	2		-0.0405935	0.015316	2		-0.0303021	0.0135098	2		0.320492
YDR035W	33974	ARO3	aromatic amino acid family biosynthesis	1382	0.972991	4	16	0	-0.0906511	0.0336008	4		-0.0176078	0.0269041	4		0.00493966	0.0242294	4		-0.00620396	0.0305197	4		0.320724
YKL017C	34866	HCS1	lagging strand elongation	1383	0.973026	4	16	0	-0.101908	0.0666468	4		0.00233502	0.0200668	4		-0.00195899	0.0123949	4		-0.00784733	0.0168759	4		0.320956
YER145C	36142	FTR1	high affinity iron ion transport	1384	0.973075	4	16	0	0.0204075	0.065047	4		-0.100647	0.0332106	4		-0.0464984	0.0207267	4		0.0175628	0.0301383	4		0.321188
YML101C	36500	CUE4	biological_process unknown	1385	0.973086	4	16	0	-0.0119726	0.0925836	4		-0.0110782	0.0304862	4		-0.0443777	0.0294	4		-0.0417035	0.0263021	4		0.32142
YKL201C	37034	MNN4	response to stress*	1386	0.973088	4	16	0	-0.0705247	0.0205375	4		-0.0025803	0.037809	4		-0.0113727	0.0380405	4		-0.0246473	0.0194829	4		0.321652
YMR163C	30746		biological_process unknown	1387	0.973089	4	16	0	-0.0127823	0.0537969	4		-0.0175173	0.0214605	4		-0.0473128	0.0508978	4		-0.031507	0.0305049	4		0.321884
YDR503C	34337	LPP1	phospholipid metabolism	1388	0.973123	4	16	0	0.00281049	0.0391109	4		-0.0203039	0.0321754	4		-0.0641481	0.0349227	4		-0.0273388	0.0137899	4		0.322117
YFL047W	35668	RGD2	small GTPase mediated signal transduction	1389	0.973123	4	16	0	-0.0515272	0.0372698	4		-0.0163702	0.0289069	4		-0.0238385	0.0481162	4		-0.0172435	0.0295454	4		0.322349
YPL001W	32827	HAT1	chromatin silencing at telomere*	1390	0.973211	4	16	0	0.0208709	0.0363188	4		-0.0169661	0.00820779	4		-0.0664694	0.0467439	4		-0.0460527	0.0303558	4		0.322581
YNL001W	35329	DOM34	protein biosynthesis	1391	0.973233	4	16	0	-0.014341	0.0388618	4		-0.00219834	0.00925214	4		-0.0731712	0.0110806	4		-0.0188166	0.0255632	4		0.322813
YLR404W	35313		biological_process unknown	1392	0.973248	4	12	0	-0.0336516	0.0342297	3		-0.0661114	0.0465273	3		0.00141136	0.0286195	3		-0.0101144	0.0174586	3		0.323045
YEL016C	30256		biological_process unknown	1393	0.973257	4	16	0	-0.0265312	0.0318345	4		-0.0216021	0.0247658	4		-0.0259764	0.0832187	4		-0.0343197	0.0738928	4		0.323277
YLR258W	35167	GSY2	glycogen metabolism	1394	0.973291	4	16	0	0.00415406	0.0458979	4		-0.0216399	0.0269593	4		-0.0719865	0.0392051	4		-0.018817	0.0111075	4		0.323509
YPR032W	35451	SRO7	Golgi to plasma membrane transport*	1395	0.973306	4	16	0	-0.00247799	0.0191704	4		-0.00167404	0.0134946	4		-0.0437015	0.0317227	4		-0.0603741	0.00723001	4		0.323741
YGL127C	34494	SOH1	DNA repair*	1396	0.973329	4	12	0	0.0542593	0.115928	3		-0.058029	0.0301135	3		-0.085238	0.0647557	3		-0.0191253	0.089692	3		0.323973
YJL100W	31323	LSB6	actin filament organization	1397	0.973363	4	16	0	-0.0382811	0.0294664	4		0.0112652	0.0545971	4		-0.0641887	0.0343635	4		-0.0167863	0.0575155	4		0.324205
YKL121W	34971		biological_process unknown	1398	0.973387	4	16	0	-0.0577861	0.0338451	4		-0.00397077	0.0437144	4		-0.0365356	0.0293098	4		-0.00960234	0.0350408	4		0.324437
YDR386W	34222	MUS81	DNA repair*	1399	0.973388	4	16	0	0.0160809	0.0782304	4		-0.029629	0.0264075	4		-0.0745297	0.0300331	4		-0.0198117	0.0378909	4		0.324669
YFL013C	37279	IES1	biological_process unknown	1400	0.973389	4	8	0	-0.0538486	0.0362678	2		-0.00278827	0.0106354	2		-0.0308671	0.0664159	2		-0.0203811	0.031345	2		0.324901
YJR110W	32588		biological_process unknown	1401	0.973427	4	16	0	-0.0200933	0.0686297	4		0.00301034	0.0440608	4		-0.0486921	0.032007	4		-0.0419564	0.0231667	4		0.325133
YPR037C	37147	ERV2	protein thiol-disulfide exchange	1402	0.973452	4	16	0	-0.0332319	0.0654513	4		-0.0314097	0.0449853	4		-0.0187291	0.0260717	4		-0.0242577	0.0271249	4		0.325366
YJR008W	36805		biological_process unknown	1403	0.973452	4	8	0	-0.0151739	0.00479591	2		-0.0391132	0.0647354	2		-0.0282098	0.00843451	2		-0.025129	0.0191127	2		0.325598
YGL257C	34624	MNT2	O-linked glycosylation	1404	0.973461	4	16	0	-0.0302425	0.0280165	4		-0.0451287	0.0447352	4		-0.0435916	0.0594479	4		0.0113733	0.030084	4		0.32583
YOR190W	32446	SPR1	sporulation (sensu Saccharomyces)	1405	0.973514	4	16	0	0.0480531	0.0268018	4		0.0181582	0.0483383	4		-0.0835749	0.0311263	4		-0.090008	0.0385341	4		0.326062
YOR127W	32383	RGA1	establishment of cell polarity (sensu Saccharomyces)*	1406	0.973522	4	16	0	-0.102544	0.0636467	4		-0.0121836	0.034841	4		0.00605817	0.0452843	4		0.00133049	0.034597	4		0.326294
YPL171C	32081	OYE3	biological_process unknown	1407	0.9736	4	16	0	0.0143538	0.0521908	4		-0.0415982	0.0183937	4		-0.0580699	0.0469341	4		-0.021705	0.0207356	4		0.326526
YER180C	36176	ISC10	sporulation	1408	0.973645	4	16	0	-0.0561855	0.0458776	4		0.006673	0.0345499	4		-0.0241994	0.0411421	4		-0.0331205	0.0268114	4		0.326758
YNR072W	36231	HXT17	hexose transport	1409	0.973666	4	16	0	-0.0610591	0.0365649	4		-0.0721751	0.0456972	4		0.0453607	0.0245141	4		-0.0188748	0.0281554	4		0.32699
YGR153W	34783		biological_process unknown	1410	0.973675	4	16	0	-0.0770708	0.0355221	4		-0.00352682	0.0574925	4		-0.0232724	0.0335816	4		-0.00284079	0.0494408	4		0.327222
YGL202W	34569	ARO8	aromatic amino acid family metabolism	1411	0.97368	4	15	0	0.00873047	0.0519755	3		-0.0873884	0.0297617	4		-0.0412423	0.0170896	4		0.0132116	0.0141464	4		0.327454
YKL183W	35033	LOT5	biological_process unknown	1412	0.9737	4	16	0	-0.0305891	0.0691557	4		-0.0250777	0.0297057	4		-0.0312145	0.0340928	4		-0.0197285	0.0244551	4		0.327686
YGR279C	35931	SCW4	conjugation with cellular fusion	1413	0.9737	4	16	0	-0.0743025	0.0341665	4		0.0213465	0.0340331	4		-0.0337488	0.0262726	4		-0.0199051	0.0409399	4		0.327918
YOL153C	37133		biological_process unknown	1414	0.973726	4	16	0	-0.0714193	0.0532653	4		-0.0157604	0.0311274	4		0.00257522	0.0544476	4		-0.0218952	0.0355516	4		0.32815
YNL053W	37373	MSG5	adaptation to pheromone during conjugation with cellular fusion	1415	0.973734	4	16	0	-0.0353486	0.0385765	4		0.00614517	0.0429161	4		-0.0504711	0.0542681	4		-0.0267941	0.0217646	4		0.328382
YGR256W	35908	GND2	glucose metabolism	1416	0.973771	4	16	0	0.00599536	0.0288334	4		-0.0499789	0.0159602	4		-0.0188556	0.0426984	4		-0.0434782	0.0379625	4		0.328615
YBL052C	33078	SAS3	chromatin silencing at telomere*	1417	0.97378	4	16	0	-0.00914222	0.0409747	4		-0.0279965	0.023397	4		-0.0492404	0.0416277	4		-0.0199003	0.0263867	4		0.328847
YDR093W	34028	DNF2	intracellular protein transport	1418	0.97379	4	12	0	-0.0110411	0.0549271	3		0.0158214	0.0262896	3		-0.0374185	0.0421954	3		-0.0735988	0.0382628	3		0.329079
YBR288C	37174	APM3	Golgi to vacuole transport	1419	0.973797	3	6	0					-0.0915108	0.0231693	2		-0.00521986	0.0245128	2		0.017074	0.11314	2		0.329311
YKL015W	34864	PUT3	positive regulation of transcription from Pol II promoter*	1420	0.973806	4	12	0	-0.0213431	0.0190117	3		-0.026708	0.0162057	3		-0.0308328	0.0465214	3		-0.0272893	0.0159032	3		0.329543
YMR243C	30829	ZRC1	zinc ion homeostasis*	1421	0.973807	4	8	0	0.0965631	0.00378169	2		-0.0463266	0.0521889	2		-0.0874913	0.0500276	2		-0.0689151	0.0276852	2		0.329775
YDL024C	33720	DIA3	pseudohyphal growth*	1422	0.973841	4	16	0	-0.0421037	0.0387891	4		0.0174705	0.0340231	4		-0.0404628	0.0360446	4		-0.0409313	0.0142464	4		0.330007
YAL030W	30378	SNC1	endocytosis*	1423	0.973876	4	8	0	0.0360749	0.0254073	2		-0.0499459	0.0128708	2		-0.0623607	0.0258197	2		-0.0296555	0.00203028	2		0.330239
YGR133W	34763	PEX4	peroxisome organization and biogenesis*	1424	0.973889	4	15	0	-0.0025952	0.0902211	3		-0.0651955	0.0333016	4		-0.0185389	0.0363139	4		-0.0195007	0.0167428	4		0.330471
YKL200C	35050			1425	0.973902	4	8	0	-0.0409224	0.0365174	2		-0.0217483	0.0210003	2		-0.0169922	0.0564241	2		-0.0261147	0.00125822	2		0.330703
YDL176W	33874		biological_process unknown	1426	0.97391	4	15	0	-0.0146467	0.0540456	3		-0.0153821	0.045357	4		-0.0611485	0.0224772	4		-0.0145682	0.0158081	4		0.330935
YDR007W	37202	TRP1	tryptophan biosynthesis*	1427	0.973918	4	16	0	-0.0456661	0.0678509	4		-0.00518791	0.0283179	4		-0.0322828	0.0688466	4		-0.0225746	0.0400225	4		0.331167
YDL080C	33777	THI3	thiamin biosynthesis	1428	0.97392	4	16	0	-0.0423555	0.0069831	4		0.014035	0.0245831	4		0.00204517	0.0133336	4		-0.0794307	0.113721	4		0.331399
YGR067C	34697		biological_process unknown	1429	0.973928	4	16	0	-0.029245	0.0536867	4		-0.00565873	0.032551	4		-0.0449665	0.0866085	4		-0.0258001	0.0555189	4		0.331631
YOR022C	31798		biological_process unknown	1430	0.973939	4	16	0	0.00430189	0.0289926	4		-0.0042303	0.0182927	4		-0.0856174	0.0315753	4		-0.0200804	0.0464638	4		0.331864
YGL180W	34547	ATG1	autophagy	1431	0.973997	4	11	0	-0.021895	0.0164933	2		-0.00669668	0.016089	3		-0.0586611	0.0338424	3		-0.018135	0.0359945	3		0.332096
YBR075W	37346		biological_process unknown	1432	0.974045	4	8	0	-0.0130646	0.018487	2		-0.0326134	0.0523314	2		-0.0431567	0.0331676	2		-0.0163572	0.0312248	2		0.332328
YDR511W	34345	ACN9	gluconeogenesis*	1433	0.974064	4	15	0	0.0048261	0.0139009	3		-0.0316198	0.0326345	4		-0.070917	0.0437713	4		-0.00740147	0.0187672	4		0.33256
YKR097W	36013	PCK1	gluconeogenesis	1434	0.974108	4	16	0	-0.0674657	0.0196608	4		0.0274199	0.0498338	4		-0.0324731	0.0139292	4		-0.0324128	0.0345679	4		0.332792
YBL069W	33095	AST1	protein-membrane targeting	1435	0.974129	4	16	0	-0.0438195	0.029658	4		-0.0153229	0.012818	4		-0.0463535	0.0417659	4		0.000648758	0.0248189	4		0.333024
YKR014C	35085	YPT52	protein-vacuolar targeting*	1436	0.974129	4	12	0	-0.0509712	0.0514044	3		-0.00416413	0.0369551	3		-0.0246253	0.0337962	3		-0.0250848	0.0442697	3		0.333256
YCR048W	37185	ARE1	sterol metabolism	1437	0.974173	4	16	0	-0.0438299	0.0269101	4		-0.0153767	0.0252081	4		-0.029784	0.0252006	4		-0.0156762	0.0235829	4		0.333488
YDR108W	34042	GSG1	ER to Golgi transport*	1438	0.974183	4	16	0	-0.0238043	0.0405469	4		-0.00572481	0.024207	4		-0.0267893	0.0519059	4		-0.0483062	0.0136606	4		0.33372
YPL053C	32775	KTR6	cell wall organization and biogenesis*	1439	0.974186	4	15	0	-0.0136071	0.0499271	3		-0.0288429	0.0431815	4		-0.0371651	0.0360509	4		-0.0249977	0.0458121	4		0.333952
YDR442W	34278			1440	0.974295	4	8	0	-0.0343956	0.00718473	2		-0.0405772	0.0040652	2		-0.00237728	0.0191395	2		-0.0268135	0.0454917	2		0.334184
YDR165W	33523	TRM82	tRNA methylation	1441	0.974316	4	11	0	0.0232343	0.0678324	2		-0.00377009	0.0143368	3		-0.0180505	0.00265803	3		-0.105491	0.0686281	3		0.334416
YNL087W	37229		biological_process unknown	1442	0.974322	4	16	0	-0.00045411	0.0420173	4		-0.0215442	0.012677	4		-0.0535564	0.0156146	4		-0.0284989	0.0176303	4		0.334648
YMR261C	30847	TPS3	response to stress*	1443	0.974344	4	16	0	-0.0777612	0.0528186	4		-0.00223302	0.0210509	4		-0.081012	0.0414541	4		0.0570418	0.0311418	4		0.33488
YPR195C	35610			1444	0.974348	4	16	0	-0.0546642	0.0307893	4		-0.0126313	0.0396019	4		-0.0191229	0.0582231	4		-0.0175271	0.0235285	4		0.335113
YGL164C	34531	YRB30	biological_process unknown	1445	0.974356	4	16	0	-0.0447074	0.0438923	4		-0.0106072	0.0352821	4		-0.00943432	0.056317	4		-0.0391671	0.0308182	4		0.335345
YER064C	36390		biological_process unknown	1446	0.974379	4	16	0	-0.00204299	0.0432534	4		-0.0134089	0.0171935	4		-0.0804411	0.0520605	4		-0.00792515	0.0398583	4		0.335577
YMR153C-A	30735			1447	0.974384	4	16	0	0.0864774	0.0363896	4		-0.0425694	0.0194545	4		-0.0776075	0.0318735	4		-0.0701006	0.0292802	4		0.335809
YDR116C	34050	MRPL1	protein biosynthesis*	1448	0.9744	4	16	0	-0.041933	0.065395	4		0.00786665	0.00991896	4		-0.0554721	0.0641223	4		-0.014194	0.0267738	4		0.336041
YLR287C	35196		biological_process unknown	1449	0.974408	4	16	0	-0.0433053	0.0429378	4		-0.00918174	0.0222812	4		-0.023727	0.0373836	4		-0.0274883	0.0170653	4		0.336273
YPR040W	35459	TIP41	signal transduction	1450	0.974427	4	11	0	0.060761	0.0236843	2		-0.039827	0.0231517	3		-0.0370462	0.0367159	3		-0.0875116	0.0327273	3		0.336505
YMR141C	30722			1451	0.974435	4	16	0	0.0247079	0.0156059	4		-0.0240706	0.0242504	4		-0.0672916	0.0498106	4		-0.0369366	0.0221994	4		0.336737
YOR111W	32367		biological_process unknown	1452	0.974445	4	16	0	-0.00573556	0.0586962	4		-0.0281458	0.00520499	4		-0.0246105	0.0588017	4		-0.045055	0.0519471	4		0.336969
YOR269W	37327	PAC1	nuclear migration (sensu Saccharomyces)*	1453	0.974462	4	16	0	-0.0316469	0.0394839	4		-0.0145908	0.0347444	4		-0.0246407	0.0314498	4		-0.0325998	0.0315349	4		0.337201
YGR226C	35879		biological_process unknown	1454	0.97447	4	16	0	-0.0500834	0.0150071	4		-0.0319017	0.0209388	4		0.0110043	0.0267541	4		-0.0324647	0.0577995	4		0.337433
YPL154C	32098	PEP4	sporulation*	1455	0.974471	4	16	0	-0.0202093	0.0272053	4		-0.0352503	0.0338925	4		-0.0342141	0.0441306	4		-0.0137703	0.0314125	4		0.337665
YBR092C	33231	PHO3	thiamin transport	1456	0.974472	4	16	0	0.0261977	0.0282824	4		-0.0260236	0.0317813	4		-0.0286843	0.0497945	4		-0.0749289	0.0381489	4		0.337897
YOL007C	31698		biological_process unknown	1457	0.974496	4	12	0	0.0084575	0.0118283	3		-0.00196086	0.0318715	3		-0.0457585	0.0515993	3		-0.0640795	0.0342273	3		0.338129
YJL206C	37024		biological_process unknown	1458	0.97451	4	16	0	-0.0418577	0.0419578	4		-0.01358	0.0330193	4		-0.0302112	0.0475341	4		-0.0176349	0.0390333	4		0.338362
YPL256C	31036	CLN2	regulation of CDK activity*	1459	0.974512	4	16	0	-0.0340361	0.0421823	4		-0.0161395	0.0320229	4		-0.0497229	0.0609111	4		-0.00337617	0.0164406	4		0.338594
YMR255W	30841	GFD1	mRNA-nucleus export	1460	0.974519	4	16	0	-0.0136814	0.0735227	4		-0.0253109	0.0211397	4		-0.0390402	0.0552295	4		-0.0252145	0.0464272	4		0.338826
YDL149W	33847	ATG9	protein-vacuolar targeting*	1461	0.974522	4	16	0	-0.0223676	0.0220041	4		-0.0193838	0.0331996	4		-0.00382507	0.0598167	4		-0.0576563	0.0343478	4		0.339058
YHR162W	36416		biological_process unknown	1462	0.974533	4	16	0	-0.0188934	0.0361838	4		0.0209339	0.0222904	4		-0.0538309	0.0111021	4		-0.0513963	0.0587366	4		0.33929
YDR242W	37256	AMD2	biological_process unknown	1463	0.974578	4	16	0	-0.0511151	0.0553404	4		-0.0253681	0.0492105	4		0.00148495	0.0340979	4		-0.0280055	0.0543752	4		0.339522
YJL094C	37095	KHA1	monovalent inorganic cation transport	1464	0.974597	4	15	0	0.0180978	0.0294185	3		-0.00736289	0.0230676	4		-0.0694772	0.0666964	4		-0.0441824	0.0542754	4		0.339754
YIL057C	31450		biological_process unknown	1465	0.974633	4	16	0	0.00590751	0.0155112	4		-0.0935503	0.0176038	4		-0.00523145	0.0445688	4		-0.00990374	0.0102156	4		0.339986
YIL146C	32305	ECM37	cell wall organization and biogenesis	1466	0.974655	4	16	0	-0.0133449	0.0341184	4		-0.0114609	0.0147167	4		-0.0572138	0.0251138	4		-0.0206673	0.0141677	4		0.340218
YEL025C	30266		biological_process unknown	1467	0.974656	4	16	0	-0.0327849	0.0795149	4		-0.00829935	0.0197551	4		-0.0173758	0.0738859	4		-0.0442234	0.0304733	4		0.34045
YDL089W	33786		biological_process unknown	1468	0.974681	4	15	0	-0.0531479	0.0553299	3		0.0808003	0.038273	4		-0.0732541	0.0387584	4		-0.0569798	0.120569	4		0.340682
YML037C	30534		biological_process unknown	1469	0.974689	4	8	0	0.10594	0.0303948	2		-0.0924876	0.0189868	2		-0.0742837	0.0267901	2		-0.0417179	0.0147353	2		0.340914
YOR058C	31834	ASE1	mitotic anaphase B*	1470	0.974734	4	16	0	-0.00812077	0.0513161	4		-0.000541217	0.012729	4		-0.0612026	0.0467554	4		-0.0324997	0.0197559	4		0.341146
YOR132W	32388	VPS17	retrograde (endosome to Golgi) transport	1471	0.97474	4	16	0	-0.0780528	0.0466877	4		0.0201651	0.0115426	4		-0.0456353	0.0315149	4		0.00118415	0.0136873	4		0.341379
YKR103W	36019	NFT1	transport	1472	0.97475	4	16	0	-0.0424266	0.0175926	4		-0.0128531	0.0428093	4		-0.00799461	0.0322647	4		-0.0390229	0.0139669	4		0.341611
YOL090W	36240	MSH2	DNA recombination*	1473	0.974767	4	16	0	-0.0420691	0.0232556	4		-0.0365056	0.0382497	4		-0.0149748	0.0124087	4		-0.00867782	0.00579072	4		0.341843
YGR039W	34669			1474	0.974774	4	16	0	-0.0444915	0.0343474	4		-0.00879535	0.0205456	4		-0.0260319	0.0326903	4		-0.0228778	0.0251537	4		0.342075
YOR264W	32520	DSE3	biological_process unknown	1475	0.974786	4	14	0	-0.0180865	0.0115949	2		-0.0227045	0.0349357	4		-0.0284515	0.0186952	4		-0.0329049	0.0107468	4		0.342307
YNL202W	32009	SPS19	sporulation (sensu Saccharomyces)*	1476	0.974824	4	16	0	-0.0322175	0.0301749	4		-0.0276635	0.0319555	4		-0.0287113	0.0309239	4		-0.0134016	0.0144081	4		0.342539
YBR005W	33140		biological_process unknown	1477	0.974842	4	15	0	0.0930291	0.0413089	3		-0.0480718	0.0387866	4		-0.059893	0.0307925	4		-0.0869849	0.00947326	4		0.342771
YJL057C	31366		biological_process unknown	1478	0.974854	4	16	0	-0.0915693	0.0141133	4		-0.0269306	0.0148542	4		-0.00114091	0.0495042	4		0.0177706	0.0309057	4		0.343003
YKR091W	36007	SRL3	nucleobase, nucleoside, nucleotide and nucleic acid metabolism	1479	0.974864	4	16	0	0.0336151	0.0402272	4		-0.0169601	0.0213964	4		-0.00497149	0.0156769	4		-0.113511	0.0305619	4		0.343235
YKR003W	35074	OSH6	steroid biosynthesis	1480	0.974934	4	16	0	-0.0480368	0.0803969	4		0.012991	0.0371804	4		-0.0172444	0.0657766	4		-0.0492526	0.0242715	4		0.343467
YJL038C	31384		biological_process unknown	1481	0.975004	4	16	0	0.0203798	0.0862858	4		-0.00752855	0.0142707	4		-0.0480632	0.0295486	4		-0.0660449	0.0336022	4		0.343699
YMR292W	30879	GOT1	ER to Golgi transport*	1482	0.975059	4	16	0	-0.0694813	0.0163093	4		-0.00490715	0.00846556	4		-0.0160331	0.0395229	4		-0.0106075	0.0268248	4		0.343931
YPL013C	32815	MRPS16	protein biosynthesis	1483	0.975091	4	16	0	0.000910153	0.0474053	4		-0.00154119	0.010966	4		-0.0457018	0.0326126	4		-0.0545651	0.0142063	4		0.344163
YIL125W	32284	KGD1	tricarboxylic acid cycle*	1484	0.975119	4	15	0	-0.0552135	0.0995755	3		0.03157	0.0576783	4		-0.0558939	0.0456475	4		-0.0212438	0.0194032	4		0.344395
YIL041W	31434	GVP36	biological_process unknown	1485	0.97513	3	9	0					-0.00167504	0.0184261	3		-0.0147428	0.0254851	3		-0.0591344	0.0110336	3		0.344628
YJL049W	31374		biological_process unknown	1486	0.975202	4	16	0	0.0537599	0.038453	4		-0.0413897	0.0161264	4		-0.0304175	0.0631389	4		-0.082395	0.0591535	4		0.34486
YOR170W	32426			1487	0.975215	4	11	0	-0.0249101	0.0731656	2		0.000429584	0.0294453	3		-0.0421002	0.0459135	3		-0.033807	0.0328193	3		0.345092
YKR098C	36014	UBP11	biological_process unknown	1488	0.975253	4	16	0	-0.00386155	0.0478566	4		-0.00876463	0.0309999	4		-0.0621323	0.0413514	4		-0.0254749	0.0535465	4		0.345324
YLR030W	36428		biological_process unknown	1489	0.975263	4	16	0	0.0732502	0.083958	4		-0.0584649	0.0528596	4		-0.0240088	0.0498659	4		-0.0909673	0.0265603	4		0.345556
YER084W	30224			1490	0.975347	4	16	0	-0.0187684	0.00949801	4		-0.0179236	0.0229657	4		-0.0396849	0.0853273	4		-0.0234726	0.0593422	4		0.345788
YER066C-A	30204			1491	0.975351	4	16	0	0.0240886	0.0201233	4		0.00858446	0.0260631	4		-0.08793	0.0542807	4		-0.0445743	0.0295971	4		0.34602
YDL190C	33888	UFD2	ubiquitin-dependent protein catabolism*	1492	0.975387	4	16	0	-0.00199292	0.0521817	4		-0.0172129	0.0174192	4		-0.0550775	0.0492816	4		-0.0253993	0.0244562	4		0.346252
YIL100W	32259			1493	0.975398	4	11	0	-0.0394399	0.0435956	2		-0.00481333	0.0480425	3		-0.0403574	0.0425272	3		-0.0150291	0.0138363	3		0.346484
YBR293W	35741		biological_process unknown	1494	0.975447	4	16	0	0.00128571	0.0283245	4		-0.00579485	0.0087892	4		-0.0513213	0.0416863	4		-0.0436066	0.016856	4		0.346716
YDR279W	33638	RNH202	biological_process unknown	1495	0.975448	4	16	0	-0.0664296	0.0328701	4		0.00909659	0.0196423	4		-0.0412047	0.0176999	4		-0.00089596	0.0199036	4		0.346948
YLR227C	34176	ADY4	sporulation	1496	0.975457	4	16	0	-0.0840324	0.0382837	4		-0.0243122	0.0429797	4		0.00158385	0.0272624	4		0.00736382	0.0198208	4		0.34718
YHL027W	30936	RIM101	meiosis*	1497	0.975465	4	16	0	-0.0472881	0.0490315	4		-0.0408547	0.0254386	4		-0.000603758	0.061718	4		-0.0106158	0.0421111	4		0.347412
YGL109W	34476			1498	0.975509	4	11	0	-0.0120429	0.0291803	2		-0.0362591	0.0177264	3		-0.0349246	0.0421184	3		-0.0159583	0.0141446	3		0.347644
YPL123C	32129	RNY1	cellular morphogenesis	1499	0.975523	4	16	0	-0.00183081	0.0627216	4		-0.0220693	0.021933	4		-0.0263265	0.0590783	4		-0.0489	0.0183579	4		0.347877
YFR010W	35689	UBP6	protein deubiquitination	1500	0.975542	4	12	0	-0.0079085	0.0332056	3		-0.0417506	0.0335501	3		-0.0551088	0.0419488	3		0.0057181	0.0515743	3		0.348109
YCL048W	33455		biological_process unknown	1501	0.975545	4	16	0	-0.00982668	0.0453065	4		-0.0040053	0.0273012	4		-0.0932173	0.0399929	4		0.00801216	0.0189007	4		0.348341
YBR286W	35734	APE3	vacuolar protein catabolism	1502	0.975555	4	16	0	-0.0240802	0.0204607	4		-0.0686757	0.0261583	4		-0.00799359	0.0330577	4		0.00175389	0.00887027	4		0.348573
YHR179W	32873	OYE2	biological_process unknown	1503	0.975595	4	16	0	0.0285486	0.0825146	4		0.0449119	0.0268892	4		-0.0669927	0.0460075	4		-0.105297	0.193044	4		0.348805
YJL012C	36780	VTC4	vacuole fusion (non-autophagic)	1504	0.975603	4	16	0	-0.038154	0.023403	4		-0.0202908	0.0165345	4		-0.00991042	0.0299378	4		-0.0304428	0.013163	4		0.349037
YMR207C	30793	HFA1	biological_process unknown	1505	0.975618	4	16	0	-0.0616195	0.0303067	4		-0.0215686	0.0139489	4		-0.00633476	0.0240261	4		-0.00921363	0.00608776	4		0.349269
YKL096W	34945	CWP1	cell wall organization and biogenesis	1506	0.975688	4	8	0	-0.0183429	0.0212114	2		-0.008278	0.0210509	2		-0.0454306	0.0637801	2		-0.0263974	0.0465447	2		0.349501
YHL032C	30931	GUT1	glycerol metabolism	1507	0.975693	4	16	0	-0.000752927	0.0180762	4		-0.0215966	0.00809574	4		-0.0492602	0.0583092	4		-0.0268198	0.0237932	4		0.349733
YPR008W	37137	HAA1	transcription initiation from Pol II promoter	1508	0.975711	4	16	0	-0.0551423	0.0275578	4		0.00147465	0.0393451	4		-0.0344859	0.0247211	4		-0.0102011	0.0347929	4		0.349965
YDL231C	33928	BRE4	endocytosis	1509	0.97573	4	12	0	0.0475775	0.107891	3		-0.061437	0.0501031	3		-0.00992841	0.0250826	3		-0.074491	0.0278993	3		0.350197
YDL112W	33809	TRM3	tRNA methylation	1510	0.975741	4	16	0	-0.0262	0.0250058	4		-0.00786847	0.0389355	4		-0.0217065	0.0761413	4		-0.0424592	0.0276993	4		0.350429
YLR372W	35281	SUR4	sphingolipid biosynthesis*	1511	0.975757	4	8	2	-0.300052	0.022193	2	2	-0.122773	0.0139032	2		0.0403378	0.00394882	2		0.28432	0.0626427	2		0.350661
YDL234C	33931	GYP7	vesicle-mediated transport	1512	0.975784	4	16	0	-0.0304421	0.0606163	4		0.0324544	0.0128651	4		-0.0592838	0.055844	4		-0.0407859	0.0341986	4		0.350893
YPR188C	35603	MLC2	biological_process unknown	1513	0.975838	4	16	0	-0.0542262	0.0677515	4		0.00692267	0.0272752	4		-0.0255247	0.0386992	4		-0.0250051	0.0610586	4		0.351126
YNL145W	32931	MFA2	signal transduction during conjugation with cellular fusion	1514	0.975868	4	16	0	-0.0391317	0.034695	4		-0.0262633	0.0317711	4		-0.0213712	0.0581834	4		-0.0109472	0.0409647	4		0.351358
YFL014W	37070	HSP12	response to oxidative stress*	1515	0.975878	4	16	0	-0.0515989	0.0489845	4		0.0054566	0.022351	4		-0.0237191	0.0478565	4		-0.0278111	0.045253	4		0.35159
YFL025C	35644	BST1	ER-associated protein catabolism*	1516	0.975937	4	16	0	0.0178797	0.026509	4		-0.156247	0.0345855	4		-0.0598749	0.0458462	4		0.100812	0.0242226	4		0.351822
YLR114C	32725		biological_process unknown	1517	0.975957	4	16	0	-0.0156311	0.0306433	4		-0.00543042	0.0392794	4		-0.0368659	0.0334881	4		-0.0394179	0.0100118	4		0.352054
YLR352W	35261		biological_process unknown	1518	0.97596	4	16	0	0.0150349	0.0297252	4		-0.000392654	0.033016	4		-0.0780071	0.0526642	4		-0.0339705	0.00926641	4		0.352286
YGR166W	34796	KRE11	ER to Golgi transport	1519	0.975963	4	16	0	-0.0373812	0.0308939	4		-0.0455588	0.0248208	4		0.012676	0.0261153	4		-0.0270586	0.0134542	4		0.352518
YMR145C	30726	NDE1	ethanol fermentation*	1520	0.975973	4	16	0	-0.00599025	0.0608042	4		0.0100837	0.0250335	4		-0.0602555	0.074762	4		-0.0411178	0.0695211	4		0.35275
YNL010W	35338		biological_process unknown	1521	0.975982	4	16	0	-0.0370214	0.0069697	4		-0.0013857	0.0134732	4		-0.0468214	0.05575	4		-0.0120172	0.0295593	4		0.352982
YPL191C	31101		biological_process unknown	1522	0.975984	4	16	0	0.0321763	0.0998184	4		-0.0262436	0.0169391	4		-0.0190542	0.0496359	4		-0.0841153	0.0406692	4		0.353214
YDR475C	34309	JIP4	biological_process unknown	1523	0.975997	4	16	0	-0.0704159	0.0359507	4		0.00696872	0.0123237	4		-0.0243826	0.0552806	4		-0.00935397	0.0625731	4		0.353446
YGR062C	34692	COX18	cytochrome c oxidase biogenesis	1524	0.976006	4	8	0	-0.039676	0.0669863	2		0.0374562	0.0394048	2		-0.073794	0.0445031	2		-0.0211336	0.0362199	2		0.353678
YDR528W	34362	HLR1	cell wall organization and biogenesis	1525	0.97604	4	16	0	-0.0398601	0.0408173	4		-0.0168416	0.0303473	4		-0.00568439	0.0506043	4		-0.0346223	0.00853506	4		0.35391
YGR138C	34768	TPO2	polyamine transport	1526	0.976046	4	16	0	-0.0377285	0.0537357	4		-0.00421492	0.0151681	4		-0.0388932	0.0472286	4		-0.0161465	0.0254084	4		0.354142
YOR339C	31636	UBC11	protein monoubiquitination*	1527	0.976081	4	16	0	-0.00167532	0.0498743	4		-0.0260506	0.0145843	4		-0.0516159	0.0443433	4		-0.0174961	0.0132206	4		0.354375
YGR041W	34671	BUD9	bud site selection	1528	0.976098	4	16	0	0.00934354	0.0916758	4		-0.0506801	0.0816915	4		-0.0311571	0.0489684	4		-0.0242743	0.0441326	4		0.354607
YGR275W	35927	RTT102	biological_process unknown	1529	0.976154	4	16	0	-0.0473566	0.039274	4		-0.00312809	0.00637567	4		-0.0390414	0.030044	4		-0.00701424	0.0380805	4		0.354839
YMR318C	36460	ADH6	aldehyde metabolism*	1530	0.976211	4	16	0	-0.0245009	0.0837477	4		-0.0114343	0.0100015	4		-0.0281395	0.0155682	4		-0.0322324	0.0217949	4		0.355071
YLR341W	35250	SPO77	sporulation (sensu Saccharomyces)	1531	0.976212	4	15	0	-0.00151428	0.0880389	3		-0.0406398	0.0120383	4		-0.0245547	0.0607344	4		-0.0295914	0.0391145	4		0.355303
YGR139W	34769			1532	0.97626	4	16	0	-0.0252724	0.0154715	4		-0.0199543	0.033134	4		-0.0383816	0.0423878	4		-0.012498	0.02935	4		0.355535
YCR101C	35818		biological_process unknown	1533	0.976279	4	12	0	-0.0908484	0.0847435	3		0.00191225	0.03752	3		0.0101822	0.00871922	3		-0.0172719	0.0256976	3		0.355767
YGL258W	34625	VEL1	biological_process unknown	1534	0.976282	4	16	0	-0.0551479	0.0556373	4		-0.0190997	0.031545	4		0.0430425	0.0244772	4		-0.0648088	0.0388358	4		0.355999
YCR020C-A	33501	MAK31	virus-host interaction*	1535	0.976303	4	16	0	-0.0602772	0.0632578	4		0.00816676	0.0294635	4		-0.0433107	0.0622566	4		-0.000510002	0.0211781	4		0.356231
YMR109W	36549	MYO5	cell wall organization and biogenesis*	1536	0.976353	4	16	0	-0.027907	0.0217037	4		-0.0231979	0.0200467	4		-0.0426676	0.0353488	4		-0.00195062	0.0193928	4		0.356463
YJL182C	31244			1537	0.976357	4	16	0	-0.0270215	0.0379432	4		-0.0136501	0.0256629	4		-0.0298148	0.0249801	4		-0.0252209	0.00966635	4		0.356695
YNL249C	31195	MPA43	biological_process unknown	1538	0.976372	4	16	0	-0.010462	0.0337564	4		0.0148762	0.0264117	4		-0.0565879	0.0346021	4		-0.0434726	0.0254736	4		0.356927
YBL054W	33080		biological_process unknown	1539	0.976462	4	8	0	-0.0235053	0.00811111	2		-0.00371861	0.00752033	2		-0.0498609	0.0522632	2		-0.0181948	0.032234	2		0.357159
YOR028C	31804	CIN5	regulation of transcription from Pol II promoter*	1540	0.976514	4	11	0	0.0149557	0.0101743	2		-0.0210289	0.00354297	3		-0.0413512	0.0538587	3		-0.0476389	0.00463329	3		0.357392
YGL012W	34380	ERG4	ergosterol biosynthesis	1541	0.976532	4	11	0	-0.00710415	0.0111306	2		-0.0474403	0.0456159	3		-0.0856573	0.024291	3		0.0452102	0.060055	3		0.357624
YGR127W	34757		biological_process unknown	1542	0.976542	4	16	0	-0.0180139	0.0533643	4		-0.0242127	0.0388766	4		-0.0380595	0.0512404	4		-0.0146634	0.0284932	4		0.357856
YPL227C	31065	ALG5	N-linked glycosylation	1543	0.976556	4	16	0	0.0121659	0.058728	4		0.0122861	0.0799005	4		-0.110889	0.0619984	4		-0.00845552	0.0776839	4		0.358088
YJR100C	36912		biological_process unknown	1544	0.976569	4	16	0	-0.00358674	0.0239254	4		-0.0046481	0.0198125	4		-0.0587941	0.0611664	4		-0.0278099	0.049377	4		0.35832
YML100W	36498	TSL1	response to stress*	1545	0.976588	4	16	0	0.0244047	0.0539502	4		-0.0249254	0.0331511	4		-0.0675755	0.0328548	4		-0.0266644	0.0140612	4		0.358552
YBL091C	33117	MAP2	proteolysis and peptidolysis	1546	0.976625	4	16	0	-0.0201166	0.0310574	4		-0.0287576	0.0451479	4		-0.0437036	0.0528377	4		-0.00203197	0.0242528	4		0.358784
YDR524C	34358	AGE1	ER to Golgi transport*	1547	0.976687	4	15	0	-0.0404045	0.01534	3		-0.00156046	0.0171136	4		-0.0239623	0.0640507	4		-0.0284279	0.0132676	4		0.359016
YMR180C	30765	CTL1	RNA processing	1548	0.976702	4	16	0	0.0198175	0.0276198	4		-0.0106537	0.032405	4		-0.0571518	0.0746846	4		-0.0463052	0.0765208	4		0.359248
YHR130C	31958			1549	0.976704	4	16	0	-0.0387019	0.0394178	4		0.00089632	0.0182033	4		-0.0218297	0.0532516	4		-0.0346505	0.0339632	4		0.35948
YFL035C-B	35656			1550	0.976793	4	16	0	-0.0605048	0.0337884	4		-0.0363429	0.00303619	4		0.00510362	0.0317308	4		-0.00217876	0.00596521	4		0.359712
YCR100C	35817		biological_process unknown	1551	0.976814	4	16	0	-0.0505133	0.0896487	4		-0.0182362	0.0450607	4		-0.0391103	0.0351193	4		0.0140248	0.0389273	4		0.359944
YBR067C	33204	TIP1	cell wall organization and biogenesis	1552	0.976829	4	16	0	0.000746438	0.0611073	4		-0.0239481	0.0605896	4		-0.0650652	0.0514377	4		-0.00550675	0.0435068	4		0.360176
YMR147W	30728		biological_process unknown	1553	0.976894	4	16	0	-0.0307136	0.0508592	4		-0.0093689	0.0200715	4		-0.0392862	0.0333156	4		-0.0141381	0.0361057	4		0.360408
YBR276C	37171	PPS1	vitamin B12 reduction*	1554	0.976908	4	16	0	-0.0310715	0.0323211	4		-0.0324607	0.0207539	4		-0.00702019	0.050013	4		-0.0228968	0.0391531	4		0.360641
YLR297W	35207		biological_process unknown	1555	0.976925	4	16	0	-0.0730716	0.076677	4		-0.0163169	0.0255423	4		0.00730727	0.0352781	4		-0.011302	0.016334	4		0.360873
YGR244C	35897	LSC2	tricarboxylic acid cycle*	1556	0.97693	4	16	0	-0.00970475	0.0395922	4		-0.0228014	0.0501162	4		-0.0333821	0.059755	4		-0.0274732	0.0485126	4		0.361105
YDL154W	33852	MSH5	meiotic recombination	1557	0.976932	4	16	0	0.0140436	0.0386951	4		-0.00282225	0.0248166	4		-0.0273742	0.0349211	4		-0.0771983	0.0578886	4		0.361337
YLR284C	35193	ECI1	fatty acid beta-oxidation	1558	0.976943	4	16	0	-0.078169	0.0596269	4		-0.0267219	0.0397507	4		0.0188034	0.0408432	4		-0.00722137	0.0259539	4		0.361569
YBR222C	33362	PCS60	biological_process unknown	1559	0.976986	4	12	0	-0.0610009	0.0687695	3		0.00420693	0.0464535	3		-0.0154491	0.0265811	3		-0.0208877	0.0448957	3		0.361801
YML001W	30575	YPT7	vesicle-mediated transport*	1560	0.97701	4	8	0	0.0429523	0.0406926	2		-0.091606	0.0436159	2		-0.0860265	0.00664625	2		0.0416485	0.00322898	2		0.362033
YGR087C	34717	PDC6	ethanol metabolism	1561	0.977012	4	16	0	-0.0139903	0.0549378	4		-0.0139143	0.0536327	4		-0.0290192	0.0370345	4		-0.0361028	0.0267587	4		0.362265
YBR175W	33315	SWD3	chromatin silencing at telomere*	1562	0.977024	4	16	0	0.0280691	0.0389079	4		-0.0699514	0.0391012	4		-0.0945808	0.034631	4		0.0434876	0.0212417	4		0.362497
YCR089W	37200	FIG2	cellular morphogenesis during conjugation with cellular fusion*	1563	0.977053	4	16	0	-0.00953147	0.0537583	4		-0.00536829	0.0384536	4		-0.0537112	0.0333893	4		-0.0242476	0.0310276	4		0.362729
YMR172W	36957	HOT1	regulation of transcription from Pol II promoter*	1564	0.977059	4	16	0	-0.0462455	0.0313561	4		-0.00303046	0.0337118	4		-0.0218037	0.0282568	4		-0.0217529	0.0260333	4		0.362961
YGR149W	34779		biological_process unknown	1565	0.977061	4	16	0	-0.0584911	0.0273542	4		-0.0222878	0.0273893	4		-0.0100962	0.0628346	4		-0.00195024	0.0521942	4		0.363193
YER124C	36123	DSE1	cell wall organization and biogenesis	1566	0.977069	4	16	0	-0.0510653	0.0663223	4		-0.0136665	0.0339357	4		-0.0255897	0.0482818	4		-0.00246981	0.0681993	4		0.363425
YNL242W	31970	ATG2	protein-vacuolar targeting*	1567	0.97708	4	16	0	0.0161925	0.0409862	4		-0.031913	0.0173024	4		-0.0394778	0.0429966	4		-0.0375495	0.0363096	4		0.363657
YNL286W	31158	CUS2	nuclear mRNA splicing, via spliceosome	1568	0.977088	4	16	0	-0.0243233	0.0281673	4		0.000850058	0.0326526	4		-0.0138457	0.0544677	4		-0.0553939	0.0579023	4		0.36389
YNL271C	31173	BNI1	establishment of cell polarity (sensu Saccharomyces)*	1569	0.977148	4	8	0	0.0250544	0.0281072	2		-0.0802767	0.00750574	2		-0.0221065	0.0494969	2		-0.0151415	0.0265275	2		0.364122
YBL060W	33086		biological_process unknown	1570	0.977151	4	16	0	-0.0219635	0.0426599	4		-0.0148096	0.0323049	4		-0.0396557	0.0438613	4		-0.0160296	0.0288553	4		0.364354
YGL177W	34544			1571	0.977207	4	16	0	-0.0213167	0.0377154	4		-0.0139173	0.0630472	4		-0.0341174	0.0323697	4		-0.0228763	0.0435863	4		0.364586
YPR011C	37399		transport	1572	0.977258	4	16	0	-0.0508751	0.0177979	4		-0.00737842	0.045036	4		-0.0405223	0.0787473	4		0.00675689	0.0428356	4		0.364818
YNL044W	35369	YIP3	ER to Golgi transport	1573	0.977285	4	16	0	-0.0495327	0.0751684	4		-0.0226452	0.0218355	4		-0.0132609	0.0419751	4		-0.00647105	0.00465479	4		0.36505
YKL103C	34953	LAP4	vacuolar protein catabolism	1574	0.977349	4	16	0	-0.084965	0.0460628	4		0.00158111	0.00878166	4		-0.00778317	0.0441163	4		-0.000479705	0.0262423	4		0.365282
YLR095C	32706	IOC2	chromatin modeling	1575	0.97735	4	16	0	-0.0123894	0.0803779	4		-0.013184	0.0330886	4		-0.0226546	0.068576	4		-0.0434121	0.0229052	4		0.365514
YDR265W	33624	PEX10	peroxisome organization and biogenesis	1576	0.977438	4	16	0	0.0223493	0.0422177	4		-0.0463238	0.0131522	4		-0.0437156	0.0352158	4		-0.0235909	0.004106	4		0.365746
YMR215W	30801	GAS3	biological_process unknown	1577	0.977449	4	12	0	-0.00982401	0.0141118	3		0.00354461	0.00863994	3		-0.0510513	0.0522959	3		-0.0339072	0.0365547	3		0.365978
YNL094W	32982	APP1	actin cytoskeleton organization and biogenesis	1578	0.977456	4	16	0	-0.0174817	0.0246759	4		0.00743049	0.0418394	4		-0.0505559	0.0416865	4		-0.0306021	0.0321305	4		0.36621
YJL169W	31256			1579	0.977503	4	16	0	0.119327	0.0437042	4		-0.127932	0.00633225	4		-0.0933155	0.032982	4		0.0109029	0.0215387	4		0.366442
YLR364W	35273		biological_process unknown	1580	0.977513	4	12	0	0.012457	0.0304397	3		-0.0191502	0.0108503	3		-0.0489181	0.0230651	3		-0.0353631	0.0318684	3		0.366674
YHR159W	32853		biological_process unknown	1581	0.977525	4	15	0	-0.0314218	0.0519986	3		-0.0419194	0.0405279	4		-0.0338344	0.0503692	4		0.0162511	0.0164803	4		0.366906
YKL222C	35071		biological_process unknown	1582	0.977547	4	16	0	-0.0688595	0.0821877	4		0.022754	0.0257422	4		-0.0388016	0.0273012	4		-0.00592761	0.0684281	4		0.367139
YPL152W	32100	RRD2	response to osmotic stress*	1583	0.977558	4	16	0	0.0379012	0.027811	4		-0.0491921	0.0105693	4		-0.0582536	0.0366604	4		-0.0212477	0.0215774	4		0.367371
YCL049C	33456		biological_process unknown	1584	0.977565	4	16	0	-0.0369159	0.0377177	4		0.00254728	0.0118725	4		-0.0438098	0.0535955	4		-0.0125855	0.0222657	4		0.367603
YNL264C	31180	PDR17	response to drug*	1585	0.977589	4	16	0	0.0656312	0.0282901	4		-0.00520558	0.02762	4		-0.0939609	0.0363627	4		-0.0571276	0.0237354	4		0.367835
YDR263C	33622	DIN7	DNA repair	1586	0.977624	4	16	0	0.00501113	0.0493709	4		-0.0207779	0.041341	4		-0.044537	0.0189819	4		-0.0302168	0.00430339	4		0.368067
YKR049C	35120		biological_process unknown	1587	0.977647	4	16	0	-0.0936623	0.0548313	4		0.0173513	0.0161284	4		-0.00631624	0.0423154	4		-0.00779911	0.0262563	4		0.368299
YDL121C	33818		biological_process unknown	1588	0.977676	4	16	0	-0.025127	0.0405644	4		-0.0199566	0.0191323	4		0.0132902	0.0472564	4		-0.0585132	0.0889823	4		0.368531
YKR061W	35132	KTR2	N-linked glycosylation*	1589	0.977695	4	16	0	-0.0573467	0.0679863	4		-0.024622	0.0174706	4		-0.00783231	0.0147839	4		-0.000429356	0.0206311	4		0.368763
YLR204W	34153	QRI5	biological_process unknown	1590	0.977761	4	16	0	-0.161618	0.0489953	4		0.0181612	0.0322168	4		-0.0164245	0.0623176	4		0.069922	0.0455064	4		0.368995
YBL037W	33063	APL3	vesicle-mediated transport	1591	0.977786	4	16	0	-0.0253679	0.0419116	4		-0.00130359	0.0201864	4		-0.0241289	0.0526427	4		-0.0390554	0.0529127	4		0.369227
YHR087W	31915		biological_process unknown	1592	0.977805	4	16	0	-0.0855669	0.0253913	4		-0.00189018	0.0329141	4		0.0127005	0.0416159	4		-0.0150239	0.0164605	4		0.369459
YJL170C	31255	ASG7	conjugation with cellular fusion	1593	0.977819	4	16	0	0.0453244	0.0256367	4		-0.0341777	0.0201553	4		-0.0730635	0.0329939	4		-0.0278046	0.0228424	4		0.369691
YKL033W-A	35978		biological_process unknown	1594	0.977912	4	16	0	0.017685	0.101204	4		0.000718231	0.00334008	4		-0.0895722	0.0302967	4		-0.0181726	0.0249996	4		0.369923
YNL122C	32954		biological_process unknown	1595	0.977921	4	16	0	-0.0635326	0.0668147	4		-0.0330765	0.0214028	4		0.0112687	0.0302378	4		-0.003964	0.0142368	4		0.370155
YJL052W	31371	TDH1	gluconeogenesis*	1596	0.977979	4	16	0	-0.0319898	0.0387645	4		-0.0388972	0.0125182	4		-0.0448298	0.0688318	4		0.0266481	0.0593445	4		0.370388
YER166W	36162	DNF1	intracellular protein transport	1597	0.977979	4	16	0	-0.062771	0.015171	4		0.0187091	0.0338859	4		-0.0116623	0.0197789	4		-0.0333444	0.0184593	4		0.37062
YER158C	36155		biological_process unknown	1598	0.977991	4	16	0	0.00103375	0.0278081	4		-0.000175423	0.0261715	4		-0.0549728	0.0732729	4		-0.0349056	0.0549486	4		0.370852
YBL075C	33101	SSA3	response to stress*	1599	0.977999	4	12	0	-0.0393028	0.0332713	3		0.00700616	0.0280898	3		-0.027895	0.0513472	3		-0.028796	0.0391182	3		0.371084
YMR015C	30590	ERG5	ergosterol biosynthesis	1600	0.978017	4	8	0	0.0593548	0.0545993	2		-0.0278554	0.0790551	2		-0.067187	0.0103738	2		-0.0532261	0.04077	2		0.371316
YPL225W	31067		biological_process unknown	1601	0.978023	4	16	0	0.0217136	0.0192366	4		-0.0437412	0.0368085	4		-0.00482545	0.0253082	4		-0.0620351	0.0259089	4		0.371548
YOL101C	36251		biological_process unknown	1602	0.978035	4	8	0	-0.00558848	0.00439786	2		-0.0595615	0.0269484	2		-0.0262596	0.0432608	2		0.00257166	0.0238892	2		0.37178
YGR037C	34667	ACB1	fatty acid metabolism*	1603	0.978035	3	6	0					-0.0283918	0.0174415	2		-0.0640317	0.00299283	2		0.0257955	0.00422083	2		0.372012
YPL155C	32097	KIP2	nuclear migration (sensu Saccharomyces)*	1604	0.978099	4	16	0	-0.0394237	0.0267955	4		-0.00873271	0.026203	4		-0.015352	0.0557277	4		-0.0250708	0.0292007	4		0.372244
YGL153W	34520	PEX14	protein-peroxisome targeting	1605	0.978116	4	16	0	-0.035836	0.0410462	4		-0.0161633	0.0299046	4		-0.0328042	0.044495	4		-0.00370334	0.0268324	4		0.372476
YMR274C	30860	RCE1	protein processing*	1606	0.978144	4	16	0	-0.023659	0.0329741	4		-0.00387614	0.0270969	4		-0.0277816	0.0601957	4		-0.0330773	0.043261	4		0.372708
YDR151C	33509	CTH1	biological_process unknown	1607	0.978172	4	16	0	-0.0458606	0.0316268	4		-0.0125005	0.0254994	4		-0.00445116	0.0382715	4		-0.0254659	0.0173823	4		0.37294
YER185W	36181		biological_process unknown	1608	0.978173	4	16	0	-0.00800905	0.0376831	4		-0.03056	0.0416392	4		-0.0186822	0.0558978	4		-0.0310236	0.0426181	4		0.373172
YOR242C	32498	SSP2	spore wall assembly (sensu Saccharomyces)	1609	0.978191	4	16	0	-0.0417736	0.0480884	4		-0.0229352	0.0196714	4		-0.0184506	0.0515056	4		-0.00504182	0.0453225	4		0.373405
YOL037C	31728			1610	0.978192	4	16	0	-0.0675846	0.0911608	4		0.00584777	0.0367348	4		-0.012179	0.0472019	4		-0.0142802	0.0599872	4		0.373637
YMR191W	37314		biological_process unknown	1611	0.978203	4	16	0	-0.0335869	0.0378254	4		-0.0145807	0.028682	4		-0.0284121	0.0580297	4		-0.0115708	0.0449371	4		0.373869
YGL081W	34448		biological_process unknown	1612	0.978378	4	16	0	-0.0317776	0.0450529	4		-0.0233831	0.0344473	4		-0.0292041	0.0529643	4		-0.00307185	0.0493669	4		0.374101
YHR096C	31924	HXT5	hexose transport	1613	0.978399	4	16	0	-0.0327811	0.0448702	4		-0.0290584	0.0313223	4		-0.00124513	0.0252499	4		-0.0242677	0.00959188	4		0.374333
YJR125C	36928	ENT3	actin filament organization*	1614	0.9784	4	8	0	-0.0336212	0.0128047	2		-0.00791116	0.0431011	2		-0.0458575	0.0434484	2		4.29118e-05	0.020229	2		0.374565
YDR100W	34035	TVP15	biological_process unknown	1615	0.978411	4	12	0	-0.0677722	0.0456793	3		0.0458607	0.0544639	3		0.0429904	0.0631714	3		-0.108379	0.0885007	3		0.374797
YER057C	30193	HMF1	biological_process unknown	1616	0.978435	4	16	0	-0.0153575	0.0331467	4		-0.0184595	0.00968947	4		-0.0498794	0.0453009	4		-0.00350821	0.0163146	4		0.375029
YMR085W	36219		biological_process unknown	1617	0.97846	4	16	0	-0.0179717	0.0215989	4		-0.0534268	0.0214109	4		0.00855709	0.0200334	4		-0.0242605	0.033916	4		0.375261
YGR292W	37296	MAL12	maltose catabolism	1618	0.978472	4	16	0	-0.0467406	0.0608277	4		-0.0209698	0.0222428	4		-0.007554	0.0181258	4		-0.0117876	0.0126936	4		0.375493
YKL163W	35013	PIR3	cell wall organization and biogenesis	1619	0.978503	4	16	0	-0.0546682	0.0691767	4		0.0172394	0.0163832	4		-0.0169617	0.0184387	4		-0.0325343	0.0140567	4		0.375725
YIL011W	31403	TIR3	biological_process unknown	1620	0.978525	4	16	0	0.0155082	0.0165818	4		-0.022226	0.0475967	4		-0.0357945	0.0712005	4		-0.0443242	0.0495377	4		0.375957
YLR432W	36035	IMD3	GTP biosynthesis	1621	0.978531	4	16	0	-0.086578	0.0528189	4		0.0254312	0.0153854	4		-0.00933168	0.0218614	4		-0.0163331	0.0102352	4		0.376189
YBR294W	37176	SUL1	sulfate transport	1622	0.978575	4	16	0	-0.0407801	0.0216242	4		-0.0176674	0.020104	4		-0.0146143	0.0379288	4		-0.0135713	0.0173183	4		0.376421
YBR086C	33224	IST2	response to osmotic stress	1623	0.978576	4	16	0	-0.0429846	0.0247253	4		-0.00890157	0.0169169	4		-0.0391698	0.0532032	4		0.00442789	0.0263174	4		0.376654
YOR365C	31662		biological_process unknown	1624	0.978596	4	16	0	-0.029465	0.0266235	4		-0.00773028	0.0204398	4		-0.0286271	0.0504553	4		-0.0207252	0.0245909	4		0.376886
YFR055W	35869		copper ion homeostasis*	1625	0.97861	4	16	0	-0.0705531	0.0315612	4		0.0105608	0.0461578	4		-0.0145465	0.0672548	4		-0.0119509	0.0425643	4		0.377118
YKL157W	35007	APE2	peptide metabolism	1626	0.978612	4	16	0	-0.0505626	0.0605451	4		-0.00349144	0.0235874	4		-0.0401341	0.0154349	4		0.00770695	0.00995925	4		0.37735
YML038C	36726	YMD8	nucleotide-sugar transport	1627	0.978625	4	16	0	0.0299362	0.043813	4		-0.012564	0.0268858	4		-0.0755021	0.069522	4		-0.0282975	0.0263786	4		0.377582
YPR087W	35504	VPS69	protein-vacuolar targeting	1628	0.978672	4	11	0	-0.0703343	0.0572507	2		-0.0328027	0.016223	3		-0.104173	0.019254	3		0.121075	0.028329	3		0.377814
YIL064W	31457		biological_process unknown	1629	0.978714	4	16	0	-0.107787	0.0339893	4		0.0212943	0.0314469	4		0.00746492	0.0385254	4		-0.00703571	0.0186558	4		0.378046
YDR110W	34044	FOB1	DNA recombination*	1630	0.978716	4	16	0	-0.00561457	0.0413167	4		-0.0359116	0.0203268	4		-0.0383181	0.0394049	4		-0.00620899	0.0226435	4		0.378278
YJR149W	32627		biological_process unknown	1631	0.97872	4	16	0	0.00146423	0.0906168	4		-0.00330279	0.0117791	4		0.0744466	0.0378067	4		-0.158647	0.172534	4		0.37851
YNR034W	35409	SOL1	tRNA processing	1632	0.97873	4	16	0	-0.0795209	0.051536	4		-0.0156905	0.0120446	4		0.0117376	0.0288113	4		-0.00252495	0.0109678	4		0.378742
YOR266W	37324	PNT1	inner mitochondrial membrane organization and biogenesis	1633	0.97879	4	16	0	-0.014763	0.0111253	4		0.00421945	0.0248186	4		-0.036019	0.0438773	4		-0.0391909	0.0222589	4		0.378974
YDL202W	33900	MRPL11	protein biosynthesis	1634	0.978802	3	6	0					-0.0654313	0.00754181	2		-0.094243	0.000293588	2		0.0953957	0.0196409	2		0.379206
YLR300W	35210	EXG1	cell wall organization and biogenesis*	1635	0.978802	4	16	0	-0.123159	0.0445463	4		0.00955658	0.0167256	4		0.0152085	0.0185865	4		0.0126922	0.0152385	4		0.379438
YOL084W	31775	PHM7	biological_process unknown	1636	0.97881	4	16	0	0.00295019	0.0271243	4		-0.0195873	0.0341518	4		-0.0328332	0.0539855	4		-0.0362026	0.0267166	4		0.37967
YPR097W	35514		biological_process unknown	1637	0.978825	4	15	0	-0.00276513	0.0108699	3		-0.0405989	0.0476755	4		-0.0107586	0.0416504	4		-0.0314866	0.0545798	4		0.379903
YCR015C	33495		biological_process unknown	1638	0.978827	4	16	0	-0.0531043	0.0454669	4		0.0163553	0.0264291	4		-0.0436555	0.00971372	4		-0.00519869	0.0203843	4		0.380135
YPR172W	35587		biological_process unknown	1639	0.978831	4	16	0	-0.0672607	0.0370639	4		-0.0329737	0.0234761	4		0.00764412	0.0323965	4		0.00700333	0.0214177	4		0.380367
YLR416C	35324			1640	0.978832	4	16	0	-0.0136979	0.0424976	4		-0.0150156	0.0330664	4		-0.00279637	0.0327077	4		-0.0540701	0.0515552	4		0.380599
YIR036C	35971		biological_process unknown	1641	0.978856	4	16	0	-0.0300382	0.0486876	4		-0.0345309	0.0227242	4		0.0227994	0.0431499	4		-0.0437145	0.0215563	4		0.380831
YEL018W	30259	EAF5	biological_process unknown	1642	0.978875	4	16	0	-0.0349062	0.0253307	4		0.00852003	0.0312007	4		-0.0310039	0.0461126	4		-0.0280168	0.036202	4		0.381063
YMR081C	36215	ISF1	aerobic respiration	1643	0.978897	4	16	0	-0.0453638	0.0629124	4		0.0115643	0.036733	4		-0.0407979	0.0159261	4		-0.0107173	0.0360254	4		0.381295
YCR076C	35796		biological_process unknown	1644	0.97893	4	16	0	-0.0245734	0.0362485	4		-0.0422111	0.0189199	4		-0.0232917	0.030985	4		0.00489628	0.0126025	4		0.381527
YIR018W	35952	YAP5	positive regulation of transcription from Pol II promoter	1645	0.978947	4	16	0	-0.0465994	0.0261855	4		-0.0347722	0.0343956	4		-0.0175776	0.0324499	4		0.013837	0.0139421	4		0.381759
YOR002W	31778	ALG6	protein amino acid glycosylation*	1646	0.978956	4	16	0	0.0376827	0.0193574	4		-0.0434903	0.0432248	4		-0.0717379	0.0408408	4		-0.00753076	0.00719311	4		0.381991
YPR167C	35582	MET16	methionine metabolism*	1647	0.978988	4	16	0	-0.0697599	0.0518319	4		0.00790719	0.0166999	4		-0.0229851	0.0523757	4		-0.000107784	0.0206216	4		0.382223
YPL108W	32144		biological_process unknown	1648	0.979007	4	16	0	-0.0509926	0.0337765	4		-0.0324738	0.0254283	4		0.0196283	0.0459365	4		-0.0210282	0.0121397	4		0.382455
YFL050C	35671	ALR2	di-, tri-valent inorganic cation transport*	1649	0.979011	4	16	0	-0.0858057	0.0614533	4		0.00580717	0.0346172	4		-0.00485388	0.0638058	4		2.22459e-06	0.0475463	4		0.382687
YGR136W	34766	LSB1	biological_process unknown	1650	0.979012	4	16	0	-0.0134184	0.0444662	4		-0.00373618	0.0437001	4		-0.0409823	0.0392759	4		-0.0267095	0.0256729	4		0.382919
YDR530C	34364	APA2	nucleotide metabolism	1651	0.979069	4	16	0	-0.0350122	0.0262064	4		0.0140696	0.0407924	4		-0.0341784	0.0633428	4		-0.0294902	0.025152	4		0.383152
YGL152C	34519			1652	0.9791	4	16	0	0.07922	0.197469	4		-0.0628291	0.0253826	4		-0.0653986	0.0132657	4		-0.0354766	0.0303276	4		0.383384
YLR206W	34155	ENT2	actin filament organization*	1653	0.979145	4	16	0	-0.0713885	0.0270566	4		0.0168637	0.0197466	4		-0.0225105	0.0245032	4		-0.00726502	0.0208866	4		0.383616
YKL132C	34982	RMA1	biological_process unknown	1654	0.979222	4	16	0	-0.00629396	0.0467048	4		0.0106517	0.0276818	4		-0.0385748	0.0498889	4		-0.0497689	0.0285274	4		0.383848
YFL031W	35650	HAC1	regulation of transcription from Pol II promoter*	1655	0.979226	4	16	0	-0.0238364	0.0517826	4		-0.0128595	0.0207232	4		-0.0244005	0.0361173	4		-0.022873	0.0127317	4		0.38408
YDR534C	34368	FIT1	siderochrome transport	1656	0.979241	4	16	0	-0.0614644	0.0508388	4		0.0277578	0.0189955	4		-0.0229097	0.0588879	4		-0.0272929	0.00316288	4		0.384312
YDR402C	34238	DIT2	spore wall assembly (sensu Saccharomyces)	1657	0.979252	4	12	0	-0.0434749	0.012683	3		-0.0115787	0.0115329	3		0.0144954	0.00904973	3		-0.043305	0.0133596	3		0.384544
YMR315W	36455		biological_process unknown	1658	0.979281	4	16	0	0.00529269	0.0245393	4		-0.020226	0.0130431	4		-0.0590474	0.0560058	4		-0.00976608	0.0617366	4		0.384776
YCL026C	33433			1659	0.979292	4	8	0	-0.0500881	0.0564149	2		0.00989596	0.0741084	2		-0.019331	0.09298	2		-0.0241793	0.0481837	2		0.385008
YLR446W	36050		biological_process unknown	1660	0.979293	4	16	0	-0.0476989	0.0581507	4		-0.0172217	0.0122909	4		-0.0245083	0.0441982	4		0.00573019	0.0196098	4		0.38524
YNR056C	36083	BIO5	biotin biosynthesis*	1661	0.979296	4	16	0	-0.000708904	0.0204611	4		-0.0087049	0.027394	4		-0.0184885	0.0473435	4		-0.0557812	0.0164374	4		0.385472
YBR125C	37163	PTC4	biological_process unknown	1662	0.979306	4	16	0	-0.0469809	0.0370328	4		-0.0126298	0.0185073	4		-0.0122018	0.0242824	4		-0.0118339	0.030427	4		0.385704
YOR152C	32408		biological_process unknown	1663	0.979335	4	16	0	-0.0260236	0.0251451	4		-0.0240971	0.0337589	4		-0.0183787	0.0375249	4		-0.0150268	0.0168836	4		0.385936
YBL085W	33111	BOI1	establishment of cell polarity (sensu Saccharomyces)*	1664	0.979349	4	16	0	-0.0242074	0.0362407	4		-0.00948143	0.0360815	4		-0.0428735	0.0468822	4		-0.00690753	0.0311065	4		0.386168
YOR345C	31642			1665	0.979367	4	16	0	0.02278	0.0713934	4		-0.0174847	0.0453254	4		-0.0387788	0.0335477	4		-0.049912	0.0375852	4		0.386401
YKR051W	35122		biological_process unknown	1666	0.979386	4	16	0	-0.0446737	0.0737413	4		-0.0148372	0.0171872	4		-0.0263079	0.0442693	4		0.00250282	0.025314	4		0.386633
YLL025W	31513		biological_process unknown	1667	0.979392	4	8	0	-0.0438623	0.0257951	2		-0.00256324	0.0181526	2		-0.0203246	0.0449342	2		-0.0165424	0.00281889	2		0.386865
YER024W	30156	YAT2	alcohol metabolism*	1668	0.979394	4	16	0	0.0425766	0.0463303	4		-0.0494617	0.0236263	4		-0.0312587	0.038831	4		-0.045142	0.0307297	4		0.387097
YKL001C	34849	MET14	methionine metabolism*	1669	0.97941	4	8	0	-0.0264943	0.0668371	2		0.0302122	0.0223763	2		0.00673169	0.0199985	2		-0.0936682	0.05338	2		0.387329
YHR079C	31907	IRE1	protein amino acid phosphorylation*	1670	0.979437	4	16	0	-0.00197544	0.0366736	4		-0.0243094	0.0192829	4		-0.0320755	0.0369574	4		-0.0247508	0.0158906	4		0.387561
YDL233W	33930		biological_process unknown	1671	0.979489	4	16	0	-0.069073	0.0295633	4		0.0079385	0.0139863	4		-0.0206119	0.0513476	4		-0.00115046	0.0277118	4		0.387793
YPR036W	35455	VMA13	vacuolar acidification	1672	0.979499	3	6	0					-0.0669742	0.000907546	2		0.0169391	0.0405515	2		-0.0121079	0.0112413	2		0.388025
YIL145C	32304	PAN6	pantothenate biosynthesis	1673	0.979515	4	16	0	-0.0060028	0.0205358	4		-0.0276325	0.0344826	4		-0.033792	0.0459754	4		-0.0153642	0.011417	4		0.388257
YIR002C	32338	MPH1	DNA repair	1674	0.979521	4	16	0	0.00544631	0.0404346	4		-0.0442017	0.0283286	4		-0.0226622	0.028034	4		-0.0213485	0.0192433	4		0.388489
YLR257W	35166		biological_process unknown	1675	0.979616	4	16	0	-0.0567483	0.00909636	4		-0.00461548	0.0281009	4		-0.00440619	0.0355237	4		-0.0166085	0.0380661	4		0.388721
YGR054W	34684		translational initiation	1676	0.979628	4	15	0	-0.0819275	0.0451841	3		-0.0139753	0.0260173	4		0.00434872	0.036161	4		0.00922601	0.0103844	4		0.388953
YNR057C	36084	BIO4	biotin biosynthesis	1677	0.979649	4	16	0	-0.0798614	0.0232201	4		0.00983347	0.0540678	4		0.0219465	0.0690294	4		-0.0341604	0.0170798	4		0.389185
YPL138C	32114	SPP1	regulation of transcription, DNA-dependent*	1678	0.979715	4	16	0	-0.0543938	0.0619817	4		-0.00831137	0.0199486	4		-0.00392721	0.0154161	4		-0.0153401	0.0197879	4		0.389417
YER110C	36108	KAP123	protein-nucleus import	1679	0.979722	4	11	0	0.00816769	0.0286497	2		-0.0800248	0.0308004	3		-0.0881567	0.0815569	3		0.07807	0.0721363	3		0.38965
YBR078W	33215	ECM33	cell wall organization and biogenesis	1680	0.979738	4	16	0	-0.00532831	0.0282892	4		-0.0858259	0.00852205	4		-0.0225527	0.0618549	4		0.0318283	0.05247	4		0.389882
YDL033C	33729		biological_process unknown	1681	0.979773	4	8	0	-0.00351734	0.033911	2		0.0637682	0.0270206	2		-0.0895338	0.00544436	2		-0.0524565	0.0169932	2		0.390114
YHR017W	36411	YSC83	biological_process unknown	1682	0.979811	4	16	0	-0.0202447	0.0410683	4		-0.0187836	0.0280823	4		-0.0261201	0.0473141	4		-0.0164348	0.0271036	4		0.390346
YKL155C	35005	RSM22	protein biosynthesis	1683	0.979887	4	16	0	0.0962007	0.0615977	4		-0.0421565	0.0285879	4		-0.0714336	0.0150693	4		-0.0638843	0.0247128	4		0.390578
YDR098C	34033	GRX3	response to oxidative stress	1684	0.979902	4	16	0	-0.0553651	0.0675448	4		-0.000461745	0.0114583	4		0.0123448	0.0369399	4		-0.0377295	0.0417611	4		0.39081
YNL311C	31133		ubiquitin-dependent protein catabolism	1685	0.979926	4	16	0	0.00573392	0.0376404	4		-0.0304892	0.0243339	4		-0.0287668	0.0321146	4		-0.02759	0.0294163	4		0.391042
YBL091C-A	35716	SCS22	biological_process unknown	1686	0.979929	4	12	0	-0.158501	0.0501108	3		-0.00104726	0.0425159	3		0.048416	0.0458376	3		0.0300336	0.0238221	3		0.391274
YKR020W	35091	VPS51	protein-vacuolar targeting*	1687	0.979952	4	8	0	-0.0749357	0.00453926	2		0.0139418	0.0626532	2		-0.0606507	0.0155849	2		0.0406359	0.0558483	2		0.391506
YPL186C	32067	UIP4	biological_process unknown	1688	0.979978	4	15	0	0.011163	0.107778	3		-0.0387838	0.0462722	4		-0.0542794	0.0236956	4		0.000999428	0.0199302	4		0.391738
YKL190W	35040	CNB1	cell wall organization and biogenesis*	1689	0.979981	4	16	0	-0.0197766	0.046029	4		-0.0297062	0.00865797	4		-0.0266408	0.0401316	4		-0.00476399	0.0327197	4		0.39197
YNR061C	36088		biological_process unknown	1690	0.980005	4	16	0	-0.0583225	0.055732	4		0.0101545	0.00631432	4		-0.0219511	0.0457295	4		-0.0106725	0.031658	4		0.392202
YNL279W	36468	PRM1	plasma membrane fusion	1691	0.980006	4	16	0	0.0728445	0.03162	4		-0.0702952	0.0244056	4		-0.0490254	0.0413518	4		-0.0343104	0.0369505	4		0.392434
YLR390W	35299	ECM19	cell wall organization and biogenesis	1692	0.980026	4	16	0	-0.0370592	0.0360278	4		0.00561212	0.0156427	4		-0.0386499	0.0455545	4		-0.0106075	0.021761	4		0.392667
YIR024C	35959		biological_process unknown	1693	0.980072	4	16	0	-0.0877658	0.0893645	4		0.0261278	0.0221009	4		-0.0180573	0.0587727	4		-0.000819978	0.0728072	4		0.392899
YLR077W	32688		biological_process unknown	1694	0.980086	4	16	0	-0.00969862	0.0523874	4		-0.017652	0.0587496	4		-0.0147195	0.0504905	4		-0.0383914	0.0375209	4		0.393131
YNR063W	36090		biological_process unknown	1695	0.9801	4	16	0	-0.0263593	0.0602105	4		-0.0215944	0.0155194	4		-0.0059641	0.026306	4		-0.0264859	0.012679	4		0.393363
YER115C	36113	SPR6	sporulation (sensu Fungi)	1696	0.980132	4	16	0	0.00455895	0.0586261	4		-0.00521164	0.0433292	4		-0.0730116	0.0623212	4		-0.0066076	0.0446753	4		0.393595
YBR085W	33223	AAC3	ATP/ADP exchange	1697	0.980134	4	8	0	-0.0167867	0.00875586	2		0.00582534	0.0190445	2		-0.0410111	0.0216549	2		-0.0282917	0.00877697	2		0.393827
YJL147C	31278		biological_process unknown	1698	0.980138	4	16	0	0.0118311	0.010699	4		-0.0287207	0.00934178	4		-0.0517824	0.0740226	4		-0.0115742	0.0389023	4		0.394059
YPR096C	35513			1699	0.980152	4	16	0	-0.0273543	0.0631292	4		-0.0159054	0.0338252	4		-0.0218328	0.0185477	4		-0.0150972	0.00579557	4		0.394291
YER114C	36112	BOI2	establishment of cell polarity (sensu Saccharomyces)*	1700	0.980176	4	16	0	0.0186391	0.0525178	4		-0.0278049	0.0171616	4		-0.0187163	0.0432127	4		-0.0522099	0.0324449	4		0.394523
YOR211C	32467	MGM1	mitochondrion organization and biogenesis*	1701	0.9802	3	9	0					-0.215234	0.0486163	3		0.039257	0.0390391	3		0.115981	0.0705833	3		0.394755
YDR496C	34330	PUF6	biological_process unknown	1702	0.98025	4	12	0	-0.102711	0.0511938	3		0.00342435	0.0232432	3		-0.0406411	0.0366579	3		0.0601383	0.0364229	3		0.394987
YER071C	30211		biological_process unknown	1703	0.980264	4	16	0	0.0244735	0.0458673	4		-0.0158977	0.0183728	4		-0.0371201	0.0324485	4		-0.0511874	0.0693549	4		0.395219
YMR017W	30592	SPO20	nonselective vesicle fusion*	1704	0.980307	4	8	0	0.0608105	0.0524201	2		-0.090918	0.0583022	2		-0.0235567	0.0198266	2		-0.0258956	0.013172	2		0.395451
YJR082C	32559	EAF6	biological_process unknown	1705	0.980335	4	16	0	0.0412014	0.0475642	4		-0.0368502	0.0217199	4		-0.0425042	0.082093	4		-0.0412891	0.0624536	4		0.395683
YOR133W	32389	EFT1	translational elongation	1706	0.980352	4	16	0	-0.020448	0.111242	4		-0.025249	0.0565389	4		-0.0295853	0.0648967	4		-0.00409006	0.0131052	4		0.395916
YJL151C	37007	SNA3	biological_process unknown	1707	0.980358	4	16	0	-0.0471119	0.0231781	4		-0.018148	0.0136257	4		-0.00940039	0.0294299	4		-0.004691	0.0265892	4		0.396148
YOR350C	31647	MNE1	biological_process unknown	1708	0.980375	4	16	0	-0.0502917	0.0345954	4		0.0252071	0.0417665	4		-0.0818412	0.0679728	4		0.0276445	0.0503571	4		0.39638
YGR025W	34655			1709	0.980391	4	16	0	-0.0525026	0.045719	4		-0.00286286	0.015213	4		-0.0204886	0.0596582	4		-0.00336136	0.0125189	4		0.396612
YFL063W	37364			1710	0.98041	4	16	0	-0.0627708	0.0391064	4		0.00444181	0.0366738	4		-0.0196057	0.0343662	4		-0.0012046	0.0195321	4		0.396844
YER010C	30332		biological_process unknown	1711	0.980413	4	12	0	-0.0599128	0.0522318	3		0.00286672	0.0115799	3		0.00311928	0.0171571	3		-0.0252002	0.0152766	3		0.397076
YBR249C	33389	ARO4	aromatic amino acid family biosynthesis	1712	0.980413	4	16	0	-0.0333679	0.0184511	4		-0.0101289	0.0531407	4		-0.015704	0.0464286	4		-0.0199233	0.0161934	4		0.397308
YDR030C	33969	RAD28	DNA repair	1713	0.980415	4	16	0	-0.0332276	0.0321996	4		0.0501151	0.0156311	4		-0.0458725	0.0244855	4		-0.0501304	0.01729	4		0.39754
YER144C	35842	UBP5	protein deubiquitination	1714	0.980487	4	16	0	-0.0591256	0.0515791	4		-0.0151882	0.049463	4		-0.00349029	0.0482931	4		-0.00102042	0.02838	4		0.397772
YKL179C	35029	COY1	biological_process unknown	1715	0.98052	4	16	0	-0.0510783	0.0378854	4		-0.0109184	0.019824	4		0.00337798	0.00700286	4		-0.0200691	0.0325757	4		0.398004
YDL070W	33767	BDF2	biological_process unknown	1716	0.980533	4	15	0	0.0424231	0.055426	3		-0.00341217	0.022574	4		-0.00260425	0.0578523	4		-0.115043	0.169279	4		0.398236
YBR273C	35721		biological_process unknown	1717	0.980545	4	8	0	-0.0964485	0.0229082	2		-0.00238653	0.0499559	2		0.0305299	0.0462378	2		-0.0102799	0.0142063	2		0.398468
YGL140C	34507		biological_process unknown	1718	0.980566	4	16	0	0.043948	0.0985215	4		-0.0612635	0.0667308	4		-0.0966325	0.0543657	4		0.0354469	0.0606253	4		0.3987
YML057W	30513	CMP2	cell ion homeostasis*	1719	0.980571	4	8	0	-0.010721	0.0208998	2		-0.0259983	0.0183282	2		-0.0269625	0.0184934	2		-0.0148008	0.00563661	2		0.398932
YML056C	30515	IMD4	biological_process unknown	1720	0.980591	3	6	0					-0.0438535	0.0150857	2		-0.0134163	0.0107475	2		-0.00152973	0.0155448	2		0.399165
YBR176W	33316	ECM31	pantothenate biosynthesis	1721	0.980611	4	8	0	0.0294244	0.0349976	2		-0.0356898	0.0155347	2		-0.0354879	0.0205659	2		-0.0365654	0.0193667	2		0.399397
YOR099W	32355	KTR1	O-linked glycosylation*	1722	0.980639	4	16	0	0.0172025	0.0227615	4		-0.00942241	0.0370846	4		-0.0457269	0.0336168	4		-0.0402557	0.0197228	4		0.399629
YPL264C	31028		biological_process unknown	1723	0.980643	4	16	0	-0.0228651	0.0331363	4		0.000819063	0.027263	4		-0.04714	0.033077	4		-0.00900306	0.0178864	4		0.399861
YGL256W	34623	ADH4	fermentation	1724	0.980671	4	16	0	-0.0122226	0.0540414	4		0.00896398	0.00526436	4		-0.0466163	0.043432	4		-0.0281978	0.0437978	4		0.400093
YKL130C	34980	SHE2	mRNA localization, intracellular	1725	0.980672	4	16	0	-0.0393261	0.0252569	4		0.00020158	0.0236208	4		-0.0123306	0.0651826	4		-0.0266138	0.0450114	4		0.400325
YOL020W	31711	TAT2	aromatic amino acid transport	1726	0.980718	4	16	0	-0.0233759	0.0518994	4		-0.0355415	0.00615133	4		-0.0288641	0.0355159	4		0.00989999	0.0108431	4		0.400557
YBL021C	33047	HAP3	transcription*	1727	0.980736	4	16	0	0.00659304	0.0367536	4		-0.0239425	0.0226557	4		-0.039718	0.0109553	4		-0.020741	0.0259104	4		0.400789
YCR085W	35803			1728	0.980758	4	16	0	-0.0148705	0.0453618	4		-0.0212029	0.0319627	4		-0.0312107	0.0329077	4		-0.0104351	0.012622	4		0.401021
YLR084C	32695	RAX2	bud site selection	1729	0.980767	4	8	0	-0.0537374	0.02689	2		-0.00697703	0.0310747	2		-0.0197029	0.0411957	2		0.00273413	0.0206385	2		0.401253
YHR131C	36625		biological_process unknown	1730	0.980779	4	16	0	0.00654425	0.0223961	4		-0.00721897	0.00846451	4		-0.0442089	0.062411	4		-0.0327495	0.0399231	4		0.401485
YLR387C	35296		biological_process unknown	1731	0.980849	4	16	0	4.67341e-05	0.0353649	4		-0.00983171	0.0304976	4		-0.0445366	0.043654	4		-0.023025	0.0357224	4		0.401717
YKL102C	34952			1732	0.980856	4	16	0	-0.0343522	0.0478748	4		-0.0187098	0.0159362	4		-0.0166635	0.0366627	4		-0.00759203	0.0201744	4		0.401949
YEL001C	30241		biological_process unknown	1733	0.980897	4	16	0	-0.00211643	0.0403104	4		-0.0105428	0.0208351	4		-0.0363104	0.0368218	4		-0.0281802	0.0210166	4		0.402181
YML051W	30520	GAL80	regulation of transcription, DNA-dependent*	1734	0.980925	4	8	0	-0.0395315	0.00595387	2		-0.00676352	0.0154896	2		-0.0200779	0.0394996	2		-0.0106656	0.0420512	2		0.402414
YMR137C	36743	PSO2	DNA repair*	1735	0.98095	4	16	0	-0.00503536	0.0325927	4		-0.0401347	0.0344499	4		0.00288171	0.0503279	4		-0.0346456	0.0149095	4		0.402646
YMR320W	36462			1736	0.981012	4	16	0	-0.0410248	0.030591	4		0.0341906	0.0289456	4		-0.0061134	0.0312047	4		-0.0637329	0.0253428	4		0.402878
YEL030W	30271	ECM10	protein-mitochondrial targeting	1737	0.981064	4	16	0	-0.0541322	0.0499261	4		0.00767669	0.0223188	4		0.000182889	0.0296394	4		-0.0301991	0.0273198	4		0.40311
YPL258C	31034	THI21	thiamin biosynthesis	1738	0.981089	4	16	0	0.00305606	0.0137284	4		-0.0417529	0.0323865	4		-0.016675	0.10036	4		-0.0209985	0.0758812	4		0.403342
YGR112W	34742	SHY1	respiratory gaseous exchange	1739	0.981121	4	16	0	-0.0383792	0.0634928	4		9.88691e-05	0.0371749	4		-0.0251605	0.0639741	4		-0.0127966	0.0129996	4		0.403574
YDR020C	33959		biological_process unknown	1740	0.981132	4	16	0	0.0276999	0.0321425	4		-0.0106516	0.0203732	4		-0.0696208	0.0402303	4		-0.0236223	0.0240024	4		0.403806
YLR016C	31571		biological_process unknown	1741	0.981193	4	16	0	-0.00904266	0.0464968	4		-0.00492555	0.0258954	4		-0.0107327	0.077649	4		-0.0512428	0.0422958	4		0.404038
YBL055C	33081		biological_process unknown	1742	0.981198	4	16	0	-0.0309502	0.0474184	4		-0.0225152	0.0337431	4		-0.0247336	0.0553555	4		0.00227387	0.0344871	4		0.40427
YFR039C	36975		biological_process unknown	1743	0.981201	4	16	0	0.00194684	0.0739399	4		-0.0284054	0.0509948	4		-0.0369929	0.0742314	4		-0.0124618	0.0278693	4		0.404502
YOR338W	31635		biological_process unknown	1744	0.981226	4	16	0	-0.000283752	0.0210116	4		-0.0257881	0.039198	4		-0.0418261	0.0963624	4		-0.00791073	0.075508	4		0.404734
YEL072W	30314	RMD6	biological_process unknown	1745	0.981234	4	16	0	0.0038437	0.0193309	4		-0.0388005	0.0267991	4		-0.0375054	0.0512411	4		-0.00331707	0.0428858	4		0.404966
YMR177W	30762	MMT1	iron ion homeostasis	1746	0.981242	4	16	0	-0.0596815	0.053686	4		0.0108114	0.0248079	4		-0.0221331	0.0128758	4		-0.00474151	0.0400657	4		0.405198
YCL055W	33462	KAR4	meiosis*	1747	0.981245	4	15	0	-0.000291903	0.078053	3		-0.0395888	0.035829	4		-0.0396349	0.0472722	4		0.00378292	0.0208941	4		0.40543
YEL017C-A	30257	PMP2	cation transport	1748	0.981259	4	16	0	-0.0110825	0.0178798	4		-0.000166579	0.025273	4		-0.0339668	0.0670774	4		-0.0304593	0.0483607	4		0.405663
YOR079C	31855	ATX2	manganese ion homeostasis	1749	0.981268	4	16	0	0.0134391	0.0541147	4		-0.0221446	0.0310841	4		-0.0481664	0.0518865	4		-0.0187684	0.0176674	4		0.405895
YDR255C	33614	RMD5	negative regulation of gluconeogenesis	1750	0.981292	4	15	0	-0.069769	0.0246233	3		-0.0246887	0.0306999	4		0.0200384	0.0191791	4		-0.00112359	0.00933413	4		0.406127
YKR036C	37048	CAF4	regulation of transcription, DNA-dependent	1751	0.981325	4	16	0	-0.0278299	0.0196284	4		-0.0251273	0.0123227	4		-0.0330173	0.0285579	4		0.010569	0.0149581	4		0.406359
YJR111C	32589		biological_process unknown	1752	0.981347	4	16	0	-0.0564211	0.0443509	4		-0.0142027	0.011891	4		-0.0173049	0.0431232	4		0.0126119	0.0240709	4		0.406591
YNL335W	31109			1753	0.981386	4	16	0	-0.0117285	0.0638554	4		0.0120479	0.0327556	4		-0.0347052	0.0524037	4		-0.04077	0.0582966	4		0.406823
YGL181W	34548	GTS1	sporulation (sensu Saccharomyces)*	1754	0.981399	4	15	0	-0.0184565	0.0811905	3		-0.0129094	0.0560763	4		-0.0440398	0.052746	4		0.000302435	0.0587748	4		0.407055
YAR028W	30420		biological_process unknown	1755	0.981412	4	8	0	-0.0511466	0.00254467	2		0.020921	0.012145	2		-0.0399015	0.0401309	2		-0.00492425	0.00756141	2		0.407287
YMR196W	30782		biological_process unknown	1756	0.981428	4	16	0	0.0479674	0.012093	4		-0.0525842	0.0184448	4		-0.040346	0.0386545	4		-0.0300251	0.0226177	4		0.407519
YGR207C	34837		biological_process unknown	1757	0.981433	4	16	0	-0.0282285	0.062466	4		-0.0183488	0.0304703	4		-0.0149665	0.0442497	4		-0.0134225	0.049653	4		0.407751
YBL042C	33068	FUI1	uridine transport	1758	0.981438	4	16	0	0.122386	0.0779022	4		-0.0248652	0.0198597	4		-0.143039	0.050472	4		-0.029429	0.0248529	4		0.407983
YLL014W	31502		biological_process unknown	1759	0.981439	4	15	0	-0.00854131	0.0409435	3		0.0196473	0.0315786	4		-0.076886	0.0718422	4		-0.00916271	0.0543465	4		0.408215
YLL054C	31542		biological_process unknown	1760	0.981445	4	16	0	-4.59959e-05	0.029647	4		0.00732345	0.00773425	4		-0.0302424	0.0595035	4		-0.0519535	0.0441498	4		0.408447
YLR209C	34158	PNP1	purine nucleoside catabolism	1761	0.981472	4	16	0	-0.0370396	0.0506838	4		-0.00988723	0.0417221	4		-0.0119258	0.0633699	4		-0.0159562	0.0360434	4		0.40868
YER027C	36694	GAL83	protein amino acid phosphorylation*	1762	0.981487	4	16	0	-0.0223884	0.068686	4		0.0177067	0.0336522	4		-0.041546	0.0531798	4		-0.0285197	0.0457531	4		0.408912
YLR097C	32708	HRT3	biological_process unknown	1763	0.981501	4	16	0	-0.0107896	0.0399506	4		-0.0218181	0.0362637	4		-0.021919	0.0284544	4		-0.0201628	0.0298657	4		0.409144
YFR009W	35688	GCN20	regulation of translational elongation	1764	0.981512	4	16	0	0.000151854	0.0264754	4		-0.0133759	0.032772	4		-0.0355722	0.0438111	4		-0.0258475	0.0308264	4		0.409376
YMR158W-A	30741			1765	0.981534	4	16	0	-0.0410994	0.0733305	4		-0.00270009	0.030218	4		-0.0334857	0.0520381	4		0.00273038	0.0350821	4		0.409608
YJR052W	36850	RAD7	nucleotide-excision repair, DNA damage recognition	1766	0.981539	4	16	0	0.033943	0.0287446	4		-0.0403977	0.0202922	4		-0.0328966	0.0288811	4		-0.0351835	0.0377766	4		0.40984
YDR452W	34286	PPN1	polyphosphate metabolism	1767	0.981563	4	16	0	0.0393508	0.0903039	4		-0.0235227	0.038364	4		-0.0427699	0.0457918	4		-0.0474928	0.0324746	4		0.410072
YML076C	36734	WAR1	response to acid	1768	0.981601	4	16	0	0.00196748	0.0238917	4		-0.00737246	0.0503684	4		-0.0334753	0.0516964	4		-0.0354003	0.0666747	4		0.410304
YER056C	30191	FCY2	purine transport*	1769	0.981602	4	16	0	0.0518833	0.0305037	4		-0.038574	0.0360683	4		-0.0559726	0.052743	4		-0.0316137	0.0246913	4		0.410536
YBR010W	33145	HHT1	chromatin assembly/disassembly	1770	0.981614	4	16	0	0.0170703	0.0585555	4		-0.00466646	0.0122479	4		-0.0537081	0.029601	4		-0.0329226	0.0268357	4		0.410768
YPL077C	32751		biological_process unknown	1771	0.981635	4	16	0	-0.00539536	0.0269075	4		-0.0240089	0.0123251	4		-0.0153466	0.0390759	4		-0.0293901	0.0359421	4		0.411
YMR067C	36200		biological_process unknown	1772	0.981673	4	8	0	0.0410184	0.00779582	2		0.0187613	0.0182633	2		-0.0628841	0.0247317	2		-0.0708849	0.00197938	2		0.411232
YOR047C	31823	STD1	regulation of transcription from Pol II promoter*	1773	0.981736	4	16	0	0.0398254	0.0389887	4		-0.0362114	0.0294928	4		-0.0392844	0.0544437	4		-0.0380607	0.0311211	4		0.411464
YIR013C	32349	GAT4	transcription	1774	0.981752	4	16	0	-0.00768989	0.0271503	4		-0.00799458	0.0382661	4		-0.0491108	0.0682425	4		-0.00886906	0.0481763	4		0.411696
YOR192C	32448		transport	1775	0.981771	4	16	0	0.0340964	0.0146587	4		-0.0213415	0.0287318	4		-0.0368001	0.101183	4		-0.0495424	0.0666876	4		0.411929
YOR017W	31793	PET127	RNA processing	1776	0.981775	4	16	0	-0.0178747	0.0285166	4		0.00451981	0.0244765	4		-0.0406005	0.0452033	4		-0.0196166	0.0249917	4		0.412161
YGL138C	34505		biological_process unknown	1777	0.981818	4	16	0	0.0376205	0.0498688	4		-0.0224162	0.0349057	4		-0.0432936	0.0487724	4		-0.0453093	0.0284976	4		0.412393
YGR178C	34808	PBP1	mRNA polyadenylation	1778	0.981862	4	16	0	-0.0392857	0.0605269	4		-0.0186795	0.0406847	4		-0.0107617	0.058824	4		-0.00449114	0.0450769	4		0.412625
YIL108W	32267		biological_process unknown	1779	0.981869	4	16	0	-0.0395861	0.0275064	4		-0.00517674	0.00700661	4		-0.00211679	0.0330487	4		-0.0263094	0.0124529	4		0.412857
YLL030C	36423			1780	0.98187	4	16	0	-0.0288356	0.0137668	4		-0.0162077	0.0282581	4		-0.0149659	0.0281982	4		-0.0131747	0.0141633	4		0.413089
YDR458C	34292		biological_process unknown	1781	0.981883	4	12	0	0.0520709	0.0777673	3		-0.0359474	0.0113706	3		-0.0507919	0.0299565	3		-0.0384645	0.0242778	3		0.413321
YPR009W	35428	SUT2	regulation of transcription from Pol II promoter*	1782	0.981912	4	16	0	-0.105136	0.0469629	4		0.0538965	0.0449846	4		0.00774237	0.0206089	4		-0.0295196	0.0225384	4		0.413553
YHR033W	30996		biological_process unknown	1783	0.981927	4	16	0	0.024463	0.0280017	4		-0.0176094	0.0258057	4		-0.0525098	0.0469553	4		-0.0272952	0.0245505	4		0.413785
YDR481C	34315	PHO8	protein amino acid dephosphorylation*	1784	0.98194	4	15	0	-0.00737609	0.0707537	3		-0.0105791	0.00748984	4		-0.00883492	0.0113922	4		-0.046109	0.0416968	4		0.414017
YDL038C	33734		biological_process unknown	1785	0.981945	4	12	0	-0.0198734	0.0714241	3		0.0231734	0.0334772	3		-0.0538562	0.0732623	3		-0.0223221	0.0100622	3		0.414249
YBR271W	35719		biological_process unknown	1786	0.981972	4	12	0	-0.00278172	0.0690606	3		0.00114856	0.032069	3		-0.0495438	0.0242648	3		-0.0215939	0.0245001	3		0.414481
YDR071C	36691	PAA1	biological_process unknown	1787	0.981982	4	16	0	-0.0803491	0.0377068	4		0.0185154	0.015515	4		-0.0174754	0.0657524	4		0.00657827	0.0281156	4		0.414713
YER044C-A	30178	MEI4	meiotic recombination*	1788	0.981994	4	16	0	-0.0444625	0.0174704	4		0.012737	0.0190967	4		-0.0208933	0.0505733	4		-0.020062	0.0495069	4		0.414945
YMR068W	36201	AVO2	regulation of cell growth	1789	0.982	4	14	0	-0.0359217	0.0485437	2		-0.0229314	0.0320337	4		0.00777863	0.0437276	4		-0.0215803	0.0300934	4		0.415178
YFL033C	37281	RIM15	protein amino acid phosphorylation*	1790	0.982008	4	16	0	-0.0304813	0.0400816	4		0.00284129	0.0278083	4		-0.0269344	0.0472687	4		-0.0180504	0.0254151	4		0.41541
YMR241W	30827	YHM2	tricarboxylic acid transport	1791	0.982037	4	8	0	0.0461225	0.0540637	2		0.0198854	0.00987153	2		-0.102066	0.0462939	2		-0.0364462	0.0329714	2		0.415642
YDR387C	34223		biological_process unknown	1792	0.982067	4	12	0	-0.0327996	0.0309402	3		-0.0204579	0.00475856	3		0.0043322	0.0388963	3		-0.023459	0.0577595	3		0.415874
YDL224C	33922	WHI4	regulation of cell size	1793	0.98207	4	16	0	0.0353867	0.045088	4		-0.0465188	0.0097083	4		-0.0335434	0.0329936	4		-0.0276944	0.0193979	4		0.416106
YFL049W	35670		biological_process unknown	1794	0.982099	4	16	0	-0.0200189	0.04256	4		-0.0418673	0.0266067	4		-0.0198857	0.0517954	4		0.00951872	0.0386625	4		0.416338
YOR025W	31801	HST3	chromatin silencing at telomere*	1795	0.982116	4	16	0	-0.0168472	0.0767027	4		-0.0491988	0.00923648	4		-0.0971908	0.0392395	4		0.0910519	0.0245542	4		0.41657
YCR088W	37199	ABP1	establishment of cell polarity (sensu Saccharomyces)*	1796	0.982132	4	16	0	0.0108305	0.0334902	4		-0.0273565	0.0213178	4		-0.0328831	0.0381021	4		-0.0227077	0.0328279	4		0.416802
YGR202C	34832	PCT1	phosphatidylcholine biosynthesis*	1797	0.982138	4	16	0	-0.0282767	0.0551563	4		0.000785995	0.0163711	4		-0.0169113	0.0366181	4		-0.0276903	0.0389269	4		0.417034
YPL060W	32768	LPE10	mitochondrial magnesium ion transport	1798	0.98214	4	16	0	0.0460769	0.066934	4		-0.0371038	0.0361843	4		-0.0372163	0.0579114	4		-0.0438409	0.0433971	4		0.417266
YPL058C	32770	PDR12	transport*	1799	0.982151	4	15	0	0.0572503	0.0832769	3		-0.0993476	0.0486334	4		0.00293395	0.0183958	4		-0.0328759	0.0213987	4		0.417498
YGR284C	35936	ERV29	ER to Golgi transport	1800	0.982164	4	16	0	-0.0168241	0.0648692	4		0.0563243	0.0310694	4		-0.0454879	0.0302629	4		-0.0660004	0.0253853	4		0.41773
YAL049C	30356		biological_process unknown	1801	0.982174	4	8	0	-0.0405008	0.0204785	2		-0.00463143	0.0271454	2		-0.0439019	0.0399756	2		0.0170883	0.0304636	2		0.417962
YIL042C	31435		biological_process unknown	1802	0.982187	4	12	0	-0.00481925	0.0324595	3		0.0108556	0.0536024	3		-0.0496304	0.00611406	3		-0.0283008	0.0163466	3		0.418194
YOR265W	37323	RBL2	post-chaperonin tubulin folding pathway*	1803	0.982217	3	6	0					-0.01597	0.00809424	2		-0.000194196	0.0685245	2		-0.0376648	0.00488328	2		0.418427
YHR043C	31006	DOG2	response to stress*	1804	0.982219	4	16	0	0.0125487	0.0613996	4		-0.0351746	0.0346708	4		-0.0310434	0.0539234	4		-0.0180944	0.0499644	4		0.418659
YIL066C	31459	RNR3	DNA replication	1805	0.982263	4	16	0	0.0267725	0.0110425	4		-0.030714	0.00846528	4		-0.0107366	0.0451012	4		-0.0569069	0.0504187	4		0.418891
YDR249C	33608		biological_process unknown	1806	0.982283	4	16	0	-0.0129263	0.0306052	4		0.00143956	0.0309564	4		-0.0487226	0.0247291	4		-0.0112933	0.00837194	4		0.419123
YNL095C	37233		biological_process unknown	1807	0.982301	4	16	0	-0.0503623	0.0288184	4		-0.0493653	0.0204968	4		0.0121117	0.0200716	4		0.0161876	0.00570574	4		0.419355
YGR011W	34641			1808	0.982323	4	16	0	-0.054724	0.0687107	4		-0.008529	0.0171122	4		0.0237718	0.0410591	4		-0.0318583	0.0682604	4		0.419587
YIL102C	32261		biological_process unknown	1809	0.982323	4	16	0	-0.00880889	0.028984	4		-0.0247472	0.01686	4		0.00482046	0.0268075	4		-0.0426028	0.0138545	4		0.419819
YDL239C	33936	ADY3	protein complex assembly*	1810	0.982363	4	16	0	-0.0252049	0.055056	4		-0.00975544	0.0296175	4		-0.00783778	0.0364392	4		-0.0283812	0.0280454	4		0.420051
YKL096W-A	37026	CWP2	cell wall organization and biogenesis*	1811	0.982436	4	16	0	-0.0172279	0.0259779	4		-0.00323036	0.0340566	4		-0.0142545	0.0495715	4		-0.0361686	0.0385897	4		0.420283
YLR125W	32736		biological_process unknown	1812	0.982449	4	8	0	0.0215777	0.057789	2		-0.033152	0.0868867	2		-0.0304981	0.00457028	2		-0.0287543	0.0128419	2		0.420515
YGR243W	35896		biological_process unknown	1813	0.982457	4	16	0	0.00450111	0.0822107	4		-0.0166496	0.00633334	4		-0.0215251	0.0554039	4		-0.0371213	0.0318155	4		0.420747
YKL084W	34933			1814	0.982479	4	12	0	-0.0496169	0.0453654	3		0.00885798	0.0253498	3		-0.0271573	0.0259742	3		-0.00279011	0.00736992	3		0.420979
YDR130C	34064	FIN1	biological_process unknown	1815	0.982556	4	16	0	-0.0341119	0.0462132	4		0.00590359	0.0185315	4		-0.028835	0.0628861	4		-0.013349	0.0375202	4		0.421211
YPR145W	35560	ASN1	asparagine biosynthesis	1816	0.982556	4	16	0	-0.0457281	0.0960594	4		-0.024047	0.0319039	4		-0.000107866	0.0335131	4		-0.000509282	0.0387145	4		0.421443
YMR020W	30595	FMS1	pantothenate biosynthesis*	1817	0.982556	4	8	0	0.0289068	0.122323	2		-0.0188639	0.0668625	2		-0.0456195	0.0123337	2		-0.0348138	0.00866958	2		0.421676
YBR066C	33203	NRG2	invasive growth	1818	0.982561	4	16	0	-0.0160708	0.0701277	4		-0.0210512	0.023935	4		-0.0152168	0.050339	4		-0.0180314	0.0259337	4		0.421908
YER188W	35843			1819	0.982616	4	16	0	-0.0307692	0.0225295	4		-0.011332	0.060591	4		-0.0130236	0.0728839	4		-0.0150241	0.0579527	4		0.42214
YLL047W	31535			1820	0.982633	4	16	0	-0.0146691	0.0434887	4		-0.00441042	0.0225967	4		-0.0226533	0.0376803	4		-0.0283436	0.0163352	4		0.422372
YOR038C	31814	HIR2	regulation of transcription from Pol II promoter	1821	0.982664	4	16	0	0.0315888	0.0541933	4		-0.0258467	0.0152908	4		-0.0578828	0.0346859	4		-0.0178107	0.0202092	4		0.422604
YIL162W	32321	SUC2	sucrose catabolism	1822	0.982676	4	16	0	-0.00899291	0.0523968	4		0.00308743	0.0285955	4		-0.0483558	0.0441298	4		-0.0156431	0.0153282	4		0.422836
YDL218W	33916		biological_process unknown	1823	0.982681	4	16	0	-0.00731534	0.0452504	4		-0.0256698	0.0250033	4		-0.0214681	0.0449975	4		-0.0154307	0.0427638	4		0.423068
YOR161C	32417		biological_process unknown	1824	0.982701	4	15	0	0.0619107	0.0958105	3		-0.0430399	0.0214474	4		-0.0693305	0.0201648	4		-0.0193413	0.0340078	4		0.4233
YGR027C	34657	RPS25A	protein biosynthesis	1825	0.982738	4	15	0	0.0385346	0.0522014	3		-0.0534723	0.0216372	4		-0.065878	0.048227	4		0.0111664	0.0546625	4		0.423532
YIL101C	32260	XBP1	response to stress	1826	0.982745	4	16	0	-0.0156939	0.027023	4		-0.00497797	0.0326833	4		0.00120717	0.032814	4		-0.0501578	0.0236836	4		0.423764
YNR031C	35406	SSK2	protein amino acid phosphorylation*	1827	0.982745	4	16	0	-0.0482093	0.0541172	4		-0.0294907	0.0400469	4		0.00782914	0.0372123	4		0.000249257	0.0171828	4		0.423996
YDL185W	33883	TFP1	vacuolar acidification*	1828	0.982745	4	15	0	-0.0324884	0.117858	3		0.0223858	0.0227202	4		0.0140584	0.0284095	4		-0.0735767	0.0137451	4		0.424228
YIR007W	32343		biological_process unknown	1829	0.98278	4	16	0	0.012423	0.0341887	4		-0.0394874	0.0413103	4		-0.0277723	0.0568321	4		-0.0146449	0.038834	4		0.42446
YDR419W	34255	RAD30	DNA repair*	1830	0.98282	4	16	0	-0.0178829	0.0539782	4		0.00866524	0.0181209	4		-0.0167914	0.0348308	4		-0.0433076	0.102774	4		0.424693
YBL083C	33109			1831	0.982824	4	16	0	-0.025621	0.0500648	4		-0.00545522	0.0174471	4		-0.0128172	0.0587337	4		-0.0254078	0.0427434	4		0.424925
YKL171W	35021		proteolysis and peptidolysis	1832	0.982827	4	16	0	-0.00929682	0.0316702	4		-0.0150849	0.024738	4		-0.0328956	0.017803	4		-0.0120123	0.0211486	4		0.425157
YJR119C	36922		biological_process unknown	1833	0.982879	4	16	0	-0.0150918	0.0472104	4		-0.00999137	0.0356946	4		-0.0233974	0.0407632	4		-0.0205952	0.0138296	4		0.425389
YLR395C	35304	COX8	aerobic respiration	1834	0.982882	4	16	0	-0.0636057	0.0694614	4		-0.00738435	0.0364076	4		-0.0106541	0.00582698	4		0.0125786	0.0460804	4		0.425621
YLR391W	35300			1835	0.98291	4	16	0	-0.0114517	0.00900674	4		-0.0141373	0.00967202	4		-0.0222542	0.0162665	4		-0.0211065	0.0132924	4		0.425853
YBR083W	37155	TEC1	pseudohyphal growth*	1836	0.982924	4	16	0	0.000195927	0.0187443	4		-0.0220876	0.024223	4		-0.0297031	0.0536364	4		-0.0173007	0.0616116	4		0.426085
YOR354C	31651	MSC6	meiotic recombination	1837	0.98293	4	16	0	-0.0379889	0.0262244	4		0.0163089	0.0287987	4		-0.02424	0.0580077	4		-0.0229499	0.0461128	4		0.426317
YDR482C	34316	CWC21	biological_process unknown	1838	0.982943	4	12	0	-0.00130114	0.109783	3		-0.0395909	0.0255594	3		-0.0125878	0.0111865	3		-0.0153378	0.0293036	3		0.426549
YGR263C	35915		biological_process unknown	1839	0.982948	4	15	0	0.0244681	0.024048	3		-0.0622556	0.0364652	4		-0.0315281	0.0565515	4		0.000520905	0.0275796	4		0.426781
YMR008C	30583	PLB1	glycerophospholipid metabolism	1840	0.98296	4	8	0	0.074809	0.0503291	2		-0.0429011	0.0481657	2		-0.0628262	0.00482059	2		-0.0378291	0.0203458	2		0.427013
YBR139W	33278		biological_process unknown	1841	0.982965	4	15	0	0.00899686	0.0347886	3		0.078676	0.0341255	4		-0.0828644	0.0212586	4		-0.0735364	0.0189278	4		0.427245
YKR012C	35083			1842	0.98297	4	16	0	0.036814	0.00630404	4		-0.0155556	0.0149314	4		-0.0679981	0.0527593	4		-0.0219663	0.028547	4		0.427477
YAL031C	30377	FUN21	biological_process unknown	1843	0.982979	4	8	0	-0.0128683	0.0372985	2		-0.00152943	0.0023316	2		-0.0415579	0.0062133	2		-0.0127124	0.000373612	2		0.427709
YCR092C	35811	MSH3	DNA recombination*	1844	0.982994	4	16	0	-0.0364465	0.0291644	4		0.00311714	0.0295516	4		-0.0136388	0.0598827	4		-0.0216429	0.0305758	4		0.427942
YBR161W	33300		biological_process unknown	1845	0.983026	4	16	0	-0.0754945	0.0130996	4		-0.00779075	0.0132074	4		0.0129993	0.0314714	4		0.00180796	0.00992254	4		0.428174
YKL067W	34916	YNK1	DNA metabolism*	1846	0.983046	4	16	0	-0.0181658	0.051671	4		8.72938e-05	0.0325965	4		-0.0260294	0.00756109	4		-0.0242887	0.0188288	4		0.428406
YKR077W	35993		biological_process unknown	1847	0.983057	4	16	0	-0.0170003	0.0159697	4		-0.00402008	0.0320331	4		-0.0581388	0.0766175	4		0.0108069	0.0160064	4		0.428638
YGR196C	34826	FYV8	biological_process unknown	1848	0.983067	4	16	0	-0.0371561	0.0305072	4		-0.0296892	0.0375219	4		0.00902666	0.0335605	4		-0.010495	0.037523	4		0.42887
YAL036C	30370	FUN11	biological_process unknown	1849	0.983096	4	8	0	0.0323412	0.0195648	2		-0.0155472	0.0323801	2		-0.0449831	0.0457965	2		-0.0400042	0.0496982	2		0.429102
YDR315C	33674	IPK1	myo-inositol metabolism	1850	0.983156	4	11	0	0.0239502	0.0372624	2		-0.0414098	0.0424187	3		-0.0191312	0.00274996	3		-0.0313582	0.0148556	3		0.429334
YER055C	30190	HIS1	histidine biosynthesis	1851	0.98318	4	16	0	0.00987992	0.0325317	4		-0.0100139	0.0230344	4		-0.0546113	0.0574532	4		-0.0131052	0.0405304	4		0.429566
YCR105W	35821	ADH7	alcohol metabolism	1852	0.983182	4	16	0	-0.0279125	0.0237764	4		-0.0211822	0.0281685	4		-0.0189675	0.0435883	4		0.000219936	0.0461682	4		0.429798
YGR079W	34709		biological_process unknown	1853	0.983194	4	16	0	0.000447179	0.0481303	4		-0.0178481	0.0240633	4		-0.0432389	0.0590179	4		-0.00715459	0.01465	4		0.43003
YIL124W	32283	AYR1	phosphatidic acid biosynthesis	1854	0.983195	4	16	0	-0.0337436	0.042309	4		-0.00237956	0.0426226	4		-0.0464155	0.0467353	4		0.0147491	0.0224493	4		0.430262
YNR069C	37125	BSC5	biological_process unknown	1855	0.983207	4	16	0	-0.0283406	0.0134256	4		-0.0173021	0.0290888	4		-0.0242498	0.0629184	4		0.00214947	0.0253342	4		0.430494
YPR151C	37407	SUE1	biological_process unknown	1856	0.98322	4	16	0	-0.0117242	0.0340284	4		-0.00443577	0.0214051	4		-0.0574258	0.0485896	4		0.00589638	0.0375773	4		0.430726
YDR383C	34219	NKP1	biological_process unknown	1857	0.983224	4	16	0	-0.0264493	0.0499614	4		0.00901713	0.0165567	4		0.00345021	0.0451508	4		-0.0536927	0.0263171	4		0.430958
YGR176W	34806			1858	0.983229	4	16	0	-0.037506	0.0396396	4		-0.0305544	0.0186053	4		0.0047933	0.0441732	4		-0.00438705	0.0267503	4		0.431191
YGR107W	34737			1859	0.983245	4	16	0	-0.00284689	0.0736646	4		-0.015228	0.0576449	4		-0.0330997	0.111494	4		-0.0164134	0.047633	4		0.431423
YOR014W	31790	RTS1	protein biosynthesis*	1860	0.98331	4	15	0	0.0329529	0.0584499	3		-0.0813721	0.0610653	4		-0.0780665	0.0329895	4		0.059162	0.0574872	4		0.431655
YDR313C	33672	PIB1	protein ubiquitination	1861	0.983328	4	16	0	0.0209522	0.0204683	4		-0.0446069	0.0207062	4		0.00700667	0.0296626	4		-0.0506014	0.0214388	4		0.431887
YLR021W	31576		biological_process unknown	1862	0.983338	4	15	0	-0.00172573	0.0731505	3		0.0141714	0.0503977	4		-0.0632995	0.0676574	4		-0.0163546	0.0429196	4		0.432119
YJR039W	36837		biological_process unknown	1863	0.983373	4	16	0	-0.0111052	0.0782823	4		-0.0286209	0.0183647	4		-0.0119238	0.0404485	4		-0.0154172	0.055115	4		0.432351
YER087C-A	30228			1864	0.983377	4	16	0	-0.0276318	0.0161338	4		0.00191781	0.0245725	4		-0.0104945	0.0432834	4		-0.030841	0.0107252	4		0.432583
YDL210W	33908	UGA4	transport	1865	0.983387	4	16	0	-0.0791311	0.0538484	4		-0.000269011	0.0264547	4		0.00813263	0.0228233	4		0.00425694	0.0245872	4		0.432815
YNR033W	37389	ABZ1	para-aminobenzoic acid metabolism	1866	0.983397	4	16	0	-0.0269905	0.0371393	4		0.000212096	0.0308081	4		-0.0310622	0.0500481	4		-0.00912968	0.0301904	4		0.433047
YML129C	36530	COX14	aerobic respiration*	1867	0.983406	4	16	0	-0.0343064	0.0314786	4		0.00176606	0.0358688	4		-0.0158603	0.0400205	4		-0.0185334	0.0324481	4		0.433279
YKL129C	34979	MYO3	cell wall organization and biogenesis*	1868	0.983436	4	16	0	0.0151284	0.0349894	4		-0.0236214	0.0183612	4		-0.0298699	0.0370541	4		-0.0284484	0.0176509	4		0.433511
YDR260C	33619	SWM1	spore wall assembly (sensu Saccharomyces)*	1869	0.983452	4	16	0	0.0216106	0.0398987	4		-0.0157296	0.0165643	4		-0.0703582	0.0461942	4		-0.00226811	0.0150149	4		0.433743
YHR048W	31875		drug transport	1870	0.983493	4	16	0	0.0510869	0.0473247	4		-0.0228972	0.0273934	4		-0.0513123	0.0227034	4		-0.0434584	0.0234431	4		0.433975
YHR116W	31944		aerobic respiration	1871	0.983509	4	15	0	-0.0631886	0.00452289	3		0.0377173	0.0216767	4		-0.016207	0.0233545	4		-0.0248368	0.0347926	4		0.434207
YPL100W	32152	ATG21	vacuolar protein processing/maturation	1872	0.983589	4	16	0	-0.0225922	0.0208342	4		-0.000411659	0.0377984	4		-0.0492998	0.0538598	4		0.00611527	0.038615	4		0.43444
YBL067C	33093	UBP13	biological_process unknown	1873	0.983607	4	16	0	-0.00678337	0.0336056	4		-0.0181564	0.00855503	4		-0.0482954	0.032857	4		0.00711804	0.0149296	4		0.434672
YCL026C-A	37178	FRM2	negative regulation of fatty acid metabolism	1874	0.983608	4	16	0	-0.00434169	0.0524674	4		-0.0304235	0.0294418	4		-0.0170412	0.0273556	4		-0.0143035	0.029785	4		0.434904
YLR381W	35290	CTF3	chromosome segregation	1875	0.983624	4	16	0	-0.0543287	0.0156904	4		0.00856285	0.0218505	4		-0.0194622	0.0220751	4		-0.000817664	0.021048	4		0.435136
YLR109W	32720	AHP1	regulation of redox homeostasis*	1876	0.983668	4	16	0	-0.028953	0.0636521	4		-0.00374928	0.0172139	4		-0.0142539	0.0461647	4		-0.0189098	0.0325965	4		0.435368
YLR445W	36049		biological_process unknown	1877	0.983696	4	16	0	-0.063688	0.0523766	4		0.00639605	0.0173225	4		0.00720935	0.0289461	4		-0.0156699	0.0361233	4		0.4356
YIL014W	31406	MNT3	O-linked glycosylation	1878	0.983731	4	15	0	0.00635773	0.0318161	3		0.00586024	0.033477	4		-0.0281402	0.052738	4		-0.0496877	0.0312958	4		0.435832
YDR133C	34067			1879	0.983784	4	16	0	-0.0169954	0.0413812	4		-0.000334437	0.0394527	4		-0.0283939	0.0752785	4		-0.0196705	0.0417103	4		0.436064
YOR061W	31837	CKA2	protein amino acid phosphorylation*	1880	0.983856	4	16	0	-0.02495	0.0507732	4		-0.0998018	0.0607911	4		-0.0424829	0.0330209	4		0.102134	0.0449745	4		0.436296
YHL022C	30941	SPO11	meiotic DNA double-strand break formation	1881	0.983881	4	16	0	-0.0511113	0.0347293	4		-0.0152579	0.0207963	4		-0.00530048	0.0462409	4		0.0066692	0.0146793	4		0.436528
YNL147W	37383	LSM7	nuclear mRNA splicing, via spliceosome*	1882	0.983884	4	12	0	-0.131949	0.00848423	3		-0.0484041	0.0198501	3		-0.00975276	0.038382	3		0.125118	0.027289	3		0.43676
YGL077C	34444	HNM1	choline transport	1883	0.983893	4	16	0	0.00191058	0.0354537	4		-0.000597158	0.0431134	4		0.012314	0.0524374	4		-0.0785796	0.0194122	4		0.436992
YOL147C	37129	PEX11	peroxisome organization and biogenesis	1884	0.983894	4	16	0	-0.0297444	0.0365103	4		-0.048533	0.0288124	4		0.00851284	0.0430097	4		0.00481611	0.0140633	4		0.437224
YDR231C	33590	COX20	aerobic respiration*	1885	0.983901	4	16	0	-0.0973945	0.0761502	4		0.0247202	0.0207144	4		0.0404303	0.0277754	4		-0.0326765	0.057519	4		0.437456
YCR073C	37195	SSK22	protein amino acid phosphorylation*	1886	0.983905	4	16	0	-0.0177301	0.0190957	4		0.00488898	0.0235182	4		-0.0449703	0.0533935	4		-0.00709167	0.0258054	4		0.437689
YDR380W	34216	ARO10	leucine catabolism*	1887	0.983911	4	16	0	-0.0288192	0.0425508	4		0.0128356	0.0170002	4		-0.0343671	0.0316362	4		-0.0145294	0.0288473	4		0.437921
YEL053C	30294	MAK10	virus-host interaction*	1888	0.983922	4	16	0	-0.0561065	0.0634752	4		-0.00488564	0.00978899	4		-0.0655604	0.0488581	4		0.0617195	0.0129326	4		0.438153
YML111W	36511	BUL2	protein monoubiquitination*	1889	0.983933	4	16	0	0.0131641	0.0630775	4		-0.0186172	0.0454274	4		-0.0400902	0.065384	4		-0.0192478	0.03226	4		0.438385
YOR289W	31585		biological_process unknown	1890	0.983946	4	16	0	-0.0191394	0.0411923	4		-0.00377438	0.0448465	4		-0.0261254	0.0485782	4		-0.0156999	0.0626469	4		0.438617
YDR215C	33574			1891	0.983955	4	16	0	0.0250729	0.0266409	4		0.00270633	0.0116944	4		-0.0248077	0.0661441	4		-0.0676732	0.0435845	4		0.438849
YCR023C	33504		biological_process unknown	1892	0.983986	4	16	0	-0.0410175	0.0660274	4		-0.0174332	0.0133355	4		-0.00132647	0.0262038	4		-0.00479922	0.00941063	4		0.439081
YER047C	30182	SAP1	biological_process unknown	1893	0.983988	4	16	0	0.0612212	0.0689659	4		-0.015266	0.0413582	4		-0.0585391	0.0399699	4		-0.0519836	0.0229203	4		0.439313
YIL136W	32295	OM45	biological_process unknown	1894	0.984014	4	16	0	0.037662	0.10999	4		-0.0367449	0.0624538	4		-0.0664261	0.0816501	4		0.00104955	0.0335299	4		0.439545
YPR026W	37145	ATH1	response to stress*	1895	0.984016	4	16	0	-0.0134046	0.0580143	4		-0.0259617	0.0511501	4		-0.00301824	0.0412046	4		-0.022068	0.0285473	4		0.439777
YBR012C	33147		biological_process unknown	1896	0.984089	4	16	0	-0.026695	0.0865664	4		-0.0128272	0.0364451	4		-0.0441104	0.0393227	4		0.0194754	0.0303688	4		0.440009
YER053C	30188		biological_process unknown	1897	0.984106	4	16	0	-0.00433906	0.084044	4		0.00343455	0.0447268	4		-0.0393127	0.0614993	4		-0.0238681	0.0857282	4		0.440241
YDR218C	33577	SPR28	cell wall organization and biogenesis*	1898	0.984115	4	16	0	0.0137874	0.0343431	4		-0.0160564	0.0188797	4		-0.0134739	0.0375996	4		-0.0483081	0.0773923	4		0.440473
YKR089C	36005		biological_process unknown	1899	0.984121	4	16	0	-0.0674464	0.0295498	4		0.0106499	0.0181115	4		-0.00240892	0.0391264	4		-0.0048217	0.0152155	4		0.440706
YOL013W-A	36235			1900	0.984132	4	16	0	-0.0508224	0.0337731	4		0.0207262	0.0161285	4		-0.0333157	0.0508526	4		-0.000568587	0.0133709	4		0.440938
YIL077C	31470		biological_process unknown	1901	0.984149	4	16	0	-0.0337614	0.0164752	4		-0.0654684	0.0252407	4		-0.00827043	0.0353919	4		0.0435874	0.0226151	4		0.44117
YPL183C	36762		biological_process unknown	1902	0.984159	4	16	0	0.0065624	0.0443605	4		-0.0411506	0.0258805	4		-0.0359176	0.068727	4		0.00663284	0.0567536	4		0.441402
YAL068C	30338		biological_process unknown	1903	0.984195	4	8	0	0.0076196	0.0592909	2		-0.00934504	0.0095173	2		-0.0537555	0.0349352	2		-0.00824307	0.0270775	2		0.441634
YMR124W	36565		biological_process unknown	1904	0.984198	4	16	0	-0.0305624	0.0331732	4		-0.00594917	0.0221041	4		-0.00400365	0.0257505	4		-0.0231959	0.00811072	4		0.441866
YPR122W	35537	AXL1	bud site selection*	1905	0.98427	4	16	0	-0.0367146	0.0541927	4		-0.0093702	0.0154185	4		-0.0126629	0.0383708	4		-0.00467185	0.012253	4		0.442098
YPL107W	32145		biological_process unknown	1906	0.984271	4	16	0	-0.0157592	0.0408304	4		-0.00793106	0.0368052	4		-0.00219159	0.0416053	4		-0.0375358	0.0194563	4		0.44233
YOR163W	32419	DDP1	diadenosine polyphosphate metabolism	1907	0.984301	4	16	0	-0.0159609	0.0542687	4		0.00338267	0.0133171	4		-0.0226666	0.0487973	4		-0.0280485	0.0285936	4		0.442562
YHR125W	31953			1908	0.984312	4	16	0	-0.0589258	0.0153633	4		0.00264258	0.0421257	4		-0.0252183	0.0556991	4		0.0182501	0.0315692	4		0.442794
YPR023C	37143	EAF3	regulation of transcription from Pol II promoter*	1909	0.984321	4	16	0	-0.0195038	0.0459196	4		-0.014754	0.0153485	4		-0.00475432	0.0159128	4		-0.0242009	0.0114393	4		0.443026
YDR139C	34073	RUB1	NEDD8 class-dependent protein catabolism	1910	0.984331	4	16	0	-0.0246617	0.0286262	4		-0.00736565	0.0213656	4		-0.0271564	0.0350725	4		-0.00398801	0.0170405	4		0.443258
YLR390W-A	37108	CCW14	cell wall organization and biogenesis	1911	0.984394	4	16	0	-0.0110352	0.0570473	4		-0.0196346	0.0338316	4		-0.0269412	0.0675762	4		-0.00530375	0.0214333	4		0.44349
YDL174C	33872	DLD1	aerobic respiration*	1912	0.984407	4	16	0	0.0182931	0.0239854	4		-0.00762559	0.0487073	4		-0.00946142	0.0258067	4		-0.0640685	0.032105	4		0.443722
YOL085C	31776			1913	0.984418	4	16	0	-0.00766759	0.0422883	4		-0.0175618	0.0211713	4		-0.0141169	0.0581915	4		-0.0234735	0.0376733	4		0.443955
YLR325C	35234	RPL38	protein biosynthesis	1914	0.984421	4	16	0	-0.0149523	0.0326807	4		-0.00580094	0.0343302	4		-0.0121242	0.0610561	4		-0.0299301	0.0259528	4		0.444187
YJR020W	36818			1915	0.984428	4	16	0	-0.0353809	0.0564918	4		-0.0183691	0.0399046	4		-0.00115575	0.022365	4		-0.00787268	0.0167604	4		0.444419
YIL137C	32296		biological_process unknown	1916	0.984432	4	16	0	-0.0419327	0.0477105	4		0.0148089	0.023541	4		-0.0723592	0.0210614	4		0.0367206	0.0178634	4		0.444651
YJR056C	36854		biological_process unknown	1917	0.984451	4	16	0	-0.0266373	0.0599786	4		0.00820175	0.0155885	4		-0.028383	0.0472057	4		-0.0158652	0.0300253	4		0.444883
YGL144C	34511	ROG1	lipid metabolism	1918	0.984473	4	12	0	0.021677	0.0603494	3		-0.0442789	0.019107	3		-0.0502063	0.0380063	3		0.0102149	0.0346759	3		0.445115
YOR304W	31601	ISW2	chromatin modeling*	1919	0.984526	4	16	0	-0.0668743	0.0337575	4		0.0146788	0.038849	4		-0.0396863	0.0717091	4		0.0295006	0.04816	4		0.445347
YKR069W	35985	MET1	methionine metabolism*	1920	0.984527	4	16	0	-0.0203776	0.0530924	4		0.000874058	0.0249821	4		-0.0200057	0.0845219	4		-0.0228658	0.053418	4		0.445579
YPL103C	32149		biological_process unknown	1921	0.984537	4	15	0	0.0110616	0.0027957	3		-0.0370348	0.0244726	4		-0.000875221	0.0360582	4		-0.0354879	0.0191002	4		0.445811
YNL027W	35353	CRZ1	regulation of transcription, DNA-dependent*	1922	0.984602	4	16	0	-0.0196182	0.0476714	4		-0.0100348	0.0181212	4		-0.0215507	0.0318629	4		-0.0108683	0.031332	4		0.446043
YDR441C	34277	APT2	biological_process unknown	1923	0.984642	4	16	0	0.0496236	0.0812308	4		-0.0290692	0.0331708	4		-0.0278938	0.0431171	4		-0.0545684	0.0344114	4		0.446275
YGR213C	34843	RTA1	biological_process unknown	1924	0.984658	4	16	0	-0.0187577	0.069802	4		-0.0223685	0.0297865	4		-0.00902407	0.049567	4		-0.0116925	0.0364712	4		0.446507
YLL049W	36426		biological_process unknown	1925	0.984679	4	16	0	-0.0199185	0.0528608	4		0.0454412	0.00792979	4		-0.0337857	0.0394365	4		-0.0534939	0.0356144	4		0.446739
YNL301C	31143	RPL18B	protein biosynthesis	1926	0.984695	4	16	0	-0.0361571	0.0378892	4		-0.0324952	0.0175744	4		-0.00267487	0.0282756	4		0.00963183	0.0245168	4		0.446971
YAR043C	30429			1927	0.984727	4	8	0	-0.0179598	0.0499436	2		0.00126942	0.00249958	2		-0.0230825	0.0593004	2		-0.0217921	0.0254229	2		0.447204
YDR090C	34025		biological_process unknown	1928	0.984741	4	16	0	-0.063218	0.0490565	4		0.0397669	0.0702423	4		0.0160821	0.0312767	4		-0.054136	0.0347441	4		0.447436
YGR237C	35890		biological_process unknown	1929	0.984766	4	16	0	-0.0335691	0.0337123	4		0.00377357	0.0136887	4		-0.0290345	0.0433508	4		-0.00257469	0.0405624	4		0.447668
YGR129W	34759	SYF2	nuclear mRNA splicing, via spliceosome*	1930	0.984784	4	16	0	-0.02505	0.0353981	4		-0.0104104	0.0285298	4		-0.0125802	0.0537398	4		-0.0132928	0.0299261	4		0.4479
YCR095C	36962		biological_process unknown	1931	0.984789	4	16	0	-0.00469966	0.0281523	4		0.00523509	0.0166182	4		-0.027472	0.0274326	4		-0.0343746	0.0223352	4		0.448132
YPR015C	35434		biological_process unknown	1932	0.98481	4	16	0	-0.11321	0.0426177	4		0.0256859	0.0250257	4		0.0220117	0.0322241	4		0.00428596	0.0235039	4		0.448364
YBR014C	33151		biological_process unknown	1933	0.984814	4	16	0	0.0108304	0.0592105	4		-0.00405398	0.0371821	4		-0.0413055	0.0436236	4		-0.0266812	0.0429082	4		0.448596
YDL041W	33737			1934	0.984838	4	11	0	0.180252	0.130112	2		-0.0978459	0.0156812	3		-0.0422416	0.0568787	3		-0.101278	0.0547613	3		0.448828
YDR261C	33620	EXG2	biological_process unknown	1935	0.984856	4	15	0	-0.079377	0.0482414	3		0.00912563	0.0341957	4		0.0258704	0.0278735	4		-0.01666	0.0123522	4		0.44906
YHL042W	30921		biological_process unknown	1936	0.984878	4	16	0	-0.0123598	0.0612531	4		-0.0246939	0.027697	4		-0.012834	0.0279362	4		-0.0110609	0.051842	4		0.449292
YIR019C	35953	MUC1	pseudohyphal growth*	1937	0.984891	4	16	0	-0.0867245	0.0473759	4		0.00469538	0.0276786	4		0.019036	0.0449645	4		0.0020955	0.0113752	4		0.449524
YGR052W	34682		biological_process unknown	1938	0.98493	4	16	0	-0.0553676	0.0528688	4		-0.00961296	0.0498928	4		-0.0177176	0.0608563	4		0.0219584	0.0459114	4		0.449756
YLL061W	31549	MMP1	S-methylmethionine transport	1939	0.984933	4	16	0	-0.0489565	0.0352335	4		0.00457344	0.0250044	4		-0.0243051	0.0355783	4		0.00796071	0.0136225	4		0.449988
YDR026C	33965		biological_process unknown	1940	0.984936	4	16	0	-0.00866296	0.0438092	4		-0.0215827	0.0282233	4		-0.0180122	0.0441326	4		-0.0124581	0.0577029	4		0.45022
YGR017W	34647		biological_process unknown	1941	0.984945	4	16	0	-0.0205593	0.0483691	4		0.0136943	0.0318849	4		-0.0348756	0.043037	4		-0.0189372	0.034419	4		0.450453
YDR535C	35830			1942	0.984973	4	16	0	-0.0449189	0.0348266	4		-0.00747707	0.0392575	4		0.00217411	0.0522665	4		-0.0103443	0.0390709	4		0.450685
YPL057C	32771	SUR1	sphingolipid biosynthesis*	1943	0.985021	4	16	0	-0.0113724	0.0260932	4		-0.0238114	0.0354012	4		-0.011344	0.0373364	4		-0.0138409	0.0202144	4		0.450917
YML090W	36487			1944	0.985059	4	16	0	0.00641566	0.0270777	4		-0.00847649	0.0355987	4		-0.0446407	0.0484298	4		-0.0135142	0.0174479	4		0.451149
YOR011W	31787	AUS1	sterol transport	1945	0.985148	4	16	0	-0.0499183	0.0551681	4		-0.010557	0.0167572	4		0.00104667	0.0553737	4		-0.00042659	0.0285373	4		0.451381
YMR150C	30732	IMP1	mitochondrial processing	1946	0.985148	4	16	0	-0.0545076	0.0176545	4		0.00686187	0.0357332	4		-0.0173589	0.0441515	4		0.00514962	0.0440121	4		0.451613
YLR050C	36440		biological_process unknown	1947	0.98516	4	16	0	0.104582	0.149712	4		-0.0168319	0.039549	4		-0.055411	0.0162362	4		-0.0921433	0.0114949	4		0.451845
YMR322C	37315	SNO4	biological_process unknown	1948	0.985175	4	16	0	-0.0829145	0.0669894	4		0.0115848	0.0285663	4		0.013206	0.0333808	4		-0.00161976	0.030634	4		0.452077
YIR038C	35973	GTT1	glutathione metabolism	1949	0.98518	4	16	0	0.0385322	0.0336189	4		-0.0433115	0.0484605	4		0.00258284	0.0260824	4		-0.0575293	0.0508675	4		0.452309
YDL213C	33911	NOP6	response to dessication	1950	0.985183	4	16	0	-0.013119	0.0410791	4		0.0199711	0.0170174	4		-0.00113164	0.0431619	4		-0.065432	0.00418451	4		0.452541
YFR018C	35697		biological_process unknown	1951	0.985215	4	16	0	0.0487957	0.0501973	4		-0.0513509	0.0497833	4		-0.0538271	0.0846423	4		-0.00319801	0.032795	4		0.452773
YOR173W	32429	DCS2	biological_process unknown	1952	0.985222	4	16	0	0.00101285	0.0116583	4		-0.0235689	0.0257851	4		-0.0311472	0.059101	4		-0.00584951	0.0538352	4		0.453005
YDR117C	34051		biological_process unknown	1953	0.985225	4	16	0	-0.0392474	0.0304218	4		-0.00794738	0.0314293	4		-0.00801325	0.0562066	4		-0.00433387	0.0324955	4		0.453237
YLR437C	36040		biological_process unknown	1954	0.985245	4	16	0	-0.0635081	0.0521038	4		0.0244053	0.0363248	4		-0.0355427	0.0227409	4		0.0151863	0.00876711	4		0.453469
YKL047W	34896		biological_process unknown	1955	0.985262	4	16	0	-0.0138466	0.0365316	4		-0.00499169	0.0109418	4		-0.0277646	0.0235907	4		-0.0127873	0.00751469	4		0.453702
YDR206W	33565	EBS1	telomerase-dependent telomere maintenance	1956	0.985296	4	16	0	0.0165277	0.0248812	4		-0.0153405	0.0265678	4		-0.0339774	0.0427954	4		-0.0264643	0.0363455	4		0.453934
YFL013W-A	37069			1957	0.985342	4	16	0	-0.0395383	0.0659358	4		-0.0360059	0.0521474	4		0.011595	0.0456257	4		0.00488505	0.0229619	4		0.454166
YJL021C	36789			1958	0.985371	4	16	0	-0.00739344	0.0136464	4		-0.0109271	0.0255725	4		-0.0257612	0.0235669	4		-0.0148647	0.00614849	4		0.454398
YMR194C-A	36074			1959	0.985378	4	16	0	-0.0674369	0.0522726	4		-0.0021432	0.038583	4		-0.000206497	0.0363186	4		0.0108678	0.0322201	4		0.45463
YDR197W	33556	CBS2	protein biosynthesis	1960	0.985381	4	16	0	-0.00939664	0.0385774	4		0.0177042	0.0151371	4		-0.0274897	0.0406877	4		-0.0397235	0.0411879	4		0.454862
YER149C	36146	PEA2	establishment of cell polarity (sensu Saccharomyces)*	1961	0.985383	4	16	0	0.000572546	0.0201475	4		-0.0157321	0.0237431	4		-0.0532989	0.0495949	4		0.00955714	0.0355525	4		0.455094
YLR334C	36709			1962	0.985428	4	16	0	0.0331366	0.0856109	4		0.00398964	0.0634802	4		-0.0454766	0.0615425	4		-0.0503665	0.0409123	4		0.455326
YKL076C	34925	PSY1	biological_process unknown	1963	0.985449	4	16	0	-0.0448585	0.112657	4		0.00292816	0.0188069	4		-0.020879	0.0308156	4		0.00417946	0.0388876	4		0.455558
YDR032C	33971	PST2	biological_process unknown	1964	0.985474	4	16	0	-0.0924061	0.0289588	4		0.0197978	0.0343158	4		-0.0315147	0.0135297	4		0.0455916	0.0218066	4		0.45579
YJL181W	31243		biological_process unknown	1965	0.985492	4	16	0	0.0284665	0.0287978	4		-0.0088243	0.0330294	4		-0.0128776	0.0162318	4		-0.0652234	0.0264109	4		0.456022
YDR031W	33970		biological_process unknown	1966	0.9855	4	16	0	-0.0760468	0.0645515	4		0.00884495	0.036729	4		0.0671554	0.0171618	4		-0.0583776	0.0505222	4		0.456254
YAL014C	30394	SYN8	transport	1967	0.985502	4	8	0	0.0225539	0.0498444	2		0.00240895	0.00546119	2		-0.051608	0.00501323	2		-0.0317716	0.00324568	2		0.456486
YIL160C	32319	POT1	fatty acid beta-oxidation	1968	0.985521	4	15	0	0.072917	0.0336699	3		-0.0725908	0.0756772	4		-0.0652404	0.0801842	4		0.00657443	0.0669976	4		0.456718
YKR013W	35084	PRY2	biological_process unknown	1969	0.985572	4	16	0	-0.0760866	0.0867797	4		0.0169043	0.00854548	4		0.0110238	0.0219618	4		-0.00997256	0.0342618	4		0.456951
YFR012W	35691		biological_process unknown	1970	0.985626	4	16	0	-0.0933182	0.0886773	4		0.03882	0.050028	4		0.0213135	0.0429783	4		-0.0247273	0.0294537	4		0.457183
YFL032W	35651			1971	0.985629	4	16	0	-0.0419304	0.0347427	4		-0.00014955	0.0330321	4		-0.00648367	0.0143807	4		-0.00933938	0.0396942	4		0.457415
YPL133C	32119	RDS2	response to xenobiotic stimulus	1972	0.985636	4	16	0	0.00194011	0.0421828	4		0.00532563	0.046265	4		-0.0374951	0.0446047	4		-0.0276447	0.0245241	4		0.457647
YGR183C	34813	QCR9	aerobic respiration*	1973	0.985642	4	16	0	-0.116431	0.0512366	4		0.0338254	0.0513789	4		-0.00620475	0.0562859	4		0.0309603	0.0316272	4		0.457879
YPL023C	32805	MET12	methionine metabolism	1974	0.985648	4	16	0	0.0200911	0.0219796	4		0.0157311	0.0175728	4		-0.0797416	0.0540196	4		-0.0139043	0.0181326	4		0.458111
YOR045W	31821	TOM6	mitochondrial translocation	1975	0.985674	4	16	0	0.00254341	0.02392	4		0.00363076	0.029513	4		-0.0690898	0.0596022	4		0.00519607	0.0411772	4		0.458343
YBR090C	37159		biological_process unknown	1976	0.985676	4	16	0	-0.0500687	0.0812031	4		-0.00874148	0.0194024	4		0.00218266	0.0377921	4		-0.00108136	0.022085	4		0.458575
YBR241C	33381		biological_process unknown	1977	0.985682	4	16	0	-0.00939535	0.0233587	4		0.00877237	0.0538686	4		-0.0324722	0.0391803	4		-0.0245899	0.0167063	4		0.458807
YPL229W	31063		biological_process unknown	1978	0.985705	4	16	0	-0.0809095	0.0515062	4		0.0446565	0.033302	4		-0.0107058	0.0579202	4		-0.0106341	0.0230626	4		0.459039
YDR278C	33637			1979	0.985717	4	16	0	-0.0401618	0.0602559	4		-0.0244873	0.0242821	4		-0.0196407	0.0164026	4		0.026744	0.0119263	4		0.459271
YDR522C	34356	SPS2	sporulation (sensu Saccharomyces)	1980	0.985719	4	16	0	-0.0460885	0.0191605	4		-0.0224808	0.0391466	4		0.0377537	0.0477055	4		-0.026721	0.0327519	4		0.459503
YDR095C	34030			1981	0.985739	4	12	0	-0.0435519	0.041165	3		0.0527296	0.041295	3		0.0227552	0.107827	3		-0.0893886	0.131842	3		0.459735
YLR282C	35191			1982	0.985749	4	16	0	-0.0247608	0.0580502	4		-0.0080536	0.0202415	4		-0.0318011	0.022179	4		0.0072032	0.0204343	4		0.459968
YGR182C	34812			1983	0.985767	4	16	0	-0.0407778	0.0454894	4		-0.0287503	0.0516807	4		0.00319204	0.0174671	4		0.0089941	0.0169614	4		0.4602
YDR131C	34065		ubiquitin-dependent protein catabolism	1984	0.985787	4	16	0	-0.0285354	0.0434914	4		0.0227026	0.0325743	4		-0.0217416	0.0667347	4		-0.029684	0.0536667	4		0.460432
YGR043C	34673		biological_process unknown	1985	0.985791	4	16	0	0.0241234	0.0823459	4		-0.0261215	0.0501567	4		-0.0271269	0.0414711	4		-0.0281176	0.0294829	4		0.460664
YAR050W	36870	FLO1	flocculation	1986	0.985801	4	16	0	-0.00653717	0.0478361	4		-0.0337196	0.0424087	4		-0.026481	0.0532524	4		0.00953303	0.0229097	4		0.460896
YMR183C	30768	SSO2	nonselective vesicle fusion*	1987	0.985819	4	16	0	-0.0253956	0.0201942	4		-0.0193307	0.0290549	4		-0.0131674	0.0211935	4		0.000764798	0.00649222	4		0.461128
YJR073C	32551	OPI3	phosphatidylcholine biosynthesis	1988	0.98583	4	15	0	0.019744	0.116573	3		0.0172329	0.0540176	4		-0.113518	0.0862012	4		0.0194551	0.0861258	4		0.46136
YKL039W	34888	PTM1	biological_process unknown	1989	0.98585	4	16	0	0.0131343	0.0142477	4		-0.0194348	0.0236937	4		-0.0336057	0.032912	4		-0.0170966	0.0243209	4		0.461592
YNL325C	31120	FIG4	cellular morphogenesis during conjugation with cellular fusion	1990	0.985862	4	16	0	-0.0466036	0.0334473	4		-0.000223844	0.0383242	4		-0.00969958	0.0398748	4		-0.00042983	0.0227191	4		0.461824
YMR303C	30891	ADH2	fermentation*	1991	0.985876	4	16	0	-0.0345098	0.0504464	4		-0.00984125	0.0191645	4		-0.0146685	0.0479616	4		0.00212241	0.0269803	4		0.462056
YHL019C	30944	APM2	vesicle-mediated transport	1992	0.985887	4	12	0	-0.0340988	0.0610431	3		-0.0178032	0.0106761	3		0.00840317	0.0487542	3		-0.0133561	0.0264046	3		0.462288
YLR118C	32729		biological_process unknown	1993	0.985917	4	12	0	-0.0339318	0.053107	3		-0.00279724	0.0235037	3		0.00908992	0.0231921	3		-0.0290944	0.0466914	3		0.46252
YER153C	36150	PET122	protein biosynthesis	1994	0.98594	4	14	0	0.048195	0.0128026	2		-0.0769986	0.0292666	4		-0.0323066	0.0371922	4		0.00446956	0.0499987	4		0.462752
YGR169C	34799	PUS6	tRNA modification*	1995	0.985942	4	16	0	-0.0733212	0.0723315	4		0.0174728	0.0318213	4		-0.0153665	0.0501144	4		0.0145819	0.0276636	4		0.462984
YFL010C	37276	WWM1	response to dessication	1996	0.985984	4	8	0	-0.0392923	0.0279454	2		0.00410133	0.0261926	2		-0.00691171	0.0385547	2		-0.0143589	0.00640246	2		0.463217
YHL034C	30929	SBP1	RNA metabolism	1997	0.985998	4	16	0	0.0609777	0.0140149	4		0.000592542	0.014295	4		-0.0621551	0.0541135	4		-0.0558197	0.0263637	4		0.463449
YIL099W	32258	SGA1	sporulation (sensu Saccharomyces)	1998	0.986021	4	16	0	-0.0275178	0.0287454	4		0.00292599	0.00773724	4		0.00516904	0.0355386	4		-0.0368888	0.0143618	4		0.463681
YKL107W	34957		biological_process unknown	1999	0.986022	4	16	0	-0.055971	0.0669743	4		0.00322952	0.0325228	4		-0.00518459	0.0426516	4		0.00162026	0.0318765	4		0.463913
[truncated: 2,762 more rows]
