# Supplementary material for: Integrating phenotypic and expression profiles to map arsenic-response networks
Source: Genome Biol. 2004 Nov 29;5(12):R95. doi: 10.1186/gb-2004-5-12-r95 (PMC545798; doi:10.1186/gb-2004-5-12-r95)
Supplement: Additional data file 6 — Genes two-fold or more differentially expressed after arsenite in the Yap1 deletion strain compared to the parent [file gb-2004-5-12-r95-s6.xls]

## Sheet: FOFC_parent_vs_Yap1
Parent, Yap1, Cad1, Rpn4, Arr1
Exp. ()*	Parent AsIII		Yap1 AsIII		Cad1 AsIII		RPN4 AsIII		Arr1 AsIII
Systematic	Normalized	Log	Normalized	Log	Normalized	Log	Normalized	Log	Normalized	Log	Common	Genbank			Description
YKL071W	25.2907	3.23044	0.489895	-0.713565	25.6917	3.24617	12.8733	2.55516	39.9045	3.68649	ORF:YKL071W				BioProcess=biological_process unknown|MolFunction=molecular_function unknown|CellComponent=not yet annotated
YDL243C	28.4853	3.34939	0.771272	-0.259714	30.3219	3.41187	32.8195	3.49102	31.6867	3.4559	AAD4				BioProcess=aldehyde metabolism|MolFunction=benzyl alcohol dehydrogenase|CellComponent=cellular_component unknown
YKL070W	41.0766	3.71544	1.311	0.270786	41.3051	3.72099	40.6985	3.70619	45.5493	3.81879	ORF:YKL070W				BioProcess=biological_process unknown|MolFunction=molecular_function unknown|CellComponent=not yet annotated
YPL172C	31.0376	3.4352	1.40334	0.338852	37.5029	3.62442	9.09757	2.20801	4.95301	1.6	COX10				BioProcess=heme a biosynthesis|MolFunction=protoheme IX farnesyltransferase|CellComponent=mitochondrial inner membrane
YBR244W	14.6969	2.68763	0.795453	-0.228843	16.4619	2.80105	5.06454	1.62226	9.90964	2.29351	GPX2				BioProcess=not yet annotated|MolFunction=glutathione peroxidase|CellComponent=not yet annotated
YPL171C	97.0495	4.57522	5.33642	1.67455	111.218	4.71149	114.746	4.74272	80.5301	4.38863	OYE3				BioProcess=not yet annotated|MolFunction=NADPH dehydrogenase|CellComponent=not yet annotated
YFL057C	8.24904	2.1101	0.466933	-0.761569	6.41204	1.85818	12.8379	2.5524	9.97174	2.29976	ORF:YFL057C				BioProcess=aldehyde metabolism|MolFunction=benzyl alcohol dehydrogenase|CellComponent=cellular_component unknown
YDR453C	2.20387	0.790215	0.154139	-1.8699	2.4037	0.877008	1.1352	0.126808	10.269	2.32913	TSA2				BioProcess=regulation of redox homeostasis|MolFunction=thioredoxin peroxidase|CellComponent=nucleus
YBR008C	8.5578	2.14684	0.670284	-0.400054	10.3061	2.33274	6.64426	1.89375	9.66237	2.26824	FLR1				BioProcess=not yet annotated|MolFunction=transporter|CellComponent=not yet annotated
YIL167W	8.95294	2.19198	0.717887	-0.331443	11.2597	2.42123	6.12456	1.81231	7.26616	1.98323	ORF:YIL167W				BioProcess=gluconeogenesis|MolFunction=not yet annotated|CellComponent=not yet annotated
YLR460C	12.1829	2.50003	0.988109	-0.0119622	10.2863	2.33081	3.25796	1.1811	6.29901	1.84039	ORF:YLR460C				BioProcess=biological_process unknown|MolFunction=molecular_function unknown|CellComponent=not yet annotated
YFL056C	10.1378	2.31627	0.833515	-0.182104	10.2428	2.32657	12.7226	2.54338	11.6421	2.45462	AAD6				BioProcess=aldehyde metabolism|MolFunction=benzyl alcohol dehydrogenase|CellComponent=cellular_component unknown
YLR077W	10.4171	2.34345	0.897064	-0.108628	10.696	2.36987	4.45666	1.4944	2.48371	0.909753	ORF:YLR077W				BioProcess=biological_process unknown|MolFunction=molecular_function unknown|CellComponent=not yet annotated
YML027W	29.1012	3.37078	2.6625	0.979264	48.0378	3.87199	14.4393	2.66995	3.05234	1.11591	YOX1				BioProcess=biological_process unknown|MolFunction=not yet annotated|CellComponent=not yet annotated
YKR076W	1.57195	0.452316	0.143933	-1.9384	1.34152	0.293805	1.48637	0.396338	6.90267	1.93191	ECM4				BioProcess=not yet annotated|MolFunction=molecular_function unknown|CellComponent=not yet annotated
YOL157C	9.0931	2.20752	0.88944	-0.117163	9.05497	2.20331	4.99724	1.60889	3.09156	1.12868	ORF:YOL157C				BioProcess=biological_process unknown|MolFunction=not yet annotated|CellComponent=not yet annotated
YIL168W	10.0515	2.30772	1.05349	0.0521061	13.2644	2.58508	6.86039	1.92576	9.04586	2.20231	SDL1				BioProcess=not yet annotated|MolFunction=L-serine ammonia-lyase|CellComponent=not yet annotated
YOL149W	26.0086	3.25843	2.74975	1.01151	28.9878	3.36688	15.589	2.74656	5.07095	1.62353	DCP1				BioProcess=mRNA catabolism|MolFunction=not yet annotated|CellComponent=not yet annotated
YDL242W	7.33951	1.99327	0.791731	-0.233534	5.82198	1.76164	2.12146	0.752105	1.63137	0.489419	ORF:YDL242W				BioProcess=biological_process unknown|MolFunction=molecular_function unknown|CellComponent=not yet annotated
YIL172C	8.135	2.09618	0.892133	-0.114141	7.34864	1.99451	4.31556	1.46223	2.29626	0.831282	ORF:YIL172C				BioProcess=not yet annotated|MolFunction=alpha-glucosidase|CellComponent=not yet annotated
YKR077W	8.76103	2.17031	0.97274	-0.0276381	7.51361	2.01672	4.76237	1.56075	4.61223	1.52871	ORF:YKR077W				BioProcess=biological_process unknown|MolFunction=molecular_function unknown|CellComponent=not yet annotated
YJL221C	8.17967	2.10165	0.909342	-0.0950336	7.26647	1.98327	3.93176	1.36909	2.70675	0.995749	FSP2				BioProcess=not yet annotated|MolFunction=alpha-glucosidase|CellComponent=not yet annotated
YLR297W	2.94135	1.07887	0.341076	-1.07565	2.88918	1.06097	3.98562	1.38269	2.80801	1.03248	ORF:YLR297W				BioProcess=biological_process unknown|MolFunction=molecular_function unknown|CellComponent=not yet annotated
YDL218W	3.56151	1.27019	0.450211	-0.798038	4.27186	1.45205	7.99521	2.07884	30.1822	3.40725	ORF:YDL218W				BioProcess=biological_process unknown|MolFunction=molecular_function unknown|CellComponent=cytoplasm
YML131W	10.7294	2.37298	1.38025	0.322267	7.42157	2.00439	13.1852	2.5791	6.64101	1.89326	ORF:YML131W				BioProcess=biological_process unknown|MolFunction=molecular_function unknown|CellComponent=not yet annotated
YJR156C	7.27374	1.98427	0.954418	-0.0466533	5.60096	1.72294	2.74978	1.01152	1.41903	0.349973	THI11				BioProcess=thiamin biosynthesis|MolFunction=molecular_function unknown|CellComponent=cellular_component unknown
YKL086W	18.2312	2.90313	2.46815	0.90347	22.0872	3.095	14.1592	2.65036	23.2376	3.14577	ORF:YKL086W				BioProcess=biological_process unknown|MolFunction=molecular_function unknown|CellComponent=not yet annotated
YKR065C	11.9587	2.48146	1.62397	0.484871	10.5821	2.35916	5.39669	1.68579	2.49277	0.913395	ORF:YKR065C				BioProcess=biological_process unknown|MolFunction=molecular_function unknown|CellComponent=not yet annotated
YOR224C	9.85814	2.2883	1.34118	0.293547	11.3579	2.42991	6.68666	1.90012	2.1818	0.780152	RPB8				BioProcess=transcription from Pol II promoter*|MolFunction=DNA-directed RNA polymerase III*|CellComponent=DNA-directed RNA polymerase III complex*
YMR090W	2.06384	0.724569	0.282551	-1.2639	1.82249	0.600202	2.94304	1.07944	3.82393	1.34128	ORF:YMR090W				BioProcess=biological_process unknown|MolFunction=molecular_function unknown|CellComponent=not yet annotated
YPR200C	5.96063	1.78518	0.834413	-0.181027	5.08912	1.6271	12.2731	2.50741	2.89871	1.06426	ARR2				BioProcess=not yet annotated|MolFunction=molecular_function unknown|CellComponent=not yet annotated
YDR353W	6.841	1.92293	1.03513	0.034523	7.84729	2.06017	3.28293	1.18874	5.18297	1.64538	TRR1				BioProcess=regulation of redox homeostasis|MolFunction=thioredoxin reductase (NADPH)|CellComponent=not yet annotated
YDR132C	4.87972	1.58509	0.749727	-0.288046	7.29663	1.98741	4.24288	1.44524	4.54222	1.51341	ORF:YDR132C				BioProcess=biological_process unknown|MolFunction=molecular_function unknown|CellComponent=not yet annotated
YKL084W	39.0598	3.66509	6.0404	1.79847	43.5936	3.77491	24.5093	3.19905	14.2124	2.65412	ORF:YKL084W				BioProcess=biological_process unknown|MolFunction=molecular_function unknown|CellComponent=not yet annotated
YML091C	4.59262	1.52445	0.731921	-0.312083	4.05408	1.39972	2.40212	0.876351	3.36921	1.21468	RPM2				BioProcess=protein biosynthesis*|MolFunction=ribonuclease P|CellComponent=mitochondrion
YOL151W	11.4941	2.44184	1.86313	0.622256	10.6338	2.36403	9.9074	2.29328	8.03086	2.08329	GRE2				BioProcess=biological_process unknown|MolFunction=molecular_function unknown|CellComponent=not yet annotated
YMR177W	13.1724	2.57812	2.1704	0.774914	18.1442	2.89835	5.28595	1.66505	2.64714	0.973478	MMT1				BioProcess=iron homeostasis|MolFunction=molecular_function unknown|CellComponent=mitochondrion*
YDR354W	3.78743	1.33169	0.660411	-0.414893	5.04946	1.61928	2.55856	0.939445	1.95796	0.671902	TRP4				BioProcess=tryptophan biosynthesis|MolFunction=anthranilate phosphoribosyltransferase|CellComponent=not yet annotated
YDR355C	5.68125	1.73717	1.03224	0.0317302	7.24228	1.97994	2.06173	0.723546	1.40443	0.339633	ORF:YDR355C				BioProcess=biological_process unknown|MolFunction=molecular_function unknown|CellComponent=not yet annotated
YOR226C	7.33216	1.99227	1.38387	0.324882	11.3763	2.43153	6.21997	1.82776	4.53134	1.51102	ISU2				BioProcess=iron homeostasis|MolFunction=molecular_function unknown|CellComponent=mitochondrial matrix
YPL173W	3.52779	1.26067	0.674194	-0.394237	2.60646	0.957992	0.961617	-0.0391386	1.32645	0.282506	MRPL40				BioProcess=protein biosynthesis|MolFunction=structural constituent of ribosome|CellComponent=mitochondrial large ribosomal subunit
YGR209C	6.13583	1.81415	1.19469	0.17789	3.37759	1.21716	4.79246	1.56704	7.93377	2.07113	TRX2				BioProcess=response to oxidative stress*|MolFunction=thiol-disulfide exchange intermediate|CellComponent=cytosol*
YDR356W	12.9214	2.55888	2.57891	0.947367	18.4301	2.91398	4.55098	1.51534	4.43189	1.48883	SPC110				BioProcess=microtubule nucleation|MolFunction=structural constituent of cytoskeleton|CellComponent=inner plaque of spindle pole body*
YKR067W	2.68278	0.986855	0.535905	-0.623798	2.12258	0.752631	1.90052	0.642126	1.71246	0.537929	GPT2				BioProcess=biological_process unknown|MolFunction=molecular_function unknown|CellComponent=cytoplasm*
YNL328C	0.248357	-1.39289	0.0499297	-2.99714	0.053014	-2.9372	0.343191	-1.06947	0.38261	-0.960739	MDJ2				BioProcess=protein folding|MolFunction=molecular_function unknown|CellComponent=mitochondrial inner membrane
YMR266W	2.77789	1.02169	0.558577	-0.582364	2.71878	1.00018	1.83618	0.607689	1.88743	0.635217	RSN1				BioProcess=biological_process unknown|MolFunction=molecular_function unknown|CellComponent=not yet annotated
YCL027C-A	24.0976	3.18211	4.90183	1.58961	34.6103	3.54415	22.1321	3.09703	34.3406	3.53633	ORF:YCL027C-A				BioProcess=biological_process unknown|MolFunction=molecular_function unknown|CellComponent=cellular_component unknown
YHR008C	1.14827	0.138253	0.240048	-1.42692	1.15389	0.143142	1.36476	0.310978	2.15073	0.765805	SOD2				BioProcess=not yet annotated|MolFunction=superoxide dismutase|CellComponent=mitochondrion
YNL176C	8.06289	2.08727	1.68732	0.523142	7.34686	1.99427	6.71331	1.90409	3.9636	1.37715	ORF:YNL176C				BioProcess=biological_process unknown|MolFunction=molecular_function unknown|CellComponent=not yet annotated
YDL244W	7.22476	1.97751	1.5214	0.419628	5.30945	1.66949	2.35289	0.855644	1.67771	0.517432	THI13				BioProcess=thiamin biosynthesis|MolFunction=molecular_function unknown|CellComponent=cellular_component unknown
YOL150C	8.67409	2.16034	1.83365	0.606308	7.87226	2.06334	2.12207	0.75239	1.65237	0.50221	ORF:YOL150C				BioProcess=biological_process unknown|MolFunction=molecular_function unknown|CellComponent=not yet annotated
YNL332W	5.34999	1.67709	1.14906	0.138946	3.83547	1.34429	1.95503	0.670405	1.43106	0.358416	THI12				BioProcess=thiamin biosynthesis|MolFunction=molecular_function unknown|CellComponent=cellular_component unknown
YJL220W	3.95449	1.37485	0.850313	-0.162151	3.59926	1.28073	1.27738	0.244808	1.4734	0.387574	ORF:YJL220W				BioProcess=biological_process unknown|MolFunction=molecular_function unknown|CellComponent=not yet annotated
YML007W	4.73605	1.5552	1.02687	0.0265115	5.18467	1.64571	2.67953	0.985643	3.09205	1.12883	YAP1				BioProcess=response to oxidative stress*|MolFunction=not yet annotated|CellComponent=cytoplasm*
YOL156W	3.9363	1.37024	0.855401	-0.156185	4.76024	1.5603	2.69255	0.990489	2.89515	1.06304	HXT11				BioProcess=hexose transport|MolFunction=glucose transporter*|CellComponent=not yet annotated
YLR108C	4.05125	1.39903	0.88095	-0.126755	3.80158	1.33542	2.75489	1.01338	3.56556	1.27132	ORF:YLR108C				BioProcess=biological_process unknown|MolFunction=molecular_function unknown|CellComponent=not yet annotated
YML028W	3.61277	1.28447	0.832508	-0.183312	2.29853	0.832269	2.46457	0.902018	3.98104	1.38154	TSA1				BioProcess=response to oxidative stress*|MolFunction=thioredoxin peroxidase|CellComponent=cytoplasm
YOR058C	3.04648	1.11399	0.711692	-0.34011	3.21493	1.1678	2.57111	0.944336	5.82738	1.76257	ASE1				BioProcess=mitotic anaphase B*|MolFunction=microtubule binding|CellComponent=spindle microtubule*
YFL058W	5.13115	1.63533	1.21511	0.194833	4.12513	1.4171	2.35182	0.855189	1.45736	0.376624	THI5				BioProcess=thiamin biosynthesis|MolFunction=molecular_function unknown|CellComponent=cellular_component unknown
YKR052C	1.50804	0.410811	0.364001	-1.0106	1.40329	0.338816	0.836581	-0.178431	3.33145	1.20341	MRS4				BioProcess=transport*|MolFunction=carrier|CellComponent=mitochondrion
YKL085W	3.35664	1.21094	0.824253	-0.193278	3.52446	1.25973	3.8361	1.34446	3.51799	1.25789	MDH1				BioProcess=tricarboxylic acid cycle*|MolFunction=malic enzyme|CellComponent=mitochondrial matrix
YNR074C	3.73448	1.31761	0.921791	-0.0814369	6.09447	1.80738	2.25126	0.811489	2.26062	0.815641	ORF:YNR074C				BioProcess=response to singlet oxygen|MolFunction=not yet annotated|CellComponent=plasma membrane
YHR179W	8.46647	2.13611	2.17537	0.777196	9.07296	2.2053	9.06786	2.20474	3.8979	1.36044	OYE2				BioProcess=not yet annotated|MolFunction=NADPH dehydrogenase|CellComponent=not yet annotated
YPL061W	0.599947	-0.510913	0.15436	-1.86847	0.274141	-1.29411	0.385005	-0.954498	1.73399	0.550426	ALD6				BioProcess=carbohydrate metabolism*|MolFunction=aldehyde dehydrogenase|CellComponent=cytoplasm
YKL043W	3.64965	1.29463	0.940803	-0.0610216	2.66317	0.979516	2.26307	0.816721	1.47927	0.39155	PHD1				BioProcess=pseudohyphal growth|MolFunction=specific RNA polymerase II transcription factor|CellComponent=nucleus
YEL053C	7.18952	1.97262	1.86969	0.625773	7.40402	2.00202	3.02163	1.1058	2.17474	0.776911	MAK10				BioProcess=N-terminal protein amino acid acetylation*|MolFunction=amino acid N-acetyltransferase|CellComponent=cellular_component unknown
YJL219W	5.45859	1.69719	1.42119	0.351498	4.30889	1.46068	2.14613	0.763668	2.40876	0.879114	HXT9				BioProcess=hexose transport|MolFunction=glucose transporter*|CellComponent=not yet annotated
YHR180W	6.13681	1.81431	1.61132	0.477051	5.93696	1.7812	4.2128	1.43813	1.73321	0.549975	ORF:YHR180W				BioProcess=biological_process unknown|MolFunction=molecular_function unknown|CellComponent=not yet annotated
YLL056C	4.95263	1.59992	1.31796	0.276086	5.70557	1.74144	11.2274	2.41836	10.2568	2.32794	ORF:YLL056C				BioProcess=biological_process unknown|MolFunction=molecular_function unknown|CellComponent=not yet annotated
YCR105W	3.67772	1.30229	0.979864	-0.0203415	3.43188	1.23311	2.50942	0.920053	1.82227	0.600082	ORF:YCR105W				BioProcess=biological_process unknown|MolFunction=molecular_function unknown|CellComponent=not yet annotated
YLL060C	4.67265	1.54173	1.24501	0.219147	7.72797	2.04485	7.6362	2.0329	13.9911	2.63842	GTT2				BioProcess=glutathione metabolism|MolFunction=glutathione transferase|CellComponent=not yet annotated
YNL134C	0.935382	-0.0668008	0.250017	-1.38623	1.32768	0.283436	1.29811	0.260911	2.43963	0.891845	ORF:YNL134C				BioProcess=biological_process unknown|MolFunction=molecular_function unknown|CellComponent=not yet annotated
YKL107W	2.81201	1.0339	0.763042	-0.270442	3.50558	1.25436	3.06018	1.11848	5.14889	1.63878	ORF:YKL107W				BioProcess=biological_process unknown|MolFunction=molecular_function unknown|CellComponent=not yet annotated
YKR066C	2.2749	0.821935	0.618323	-0.480745	2.46418	0.90186	1.8352	0.607151	2.93882	1.07801	CCP1				BioProcess=not yet annotated|MolFunction=cytochrome c peroxidase|CellComponent=mitochondrion
YKL069W	2.63027	0.967088	0.721401	-0.32656	2.94328	1.07953	1.71905	0.541771	1.30296	0.264639	ORF:YKL069W				BioProcess=biological_process unknown|MolFunction=molecular_function unknown|CellComponent=not yet annotated
YLR076C	4.2035	1.43592	1.16277	0.150808	3.25759	1.18099	1.05994	0.058211	1.49588	0.402712	ORF:YLR076C				BioProcess=biological_process unknown|MolFunction=molecular_function unknown|CellComponent=not yet annotated
YCR102C	4.1284	1.41789	1.14773	0.137783	5.40211	1.68679	3.26364	1.18284	4.5503	1.51519	ORF:YCR102C				BioProcess=biological_process unknown|MolFunction=molecular_function unknown|CellComponent=not yet annotated
YEL052W	2.29058	0.828804	0.650811	-0.429536	2.32337	0.843019	1.10841	0.102928	1.58442	0.460219	AFG1				BioProcess=biological_process unknown|MolFunction=adenosinetriphosphatase|CellComponent=cellular_component unknown
YCL026C-A	4.804	1.56945	1.38454	0.325364	12.9228	2.55899	3.42253	1.23038	5.46197	1.69781	FRM2				BioProcess=not yet annotated|MolFunction=molecular_function unknown|CellComponent=not yet annotated
YDR135C	1.01089	0.0108308	0.2935	-1.22588	1.64126	0.495465	1.80507	0.590602	2.73573	1.0064	YCF1				BioProcess=bilirubin transport*|MolFunction=bilirubin transporter*|CellComponent=vacuolar membrane
YDR513W	1.39441	0.332469	0.409779	-0.892137	1.15024	0.139973	1.39994	0.336428	2.17969	0.779185	TTR1				BioProcess=response to oxidative stress*|MolFunction=thiol-disulfide exchange intermediate|CellComponent=cellular_component unknown
YBR243C	2.49561	0.914535	0.739026	-0.302422	2.59902	0.955133	1.23255	0.209083	1.48384	0.394633	ALG7				BioProcess=N-linked glycosylation|MolFunction=UDP-N-acetylglucosamine-dolichyl-phosphate N-acetylglucosamine-1-phosphate transferase|CellComponent=not yet annotated
YPL091W	3.51114	1.25594	1.05471	0.0532641	4.2933	1.45706	3.88298	1.3566	2.64463	0.97253	GLR1				BioProcess=not yet annotated|MolFunction=glutathione reductase (NADPH)|CellComponent=not yet annotated
YKR078W	1.32523	0.28159	0.401662	-0.912144	1.2877	0.252854	2.00163	0.693964	0.811285	-0.209136	ORF:YKR078W				BioProcess=biological_process unknown|MolFunction=molecular_function unknown|CellComponent=not yet annotated
YDR368W	3.36512	1.21346	1.0232	0.0229327	3.23157	1.17297	2.78382	1.02382	1.87102	0.626484	YPR1				BioProcess=biological_process unknown|MolFunction=molecular_function unknown|CellComponent=not yet annotated
YMR011W	0.165705	-1.79755	0.0515625	-2.96496	0.0633524	-2.75904	0.13378	-2.01156	1.75743	0.56385	HXT2				BioProcess=hexose transport|MolFunction=glucose transporter*|CellComponent=not yet annotated
YGL158W	0.159658	-1.83472	0.0505675	-2.98445	0.0637287	-2.75312	0.160521	-1.82933	0.70963	-0.343011	RCK1				BioProcess=biological_process unknown|MolFunction=protein kinase|CellComponent=not yet annotated
YGR223C	3.60385	1.282	1.14218	0.13294	3.63088	1.28948	2.84954	1.04716	3.13933	1.14401	ORF:YGR223C				BioProcess=biological_process unknown|MolFunction=molecular_function unknown|CellComponent=not yet annotated
YPR065W	2.27175	0.820549	0.727064	-0.31874	2.27889	0.823687	2.92705	1.07399	2.15094	0.765907	ROX1				BioProcess=negative regulation of transcription from Pol II promoter|MolFunction=DNA bending*|CellComponent=nuclear chromosome
YLR075W	3.26256	1.18251	1.0557	0.0542055	3.26891	1.18446	0.99423	-0.00578654	1.41423	0.346585	RPL10				BioProcess=protein biosynthesis*|MolFunction=structural constituent of ribosome|CellComponent=cytosolic large ribosomal subunit (sensu Eukarya)
YNL173C	1.24276	0.217333	0.404431	-0.905274	0.901533	-0.103659	0.700463	-0.356014	1.24214	0.216835	MDG1				BioProcess=signal transduction of mating signal (sensu Saccharomyces)|MolFunction=molecular_function unknown|CellComponent=plasma membrane
YDR131C	2.48303	0.909481	0.810424	-0.210197	2.8399	1.04377	1.45713	0.376467	1.07145	0.0690137	ORF:YDR131C				BioProcess=biological_process unknown|MolFunction=molecular_function unknown|CellComponent=not yet annotated
YDL168W	4.9653	1.60247	1.69124	0.525461	4.88058	1.58526	5.76461	1.75174	3.88209	1.35637	SFA1				BioProcess=not yet annotated|MolFunction=acylglycerone-phosphate reductase|CellComponent=not yet annotated
YGL091C	3.14411	1.14553	1.07227	0.0697824	4.39081	1.47951	1.84248	0.611112	1.99133	0.688803	NBP35				BioProcess=biological_process unknown|MolFunction=molecular_function unknown|CellComponent=not yet annotated
YMR037C	2.96022	1.08527	1.03007	0.0296265	3.89079	1.35861	2.06071	0.723049	1.69307	0.526544	MSN2				BioProcess=stress response*|MolFunction=not yet annotated|CellComponent=not yet annotated
YJR104C	1.03411	0.0335389	0.360938	-1.01905	1.14988	0.139662	1.17028	0.157244	1.89432	0.638858	SOD1				BioProcess=not yet annotated|MolFunction=superoxide dismutase|CellComponent=not yet annotated
YLL063C	6.17218	1.82005	2.15612	0.768309	8.58876	2.15045	7.19065	1.97278	3.03189	1.10919	AYT1				BioProcess=biological_process unknown|MolFunction=molecular_function unknown|CellComponent=cellular_component unknown
YCR099C	1.07324	0.0706789	0.381679	-0.963175	0.953783	-0.0473196	1.16315	0.151134	1.09226	0.0882505	ORF:YCR099C				BioProcess=biological_process unknown|MolFunction=molecular_function unknown|CellComponent=not yet annotated
YCR100C	1.16959	0.156656	0.420933	-0.865282	1.16028	0.148661	1.13236	0.124308	1.10244	0.0975256	ORF:YCR100C				BioProcess=biological_process unknown|MolFunction=molecular_function unknown|CellComponent=not yet annotated
YGR208W	4.72692	1.55327	1.70296	0.532365	3.58651	1.27718	1.71526	0.539565	1.22142	0.200011	SER2				BioProcess=not yet annotated|MolFunction=phosphoserine phosphatase|CellComponent=not yet annotated
YER053C-A	1.14306	0.133712	0.412013	-0.886701	0.711213	-0.340783	1.11028	0.10461	1.04717	0.0460904	ORF:YER053C-A				BioProcess=biological_process unknown|MolFunction=molecular_function unknown|CellComponent=not yet annotated
YGR234W	2.87324	1.05544	1.03739	0.0367098	3.55168	1.26742	1.13514	0.126758	1.39125	0.330203	YHB1				BioProcess=stress response|MolFunction=molecular_function unknown|CellComponent=cellular_component unknown
YPR048W	3.35957	1.21181	1.23283	0.20931	4.24974	1.44686	1.56206	0.446007	1.57787	0.456076	TAH18				BioProcess=biological_process unknown|MolFunction=molecular_function unknown|CellComponent=not yet annotated
YJR103W	1.31026	0.270225	0.487277	-0.718923	1.10405	0.0989863	1.02075	0.0205412	1.27554	0.243372	URA8				BioProcess=not yet annotated|MolFunction=CTP synthase|CellComponent=not yet annotated
YDR532C	6.06574	1.80266	2.26122	0.815903	7.93687	2.07152	6.94096	1.93744	2.15356	0.767123	KRE28				BioProcess=biological_process unknown|MolFunction=molecular_function unknown|CellComponent=not yet annotated
YML116W	2.72465	1.00234	1.01699	0.0168513	3.76376	1.32542	2.52157	0.924881	2.49568	0.914563	ATR1				BioProcess=multidrug transport|MolFunction=multidrug efflux pump|CellComponent=plasma membrane
YFR039C	2.93973	1.07832	1.10457	0.0994579	3.09408	1.12949	2.55601	0.938447	1.775	0.5738	ORF:YFR039C				BioProcess=biological_process unknown|MolFunction=molecular_function unknown|CellComponent=not yet annotated
YPR094W	2.91703	1.07057	1.09785	0.0933561	2.6454	0.972822	2.44489	0.894001	2.09962	0.741756	RDS3				BioProcess=response to xenobiotic|MolFunction=transcription factor|CellComponent=cellular_component unknown
YNL212W	4.56082	1.5175	1.71745	0.540838	5.06997	1.62333	4.19312	1.43344	2.0427	0.714274	VID27				BioProcess=not yet annotated|MolFunction=molecular_function unknown|CellComponent=not yet annotated
YBL067C	4.91963	1.59323	1.85697	0.618945	5.88122	1.77176	2.71857	1.0001	2.2463	0.809285	UBP13				BioProcess=deubiquitination|MolFunction=ubiquitin-specific protease|CellComponent=cellular_component unknown
YHR198C	2.66747	0.981131	1.01873	0.0185535	2.38677	0.869939	1.82283	0.600392	1.50488	0.408714	ORF:YHR198C				BioProcess=biological_process unknown|MolFunction=molecular_function unknown|CellComponent=not yet annotated
YLR164W	0.592542	-0.523333	0.228596	-1.4758	0.347983	-1.0556	0.50481	-0.683574	0.937832	-0.0641842	ORF:YLR164W				BioProcess=biological_process unknown|MolFunction=molecular_function unknown|CellComponent=not yet annotated
YKR063C	0.936942	-0.0651343	0.362997	-1.01336	1.08266	0.0794207	0.616639	-0.483471	1.48171	0.3932	LAS1				BioProcess=establishment of cell polarity (sensu Saccharomyces)*|MolFunction=molecular_function unknown|CellComponent=nucleus
YNL174W	2.04145	0.71366	0.801096	-0.221774	1.45726	0.376556	1.04155	0.0407055	0.933171	-0.0691665	ORF:YNL174W				BioProcess=biological_process unknown|MolFunction=molecular_function unknown|CellComponent=not yet annotated
YIL171W	3.23084	1.17274	1.27531	0.243188	4.26103	1.44951	1.88063	0.631608	1.59339	0.465863	HXT12				BioProcess=biological_process unknown|MolFunction=molecular_function unknown|CellComponent=cellular_component unknown
YIR030C	3.27994	1.18783	1.29812	0.260917	2.78478	1.02417	2.56877	0.943428	2.07237	0.728692	DCG1				BioProcess=biological_process unknown|MolFunction=not yet annotated|CellComponent=not yet annotated
YKL087C	2.65973	0.978226	1.05897	0.0572994	2.36725	0.861727	2.50711	0.919129	2.15405	0.76735	CYT2				BioProcess=cytochrome c-heme linkage|MolFunction=holocytochrome c synthase|CellComponent=mitochondrion
YJR048W	3.50869	1.25524	1.39727	0.334522	4.29267	1.45691	2.48967	0.912149	2.00486	0.695574	CYC1				BioProcess=oxidative phosphorylation|MolFunction=not yet annotated|CellComponent=not yet annotated
YER148W	3.6907	1.30582	1.47356	0.387679	3.68185	1.30342	3.30476	1.19536	2.86236	1.05165	SPT15				BioProcess=transcription initiation from Pol II promoter*|MolFunction=DNA binding*|CellComponent=nucleus*
YAL010C	3.79233	1.33298	1.51986	0.41862	2.73514	1.00618	0.71631	-0.333642	0.646288	-0.436511	MDM10				BioProcess=mitochondrion organization and biogenesis*|MolFunction=molecular_function unknown|CellComponent=mitochondrial outer membrane
YCL027W	2.2713	0.820353	0.914848	-0.0889977	2.92115	1.07198	0.793641	-0.231124	0.468951	-0.757258	FUS1				BioProcess=mating (sensu Saccharomyces)|MolFunction=molecular_function unknown|CellComponent=plasma membrane
YCR098C	5.0052	1.61048	2.03576	0.710869	6.53264	1.87681	3.30456	1.1953	3.27694	1.18691	GIT1				BioProcess=biological_process unknown|MolFunction=molecular_function unknown|CellComponent=not yet annotated
YJL218W	2.54255	0.933166	1.04289	0.0419959	3.30083	1.19417	1.67261	0.514386	0.675688	-0.392024	ORF:YJL218W				BioProcess=biological_process unknown|MolFunction=molecular_function unknown|CellComponent=not yet annotated
YLR312W-A	2.35863	0.858082	0.969087	-0.0314009	2.16697	0.773332	2.40201	0.876308	2.07445	0.729698	MRPL15				BioProcess=protein biosynthesis|MolFunction=structural constituent of ribosome|CellComponent=mitochondrial large ribosomal subunit
YLL054C	3.02985	1.10851	1.24528	0.219362	2.65967	0.978201	1.57453	0.453958	1.36175	0.308771	ORF:YLL054C				BioProcess=biological_process unknown|MolFunction=molecular_function unknown|CellComponent=not yet annotated
YMR175W	2.87111	1.0547	1.19221	0.175809	2.3632	0.860017	2.2535	0.812486	1.9078	0.645952	SIP18				BioProcess=biological_process unknown|MolFunction=not yet annotated|CellComponent=not yet annotated
YJR122W	3.80219	1.33558	1.58498	0.460569	3.91882	1.36579	3.52314	1.25935	3.51717	1.25766	CAF17				BioProcess=biological_process unknown|MolFunction=molecular_function unknown|CellComponent=cellular_component unknown
YBR007C	6.07852	1.80476	2.54452	0.933943	6.54756	1.87909	3.65053	1.29487	4.02061	1.39143	ORF:YBR007C				BioProcess=biological_process unknown|MolFunction=molecular_function unknown|CellComponent=not yet annotated
YMR172C-A	2.57093	0.944268	1.0796	0.0765921	2.39029	0.871416	1.13566	0.127214	1.2482	0.221702	ORF:YMR172C-A				BioProcess=biological_process unknown|MolFunction=molecular_function unknown|CellComponent=not yet annotated
YJR155W	0.409411	-0.893035	0.175443	-1.74044	0.617784	-0.481616	1.5673	0.449352	0.681851	-0.382944	AAD10				BioProcess=aldehyde metabolism|MolFunction=benzyl alcohol dehydrogenase|CellComponent=cellular_component unknown
YNL234W	0.70252	-0.353082	0.305062	-1.18724	0.540316	-0.615601	0.419912	-0.86771	0.922247	-0.0809421	ORF:YNL234W				BioProcess=biological_process unknown|MolFunction=molecular_function unknown|CellComponent=not yet annotated
YKL044W	2.08133	0.733008	0.904907	-0.0999229	2.61717	0.962093	1.68085	0.519298	1.29082	0.25528	ORF:YKL044W				BioProcess=biological_process unknown|MolFunction=molecular_function unknown|CellComponent=not yet annotated
YDL182W	0.727889	-0.317607	0.320242	-1.13868	0.725691	-0.320632	0.425702	-0.854016	1.2155	0.195159	LYS20				BioProcess=not yet annotated|MolFunction=homocitrate synthase|CellComponent=nucleus
YKR071C	8.7243	2.16611	3.85881	1.35036	13.0293	2.5672	5.35058	1.67721	4.65883	1.53876	DRE2				BioProcess=biological_process unknown|MolFunction=molecular_function unknown|CellComponent=not yet annotated
YBR004C	1.99175	0.689012	0.888486	-0.118237	1.93901	0.662176	1.16434	0.152153	2.12358	0.753105	ORF:YBR004C				BioProcess=biological_process unknown|MolFunction=not yet annotated|CellComponent=not yet annotated
YDL241W	3.54479	1.26548	1.59497	0.466857	3.39425	1.22208	2.40944	0.879396	1.62431	0.485084	ORF:YDL241W				BioProcess=biological_process unknown|MolFunction=molecular_function unknown|CellComponent=not yet annotated
YFL055W	2.35078	0.854748	1.08498	0.0815628	2.26553	0.817809	3.83452	1.34404	11.0565	2.40302	AGP3				BioProcess=transport|MolFunction=general amino acid permease|CellComponent=not yet annotated
YNL207W	2.37403	0.864589	1.09597	0.0916383	3.02961	1.10843	2.82616	1.03892	1.78418	0.578959	RIO2				BioProcess=biological_process unknown|MolFunction=molecular_function unknown|CellComponent=not yet annotated
YNL179C	0.990442	-0.00960392	0.457403	-0.782191	0.798148	-0.225461	0.671779	-0.397825	0.742721	-0.297435	ORF:YNL179C				BioProcess=biological_process unknown|MolFunction=molecular_function unknown|CellComponent=not yet annotated
YLR163C	2.71508	0.99882	1.25454	0.226769	2.88643	1.06002	1.87075	0.626342	1.70165	0.531599	MAS1				BioProcess=mitochondrial processing|MolFunction=beta-mitochondrial processing peptidase|CellComponent=mitochondrial matrix
YDL167C	2.55954	0.939826	1.18562	0.170266	2.59153	0.952247	1.04588	0.044856	0.773223	-0.257188	NRP1				BioProcess=biological_process unknown|MolFunction=molecular_function unknown|CellComponent=cellular_component unknown
YMR318C	3.52175	1.25896	1.63246	0.490087	4.59865	1.52576	2.01246	0.699359	2.75863	1.01473	ADH6				BioProcess=aldehyde metabolism*|MolFunction=alcohol dehydrogenase (NADP+)|CellComponent=soluble fraction
YGR236C	0.333018	-1.09956	0.156004	-1.85787	0.130356	-2.03748	0.5117	-0.670016	1.20316	0.184953	SPG1				BioProcess=not yet annotated|MolFunction=molecular_function unknown|CellComponent=not yet annotated
YCL029C	2.21041	0.793176	1.03928	0.0385261	3.94219	1.37174	2.79982	1.02955	1.83521	0.607161	BIK1				BioProcess=mitotic anaphase B*|MolFunction=microtubule binding|CellComponent=spindle pole body*
YLR113W	2.968	1.08789	1.40293	0.338561	3.9511	1.37399	3.59786	1.28034	1.47294	0.387258	HOG1				BioProcess=not yet annotated|MolFunction=not yet annotated|CellComponent=cytoplasm
YBR285W	0.971545	-0.0288675	0.461158	-0.774014	0.338845	-1.08221	0.345494	-1.06278	0.805165	-0.216708	ORF:YBR285W				BioProcess=biological_process unknown|MolFunction=molecular_function unknown|CellComponent=not yet annotated
YJL057C	4.4821	1.50009	2.14523	0.763246	4.20071	1.43525	2.95621	1.08391	3.12034	1.13794	IKS1				BioProcess=not yet annotated|MolFunction=protein kinase|CellComponent=not yet annotated
YLR053C	0.843449	-0.170256	0.404675	-0.90467	0.353697	-1.03931	0.711854	-0.339882	0.710208	-0.342198	ORF:YLR053C				BioProcess=biological_process unknown|MolFunction=molecular_function unknown|CellComponent=not yet annotated
YOL116W	2.29169	0.829291	1.10169	0.0968493	2.48337	0.909616	1.84252	0.611133	1.80354	0.589752	MSN1				BioProcess=hyperosmotic response|MolFunction=molecular_function unknown|CellComponent=nucleus
YGL162W	0.342355	-1.07191	0.164648	-1.80395	0.177464	-1.72899	0.214609	-1.53894	0.816506	-0.202721	SUT1				BioProcess=transport|MolFunction=not yet annotated|CellComponent=not yet annotated
YDL085W	0.366092	-1.00487	0.176217	-1.73604	0.168401	-1.78141	0.413145	-0.883956	1.28319	0.249348	NDE2				BioProcess=biological_process unknown|MolFunction=NADH dehydrogenase|CellComponent=not yet annotated
YFL052W	0.509243	-0.674829	0.246031	-1.4023	0.139082	-1.97269	0.416536	-0.875781	1.50814	0.41088	ORF:YFL052W				BioProcess=biological_process unknown|MolFunction=molecular_function unknown|CellComponent=not yet annotated
YNL180C	0.661078	-0.413884	0.319512	-1.14096	0.446318	-0.806723	0.57772	-0.548666	0.747042	-0.291634	RHO5				BioProcess=Rho protein signal transduction|MolFunction=Rho small monomeric GTPase|CellComponent=cellular_component unknown
YNL086W	0.993473	-0.00654842	0.482346	-0.729094	0.813761	-0.206089	0.586972	-0.532779	0.77795	-0.251092	ORF:YNL086W				BioProcess=biological_process unknown|MolFunction=molecular_function unknown|CellComponent=not yet annotated
YPL148C	0.668478	-0.402751	0.328796	-1.11232	0.389379	-0.943201	0.386897	-0.949596	0.477462	-0.73927	PPT2				BioProcess=lipid transport|MolFunction=not yet annotated|CellComponent=not yet annotated
YKL083W	2.60593	0.957791	1.28561	0.251237	1.64973	0.500612	1.28391	0.249914	1.48431	0.394949	ORF:YKL083W				BioProcess=biological_process unknown|MolFunction=molecular_function unknown|CellComponent=not yet annotated
YKL187C	5.762	1.75128	2.84293	1.04484	3.82682	1.34203	4.86036	1.58111	6.19621	1.82394	ORF:YKL187C				BioProcess=biological_process unknown|MolFunction=molecular_function unknown|CellComponent=not yet annotated
YBR003W	0.831135	-0.184963	0.413743	-0.882511	0.837158	-0.177743	0.763828	-0.269412	0.938624	-0.0633405	COQ1				BioProcess=ubiquinone metabolism|MolFunction=trans-hexaprenyltranstransferase|CellComponent=not yet annotated
YOR383C	0.82432	-0.193196	0.410947	-0.889292	0.603676	-0.504718	0.88712	-0.119775	3.7588	1.3241	FIT3				BioProcess=biological_process unknown|MolFunction=molecular_function unknown|CellComponent=cell wall (sensu Fungi)
YPR201W	2.28448	0.82614	1.13888	0.130045	3.06096	1.11873	5.76892	1.75249	1.80912	0.59284	ARR3				BioProcess=arsenite transport|MolFunction=arsenite transporter|CellComponent=integral plasma membrane protein
YNL135C	2.93811	1.07777	1.46639	0.382806	2.64949	0.974366	2.42195	0.884573	1.15818	0.146853	FPR1				BioProcess=biological_process unknown|MolFunction=peptidyl-prolyl cis-trans isomerase|CellComponent=cytoplasm
YBR066C	4.50613	1.50544	9.01977	2.19942	6.48894	1.8701	6.56817	1.88223	3.32451	1.20132	NRG2				BioProcess=invasive growth|MolFunction=transcriptional repressor|CellComponent=not yet annotated
YPL021W	1.84538	0.612685	3.69494	1.30696	3.36748	1.21417	1.93263	0.658881	2.37313	0.864212	ECM23				BioProcess=not yet annotated|MolFunction=molecular_function unknown|CellComponent=not yet annotated
YBR073W	10.7538	2.37526	21.7722	3.08063	13.7935	2.6242	27.523	3.31502	3.59906	1.28067	RDH54				BioProcess=meiotic recombination*|MolFunction=DNA dependent adenosinetriphosphatase*|CellComponent=not yet annotated
YOR273C	0.47147	-0.751901	0.964169	-0.0364887	0.767556	-0.264543	0.94812	-0.0532743	0.744841	-0.294585	TPO4				BioProcess=polyamine transport|MolFunction=spermine transporter|CellComponent=vacuolar membrane
YDR257C	3.35824	1.21142	6.90652	1.93247	6.0529	1.80054	2.73691	1.00683	0.883247	-0.12415	RMS1				BioProcess=transcription|MolFunction=not yet annotated|CellComponent=not yet annotated
YLR341W	1.00716	0.00713438	2.07312	0.729054	1.57847	0.456457	1.19581	0.17882	0.533591	-0.628125	SPO77				BioProcess=biological_process unknown|MolFunction=molecular_function unknown|CellComponent=not yet annotated
YCR014C	1.44135	0.365583	3.00031	1.09872	1.60476	0.472972	1.01182	0.0117545	0.755698	-0.280113	POL4				BioProcess=double-strand break repair*|MolFunction=beta DNA polymerase|CellComponent=nucleus
YDR522C	2.02634	0.706232	4.29517	1.45749	3.24574	1.17734	1.21058	0.1911	0.799623	-0.223615	SPS2				BioProcess=meiosis|MolFunction=molecular_function unknown|CellComponent=cell wall (sensu Fungi)
YDR502C	1.1445	0.134969	2.46083	0.900497	1.91485	0.649639	2.1036	0.743648	1.81028	0.59348	SAM2				BioProcess=methionine metabolism|MolFunction=methionine adenosyltransferase|CellComponent=not yet annotated
YAL037W	2.16133	0.770726	4.66871	1.54088	2.77629	1.02112	2.49294	0.913461	0.678469	-0.387917	ORF:YAL037W				BioProcess=biological_process unknown|MolFunction=molecular_function unknown|CellComponent=not yet annotated
YFR057W	12.2526	2.50573	26.5959	3.28076	14.8731	2.69955	11.5531	2.44696	0.890109	-0.116411	ORF:YFR057W				BioProcess=biological_process unknown|MolFunction=molecular_function unknown|CellComponent=not yet annotated
YER070W	1.90419	0.644059	4.18786	1.43219	3.35356	1.21002	1.27027	0.239228	0.443982	-0.811972	RNR1				BioProcess=DNA replication|MolFunction=ribonucleoside-diphosphate reductase|CellComponent=cytosol
YKL060C	0.441503	-0.81757	0.980535	-0.019657	0.655053	-0.423039	0.845089	-0.168314	0.386494	-0.95064	FBA1				BioProcess=gluconeogenesis*|MolFunction=fructose-bisphosphate aldolase|CellComponent=cytoplasm*
YGR142W	3.91193	1.36403	8.71526	2.16508	4.64969	1.5368	8.68184	2.16123	1.65504	0.503827	BTN2				BioProcess=regulation of pH|MolFunction=molecular_function unknown|CellComponent=cytosol
YKL029C	0.24962	-1.38782	0.562831	-0.574777	0.325957	-1.12099	0.541263	-0.61385	0.354718	-1.03643	MAE1				BioProcess=amino acid metabolism*|MolFunction=malate dehydrogenase (oxaloacetate decarboxylating)|CellComponent=mitochondrion
YLR151C	2.72586	1.00278	6.22672	1.82885	2.77567	1.02089	1.48906	0.398142	1.75234	0.560953	PCD1				BioProcess=biological_process unknown|MolFunction=not yet annotated|CellComponent=not yet annotated
YPR152C	2.69964	0.993117	6.27581	1.8367	4.54832	1.51476	3.75713	1.32365	2.72946	1.0041	ORF:YPR152C				BioProcess=biological_process unknown|MolFunction=molecular_function unknown|CellComponent=not yet annotated
YHR175W	2.87945	1.0576	6.7017	1.90236	3.50582	1.25443	3.25682	1.18075	1.71511	0.539478	CTR2				BioProcess=transport|MolFunction=not yet annotated|CellComponent=not yet annotated
YBR195C	1.66974	0.512665	3.9986	1.38594	2.5401	0.932203	1.80336	0.589653	1.07779	0.0749129	MSI1				BioProcess=DNA repair*|MolFunction=molecular_function unknown|CellComponent=chromatin assembly complex*
YER104W	8.04792	2.08541	19.9026	2.99085	13.3753	2.59341	13.2764	2.58599	4.18622	1.4318	RTT105				BioProcess=not yet annotated|MolFunction=molecular_function unknown|CellComponent=not yet annotated
YBR075W	2.22844	0.8013	5.58402	1.71991	4.32627	1.46471	6.31105	1.8423	0.860454	-0.150295	ORF:YBR075W				BioProcess=biological_process unknown|MolFunction=molecular_function unknown|CellComponent=not yet annotated
YBR145W	0.387202	-0.948808	0.987914	-0.0121599	0.412065	-0.886573	0.327365	-1.11668	0.380402	-0.966527	ADH5				BioProcess=not yet annotated|MolFunction=acylglycerone-phosphate reductase|CellComponent=not yet annotated
YBR074W	2.38267	0.868221	7.41306	2.00324	5.30739	1.6691	5.32744	1.67287	0.808793	-0.212212	ORF:YBR074W				BioProcess=biological_process unknown|MolFunction=molecular_function unknown|CellComponent=not yet annotated
YDR523C	2.94154	1.07893	19.9	2.99072	15.9655	2.77043	6.05567	1.80099	2.1746	0.776843	SPS1				BioProcess=protein amino acid phosphorylation*|MolFunction=protein serine/threonine kinase|CellComponent=cellular_component unknown
Additional data file 6. Genes two-fold or more differentially expressed after arsenite in the Yap1 deletion strain compared to the parent.
Note: Values for all other strains are included for comparison.
