# Supplementary material for: Integrating phenotypic and expression profiles to map arsenic-response networks
Source: Genome Biol. 2004 Nov 29;5(12):R95. doi: 10.1186/gb-2004-5-12-r95 (PMC545798; doi:10.1186/gb-2004-5-12-r95)
Supplement: Additional data file 7 — Genes two-fold or more differentially expressed after arsenite in the Cad1 deletion strain compared to the parent [file gb-2004-5-12-r95-s7.xls]

## Sheet: FOFC_parent_vs_Cad1
Parent, Yap1, Cad1, Rpn4, Arr1
Exp. ()*	Parent AsIII		Yap1 AsIII		Cad1 AsIII		RPN4 AsIII		Arr1 AsIII
Systematic	Normalized	Log	Normalized	Log	Normalized	Log	Normalized	Log	Normalized	Log	Common	Genbank			Description
YIL091C	0.48145	-0.730953	0.501016	-0.691117	0.0777541	-2.5542	0.526918	-0.640709	0.613798	-0.48809	ORF:YIL091C				BioProcess=biological_process unknown|MolFunction=molecular_function unknown|CellComponent=not yet annotated
YJL198W	0.220996	-1.50961	0.235095	-1.44776	0.0405927	-3.20417	0.208082	-1.56982	0.501724	-0.689706	PHO90				BioProcess=biological_process unknown|MolFunction=molecular_function unknown|CellComponent=not yet annotated
YOR333C	2.91935	1.07136	3.5905	1.27829	0.615599	-0.485159	1.0614	0.0595916	1.21805	0.197254	SWF5				BioProcess=biological_process unknown|MolFunction=molecular_function unknown|CellComponent=not yet annotated
YNL328C	0.248357	-1.39289	0.0499297	-2.99714	0.053014	-2.9372	0.343191	-1.06947	0.38261	-0.960739	MDJ2				BioProcess=protein folding|MolFunction=molecular_function unknown|CellComponent=mitochondrial inner membrane
YBL042C	2.35431	0.856247	1.66244	0.508286	0.530994	-0.633004	0.842576	-0.171291	1.45336	0.373878	FUI1				BioProcess=transport|MolFunction=not yet annotated|CellComponent=not yet annotated
YPR044C	6.174	1.82035	5.39547	1.68556	1.6387	0.493901	1.80136	0.588545	2.06823	0.726695	ORF:YPR044C				BioProcess=biological_process unknown|MolFunction=molecular_function unknown|CellComponent=not yet annotated
YFL052W	0.509243	-0.674829	0.246031	-1.4023	0.139082	-1.97269	0.416536	-0.875781	1.50814	0.41088	ORF:YFL052W				BioProcess=biological_process unknown|MolFunction=molecular_function unknown|CellComponent=not yet annotated
YOR325W	6.52603	1.8758	8.69877	2.16318	1.82267	0.600302	1.25936	0.230607	1.4679	0.383833	ORF:YOR325W				BioProcess=biological_process unknown|MolFunction=molecular_function unknown|CellComponent=not yet annotated
YKR097W	2.4105	0.879834	1.85229	0.616424	0.681405	-0.383598	0.537664	-0.620522	0.977454	-0.022804	PCK1				BioProcess=gluconeogenesis|MolFunction=phosphoenolpyruvate carboxykinase (ATP)|CellComponent=cytosol
YHR204W	3.80828	1.33718	3.36208	1.21256	1.10461	0.0994951	1.69609	0.528328	1.17413	0.160529	MNL1				BioProcess=ER-associated protein catabolism|MolFunction=carbohydrate binding|CellComponent=endoplasmic reticulum
YDL185C-A	2.06469	0.724981	2.1405	0.761041	0.619506	-0.478834	0.60148	-0.508362	0.969025	-0.0314645	ORF:YDL185C-A				BioProcess=biological_process unknown|MolFunction=molecular_function unknown|CellComponent=cellular_component unknown
YMR134W	1.40507	0.34009	1.09073	0.0868505	0.437306	-0.827122	0.666072	-0.406358	0.716862	-0.332872	ORF:YMR134W				BioProcess=biological_process unknown|MolFunction=molecular_function unknown|CellComponent=cytoplasm
YBR018C	2.68437	0.987445	2.33409	0.847622	0.865855	-0.144038	1.2387	0.214064	0.855645	-0.155899	GAL7				BioProcess=galactose metabolism|MolFunction=UTP-hexose-1-phosphate uridylyltransferase|CellComponent=cytoplasm
YGL029W	3.31992	1.19994	3.85864	1.35031	1.08278	0.0795307	1.08342	0.0801218	1.20899	0.189783	CGR1				BioProcess=rRNA processing*|MolFunction=molecular_function unknown|CellComponent=nucleolus
YMR290W-A	4.13019	1.41832	4.16842	1.42754	1.4077	0.341956	1.52729	0.423495	2.61806	0.962434	ORF:YMR290W-A				BioProcess=biological_process unknown|MolFunction=molecular_function unknown|CellComponent=not yet annotated
YBR285W	0.971545	-0.0288675	0.461158	-0.774014	0.338845	-1.08221	0.345494	-1.06278	0.805165	-0.216708	ORF:YBR285W				BioProcess=biological_process unknown|MolFunction=molecular_function unknown|CellComponent=not yet annotated
YBL029W	1.03631	0.0356647	0.626614	-0.467425	0.393102	-0.933686	0.676303	-0.391114	0.723992	-0.322975	ORF:YBL029W				BioProcess=biological_process unknown|MolFunction=molecular_function unknown|CellComponent=not yet annotated
YMR011W	0.165705	-1.79755	0.0515625	-2.96496	0.0633524	-2.75904	0.13378	-2.01156	1.75743	0.56385	HXT2				BioProcess=hexose transport|MolFunction=glucose transporter*|CellComponent=not yet annotated
YDR449C	2.8226	1.03766	2.87388	1.05566	1.09702	0.0925986	0.571417	-0.559636	0.785296	-0.241695	UTP6				BioProcess=processing of 20S pre-rRNA|MolFunction=snoRNA binding|CellComponent=small nucleolar ribonucleoprotein complex
YGR236C	0.333018	-1.09956	0.156004	-1.85787	0.130356	-2.03748	0.5117	-0.670016	1.20316	0.184953	SPG1				BioProcess=not yet annotated|MolFunction=molecular_function unknown|CellComponent=not yet annotated
YGL158W	0.159658	-1.83472	0.0505675	-2.98445	0.0637287	-2.75312	0.160521	-1.82933	0.70963	-0.343011	RCK1				BioProcess=biological_process unknown|MolFunction=protein kinase|CellComponent=not yet annotated
Q0255	6.06585	1.80267	4.37475	1.47585	2.53594	0.930566	2.07457	0.729755	5.4359	1.69303	ORF:Q0255				BioProcess=biological_process unknown|MolFunction=molecular_function unknown|CellComponent=not yet annotated
YLR053C	0.843449	-0.170256	0.404675	-0.90467	0.353697	-1.03931	0.711854	-0.339882	0.710208	-0.342198	ORF:YLR053C				BioProcess=biological_process unknown|MolFunction=molecular_function unknown|CellComponent=not yet annotated
YGR067C	0.696531	-0.361643	0.421537	-0.863848	0.292398	-1.22964	0.584643	-0.536754	1.05724	0.0556585	ORF:YGR067C				BioProcess=biological_process unknown|MolFunction=molecular_function unknown|CellComponent=not yet annotated
YBL096C	3.92993	1.36862	4.55971	1.51726	1.66966	0.512619	3.08649	1.12703	2.06727	0.726231	ORF:YBL096C				BioProcess=biological_process unknown|MolFunction=molecular_function unknown|CellComponent=not yet annotated
YAL025C	2.66823	0.981417	1.81785	0.597654	1.13883	0.130002	0.907378	-0.0971964	1.03075	0.0302885	MAK16				BioProcess=not yet annotated|MolFunction=molecular_function unknown|CellComponent=not yet annotated
YEL033W	6.80687	1.91793	8.41129	2.12958	2.934	1.07637	1.76536	0.568352	1.85587	0.618353	ORF:YEL033W				BioProcess=biological_process unknown|MolFunction=molecular_function unknown|CellComponent=not yet annotated
Q0250	6.49788	1.87148	4.4337	1.48923	2.87715	1.0568	2.06679	0.725995	6.03238	1.79714	COX2				BioProcess=aerobic respiration|MolFunction=cytochrome c oxidase|CellComponent=respiratory chain complex IV (sensu Eukarya)
YDR034W-B	0.782658	-0.24506	0.571444	-0.559589	0.348559	-1.05395	0.95528	-0.0457503	1.65859	0.505969	ORF:YDR034W-B				BioProcess=biological_process unknown|MolFunction=molecular_function unknown|CellComponent=not yet annotated
YOL046C	0.960489	-0.0403125	0.679955	-0.385728	0.435858	-0.83044	0.978912	-0.0213131	1.1494	0.139242	ORF:YOL046C				BioProcess=biological_process unknown|MolFunction=molecular_function unknown|CellComponent=not yet annotated
YPL061W	0.599947	-0.510913	0.15436	-1.86847	0.274141	-1.29411	0.385005	-0.954498	1.73399	0.550426	ALD6				BioProcess=carbohydrate metabolism*|MolFunction=aldehyde dehydrogenase|CellComponent=cytoplasm
YDL085W	0.366092	-1.00487	0.176217	-1.73604	0.168401	-1.78141	0.413145	-0.883956	1.28319	0.249348	NDE2				BioProcess=biological_process unknown|MolFunction=NADH dehydrogenase|CellComponent=not yet annotated
YML054C	0.778786	-0.250018	0.606564	-0.499945	0.36933	-0.996066	0.630886	-0.46063	1.18041	0.165864	CYB2				BioProcess=not yet annotated|MolFunction=L-lactate dehydrogenase (cytochrome)|CellComponent=not yet annotated
Q0140	6.31224	1.84249	5.44655	1.69498	3.05483	1.11672	2.46621	0.902682	5.19624	1.64794	VAR1				BioProcess=protein biosynthesis*|MolFunction=structural constituent of ribosome|CellComponent=mitochondrial small ribosomal subunit
Q0275	5.97506	1.78759	4.7225	1.55234	2.90254	1.06559	2.24258	0.807627	5.91245	1.77706	COX3				BioProcess=aerobic respiration|MolFunction=cytochrome c oxidase|CellComponent=respiratory chain complex IV (sensu Eukarya)
YDL222C	0.270639	-1.30697	0.194572	-1.63695	0.13267	-2.01989	0.353637	-1.03949	0.712324	-0.339223	ORF:YDL222C				BioProcess=cell wall organization and biogenesis|MolFunction=molecular_function unknown|CellComponent=integral membrane protein*
YDR009W	0.590127	-0.527417	0.303726	-1.19163	0.291034	-1.23431	0.556424	-0.586225	1.11673	0.110407	GAL3				BioProcess=regulation of transcription, DNA-dependent*|MolFunction=molecular_function unknown|CellComponent=nucleus
YDR213W	2.65699	0.977194	2.89347	1.06246	1.31061	0.270489	1.0159	0.0157793	0.762845	-0.2707	UPC2				BioProcess=steroid metabolism|MolFunction=RNA polymerase II transcription factor|CellComponent=cytoplasm
YAL061W	0.245704	-1.40363	0.134625	-2.00526	0.121435	-2.10838	0.390136	-0.94126	0.934506	-0.0677371	ORF:YAL061W				BioProcess=biological_process unknown|MolFunction=molecular_function unknown|CellComponent=not yet annotated
Q0297	6.27409	1.83643	6.16681	1.81918	3.114	1.13591	2.50233	0.917221	5.16674	1.64224	ORF:Q0297				BioProcess=biological_process unknown|MolFunction=molecular_function unknown|CellComponent=not yet annotated
YER187W-A	0.529132	-0.636517	0.830748	-0.185429	1.07193	0.0694634	0.676687	-0.390547	0.677077	-0.38997	KHS1				BioProcess=biological_process unknown|MolFunction=molecular_function unknown|CellComponent=not yet annotated
YGL007W	0.356454	-1.03155	0.338677	-1.08271	0.740008	-0.301095	0.276035	-1.28723	0.831262	-0.18481	ORF:YGL007W				BioProcess=biological_process unknown|MolFunction=molecular_function unknown|CellComponent=not yet annotated
YNL279W	1.41631	0.348057	2.39393	0.872935	3.11228	1.13536	2.26598	0.818009	0.84697	-0.16609	PRM1				BioProcess=cell-cell fusion|MolFunction=molecular_function unknown|CellComponent=integral membrane protein*
YBR074W	2.38267	0.868221	7.41306	2.00324	5.30739	1.6691	5.32744	1.67287	0.808793	-0.212212	ORF:YBR074W				BioProcess=biological_process unknown|MolFunction=molecular_function unknown|CellComponent=not yet annotated
YNR062C	2.24888	0.810434	1.747	0.557903	5.1194	1.63304	1.83051	0.604592	1.26346	0.233852	ORF:YNR062C				BioProcess=biological_process unknown|MolFunction=molecular_function unknown|CellComponent=not yet annotated
YCL026C-A	4.804	1.56945	1.38454	0.325364	12.9228	2.55899	3.42253	1.23038	5.46197	1.69781	FRM2				BioProcess=not yet annotated|MolFunction=molecular_function unknown|CellComponent=not yet annotated
YDR523C	2.94154	1.07893	19.9	2.99072	15.9655	2.77043	6.05567	1.80099	2.1746	0.776843	SPS1				BioProcess=protein amino acid phosphorylation*|MolFunction=protein serine/threonine kinase|CellComponent=cellular_component unknown
Additional data file 7. Genes two-fold or more differentially expressed after arsenite in the Cad1 deletion strain compared to the parent.
Note: Values for all other strains are included for comparison.
