# Supplementary material for: Integrating phenotypic and expression profiles to map arsenic-response networks
Source: Genome Biol. 2004 Nov 29;5(12):R95. doi: 10.1186/gb-2004-5-12-r95 (PMC545798; doi:10.1186/gb-2004-5-12-r95)
Supplement: Additional data file 8 — Genes failing to be induced or repressed by arsenite in the Yap1 deleted strain [file gb-2004-5-12-r95-s8.xls]

## Sheet: Parent_minus_Yap1_AsIII
Sequence Code	Sequence Name(s)	Sequence Description	Ratio	Fold Change	P-value	Sequence Source	Sequence ID
YKL070W	YKL070W		46.5	46.5	0	SGD	639074	BioProcess=biological_process unknown|MolFunction=molecular_function unknown|CellComponent=not yet annotated
YPL172C	COX10	Required for an essential posttranslational stage in assembly of cytochrome oxidase; farnesyl transferase (putative); mutant lacks cytochrome oxidase activity and cytochromes a and a3 and is respiratory-defective	35.13	35.13	0	SGD	637915	BioProcess=heme a biosynthesis|MolFunction=protoheme IX farnesyltransferase|CellComponent=mitochondrial inner membrane
YKL071W	YKL071W		30.44	30.44	0	SGD	634516	BioProcess=biological_process unknown|MolFunction=molecular_function unknown|CellComponent=not yet annotated
YDL243C	AAD4	high degree of similarity with the AAD of P. chrysosporium; aryl-alcohol dehydrogenase (putative); Responds to oxidative stress induced by diamide and di-ethyl maleic acid ester in a YAP1 dependant manner	29.17	29.17	0	SGD	636642	BioProcess=aldehyde metabolism|MolFunction=benzyl alcohol dehydrogenase|CellComponent=cellular_component unknown
YBR244W	GPX2,AMI1	Glutathione peroxidase paralogue; Null mutant is viable	14.16	14.16	0	SGD	634399	BioProcess=not yet annotated|MolFunction=glutathione peroxidase|CellComponent=not yet annotated
YLR460C	YLR460C		13.98	13.98	0	SGD	638533	BioProcess=biological_process unknown|MolFunction=molecular_function unknown|CellComponent=not yet annotated
YKR065C	YKR065C		12.93	12.93	0	SGD	637602	BioProcess=biological_process unknown|MolFunction=molecular_function unknown|CellComponent=not yet annotated
YOR224C	RPB8	16-kDa RNA polymerase subunit (common to polymerases I, II and III); 16 kDa RNA polymerase subunit (common to polymerases I, II and III); Null mutant is inviable	11.01	11.01	0	SGD	634943	BioProcess=transcription from Pol II promoter*|MolFunction=DNA-directed RNA polymerase III*|CellComponent=DNA-directed RNA polymerase III complex*
YOL151W	GRE2	induced by osmotic stress, similar to dihydroflavonol 4-reductase from plants	10.72	10.72	0	SGD	633862	BioProcess=biological_process unknown|MolFunction=molecular_function unknown|CellComponent=not yet annotated
YLR077W	YLR077W		10.09	10.09	0	SGD	636242	BioProcess=biological_process unknown|MolFunction=molecular_function unknown|CellComponent=not yet annotated
YKR077W	YKR077W		9.98	9.98	7.82e-40	SGD	636028	BioProcess=biological_process unknown|MolFunction=molecular_function unknown|CellComponent=not yet annotated
YML131W	YML131W		9.76	9.76	0	SGD	636011	BioProcess=biological_process unknown|MolFunction=molecular_function unknown|CellComponent=not yet annotated
YBR008C	FLR1	Fluconazole Resistance 1; major facilitator transporter; Null mutant is viable, overexpression confers resistance to fluconazole, cycloheximide, 4-nitroquinoline N-oxide	9.37	9.37	0	SGD	639463	BioProcess=not yet annotated|MolFunction=transporter|CellComponent=not yet annotated
YNL176C	YNL176C		9.35	9.35	0	SGD	636916	BioProcess=biological_process unknown|MolFunction=molecular_function unknown|CellComponent=not yet annotated
YEL053C	MAK10	Glucose-repressible protein; Null mutant is viable, grows poorly on nonfermentable carbons sources	9.04	9.04	2.48e-32	SGD	634135	BioProcess=N-terminal protein amino acid acetylation*|MolFunction=amino acid N-acetyltransferase|CellComponent=cellular_component unknown
YIL167W	YIL167W		9.01	9.01	0	SGD	634972	BioProcess=gluconeogenesis|MolFunction=not yet annotated|CellComponent=not yet annotated
YOL157C	YOL157C		8.86	8.86	0	SGD	638005	BioProcess=biological_process unknown|MolFunction=not yet annotated|CellComponent=not yet annotated
YJL221C	FSP2	homology to maltase(alpha-D-glucosidase); similar to maltase (alpha-D-glucosidase)	8.85	8.85	0	SGD	637989	BioProcess=not yet annotated|MolFunction=alpha-glucosidase|CellComponent=not yet annotated
YIL172C	YIL172C	putative alpha glucosidase	8.82	8.82	0	SGD	639489	BioProcess=not yet annotated|MolFunction=alpha-glucosidase|CellComponent=not yet annotated
YOL150C	YOL150C		8.52	8.52	6.41e-26	SGD	634857	BioProcess=biological_process unknown|MolFunction=molecular_function unknown|CellComponent=not yet annotated
YJR156C	THI11	thiamine regulated gene, homologous to S. pombe NMT1A. Proposed biosynthetic enzyme involved in pyrimidine biosynth. pathway above the hydroxymethyl-pyrimidine precursor leading to the thiamine moiety. Three copies THI5, THI11 & THI12; thiamine biosynthetic enzyme	7.19	7.19	0	SGD	639311	BioProcess=thiamin biosynthesis|MolFunction=molecular_function unknown|CellComponent=cellular_component unknown
YIL168W	SDL1	L-serine dehydratase	7.15	7.15	1.22e-22	SGD	639098	BioProcess=not yet annotated|MolFunction=L-serine ammonia-lyase|CellComponent=not yet annotated
YGR209C	TRX2	thioredoxin; Null mutant is viable, trx1-trx2 double mutant shows prolonged S phase, shortened G(sub)1 and methionine auxotrophy	6.82	6.82	0	SGD	638175	BioProcess=response to oxidative stress*|MolFunction=thiol-disulfide exchange intermediate|CellComponent=cytosol*
YDR355C	YDR355C		6.8	6.8	1.21e-39	SGD	634880	BioProcess=biological_process unknown|MolFunction=molecular_function unknown|CellComponent=not yet annotated
YFL056C	AAD6	high degree of similarity with the AAD of P. chrysosporium; aryl-alcohol dehydrogenase (putative); Responds to oxidative stress induced by diamide and di-ethyl maleic acid ester in YAP1 dependant manner	6.74	6.74	0	SGD	638319	BioProcess=aldehyde metabolism|MolFunction=benzyl alcohol dehydrogenase|CellComponent=cellular_component unknown
YDL244W	THI13	Product of gene unknown	6.5	6.5	0	SGD	633863	BioProcess=thiamin biosynthesis|MolFunction=molecular_function unknown|CellComponent=cellular_component unknown
YHR180W	YHR180W		6.33	6.33	0	SGD	634415	BioProcess=biological_process unknown|MolFunction=molecular_function unknown|CellComponent=not yet annotated
YDR353W	TRR1	Thioredoxin reductase; thioredoxin reductase; Null mutant is viable but grow slowly, trr1 mutations are sensitive to hydrogen peroxide and activate Mlu1 cell cycle box (MCB)- and Swi4/Swi6 cell cycle box (SCB)-dependent reporter genes in swi6 null mutants.	6.09	6.09	8e-41	SGD	635131	BioProcess=regulation of redox homeostasis|MolFunction=thioredoxin reductase (NADPH)|CellComponent=not yet annotated
YDL242W	YDL242W		5.64	5.64	8.67e-31	SGD	635761	BioProcess=biological_process unknown|MolFunction=molecular_function unknown|CellComponent=not yet annotated
YOR226C	ISU2,NUA2	Iron-sulfur cluster nifU-like protein; Null mutant is viable on YPD at 30 degrees C, and is synthetically lethal with isu1 null.	5.62	5.62	1.22e-39	SGD	638278	BioProcess=iron homeostasis|MolFunction=molecular_function unknown|CellComponent=mitochondrial matrix
YPR200C	ARR2	Required for arsenate but not for arsenite resistance; Null mutant is viable but sensitive to arsenate (but not arsenite).	5.61	5.61	0	SGD	637485	BioProcess=not yet annotated|MolFunction=molecular_function unknown|CellComponent=not yet annotated
YDR132C	YDR132C		5.58	5.58	0	SGD	638574	BioProcess=biological_process unknown|MolFunction=molecular_function unknown|CellComponent=not yet annotated
YJL219W	HXT9	High-affinity hexose transporter; hexose permease; Null mutant is viable, cycloheximide, sulfomethuron methyl, and 4-NQO (4-nitroquinoline-N-oxide) resistant	5.56	5.56	0	SGD	634112	BioProcess=hexose transport|MolFunction=glucose transporter*|CellComponent=not yet annotated
YNL332W	THI12	thiamine regulated gene, homologous to nmt1a in Schizosaccharomyces pombe, putatively involved in pyrimidine biosynthesis	5.42	5.42	0	SGD	635939	BioProcess=thiamin biosynthesis|MolFunction=molecular_function unknown|CellComponent=cellular_component unknown
YBL067C	UBP13	similar to Ubp9p; ubiquitin carboxyl-terminal hydrolase	5.19	5.19	0	SGD	635409	BioProcess=deubiquitination|MolFunction=ubiquitin-specific protease|CellComponent=cellular_component unknown
YML091C	RPM2	involved in processing of mitochondrial precursor tRNAs and protein import; mitochondrial RNase P subunit; Null mutant is viable, respiratory deficient, accumulate mitochondrial tRNA precursors with 5' extensions	5.05	5.05	1.36e-27	SGD	637400	BioProcess=protein biosynthesis*|MolFunction=ribonuclease P|CellComponent=mitochondrion
YFL058W	THI5	proposed biosynthetic enzyme involved in pyrimidine biosynthesis pathway above the hydroxymethyl-pyrimidine precursor leading to the thiaminemoiety; thiamine regulated pyrimidine precursor biosynthesis enzyme; Null: null mutant viable, no phenotype, thi5, thi11,thi12, thi13 quadruple mutant shows hydroxymethyl pyrimidine auxotrophy	5.01	5.01	0	SGD	633843	BioProcess=thiamin biosynthesis|MolFunction=molecular_function unknown|CellComponent=cellular_component unknown
YDL168W	SFA1	Long-chain alcohol dehydrogenase (glutathione-dependent formaldehyde dehydrogenase); glutathione-dependent formaldehyde dehydrogenase, long-chain alcohol dehydrogenase; Null mutant is viable, sensitive to formaldehyde	4.86	4.86	0	SGD	638525	BioProcess=not yet annotated|MolFunction=acylglycerone-phosphate reductase|CellComponent=not yet annotated
YGR208W	SER2	phosphoserine phosphatase; serine-requiring	4.75	4.75	4.92e-16	SGD	634544	BioProcess=not yet annotated|MolFunction=phosphoserine phosphatase|CellComponent=not yet annotated
YML007W	YAP1,PAR1,SNQ3	jun-like transcription factor; pleiotropic drug resistance	4.72	4.72	5.61e-45	SGD	634566	BioProcess=response to oxidative stress*|MolFunction=not yet annotated|CellComponent=cytoplasm*
YLR108C	YLR108C		4.66	4.66	0	SGD	638596	BioProcess=biological_process unknown|MolFunction=molecular_function unknown|CellComponent=not yet annotated
YCL026C-A	FRM2	Protein involved in the integration of lipid signaling pathways with cellular homeostatis; Null mutant is viable and sensitive to arachidonic acid	4.55	4.55	0	SGD	637621	BioProcess=not yet annotated|MolFunction=molecular_function unknown|CellComponent=not yet annotated
YLL056C	YLL056C		4.45	4.45	0	SGD	635150	BioProcess=biological_process unknown|MolFunction=molecular_function unknown|CellComponent=not yet annotated
YJL220W	YJL220W		4.4	4.4	5.13e-15	SGD	634320	BioProcess=biological_process unknown|MolFunction=molecular_function unknown|CellComponent=not yet annotated
YNL212W	VID27	Vacuole import and degradation; Null mutant is viable but exhibits vacuole degradation of cytosolic proteins	4.28	4.28	0	SGD	636260	BioProcess=not yet annotated|MolFunction=molecular_function unknown|CellComponent=not yet annotated
YCR102C	YCR102C		4.26	4.26	3.67e-11	SGD	639273	BioProcess=biological_process unknown|MolFunction=molecular_function unknown|CellComponent=not yet annotated
YLL060C	GTT2	Glutathione Transferase; glutathione transferase; Null mutant is viable, heat shock sensitive in stationary phase	4	4	8.58e-30	SGD	635099	BioProcess=glutathione metabolism|MolFunction=glutathione transferase|CellComponent=not yet annotated
YOL156W	HXT11,LGT3	High-affinity hexose transporter; glucose permease; Null mutant is viable, cycloheximide, sulfomethuron methyl, and 4-NQO (4-nitroquinoline-N-oxide) resistant	3.86	3.86	4.97e-12	SGD	636191	BioProcess=hexose transport|MolFunction=glucose transporter*|CellComponent=not yet annotated
YDR354W	TRP4	anthranilate phosphoribosyl transferase; tryptophan requiring	3.69	3.69	0	SGD	635173	BioProcess=tryptophan biosynthesis|MolFunction=anthranilate phosphoribosyltransferase|CellComponent=not yet annotated
YJR122W	CAF17	CCR4 associated factor; CCR4 transcriptional complex component; Null mutant is viable, shows petite phenotype	3.58	3.58	1.16e-35	SGD	635286	BioProcess=biological_process unknown|MolFunction=molecular_function unknown|CellComponent=cellular_component unknown
YLR076C	YLR076C		3.57	3.57	1.47e-29	SGD	634253	BioProcess=biological_process unknown|MolFunction=molecular_function unknown|CellComponent=not yet annotated
YDL218W	YDL218W		3.56	3.56	2.21e-21	SGD	634535	BioProcess=biological_process unknown|MolFunction=molecular_function unknown|CellComponent=cytoplasm
YML087C	YML087C		3.55	3.55	0	SGD	636673	BioProcess=biological_process unknown|MolFunction=molecular_function unknown|CellComponent=not yet annotated
YIR030C	DCG1	Product of gene unknown	3.54	3.54	5.12e-22	SGD	637682	BioProcess=biological_process unknown|MolFunction=not yet annotated|CellComponent=not yet annotated
YCR105W	YCR105W	Alcohol dehydrogenase	3.53	3.53	0	SGD	639279	BioProcess=biological_process unknown|MolFunction=molecular_function unknown|CellComponent=not yet annotated
YDL241W	YDL241W		3.52	3.52	1.06e-09	SGD	637493	BioProcess=biological_process unknown|MolFunction=molecular_function unknown|CellComponent=not yet annotated
YER148W	SPT15,BTF1,TBP1,TFIID	TATA-binding protein (tfIId); TFIID subunit; Null mutant is inviable	3.5	3.5	8.52e-33	SGD	639161	BioProcess=transcription initiation from Pol II promoter*|MolFunction=DNA binding*|CellComponent=nucleus*
YML028W	TSA1,TPX1,ZRG14	antioxidant enzyme that provides protection against oxidation systems capable of generating reactive oxygen and sulfur species; thioredoxin-peroxidase (TPx), reduces H2O2 and alkyl hydroperoxides with the use of hydrogens provided by thioredoxin, thioredoxin reductase, and NADPH; Null mutant is viable, grows slower than wild-type under aerobic conditions	3.46	3.46	2.47e-40	SGD	633736	BioProcess=response to oxidative stress*|MolFunction=thioredoxin peroxidase|CellComponent=cytoplasm
YKL043W	PHD1	protein similar to StuA of Aspergillus nidulans; transcription factor (putative); Null mutant is viable, diploid homozygous null mutants undergo pseudohyphal growth when starved for nitrogen. Overexpression of PHD1 in diploids and in bud4 haploids causes precocious and unusually vigorous pseudohyphal growth	3.42	3.42	0	SGD	637779	BioProcess=pseudohyphal growth|MolFunction=specific RNA polymerase II transcription factor|CellComponent=nucleus
YMR318C	YMR318C		3.37	3.37	3.1e-14	SGD	639280	BioProcess=aldehyde metabolism*|MolFunction=alcohol dehydrogenase (NADP+)|CellComponent=soluble fraction
YNR074C	YNR074C		3.37	3.37	0	SGD	635237	BioProcess=response to singlet oxygen|MolFunction=not yet annotated|CellComponent=plasma membrane
YJR048W	CYC1	iso-1-cytochrome c; Cytochrome c deficiency	3.36	3.36	3.1e-31	SGD	634295	BioProcess=oxidative phosphorylation|MolFunction=not yet annotated|CellComponent=not yet annotated
YGR223C	YGR223C		3.33	3.33	6.66e-41	SGD	633942	BioProcess=biological_process unknown|MolFunction=molecular_function unknown|CellComponent=not yet annotated
YPR048W	TAH18	Product of gene unknown; tah18-1 mutant is hypersensitive to hydroxyurea, camptothecin when overexpressing wild-type TOP1, and has a slow growth phenotype	3.3	3.3	0	SGD	636911	BioProcess=biological_process unknown|MolFunction=molecular_function unknown|CellComponent=not yet annotated
YFR039C	YFR039C		3.28	3.28	2.14e-24	SGD	635345	BioProcess=biological_process unknown|MolFunction=molecular_function unknown|CellComponent=not yet annotated
YPL173W	MRPL40	Mitochondrial ribosomal protein MRPL40 (YmL40); ribosomal protein (YmL40)	3.27	3.27	0	SGD	634554	BioProcess=protein biosynthesis|MolFunction=structural constituent of ribosome|CellComponent=mitochondrial large ribosomal subunit
YNL135C	FPR1,FKB1,RBP1	FK506 binding protein, proline rotamase, rapamycin-binding protein; peptidyl-prolyl cis-trans isomerase (PPIase); Null mutant is viable but exhibits slow growth. Null mutant also exibits partial resistance to FK506 and complete resistance to rapamycin.	3.18	3.18	1.54e-14	SGD	633543	BioProcess=biological_process unknown|MolFunction=peptidyl-prolyl cis-trans isomerase|CellComponent=cytoplasm
YDR368W	YPR1	homologous to the aldo-keto reductase protein family	3.16	3.16	0	SGD	635121	BioProcess=biological_process unknown|MolFunction=molecular_function unknown|CellComponent=not yet annotated
YGL091C	NBP35	NBP35 encodes an essential evolutionary conserved protein with homology to bacterial partitioning ATPases; 35 kDa nucleotide binding protein; Null mutant is inviable	3.12	3.12	1.62e-06	SGD	636957	BioProcess=biological_process unknown|MolFunction=molecular_function unknown|CellComponent=not yet annotated
YOR058C	ASE1	essential for anaphase spindle elongation; spindle midzone component; Null mutant is viable but temperature sensitive.	3.11	3.11	0	SGD	637297	BioProcess=mitotic anaphase B*|MolFunction=microtubule binding|CellComponent=spindle microtubule*
YMR037C	MSN2	multicopy suppressor of snf1 mutation; zinc finger protein; Null mutant is viable, msn2 msn4 double deletion mutants exhibit higher sensitivity to different stresses, including carbon source starvation, heat shock, and severe osmotic and oxidative stresses	3.1	3.1	1.58e-21	SGD	638038	BioProcess=stress response*|MolFunction=not yet annotated|CellComponent=not yet annotated
YIL171W	HXT12	High level of sequence similarity to HXT1 and HXT9 hexose transporters; putative hexose permease	3.06	3.06	0	SGD	638166	BioProcess=biological_process unknown|MolFunction=molecular_function unknown|CellComponent=cellular_component unknown
YGR234W	YHB1,YHB4	may play a role in the oxidative stress response; flavohemoglobin; Null mutant is viable. A rho+ strain carrying a yhb1(-) deletion has normal levels of both cyanide-sensitive and cyanide-insensitive respiration. Cells that carry a yhb1(-) deletion are sensitive to conditions that promote oxidative stress.	3.05	3.05	0	SGD	635207	BioProcess=stress response|MolFunction=molecular_function unknown|CellComponent=cellular_component unknown
YKR067W	GPT2	Encodes a Glycerol-3-phosphate acyltransferase; Null: viable.	3.04	3.04	1.66e-33	SGD	633406	BioProcess=biological_process unknown|MolFunction=molecular_function unknown|CellComponent=cytoplasm*
YOR152C	YOR152C		3.03	3.03	7.81e-14	SGD	635105	BioProcess=biological_process unknown|MolFunction=molecular_function unknown|CellComponent=not yet annotated
YLR457C	NBP1	Nap1p Binding Protein; Null mutant is inviable	2.98	2.98	2.09e-16	SGD	634518	BioProcess=biological_process unknown|MolFunction=not yet annotated|CellComponent=not yet annotated
YHR198C	YHR198C		2.97	2.97	0	SGD	636715	BioProcess=biological_process unknown|MolFunction=molecular_function unknown|CellComponent=not yet annotated
YLR113W	HOG1,SSK3	osmoregulation; MAP kinase; Null mutant is viable and unable to grow in high osmolarity media	2.94	2.94	1.9e-22	SGD	637884	BioProcess=not yet annotated|MolFunction=not yet annotated|CellComponent=cytoplasm
YDR131C	YDR131C		2.91	2.91	2.36e-11	SGD	636213	BioProcess=biological_process unknown|MolFunction=molecular_function unknown|CellComponent=not yet annotated
YJL058C	YJL058C		2.91	2.91	1.88e-13	SGD	636204	BioProcess=biological_process unknown|MolFunction=molecular_function unknown|CellComponent=not yet annotated
YKL085W	MDH1	mitochondrial malate dehydrogenase; malate dehydrogenase; Null mutant is viable	2.89	2.89	3.69e-41	SGD	639300	BioProcess=tricarboxylic acid cycle*|MolFunction=malic enzyme|CellComponent=mitochondrial matrix
YIL170W	HXT12	High level of sequence similarity to HXT1 and HXT9 hexose transporters; putative hexose permease	2.84	2.84	0	SGD	636160	BioProcess=biological_process unknown|MolFunction=molecular_function unknown|CellComponent=cellular_component unknown
YPL202C	AFT2	Activator of Iron (Fe) Transcription; Null: Deletion of AFT2 exacerates iron deficiency of AFT1 disruption.	2.83	2.83	1.09e-14	SGD	638547	BioProcess=biological_process unknown|MolFunction=molecular_function unknown|CellComponent=not yet annotated
YMR266W	RSN1	overexpression Rescues sro7/sop1 in NaCl; viable in both high and low salinity	2.81	2.81	1.67e-19	SGD	637315	BioProcess=biological_process unknown|MolFunction=molecular_function unknown|CellComponent=not yet annotated
YMR172C-A	YMR172C-A		2.8	2.8	4.05e-15	SGD	635745	BioProcess=biological_process unknown|MolFunction=molecular_function unknown|CellComponent=not yet annotated
YOL124C	YOL124C		2.8	2.8	1.39e-12	SGD	636047	BioProcess=biological_process unknown|MolFunction=molecular_function unknown|CellComponent=not yet annotated
YPR094W	YPR094W		2.79	2.79	0	SGD	638154	BioProcess=response to xenobiotic|MolFunction=transcription factor|CellComponent=cellular_component unknown
YCL029C	BIK1,ARM5,PAC14	Microtubule-associated protein required for microtubule function during mating and mitosis; Null mutant is viable, bik1 mutants exhibit bilateral defects in karyogamy	2.77	2.77	5.48e-11	SGD	633931	BioProcess=mitotic anaphase B*|MolFunction=microtubule binding|CellComponent=spindle pole body*
YKL087C	CYT2	links heme covalently to apocytochrome c1; cytochrome c1 heme lyase (CC1HL)	2.77	2.77	1.37e-09	SGD	636583	BioProcess=cytochrome c-heme linkage|MolFunction=holocytochrome c synthase|CellComponent=mitochondrion
YMR175W	SIP18	Salt-Induced Protein; Null mutant is viable.	2.76	2.76	7.89e-23	SGD	633396	BioProcess=biological_process unknown|MolFunction=not yet annotated|CellComponent=not yet annotated
YLL054C	YLL054C		2.75	2.75	0	SGD	634753	BioProcess=biological_process unknown|MolFunction=molecular_function unknown|CellComponent=not yet annotated
YLR163C	MAS1,MIF1	mitochondrial processing protease subunit; Null mutant is inviable, Elevated mitotic recombination and chromosomal missegregation when overproduced	2.72	2.72	0	SGD	636105	BioProcess=mitochondrial processing|MolFunction=beta-mitochondrial processing peptidase|CellComponent=mitochondrial matrix
YKL107W	YKL107W		2.7	2.7	0	SGD	635158	BioProcess=biological_process unknown|MolFunction=molecular_function unknown|CellComponent=not yet annotated
YLR075W	RPL10,GRC5,QSR1	similar to members of the QM gene family, which is implicated in differentiation in other eukaryotes and tumorigenesis in humans, homology to rat L10, ubiquinol-cytochrome C reductase complex subunit VI requiring protein; ribosomal protein L10; Null mutant is inviable, temperature-sensitive mutant, at restrictive temperature (on rich medium), arrests after 1-3 cell divisions as large budded cells…	2.7	2.7	3.44e-13	SGD	638296	BioProcess=protein biosynthesis*|MolFunction=structural constituent of ribosome|CellComponent=cytosolic large ribosomal subunit (sensu Eukarya)
YML077W	BET5	Bet5p/18kD component of TRAPP; TRAPP 18kDa component; Null mutant is inviable	2.69	2.69	3.26e-12	SGD	636467	BioProcess=ER to Golgi transport|MolFunction=molecular_function unknown|CellComponent=TRAPP
YOL116W	MSN1,FUP1,HRB382,MSS10,PHD2	multicopy supressor of snf1 and sta10 mutations; 43 kDa protein, transcriptional activator; Null mutant is viable, exhibits a decrease in invertase expression, exhibits a reduction in wild-type iron uptake by 2-fold in cells grown in raffinsoe, but has no effect on glucose grown cells, exhibits media-specific extinction of glucoamylase synthesis, exhibits reduced pseudohyphal differentiation and …	2.62	2.62	6.98e-13	SGD	635172	BioProcess=hyperosmotic response|MolFunction=molecular_function unknown|CellComponent=nucleus
YGR224W	AZR1	MFS-MDR	2.58	2.58	2.07e-09	SGD	636921	BioProcess=transport|MolFunction=transporter|CellComponent=membrane
YML116W	ATR1,SNQ1	aminotriazole resistance; very hydrophobic, has many membrane-spanning regions, several potential glycosylation sites, potential ATP-binding site; Null mutant is viable, but is sensitive to very low (5 mM) levels of aminotriazole and to 4-nitroquinoline-N-oxide (4-NQO), multiple copies of ATR1 confer hyper-resistance to 4-NQO, multiple copies of ATR1 in gcn4 background confer resistance to high (…	2.57	2.57	5.62e-14	SGD	639466	BioProcess=multidrug transport|MolFunction=multidrug efflux pump|CellComponent=plasma membrane
YKL042W	SPC42	involved in SPB duplication, may facilitate attachment of the SPB to the nuclear membrane; spindle pole body component; Null mutant is inviable, temperature sensitive mutations show SBP duplication	2.55	2.55	1.02e-27	SGD	633880	BioProcess=microtubule nucleation*|MolFunction=structural constituent of cytoskeleton|CellComponent=central plaque of spindle pole body*
YKL069W	YKL069W		2.55	2.55	0	SGD	635799	BioProcess=biological_process unknown|MolFunction=molecular_function unknown|CellComponent=not yet annotated
YER143W	DDI1,VSM1	DNA Damage Inducible, binds to T- and V- snare complexes; Null mutant is viable	2.53	2.53	2.78e-37	SGD	637826	BioProcess=biological_process unknown|MolFunction=molecular_function unknown|CellComponent=not yet annotated
YJL103C	YJL103C		2.53	2.53	0	SGD	637145	BioProcess=biological_process unknown|MolFunction=molecular_function unknown|CellComponent=not yet annotated
YKL083W	YKL083W		2.52	2.52	5.02e-18	SGD	633286	BioProcess=biological_process unknown|MolFunction=molecular_function unknown|CellComponent=not yet annotated
YGR249W	MGA1	Mga1p shows similarity to heat shock transcription factor; similar to heat shock transcription factor	2.51	2.51	1.91e-23	SGD	634040	BioProcess=not yet annotated|MolFunction=molecular_function unknown|CellComponent=not yet annotated
YNR062C	YNR062C		2.51	2.51	3.98e-07	SGD	638430	BioProcess=biological_process unknown|MolFunction=molecular_function unknown|CellComponent=not yet annotated
YBR243C	ALG7,TUR1	ER protein that transfers Glc-Nac-P from UDP-GlcNac to Dol-P; UDP-N-acetyl-glucosamine-1-P transferase (GPT); Asparagine-linked glycosylation deficient, Null mutant is inviable	2.49	2.49	3.18e-43	SGD	637875	BioProcess=N-linked glycosylation|MolFunction=UDP-N-acetylglucosamine-dolichyl-phosphate N-acetylglucosamine-1-phosphate transferase|CellComponent=not yet annotated
YGL252C	RTG2	Protein involved in interorganelle communication between mitochondria, peroxisomes, and nucleus; Null mutant is viable, fails to grow on acetate as a sole carbon source, auxotrophic for glutamate and aspartate, respiratory competent	2.49	2.49	1.97e-08	SGD	634101	BioProcess=intracellular signaling cascade|MolFunction=molecular_function unknown|CellComponent=cytoplasm
YLR312W-A	MRPL15	Mitochondrial ribosomal protein MRPL15 (YmL15); ribosomal protein (YmL15)	2.48	2.48	7.97e-16	SGD	633350	BioProcess=protein biosynthesis|MolFunction=structural constituent of ribosome|CellComponent=mitochondrial large ribosomal subunit
YPR065W	ROX1,REO1	The ROX1 gene encodes a heme-induced repressor of hypoxic genes in yeast.; HMG-domain site-specific DNA binding protein.; The null mutant is viable but misexpresses several heme-regulated genes.	2.46	2.46	2.75e-09	SGD	639342	BioProcess=negative regulation of transcription from Pol II promoter|MolFunction=DNA bending*|CellComponent=nuclear chromosome
YKL223W	YKL223W		2.45	2.45	9.02e-25	SGD	638148	BioProcess=biological_process unknown|MolFunction=molecular_function unknown|CellComponent=not yet annotated
YIL142W	CCT2,BIN3,TCP2	cytoplasmic chaperonin of the Cct ring complex related to Tcp1p, subunit beta; Null mutant is inviable, some mutant alleles exhibit defects in microtubule and actin assembly.	2.44	2.44	1.29e-07	SGD	637157	BioProcess=protein folding*|MolFunction=chaperone|CellComponent=cytoplasm*
YKL044W	YKL044W		2.44	2.44	8.78e-14	SGD	636325	BioProcess=biological_process unknown|MolFunction=molecular_function unknown|CellComponent=not yet annotated
YGL260W	YGL260W		2.4	2.4	2.59e-30	SGD	634788	BioProcess=biological_process unknown|MolFunction=molecular_function unknown|CellComponent=not yet annotated
YNR066C	YNR066C		2.4	2.4	0	SGD	633950	BioProcess=biological_process unknown|MolFunction=molecular_function unknown|CellComponent=not yet annotated
YIL108W	YIL108W		2.39	2.39	4.56e-18	SGD	634709	BioProcess=biological_process unknown|MolFunction=molecular_function unknown|CellComponent=not yet annotated
YCR102W-A	ORF:YCR102W-A	BioProcess=biological_process unknown|MolFunction=molecular_function unknown|CellComponent=not yet annotated	2.37	2.37	0	SGD	970817	BioProcess=biological_process unknown|MolFunction=molecular_function unknown|CellComponent=not yet annotated
YIL174W	YIL174W		2.37	2.37	1.41e-26	SGD	638103	BioProcess=biological_process unknown|MolFunction=molecular_function unknown|CellComponent=not yet annotated
YLR458W	YLR458W		2.37	2.37	1.3e-30	SGD	633629	BioProcess=biological_process unknown|MolFunction=molecular_function unknown|CellComponent=not yet annotated
YNL211C	YNL211C		2.35	2.35	3.37e-11	SGD	634218	BioProcess=biological_process unknown|MolFunction=molecular_function unknown|CellComponent=not yet annotated
YDL167C	NRP1	asparagine-rich protein	2.34	2.34	6.45e-22	SGD	638049	BioProcess=biological_process unknown|MolFunction=molecular_function unknown|CellComponent=cellular_component unknown
YJL218W	YJL218W		2.34	2.34	5.21e-22	SGD	637619	BioProcess=biological_process unknown|MolFunction=molecular_function unknown|CellComponent=not yet annotated
YPL091W	GLR1,LPG17	converts oxidized glutathine and NADPH into two glutathiones and NADP+; glutathione oxidoreductase; Null mutant is viable	2.33	2.33	1.02e-26	SGD	638638	BioProcess=not yet annotated|MolFunction=glutathione reductase (NADPH)|CellComponent=not yet annotated
YDL202W	MRPL11	Mitochondrial ribosomal protein MRPL11 (YmL11); ribosomal protein (YmL11); Null mutant is viable, respiratory deficient accompanied by a loss of mitochondrial DNA	2.31	2.31	1.07e-13	SGD	633716	BioProcess=protein biosynthesis|MolFunction=structural constituent of ribosome|CellComponent=mitochondrial large ribosomal subunit
YOL148C	SPT20,ADA5	Transcription factor; histone acetyltransferase SAGA complex member, transcription factor; Null mutant is viable, exhibits growth defects on glucose and galactose, fails to grow on media lacking inositol	2.31	2.31	0	SGD	637195	BioProcess=chromatin modification*|MolFunction=not yet annotated|CellComponent=SAGA complex
YDR227W	SIR4,ASD1,STE9,UTH2	regulator of silencing at HML, HMR, and telomeres; silencing regulator at HML, HMR, and telomeres; sterile	2.29	2.29	7.14e-06	SGD	638953	BioProcess=chromatin silencing at telomere*|MolFunction=not yet annotated|CellComponent=nucleolus*
YKL093W	MBR1	Involved in mitochondrial biogenesis; Null mutant is viable, shows defective growth on glycerol	2.29	2.29	2.63e-16	SGD	633802	BioProcess=not yet annotated|MolFunction=molecular_function unknown|CellComponent=not yet annotated
YFL055W	AGP3	General amino acid permease with broad substrate specificity; amino acid permease; Null mutant is viable, loss of growth on some amino acids as nitrogen source (leu, thr) in a strain which has no Gap1p or Agp1p function	2.28	2.28	1.68e-13	SGD	637985	BioProcess=transport|MolFunction=general amino acid permease|CellComponent=not yet annotated
Q0070	AI5_ALPHA	Intron of mitochondrial COX1, aI5-alpha; DNA endonuclease involved in intron homing	2.24	2.24	0.000742	SGD	970792	BioProcess=biological_process unknown|MolFunction=molecular_function unknown|CellComponent=not yet annotated
YDR036C	YDR036C		2.23	2.23	2.32e-20	SGD	637092	BioProcess=biological_process unknown|MolFunction=molecular_function unknown|CellComponent=not yet annotated
YOL115W	TRF4	TRF5 homolog, Involved in mitotic chromsome condensation, associates with Smc1p and Smc2p; DNA polymerase sigma; Null mutant is viable, cold sensitive, display reduced expression of GAL1 and cell cycle box UAS::LacZ fusions, and is inviable in combination with a trfI (hpr1) null mutant. trf4 trf5 double mutants are inviable. A trf4 (ts) trf5 double mutant is hypersensitive to the anti-microtubule…	2.22	2.22	1.45e-11	SGD	638008	BioProcess=mitotic chromosome condensation*|MolFunction=DNA-directed DNA polymerase|CellComponent=nucleus
YHR184W	SSP1,SPO3	Involved in the control of meiotic nuclear divisions & spore formation, dispensable for mitosis, premeiotic DNA synthesis, recombination, meiosis I, meiosis II, & initiation of prospore walls, required for spore wall elongation; Null mutant is viable, spo3-1 at a semi-permissive temperature produces asci with one or two randomly packaged haploid spores, at a restrictive temperature, prospore wall…	2.21	2.21	5.5e-05	SGD	634049	BioProcess=not yet annotated|MolFunction=molecular_function unknown|CellComponent=not yet annotated
YML041C	YML041C		2.2	2.2	1.74e-11	SGD	635953	BioProcess=biological_process unknown|MolFunction=molecular_function unknown|CellComponent=not yet annotated
YNL174W	YNL174W		2.2	2.2	2.87e-28	SGD	633691	BioProcess=biological_process unknown|MolFunction=molecular_function unknown|CellComponent=not yet annotated
YPR201W	ARR3	Putative membrane protein involved in arsenite transport; Overexpression confers arsenite but not arsenate resistance	2.2	2.2	4.94e-09	SGD	638571	BioProcess=arsenite transport|MolFunction=arsenite transporter|CellComponent=integral plasma membrane protein
YJL097W	YJL097W		2.18	2.18	1.31e-32	SGD	634387	BioProcess=biological_process unknown|MolFunction=molecular_function unknown|CellComponent=not yet annotated
YEL052W	AFG1	ATPase family gene; ATPase family	2.16	2.16	6.11e-33	SGD	636849	BioProcess=biological_process unknown|MolFunction=adenosinetriphosphatase|CellComponent=cellular_component unknown
YIR040C	YIR040C		2.16	2.16	2.31e-32	SGD	634828	BioProcess=biological_process unknown|MolFunction=molecular_function unknown|CellComponent=not yet annotated
YKR105C	YKR105C		2.16	2.16	0.000136	SGD	637993	BioProcess=biological_process unknown|MolFunction=not yet annotated|CellComponent=not yet annotated
YNL012W	SPO1	dispensable for mitosis, premeiotic DNA synthesis, synaptonemal complexes, and recombination, but required for meiotic spindle pole body duplication/separation, meiosis I, meiosis II, and spore formation; similar to phospholipase B; Null mutant is viable, arrests as mononucleate cells with unduplicated/unseparated spindle pole bodies	2.14	2.14	8.71e-26	SGD	636903	BioProcess=meiosis|MolFunction=phospholipase|CellComponent=nucleus
YJR157W	YJR157W		2.13	2.13	3.54e-35	SGD	637532	BioProcess=biological_process unknown|MolFunction=molecular_function unknown|CellComponent=not yet annotated
YNL207W	YNL207W		2.11	2.11	8.39e-33	SGD	638558	BioProcess=biological_process unknown|MolFunction=molecular_function unknown|CellComponent=not yet annotated
YFL063W	YFL063W		2.1	2.1	4.22e-20	SGD	638282	BioProcess=biological_process unknown|MolFunction=molecular_function unknown|CellComponent=not yet annotated
YCL027W	FUS1	cell-surface protein required for cell fusion; Null mutant is viable, in fus1 x fus1 matings there is an interruption of the mating process just before cytoplasmic fusion	2.08	2.08	4.53e-06	SGD	635344	BioProcess=mating (sensu Saccharomyces)|MolFunction=molecular_function unknown|CellComponent=plasma membrane
YKR066C	CCP1	Cytochrome-c peroxidase; cytochrome c peroxidase	2.08	2.08	3.24e-28	SGD	633336	BioProcess=not yet annotated|MolFunction=cytochrome c peroxidase|CellComponent=mitochondrion
YMR169C	ALD3	Expression induced in response to heat shock, oxidative and osmotic stress. NAD+ is preferred coenzyme.; aldehyde dehydrogenase; ald2 ald3 double mutants show reduced growth rate with ethanol as the sole carbon source.	2.08	2.08	9.88e-13	SGD	633415	BioProcess=stress response|MolFunction=aldehyde dehydrogenase|CellComponent=cytoplasm
YJL031C	BET4	catalyzes prenylation of Ypt1p (as a subunit of PGGTase-II); geranylgeranyltransferase type II alpha subunit (PGGTase-II, alpha subunit)	2.07	2.07	5e-28	SGD	639267	BioProcess=protein amino acid geranylgeranylation|MolFunction=RAB-protein geranylgeranyltransferase|CellComponent=RAB-protein geranylgeranyltransferase complex
YMR301C	ATM1	mitochondrial ABC transporter protein; ABC transporter; slow growth on rich medium, inviable on minimal medium, unstable mitochondrial genome, have 'white' mitochondria that completely lack cytochromes	2.07	2.07	5.13e-08	SGD	637227	BioProcess=iron homeostasis|MolFunction=ATP-binding cassette (ABC) transporter|CellComponent=mitochondrial inner membrane
YJR023C	YJR023C		2.04	2.04	7.13e-05	SGD	634369	BioProcess=biological_process unknown|MolFunction=molecular_function unknown|CellComponent=not yet annotated
YNL185C	MRPL19	mitochondrial ribosomal protein of the large subunit; ribosomal protein large subunit	2.04	2.04	5.98e-20	SGD	636538	BioProcess=protein biosynthesis|MolFunction=structural constituent of ribosome|CellComponent=mitochondrial large ribosomal subunit
YDR003W	YDR003W		2.03	2.03	1.48e-09	SGD	636512	BioProcess=biological_process unknown|MolFunction=molecular_function unknown|CellComponent=not yet annotated
YDR278C	YDR278C		2.03	2.03	7.73e-10	SGD	638141	BioProcess=biological_process unknown|MolFunction=molecular_function unknown|CellComponent=not yet annotated
YDR485C	YDR485C		2.03	2.03	1.32e-15	SGD	634243	BioProcess=biological_process unknown|MolFunction=molecular_function unknown|CellComponent=cytoplasm
YGR172C	YIP1	Golgi integral membrane protein, binds to the transport GTPases Ypt1p and Ypt31p; Null mutant is inviable	0.5	-2	6.57e-08	SGD	633793	BioProcess=vesicle-mediated transport|MolFunction=molecular_function unknown|CellComponent=Golgi apparatus*
YKL176C	LST4	involved in regulated secretion/recycling of nitrogen regulated permeases; very low activity of the nitrogen-regulated permeases Gap1p and Put4p on poor nitrogen sources, lst4-1 behaves as a complete kanMX knockout for the phenotypes tested so far	0.5	-2.01	3.65e-12	SGD	634808	BioProcess=not yet annotated|MolFunction=molecular_function unknown|CellComponent=not yet annotated
YMR235C	RNA1	Protein involved in RNA processing and export from nucleus; GTPase activating protein (GAP) for Gsp1p; inviable, RNA synthesis defective	0.5	-2.01	2.24e-13	SGD	635272	BioProcess=rRNA-nucleus export*|MolFunction=not yet annotated|CellComponent=not yet annotated
YPL235W	RVB2,TIH2,TIP49B	RUVB-like protein, TIP49b Homologue; transcriptional regulator; Null mutant is inviable	0.49	-2.02	1.95e-25	SGD	636100	BioProcess=biological_process unknown|MolFunction=molecular_function unknown|CellComponent=not yet annotated
YFR044C	YFR044C		0.49	-2.03	6.28e-06	SGD	635311	BioProcess=biological_process unknown|MolFunction=molecular_function unknown|CellComponent=cytoplasm
YPR036W	VMA13,CLS11	vacuolar ATPase V1 domain subunit H (54 kDa); vacuolar H(+) ATPase V1 sector 54 kDa subunit; Null mutant is viable, V-ATPase complex from null mutants is less stable than from wild-type strains	0.49	-2.03	7.55e-06	SGD	636148	BioProcess=vacuolar acidification|MolFunction=hydrogen-transporting two-sector ATPase|CellComponent=vacuolar membrane (sensu Fungi)*
YEL024W	RIP1	oxidizes ubiquinol at center P in the protonmotive Q cycle mechanism, transferring one electron to cytochrome c1 and generating a low-potential ubisemiquinone anion which reduces the low-potential cytochrome b-566 heme group; Rieske iron-sulfur protein of the mitochondrial cytochrome bc1 complex; Null mutant is viable, unable to grow on nonfermentable carbon sources	0.49	-2.04	3.56e-43	SGD	634389	BioProcess=aerobic respiration*|MolFunction=ubiquinol-cytochrome c reductase|CellComponent=respiratory chain complex III (sensu Eukarya)
YDL040C	NAT1,AAA1	Required for entry into stationary phase, heat shock-resistance, a mating-type functions, and sporulation, forms a complex with Ard1p; N-terminal acetyltransferase; Null mutant is viable, has reduced acetyltransferase activity, derepressed silent mating type locus (HML) and fails to enter G0	0.49	-2.05	3.85e-06	SGD	637287	BioProcess=protein amino acid acetylation|MolFunction=peptide alpha-N-acetyltransferase|CellComponent=not yet annotated
YER178W	PDA1	alpha subunit of pyruvate dehydrogenase (E1 alpha); pyruvate dehydrogenase alpha subunit (E1 alpha); Null mutant is viable, exhibits reduced growth on glucose and increased formation of petites	0.49	-2.05	1.16e-21	SGD	633945	BioProcess=not yet annotated|MolFunction=pyruvate dehydrogenase (lipoamide)|CellComponent=not yet annotated
YMR247C	YMR247C		0.49	-2.05	0	SGD	635634	BioProcess=biological_process unknown|MolFunction=molecular_function unknown|CellComponent=not yet annotated
YNL097C	PHO23	Involved in expression of PHO5; Null mutant is viable but shows constitutive PHO5 expression	0.49	-2.05	2.26e-13	SGD	638427	BioProcess=chromatin modification|MolFunction=molecular_function unknown|CellComponent=nucleus
YBR105C	VID24	also involved in vacuolar protein targeting; peripheral vesicle membrane protein; Null mutant is viable, defective in fructose-1,6-bisphosphatase dergadation	0.48	-2.07	2.95e-36	SGD	633912	BioProcess=vesicle-mediated transport|MolFunction=molecular_function unknown|CellComponent=cytoplasmic vesicle*
YKL023W	YKL023W		0.48	-2.08	3.64e-16	SGD	637718	BioProcess=biological_process unknown|MolFunction=molecular_function unknown|CellComponent=not yet annotated
YMR020W	FMS1	Multicopy suppressor of fenpropimorph resistance (fen2 mutant), shows similarity to Candida albicans corticosteroid-binding protein CBP1; putatitive amine oxidase; Null mutant is viable	0.48	-2.08	1.22e-09	SGD	638680	BioProcess=pantothenate biosynthesis|MolFunction=molecular_function unknown|CellComponent=cytoplasm
YNL032W	SIW14	Synthetic interaction with Whi2; tyrosine phosphatase; Null mutant fails to show cell cycle arrest upon nutrient starvation, is sensitive to 5mM caffeine and 1M NaCL, and shows delocalized actin upon nutrient starvation, synthetically lethal with whi2, on minimal medium only	0.48	-2.08	2.38e-08	SGD	633834	BioProcess=cell cycle|MolFunction=not yet annotated|CellComponent=not yet annotated
YBR221C	PDB1	beta subunit of pyruvate dehydrogenase (E1 beta); pyruvate dehydrogenase beta subunit (E1 beta); Null mutant is viable	0.48	-2.09	1.72e-16	SGD	636041	BioProcess=not yet annotated|MolFunction=pyruvate dehydrogenase (lipoamide)|CellComponent=not yet annotated
YNL294C	RIM21,PAL3	Regulator of IME2; Unknown function; Null: Affected in sporulation and invasive growth. Other phenotypes: Alkaline sensitivity	0.48	-2.09	3.67e-14	SGD	635349	BioProcess=biological_process unknown|MolFunction=molecular_function unknown|CellComponent=not yet annotated
YNL310C	YNL310C		0.48	-2.09	2.21e-10	SGD	639112	BioProcess=biological_process unknown|MolFunction=molecular_function unknown|CellComponent=not yet annotated
YCR044C	PER1	Protein Processing in the ER	0.48	-2.1	3.12e-08	SGD	639281	BioProcess=not yet annotated|MolFunction=molecular_function unknown|CellComponent=not yet annotated
YFL027C	GYP8	GAP for Ypt protein; GTPase-activating protein; Null: viable	0.48	-2.1	7.92e-18	SGD	636872	BioProcess=biological_process unknown|MolFunction=molecular_function unknown|CellComponent=not yet annotated
YKR027W	YKR027W		0.48	-2.1	7.84e-13	SGD	636263	BioProcess=biological_process unknown|MolFunction=molecular_function unknown|CellComponent=not yet annotated
YJR127C	ZMS1	Product of gene unknown	0.47	-2.11	0.000261	SGD	637471	BioProcess=biological_process unknown|MolFunction=molecular_function unknown|CellComponent=not yet annotated
YDR483W	KRE2,MNT1	N-glycosylation; alpha-1,2-mannosyltransferase; have altered N-linked glycosylation of proteins and grow slowly at 30 degrees, unable to grow at 37 degrees	0.47	-2.12	1.15e-25	SGD	637879	BioProcess=O-linked glycosylation*|MolFunction=alpha-1,2-mannosyltransferase|CellComponent=Golgi apparatus
YIL091C	YIL091C		0.47	-2.12	3.41e-11	SGD	636225	BioProcess=biological_process unknown|MolFunction=molecular_function unknown|CellComponent=not yet annotated
YKL077W	YKL077W		0.47	-2.12	2.05e-26	SGD	636979	BioProcess=biological_process unknown|MolFunction=molecular_function unknown|CellComponent=not yet annotated
YNL280C	ERG24	sterol C-14 reductase; Null mutant appears to be inviable in some genetic backgrounds and conditionally lethal in others, erg24 mutations are suppessed by fen1 and fen2 mutations	0.47	-2.12	0	SGD	633372	BioProcess=ergosterol biosynthesis|MolFunction=C-14 sterol reductase|CellComponent=endoplasmic reticulum
YDL215C	GDH2	NAD-dependent glutamate dehydrogenase; Null mutant is viable, grows very poorly on glutamate as a nitrogen source	0.47	-2.13	0	SGD	638891	BioProcess=not yet annotated|MolFunction=glutamate dehydrogenase|CellComponent=not yet annotated
YGL140C	YGL140C		0.47	-2.13	3.11e-11	SGD	637346	BioProcess=biological_process unknown|MolFunction=not yet annotated|CellComponent=not yet annotated
YNL227C	YNL227C		0.47	-2.13	1.6e-24	SGD	634100	BioProcess=biological_process unknown|MolFunction=molecular_function unknown|CellComponent=not yet annotated
YNL169C	PSD1	converts phosphatidylserine to phosphatidylethanolamine; phosphatidylserine decarboxylase; Null mutant is viable, shows little change in growth properties or phospholipid composition, but shows loss of detectable decarboxylase activity, psd1 psd2 double mutant is auxotrophic for ethanolamine and shows severe defect in conversion of phosphatidylserine to phosphatidylethanolamine	0.47	-2.14	1.31e-09	SGD	638611	BioProcess=phosphatidylcholine biosynthesis|MolFunction=phosphatidylserine decarboxylase|CellComponent=mitochondrion
YOR251C	YOR251C		0.46	-2.15	3.78e-13	SGD	636665	BioProcess=not yet annotated|MolFunction=not yet annotated|CellComponent=not yet annotated
YGL196W	YGL196W		0.46	-2.17	1.23e-27	SGD	634414	BioProcess=biological_process unknown|MolFunction=molecular_function unknown|CellComponent=not yet annotated
YHR072W	ERG7	carries out complex cyclization step of squalene to lanosterol in sterol biosynthesis pathway; 2,3-oxidosqualene-lanosterol cyclase; Null mutant is inviable	0.46	-2.17	1.97e-28	SGD	634151	BioProcess=ergosterol biosynthesis|MolFunction=lanosterol synthase|CellComponent=endoplasmic reticulum*
YLR371W	ROM2	Gdp-GTP Exchange Protein (GEP) for the Rho1p Small GTP-binding Protein, high copy suppressor of cik1 and kar3 deletion mutants.; Null mutant is viable but shows temperature- and cold-sensitive growth defects at 37 and 11 degrees, increased sensitivity to benomyl, and elongated buds and abnormal mating projections at the permissive temperature, synthetically lethal with rom1	0.46	-2.17	3.23e-10	SGD	635625	BioProcess=establishment of cell polarity (sensu Saccharomyces)*|MolFunction=signal transducer*|CellComponent=bud tip
YOL130W	ALR1	aluminium resistance; ion transporter (putative); Null mutant is inviable, overexpression increases resistance to aluminum and gallium toxicity	0.46	-2.17	2.77e-09	SGD	637302	BioProcess=di-, tri-valent inorganic cation transport|MolFunction=di-, tri-valent inorganic cation transporter|CellComponent=plasma membrane
YPL145C	KES1,LPI3,OSH4	Homologous to human oxysterol-binding protein, implicated in ergosterol biosynthesis and regulation of Golgi-derived transport vesicle biogenesis; Pleiotropic sterol-related phenotypes	0.46	-2.17	3e-31	SGD	633936	BioProcess=steroid biosynthesis|MolFunction=molecular_function unknown|CellComponent=not yet annotated
YPL087W	YDC1	Yeast dihydro-ceramidase; alkaline dihydroceramidase with minor reverse activity; Null mutant is viable.	0.46	-2.18	6.07e-05	SGD	638438	BioProcess=sphingolipid metabolism|MolFunction=not yet annotated|CellComponent=not yet annotated
YGL206C	CHC1,SWA5	presumed vesicle coat protein; Clathrin heavy chain; Null mutant is viable, but is slow-growing and shows defects in mating, sporulation and vesicle ultrastructure (however it shows little or no defect in secretion), null mutants easily become inviable due to second site mutations in a number of unlinked genes such as SCD1 and CDL1. Null mutants also exhibit an endocytosis defect, late Golgi prot…	0.46	-2.19	8.42e-21	SGD	633363	BioProcess=vesicle-mediated transport|MolFunction=structural molecule|CellComponent=clathrin vesicle coat
YLR179C	YLR179C		0.46	-2.19	1.02e-11	SGD	637598	BioProcess=biological_process unknown|MolFunction=molecular_function unknown|CellComponent=cytoplasm
YNL168C	YNL168C		0.46	-2.2	0	SGD	636549	BioProcess=biological_process unknown|MolFunction=molecular_function unknown|CellComponent=not yet annotated
YOR292C	YOR292C		0.45	-2.2	6.8e-23	SGD	635142	BioProcess=biological_process unknown|MolFunction=molecular_function unknown|CellComponent=not yet annotated
YDR119W	YDR119W		0.45	-2.21	2.71e-10	SGD	634168	BioProcess=biological_process unknown|MolFunction=molecular_function unknown|CellComponent=not yet annotated
YPR058W	YMC1	putative mitochondrial carrier protein; carrier protein (putative)	0.45	-2.21	1.07e-39	SGD	638385	BioProcess=transport|MolFunction=not yet annotated|CellComponent=not yet annotated
YAL044W-A	ORF:YAL044W-A	BioProcess=biological_process unknown|MolFunction=molecular_function unknown|CellComponent=cellular_component unknown	0.45	-2.22	3.25e-43	SGD	970773	BioProcess=biological_process unknown|MolFunction=molecular_function unknown|CellComponent=cellular_component unknown
YLR358C	YLR358C		0.45	-2.23	1.26e-10	SGD	639061	BioProcess=biological_process unknown|MolFunction=molecular_function unknown|CellComponent=not yet annotated
YMR029C	YMR029C		0.45	-2.23	1.18e-28	SGD	638615	BioProcess=biological_process unknown|MolFunction=molecular_function unknown|CellComponent=not yet annotated
YMR153W	NUP53	Component of karyopherin docking complex of the nuclear pore complex; karyopherin docking complex component of the nuclear pore complex; Null mutant is viable but disrupts Kap121 localization to the nuclear envelope.	0.45	-2.23	0	SGD	634029	BioProcess=mRNA-nucleus export*|MolFunction=structural molecule|CellComponent=nuclear pore
YCR097W	HMRA1,A1,MATA1	silenced copy of A1, which encodes a homeobox-domain containing protein that, together with alpha2, represses transcription of haploid-specific genes in diploid cells; homeobox transcription factor; Null mutant is viable, deletion of the expressed copy of A1 causes mating defect, diploids in which the expressed copy of a1 is mutated cannot undergo meiosis and sporulation	0.45	-2.24	2.26e-05	SGD	970838	BioProcess=regulation of transcription, mating-type specific|MolFunction=transcription co-repressor|CellComponent=nucleus
YER033C	ZRG8	Zinc regulated gene	0.44	-2.26	7.68e-28	SGD	638893	BioProcess=biological_process unknown|MolFunction=molecular_function unknown|CellComponent=not yet annotated
YOR122C	PFY1,PRF1	profilin (actin-binding protein); profilin; Null mutant is either inviable or viable (but temperature sensitive) under certain conditions, temperature sensitive null mutants exhibit delocalized chitin deposition and arrest as large, unbudded cells with multiple nuclei and delocalized actin	0.44	-2.26	1.08e-06	SGD	635822	BioProcess=response to osmotic stress*|MolFunction=actin monomer binding|CellComponent=actin cap (sensu Saccharomyces)*
YLL032C	YLL032C		0.44	-2.27	1.74e-23	SGD	634824	BioProcess=biological_process unknown|MolFunction=molecular_function unknown|CellComponent=not yet annotated
YOR241W	MET7	METhionine requiring; folylpolyglutamate synthetase; Null mutant is viable, requires methionine for growth, and is respiration-deficient	0.44	-2.27	1.47e-27	SGD	636202	BioProcess=not yet annotated|MolFunction=folylpolyglutamate synthase|CellComponent=not yet annotated
YPL268W	PLC1	Hydrolyzes phosphatidylinositol 4,5-biphosphate (PIP2) to generate two second messengers, inositol 1,4,5-triphosphate (IP3) and 1,2-diacylglycerol (DAG); phosphoinositide-specific phospholipase C; Null mutant is inviable in some genetic backgrounds and otherwise shows aberrant chromosome segregation and is slow growing, temperature-sensitive, osmotically sensitive, and defective in utilization of…	0.44	-2.27	1.71e-15	SGD	637284	BioProcess=pseudohyphal growth*|MolFunction=1-phosphatidylinositol-4,5-bisphosphate phosphodiesterase|CellComponent=cellular_component unknown
YER062C	HOR2,GPP2	RHR2 (GPP1) encodes another DL-glycerol-3-phosphatase; DL-glycerol-3-phosphatase	0.44	-2.28	1.71e-36	SGD	639138	BioProcess=response to osmotic stress*|MolFunction=glycerol-1-phosphatase|CellComponent=cellular_component unknown
YER119C	YER119C	similar to amino acid transport proteins	0.44	-2.28	4.24e-17	SGD	637812	BioProcess=biological_process unknown|MolFunction=molecular_function unknown|CellComponent=not yet annotated
YOR323C	PRO2	gamma-glutamyl phosphate reductase; Proline requiring and unable to grow on YPD (yeast extract-peptone-glucose), synthetic lethality with ctk1	0.44	-2.28	8.53e-42	SGD	636109	BioProcess=proline biosynthesis|MolFunction=glutamate-5-semialdehyde dehydrogenase|CellComponent=cytoplasm
YEL071W	DLD3	D-lactate dehydrogenase	0.44	-2.29	9.75e-09	SGD	637094	BioProcess=lactate metabolism|MolFunction=D-lactate dehydrogenase (cytochrome)|CellComponent=cytoplasm*
YBR145W	ADH5	alcohol dehydrogenase isoenzyme V	0.43	-2.31	0.000102	SGD	635994	BioProcess=not yet annotated|MolFunction=acylglycerone-phosphate reductase|CellComponent=not yet annotated
YER155C	BEM2,IPL2,SUP9,TSL1	Protein with role in bud emergence; rho GTPase activating protein (GAP); randomized bud-site selection at 26 degrees C and defective bud emergence and growth at 37 degrees C	0.43	-2.31	1.95e-17	SGD	633531	BioProcess=establishment of cell polarity (sensu Saccharomyces)*|MolFunction=signal transducer*|CellComponent=intracellular
YLR189C	UGT51	Udp-glycosyltransferase; UDP-glucose:sterol glucosyltransferase; Null mutant is viable and unable to synthesize sterol glucoside	0.43	-2.31	1.29e-33	SGD	633490	BioProcess=sterol metabolism|MolFunction=not yet annotated|CellComponent=not yet annotated
YOR298C-A	MBF1	bridges the DNA-binding region of GCN4 and TBP, similar to multiprotein bridging factor 1 of Bombyx mori; multiprotein bridging factor; Null mutant is viable, shows reduced transcription of HIS3	0.43	-2.31	2.82e-34	SGD	970752	BioProcess=transcription|MolFunction=not yet annotated|CellComponent=not yet annotated
YPR074C	TKL1	Transketolase 1; transketolase 1; Null mutant is viable, growth on fermentable carbon sources, but not gluconeogenic carbon sources, is reduced, tkl1 tkl2 mutants are auxotrophic for aromatic amino acids	0.43	-2.31	3.17e-20	SGD	637246	BioProcess=not yet annotated|MolFunction=transketolase|CellComponent=not yet annotated
YBR183W	YPC1	Yeast Phyto-ceramidase; alkaline ceramidase with reverse activity; Null mutant is viable and two times more heat resistant than the wild-type parental strain.	0.43	-2.32	4.55e-24	SGD	636637	BioProcess=sphingolipid metabolism|MolFunction=not yet annotated|CellComponent=not yet annotated
YDL112W	TRM3	Trna ribose methylase; tRNA (Gm18) ribose methylase; Null mutants are defective specifically for Gm18 tRNA ribose methylation	0.43	-2.32	9.62e-13	SGD	637411	BioProcess=tRNA processing|MolFunction=not yet annotated|CellComponent=not yet annotated
YHR001W-A	QCR10	8.5 kDa subunit of the ubiqunol-cytochrome c oxidoreductase complex; ubiqunol-cytochrome c oxidoreductase complex 8.5 kDa subunit; Null mutant is viable, even on nonfermentable carbon sources, but shows reduced ubiquinol-cytochrome c oxidoreductase activity and loss of Rieske iron-sulfur protein from the complex, qcr10 mutation exacerbates the temperature-sensitivty of qcr6 mutation	0.43	-2.32	7.09e-07	SGD	633421	BioProcess=aerobic respiration*|MolFunction=ubiquinol-cytochrome c reductase|CellComponent=respiratory chain complex III (sensu Eukarya)
YGR170W	PSD2	converts phosphatidylserine to phosphatidylethanolamine; phosphatidylserine decarboxylase; Null mutant is viable and shows small decrease in phosphatidylserine decarboxylase activity, psd1 psd2 double mutant is an ethanolamine auxotroph and expresses no detectable phosphatidylserine decarboxylase activity	0.43	-2.33	5.6e-11	SGD	638887	BioProcess=phosphatidylcholine biosynthesis|MolFunction=phosphatidylserine decarboxylase|CellComponent=not yet annotated
YGR191W	HIP1	histidine permease; requires supplementation with large amounts of histidine for growth	0.43	-2.33	0	SGD	635396	BioProcess=transport|MolFunction=not yet annotated|CellComponent=not yet annotated
YLR241W	YLR241W		0.43	-2.33	5.47e-42	SGD	634232	BioProcess=biological_process unknown|MolFunction=not yet annotated|CellComponent=not yet annotated
YOR273C	TPO4	Polyamine transport protein	0.43	-2.34	3.97e-34	SGD	638799	BioProcess=polyamine transport|MolFunction=spermine transporter|CellComponent=vacuolar membrane
YER080W	YER080W		0.43	-2.35	2.11e-10	SGD	635428	BioProcess=biological_process unknown|MolFunction=molecular_function unknown|CellComponent=not yet annotated
YHR208W	BAT1,ECA39,TWT1	branched-chain amino acid transaminase, highly similar to mammalian ECA39, which is regulated by the oncogene myc; branched-chain amino acid transaminase, highly similar to mammalian ECA39, which is regulated by the oncogene myc; Null mutant is viable, ILV auxotrophy in bat1 bat2 double mutant	0.43	-2.35	7.43e-38	SGD	638460	BioProcess=not yet annotated|MolFunction=branched-chain amino acid aminotransferase|CellComponent=not yet annotated
YOR288C	MPD1	Disulfide isomerase related protein; disulfide isomerase related protein; Null mutant is viable. MPD1 overexpression can suppress the maturation defect of carboxypeptidase Y caused by PDI1 deletion	0.43	-2.35	5.23e-07	SGD	636702	BioProcess=protein folding*|MolFunction=protein disulfide isomerase|CellComponent=not yet annotated
YPL128C	TBF1,LPI16	TTAGGG repeat binding factor; lethal	0.43	-2.35	1.14e-13	SGD	639520	BioProcess=not yet annotated|MolFunction=not yet annotated|CellComponent=nucleus
YDR298C	ATP5,OSC1	Subunit 5 of the mitochondrial ATP synthase complex, homologous to bovine OSCP and E. coli delta.; ATP synthase subunit 5, oligomycin sensitivity-conferring protein; null mutant is viable, but unable to grow on glycerol, exhibits high level of genetic instability	0.42	-2.36	0	SGD	634970	BioProcess=ATP synthesis coupled proton transport|MolFunction=hydrogen-transporting two-sector ATPase|CellComponent=hydrogen-transporting ATP synthase, stator stalk (sensu Eukarya)
YDR474C	YDR474C		0.42	-2.36	8.8e-32	SGD	634073	BioProcess=biological_process unknown|MolFunction=molecular_function unknown|CellComponent=not yet annotated
YML035C	AMD1,AMD3	putative alpha-mannosidase; alpha-mannosidase (putative); Null mutant is viable	0.42	-2.36	0	SGD	636371	BioProcess=not yet annotated|MolFunction=AMP deaminase|CellComponent=not yet annotated
YMR271C	URA10	Fifth step in pyrimidine bio5; orotate phosphoribosyltransferase 2; Null mutant is viable	0.42	-2.36	8.78e-09	SGD	634464	BioProcess=not yet annotated|MolFunction=orotate phosphoribosyltransferase|CellComponent=not yet annotated
YLR180W	SAM1,ETH10	S-adenosylmethionine synthetase; Null mutant is viable.	0.42	-2.37	2.25e-06	SGD	635234	BioProcess=methionine metabolism|MolFunction=methionine adenosyltransferase|CellComponent=cytoplasm
YML100W	TSL1	123 kD regulatory subunit of trehalose-6-phosphate synthase/phosphatase complex, homologous to TPS3 gene product; similar to TPS3 gene product, trehalose-6-phosphate synthase/phosphatase complex 123 kDa regulatory subunit; Null mutant is viable	0.42	-2.37	2.66e-05	SGD	637392	BioProcess=stress response*|MolFunction=alpha,alpha-trehalose-phosphate synthase (UDP-forming)|CellComponent=alpha, alpha-trehalose-phosphate synthase complex (UDP-forming)
YLR285W	YLR285W		0.42	-2.38	1.54e-07	SGD	638414	BioProcess=biological_process unknown|MolFunction=molecular_function unknown|CellComponent=not yet annotated
YPR191W	QCR2,COR2,UCR2	40 kDa ubiquinol cytochrome-c reductase core protein 2; Null mutant is viable and grows slowly on glycerol	0.42	-2.38	2.05e-16	SGD	639274	BioProcess=aerobic respiration*|MolFunction=ubiquinol-cytochrome c reductase|CellComponent=mitochondrion*
YLR425W	TUS1,SOP10	TOR Unique function Suppressor, exchange factor for RHO1; 1307 amino acid hydrophilic protein; Null mutant is viable, shows temperature sensitive growth above 37^*C, but no detectable secretory or endocytosis defect.	0.42	-2.4	0	SGD	637380	BioProcess=biological_process unknown|MolFunction=molecular_function unknown|CellComponent=not yet annotated
YNL268W	LYP1	lysine permease	0.42	-2.4	2.8e-25	SGD	636922	BioProcess=basic amino acid transport|MolFunction=basic amino acid transporter|CellComponent=plasma membrane
YPL094C	SEC62,LPG14	membrane component of ER protein translocation apparatus; ER protein translocation apparatus membrane component; secretion deficient	0.42	-2.4	3.63e-38	SGD	635951	BioProcess=SRP-dependent, co-translational membrane targeting, translocation|MolFunction=transporter|CellComponent=translocon
YPL022W	RAD1,LPB9	UV endonuclease; radiation sensitive	0.42	-2.41	8.36e-09	SGD	638929	BioProcess=nucleotide-excision repair, DNA incision, 5 to lesion|MolFunction=single-stranded DNA specific endodeoxyribonuclease|CellComponent=nucleotide excision repair factor 1
YBR263W	SHM1,SHMT1,TMP3	Serine hydroxymethyltransferase, mitochondrial; Null mutant is viable.	0.41	-2.42	0	SGD	637927	BioProcess=not yet annotated|MolFunction=glycine hydroxymethyltransferase|CellComponent=not yet annotated
YER175C	TMT1,TAM1	Trans-aconitate Methyltransferase 1	0.41	-2.44	0.000227	SGD	638406	BioProcess=biological_process unknown|MolFunction=molecular_function unknown|CellComponent=not yet annotated
YKL060C	FBA1	aldolase; Null mutant is viable, lacks aldolase enzymatic activity and fails to grow in media containing as a carbon source metabolites of only one side of the aldolase reaction	0.41	-2.44	6.69e-24	SGD	639349	BioProcess=gluconeogenesis*|MolFunction=fructose-bisphosphate aldolase|CellComponent=cytoplasm*
YOL086C	ADH1,ADC1	Alcohol dehydrogenase; alcohol dehydrogenase; Null mutant is viable and sensitive to formaldehyde.	0.41	-2.45	1.23e-23	SGD	633922	BioProcess=not yet annotated|MolFunction=acylglycerone-phosphate reductase|CellComponent=not yet annotated
YKR096W	YKR096W		0.41	-2.47	4.38e-34	SGD	635607	BioProcess=biological_process unknown|MolFunction=molecular_function unknown|CellComponent=not yet annotated
YNL138W	SRV2,CAP	70-kDa adenylyl cyclase-associated protein; 70 kDa adenylyl cyclase-associated protein; Null mutant is inviable.	0.41	-2.47	0.000123	SGD	638655	BioProcess=cytoskeleton organization and biogenesis*|MolFunction=cytoskeletal protein binding*|CellComponent=actin cortical patch (sensu Saccharomyces)
YMR221C	YMR221C		0.4	-2.49	0.000377	SGD	635366	BioProcess=biological_process unknown|MolFunction=not yet annotated|CellComponent=not yet annotated
YGR261C	APL6,YKS5	beta3-like subunit of the yeast AP-3 complex which functions in transport of alkaline phosphatase to the vacuole via the alternate pathway, suppressor of loss of casein kinase 1 function; clathrin assembly complex beta adaptin component (putative); Null mutant is viable, null rescues yck1 yck2 double mutant	0.4	-2.5	1.96e-40	SGD	638127	BioProcess=Golgi to vacuole transport|MolFunction=molecular_function unknown|CellComponent=AP-3 adaptor complex
YLR355C	ILV5	branched-chain amino acid biosynthesis; acetohydroxyacid reductoisomerase; Isoleucine-plus-valine requiring	0.4	-2.5	7.06e-23	SGD	635210	BioProcess=branched chain family amino acid biosynthesis|MolFunction=ketol-acid reductoisomerase|CellComponent=mitochondrion
YOR184W	SER1,ADE9	phosphoserine transaminase; Null mutant is viable, serine-requiring	0.4	-2.5	1.37e-17	SGD	636984	BioProcess=not yet annotated|MolFunction=phosphoserine aminotransferase|CellComponent=not yet annotated
YPR114W	YPR114W		0.4	-2.5	8.78e-12	SGD	635119	BioProcess=biological_process unknown|MolFunction=molecular_function unknown|CellComponent=not yet annotated
YMR319C	FET4	Putative transmembrane low-affinity Fe(II) transporter; low affinity Fe2+ transport protein; Mutant lacks low affinity Fe(II) transport but has more active high affinity Fe(II) transport activity	0.4	-2.53	1.91e-28	SGD	636124	BioProcess=low affinity iron transport|MolFunction=iron transporter|CellComponent=integral plasma membrane protein
YAL038W	CDC19,PYK1	Required for START A in the cell cycle and sporulation; pyruvate kinase; Null mutant is inviable. cdc19 mutants are pyruvate kinase deficient and show cell division cycle blocked at 36 degrees C	0.39	-2.54	0.000641	SGD	638587	BioProcess=glycolysis*|MolFunction=pyruvate kinase|CellComponent=cytosol
YMR219W	ESC1	Establishes Silent Chromatin	0.39	-2.54	3.91e-36	SGD	638961	BioProcess=not yet annotated|MolFunction=molecular_function unknown|CellComponent=not yet annotated
YCL030C	HIS4	histidinol dehydrogenase; Null mutant is viable and requires histidine	0.39	-2.56	5.37e-34	SGD	636308	BioProcess=histidine biosynthesis|MolFunction=histidinol dehydrogenase*|CellComponent=cell
YCR073W-A	SOL2	multicopy suppressor of los1-1; Null mutant is viable	0.39	-2.56	0	SGD	634537	BioProcess=not yet annotated|MolFunction=molecular_function unknown|CellComponent=not yet annotated
YMR237W	YMR237W		0.39	-2.56	3.96e-20	SGD	638090	BioProcess=biological_process unknown|MolFunction=molecular_function unknown|CellComponent=not yet annotated
YGR127W	YGR127W		0.39	-2.58	1.12e-17	SGD	638442	BioProcess=biological_process unknown|MolFunction=molecular_function unknown|CellComponent=not yet annotated
YNL104C	LEU4	leucine biosynthesis; alpha-isopropylmalate synthase (2-isopropylmalate synthase); Null mutant is viable, Leu+	0.39	-2.59	0	SGD	635434	BioProcess=leucine biosynthesis|MolFunction=2-isopropylmalate synthase|CellComponent=cytoplasm*
YMR196W	YMR196W		0.38	-2.61	0	SGD	638876	BioProcess=biological_process unknown|MolFunction=molecular_function unknown|CellComponent=not yet annotated
YCL009C	ILV6	acetolactate synthase regulatory subunit	0.38	-2.62	0.000127	SGD	635071	BioProcess=branched chain family amino acid biosynthesis|MolFunction=acetolactate synthase|CellComponent=mitochondrion
YPL084W	BRO1,LPF2	BCK1-like resistance to osmotic shock; Temperature-sensitive growth defect, sensitive to caffeine and respond abnormally to nutrient limitation at the permissive temperature	0.38	-2.64	1.86e-12	SGD	635493	BioProcess=signal transduction|MolFunction=molecular_function unknown|CellComponent=cellular_component unknown
YDR154C	YDR154C		0.38	-2.65	0.000589	SGD	639037	BioProcess=biological_process unknown|MolFunction=molecular_function unknown|CellComponent=not yet annotated
YDL237W	YDL237W		0.37	-2.67	1.16e-39	SGD	636681	BioProcess=biological_process unknown|MolFunction=molecular_function unknown|CellComponent=not yet annotated
YER061C	CEM1	homology with beta-keto-acyl synthases; beta-keto-acyl synthase homolog; Null mutant is viable, exhibits respiratory-deficient growth	0.37	-2.67	7.67e-09	SGD	637816	BioProcess=hexadecanal biosynthesis|MolFunction=3-oxoacyl-[acyl-carrier protein] synthase|CellComponent=mitochondrion
YDL022W	GPD1,DAR1,HOR1,OSG1,OSR5	glycerol-3-phosphate dehydrogenase; lethal under conditions of osmotic stress, unable to grow on glycerol	0.37	-2.7	0	SGD	638523	BioProcess=intracellular accumulation of glycerol|MolFunction=glycerol-3-phosphate dehydrogenase (NAD+)|CellComponent=cytoplasm
YOR136W	IDH2	NAD+-dependent isocitrate dehydrogenase; NAD-dependent isocitrate dehydrogenase; Null mutant is viable	0.37	-2.72	4.54e-10	SGD	633891	BioProcess=tricarboxylic acid cycle*|MolFunction=isocitrate dehydrogenase (NAD+)|CellComponent=mitochondrion*
YBL015W	ACH1	Mannose-containing glycoprotein which binds concanavalin A; acetyl CoA hydrolase	0.37	-2.74	0	SGD	636855	BioProcess=acetate metabolism*|MolFunction=acetyl-CoA hydrolase|CellComponent=cytoplasm
YPL262W	FUM1	Fumarase converts l-malate to fumarate as part of the TCA cycle; fumarase (fumarate hydralase); respiratory defective	0.35	-2.82	0	SGD	635307	BioProcess=tricarboxylic acid cycle*|MolFunction=fumarate hydratase|CellComponent=cytosol*
YJL134W	LCB3,LBP1,YSR2	Protein involved in incorporation of exogenous long chain bases in sphingolipids; plasma membrane transporter (putative); Null mutant is viable, has reduced rate of exogenous long chain base incorporation into sphingolipids, increased resistance to growth inhibition by long chain bases	0.35	-2.85	7.78e-20	SGD	638564	BioProcess=sphingolipid metabolism*|MolFunction=sphingosine-1-phosphate phosphatase|CellComponent=endoplasmic reticulum
YHR087W	YHR087W		0.35	-2.86	1.37e-23	SGD	635672	BioProcess=biological_process unknown|MolFunction=molecular_function unknown|CellComponent=not yet annotated
YLR354C	TAL1	Transaldolase, enzyme in the pentose phosphate pathway; transaldolase, enzyme in the pentose phosphate pathway; Null mutant is viable	0.35	-2.89	0	SGD	635992	BioProcess=not yet annotated|MolFunction=transaldolase|CellComponent=not yet annotated
YDL155W	CLB3	Involved in mitotic induction and perhaps in DNA replication and spindle assembly; B-type cyclin; Null mutant is viable	0.33	-3.04	6.42e-17	SGD	635261	BioProcess=G1/S transition of mitotic cell cycle*|MolFunction=cyclin-dependent protein kinase, regulator|CellComponent=cellular_component unknown
YKL151C	YKL151C		0.32	-3.15	2.8e-45	SGD	639298	BioProcess=biological_process unknown|MolFunction=molecular_function unknown|CellComponent=not yet annotated
YMR297W	PRC1,LBC1	dispensable for haploidization and sporulation, but required for full protein degradation during sporulation; carboxypeptidase Y (proteinase C); Null mutant is viable,proteinase C deficient	0.32	-3.17	0	SGD	636889	BioProcess=not yet annotated|MolFunction=carboxypeptidase C|CellComponent=cytoplasm*
YMR203W	TOM40,ISP42,MOM38	Translocase of Outer Mitochondrial membrane; forms the outer membrane import channel, mitochondrial outer membrane protein; Null mutant is inviable, cells accumulate uncleaved mitochondrial precursor proteins	0.31	-3.18	0	SGD	635215	BioProcess=mitochondrial translocation|MolFunction=protein transporter|CellComponent=mitochondrion*
YDL048C	STP4	Involved in pre-tRNA splicing and in uptake of branched-chain amino acids	0.3	-3.32	4.19e-23	SGD	637131	BioProcess=tRNA splicing|MolFunction=molecular_function unknown|CellComponent=not yet annotated
YKL029C	MAE1	Mitochondrial malic enzyme; malic enzyme; null mutant exhibits no malic enzyme activity and synthetic phenotypes with pyk1 and pyk2 mutations	0.27	-3.76	1.58e-32	SGD	635415	BioProcess=amino acid metabolism*|MolFunction=malate dehydrogenase (oxaloacetate decarboxylating)|CellComponent=mitochondrion
Additional data file 8. Genes failing to be induced or repressed by arsenite in the Yap1 deleted strain.
Note: Fold changes depict those occuring in the normal parent.
