# Supplementary material for: Integrating phenotypic and expression profiles to map arsenic-response networks
Source: Genome Biol. 2004 Nov 29;5(12):R95. doi: 10.1186/gb-2004-5-12-r95 (PMC545798; doi:10.1186/gb-2004-5-12-r95)
Supplement: Additional data file 9 — Genes failing to be induced or repressed by arsenite in the Cad1 deleted strain [file gb-2004-5-12-r95-s9.xls]

## Sheet: Parent_minus_Cad1_AsIII
Sequence Code	Sequence Name(s)	Sequence Description	Ratio	Fold Change	P-value	Sequence Source	Sequence ID	Accession #	Primary Sequence Name
YHR204W	MNL1,HTM1	mannosidase like	4.96	4.96	0	SGD	634748		MNL1	BioProcess=biological_process unknown|MolFunction=not yet annotated|CellComponent=not yet annotated
YGL029W	CGR1	coiled-coil growth-regulated; coiled-coil protein; Null mutant is inviable, CGR1 expression is down-regulated in the postdiauxic growth phase	3.9	3.9	1.47e-40	SGD	635658		CGR1	BioProcess=biological_process unknown|MolFunction=molecular_function unknown|CellComponent=not yet annotated
YBR018C	GAL7	galactose-1-phosphate uridyl transferase; Null mutant is viable and cannot utilize galactose.	3.16	3.16	2.29e-13	SGD	633963		GAL7	BioProcess=not yet annotated|MolFunction=molecular_function unknown|CellComponent=not yet annotated
YKR097W	PCK1,JPM2,PPC1	phosphoenolpyruvate carboxylkinase; Null mutant is viable.	3.13	3.13	1.2e-09	SGD	636201		PCK1	BioProcess=processing of 20S pre-rRNA|MolFunction=snoRNA binding|CellComponent=small nucleolar ribonucleoprotein complex
YDR449C	YDR449C		2.81	2.81	7.43e-08	SGD	639393		YDR449C	BioProcess=biological_process unknown|MolFunction=molecular_function unknown|CellComponent=not yet annotated
YHR205W	SCH9,KOM1	protein kinase involved in growth control, may be redundant with cAMP pathway; cAMP-dependent protein kinase homolog, suppressor of cdc25ts; null mutant is viable, grows slowly, and has a prolonged G1 phase	2.45	2.45	3.13e-25	SGD	638108		SCH9	BioProcess=galactose metabolism|MolFunction=UTP-hexose-1-phosphate uridylyltransferase|CellComponent=cytoplasm
YDR213W	UPC2,MOX4	involved in sterol uptake; zinc finger transcription factor of the Zn(2)-Cys(6) binuclear cluster domain type; Null mutant is viable, upc2-1 allele shows altered sterol uptake	2.39	2.39	3.1e-11	SGD	638813		UPC2	BioProcess=biological_process unknown|MolFunction=molecular_function unknown|CellComponent=not yet annotated
YBL109W	YBL109W		2.33	2.33	1.48e-12	SGD	633297		YBL109W	BioProcess=rRNA processing*|MolFunction=molecular_function unknown|CellComponent=nucleolus
YKL093W	MBR1	Involved in mitochondrial biogenesis; Null mutant is viable, shows defective growth on glycerol	2.29	2.29	2.63e-16	SGD	633802		MBR1	BioProcess=ER-associated protein catabolism|MolFunction=carbohydrate binding|CellComponent=endoplasmic reticulum
YKR105C	YKR105C		2.16	2.16	0.000136	SGD	637993		YKR105C	BioProcess=regulation of cell size|MolFunction=protein serine/threonine kinase|CellComponent=not yet annotated
YAL025C	MAK16	putative nuclear protein; nuclear protein (putative); Null mutant is inviable, conditional mutants arrest at G(sub)1, are deficient in maintenance of killer M1 double-stranded RNA	2.11	2.11	3.35e-05	SGD	638401		MAK16	BioProcess=steroid metabolism|MolFunction=RNA polymerase II transcription factor|CellComponent=cytoplasm
YFL027C	GYP8	GAP for Ypt protein; GTPase-activating protein; Null: viable	0.48	-2.1	7.92e-18	SGD	636872		GYP8	BioProcess=gluconeogenesis|MolFunction=phosphoenolpyruvate carboxykinase (ATP)|CellComponent=cytosol
YKR027W	YKR027W		0.48	-2.1	7.84e-13	SGD	636263		YKR027W	BioProcess=not yet annotated|MolFunction=molecular_function unknown|CellComponent=not yet annotated
YEL071W	DLD3	D-lactate dehydrogenase	0.44	-2.29	9.75e-09	SGD	637094		DLD3	BioProcess=biological_process unknown|MolFunction=molecular_function unknown|CellComponent=not yet annotated
YOR273C	TPO4	Polyamine transport protein	0.43	-2.34	3.97e-34	SGD	638799		TPO4	BioProcess=polyamine transport|MolFunction=spermine transporter|CellComponent=vacuolar membrane
YGL007W	YGL007W		0.36	-2.78	5.86e-09	SGD	637490		YGL007W	BioProcess=lactate metabolism|MolFunction=D-lactate dehydrogenase (cytochrome)|CellComponent=cytoplasm*
YER103W	SSA4	member of 70 kDa heat shock protein family; HSP70 family; Null mutant is viable, ssa1 ssa2 ssa4 strains are inviable, an intact copy of SSA3 regulated by the constitutive SSA2 promoter is capable of rescuing the inviability of an ssa1 ssa2 ssa4 strain	2.1	2.1	3.63e-05	SGD	635424		SSA4	BioProcess=stress response*|MolFunction=chaperone*|CellComponent=cytoplasm
Q0070	AI5_ALPHA	Intron of mitochondrial COX1, aI5-alpha; DNA endonuclease involved in intron homing	2.24	2.24	0.000742	SGD	970792		AI5_ALPHA	BioProcess=biological_process unknown|MolFunction=molecular_function unknown|CellComponent=not yet annotated
YMR169C	ALD3	Expression induced in response to heat shock, oxidative and osmotic stress. NAD+ is preferred coenzyme.; aldehyde dehydrogenase; ald2 ald3 double mutants show reduced growth rate with ethanol as the sole carbon source.	2.08	2.08	9.88e-13	SGD	633415		ALD3	BioProcess=stress response|MolFunction=aldehyde dehydrogenase|CellComponent=cytoplasm
YPL054W	LEE1	Product of gene unknown	2.08	2.08	7.78e-05	SGD	635078		LEE1	BioProcess=biological_process unknown|MolFunction=molecular_function unknown|CellComponent=not yet annotated
YNL036W	NCE103	involved in secretion of proteins that lack classical secretory signal sequences; An uncharacterized allele exhibits defects in the export of the mammalian protein galectin-1.	2.42	2.42	0	SGD	634452		NCE103	BioProcess=not yet annotated|MolFunction=molecular_function unknown|CellComponent=cytoplasm
YAL014C	YAL014C		2.24	2.24	0	SGD	639165		YAL014C	BioProcess=biological_process unknown|MolFunction=molecular_function unknown|CellComponent=not yet annotated
YOR323C	PRO2	gamma-glutamyl phosphate reductase; Proline requiring and unable to grow on YPD (yeast extract-peptone-glucose), synthetic lethality with ctk1	0.44	-2.28	8.53e-42	SGD	636109		PRO2	BioProcess=proline biosynthesis|MolFunction=glutamate-5-semialdehyde dehydrogenase|CellComponent=cytoplasm
YKL060C	FBA1	aldolase; Null mutant is viable, lacks aldolase enzymatic activity and fails to grow in media containing as a carbon source metabolites of only one side of the aldolase reaction	0.41	-2.44	6.69e-24	SGD	639349		FBA1	BioProcess=gluconeogenesis*|MolFunction=fructose-bisphosphate aldolase|CellComponent=cytoplasm*
YDR154C	YDR154C		0.38	-2.65	0.000589	SGD	639037		YDR154C	BioProcess=biological_process unknown|MolFunction=molecular_function unknown|CellComponent=not yet annotated
Additional data file 9. Genes failing to be induced or repressed by arsenite in the Cad1 deleted strain.
Note: Fold changes depict those occuring in the normal parent.
