# Supplementary material for: Integrating phenotypic and expression profiles to map arsenic-response networks
Source: Genome Biol. 2004 Nov 29;5(12):R95. doi: 10.1186/gb-2004-5-12-r95 (PMC545798; doi:10.1186/gb-2004-5-12-r95)
Supplement: Additional data file 11 — Genes two-fold or more differentially expressed after arsenite in the Rpn4 deletion strain compared to the parent [file gb-2004-5-12-r95-s11.xls]

## Sheet: FOFC_parent_vs_Rpn4
Parent, Yap1, Cad1, Rpn4, Arr1
Exp. ()*	Parent AsIII		Yap1 AsIII		Cad1 AsIII		RPN4 AsIII		Arr1 AsIII
Systematic	Normalized	Log	Normalized	Log	Normalized	Log	Normalized	Log	Normalized	Log	Common	Genbank			Description
YBR250W	9.4688	2.248	17.4391	2.85872	8.80804	2.17566	1.39669	0.334103	0.882033	-0.125526	ORF:YBR250W				BioProcess=biological_process unknown|MolFunction=molecular_function unknown|CellComponent=not yet annotated
YOL056W	14.6903	2.68719	17.5735	2.86639	18.3818	2.91136	2.29738	0.831768	1.25288	0.225447	GPM3				BioProcess=gluconeogenesis*|MolFunction=phosphoglycerate mutase|CellComponent=cytosol
YJR129C	23.0268	3.13666	27.0883	3.2991	26.9126	3.2926	3.65135	1.2951	2.49686	0.915035	ORF:YJR129C				BioProcess=biological_process unknown|MolFunction=molecular_function unknown|CellComponent=not yet annotated
YOL140W	2.69899	0.992878	3.82447	1.34142	2.9397	1.07831	0.481401	-0.731055	0.251067	-1.38203	ARG8				BioProcess=ornithine biosynthesis|MolFunction=acetylornithine aminotransferase|CellComponent=mitochondrial matrix
YAL010C	3.79233	1.33298	1.51986	0.41862	2.73514	1.00618	0.71631	-0.333642	0.646288	-0.436511	MDM10				BioProcess=mitochondrion organization and biogenesis*|MolFunction=molecular_function unknown|CellComponent=mitochondrial outer membrane
YOR325W	6.52603	1.8758	8.69877	2.16318	1.82267	0.600302	1.25936	0.230607	1.4679	0.383833	ORF:YOR325W				BioProcess=biological_process unknown|MolFunction=molecular_function unknown|CellComponent=not yet annotated
YBL023C	7.41762	2.00386	7.98578	2.07766	4.66621	1.54035	1.43982	0.364518	1.58221	0.458822	MCM2				BioProcess=DNA replication initiation*|MolFunction=chromatin binding*|CellComponent=cytoplasm*
YDR449C	2.8226	1.03766	2.87388	1.05566	1.09702	0.0925986	0.571417	-0.559636	0.785296	-0.241695	UTP6				BioProcess=processing of 20S pre-rRNA|MolFunction=snoRNA binding|CellComponent=small nucleolar ribonucleoprotein complex
YJR025C	1.31856	0.276537	1.16899	0.156144	1.25854	0.229952	0.269517	-1.31112	0.316921	-1.1491	BNA1				BioProcess=nicotinamide adenine dinucleotide biosynthesis|MolFunction=3-hydroxyanthranilate 3,4-dioxygenase|CellComponent=cytoplasm
YOR361C	3.01236	1.10273	2.58515	0.949784	3.05147	1.11562	0.617109	-0.482709	1.04828	0.0471462	PRT1				BioProcess=translational initiation|MolFunction=translation initiation factor|CellComponent=cytoplasm*
YGL116W	2.46746	0.903189	3.94915	1.3735	2.44954	0.895901	0.546888	-0.60351	0.93498	-0.0672299	CDC20				BioProcess=ubiquitin-dependent protein catabolism*|MolFunction=enzyme activator|CellComponent=anaphase-promoting complex
YKR097W	2.4105	0.879834	1.85229	0.616424	0.681405	-0.383598	0.537664	-0.620522	0.977454	-0.022804	PCK1				BioProcess=gluconeogenesis|MolFunction=phosphoenolpyruvate carboxykinase (ATP)|CellComponent=cytosol
YOL057W	3.43683	1.23455	4.23531	1.44346	3.80747	1.33696	0.775551	-0.254181	0.640863	-0.444939	ORF:YOL057W				BioProcess=biological_process unknown|MolFunction=molecular_function unknown|CellComponent=not yet annotated
YOL058W	0.822657	-0.195216	0.8425	-0.171382	0.996021	-0.00398728	0.191919	-1.65068	0.267754	-1.31769	ARG1				BioProcess=arginine biosynthesis*|MolFunction=argininosuccinate synthase|CellComponent=cytosol
YPL253C	5.67444	1.73597	9.76681	2.27899	5.87884	1.77136	1.36249	0.309312	0.769247	-0.262343	VIK1				BioProcess=microtubule-based process|MolFunction=microtubule motor|CellComponent=spindle pole body*
YBR249C	1.22822	0.205562	1.62012	0.4825	1.58094	0.458017	0.299623	-1.20523	0.317466	-1.14738	ARO4				BioProcess=not yet annotated|MolFunction=2-dehydro-3-deoxyphosphoheptonate aldolase|CellComponent=not yet annotated
YOL150C	8.67409	2.16034	1.83365	0.606308	7.87226	2.06334	2.12207	0.75239	1.65237	0.50221	ORF:YOL150C				BioProcess=biological_process unknown|MolFunction=molecular_function unknown|CellComponent=not yet annotated
YDR158W	1.16931	0.156414	1.51543	0.415699	1.19111	0.174886	0.290752	-1.23528	0.364222	-1.00999	HOM2				BioProcess=not yet annotated|MolFunction=aspartate-semialdehyde dehydrogenase|CellComponent=not yet annotated
YDL020C	4.18553	1.43163	3.69074	1.30583	3.9989	1.38602	1.04833	0.0471988	2.43231	0.888841	RPN4				BioProcess=ubiquitin-dependent protein catabolism|MolFunction=proteasome endopeptidase|CellComponent=19S proteasome regulatory particle
YLR076C	4.2035	1.43592	1.16277	0.150808	3.25759	1.18099	1.05994	0.058211	1.49588	0.402712	ORF:YLR076C				BioProcess=biological_process unknown|MolFunction=molecular_function unknown|CellComponent=not yet annotated
YBR247C	7.51743	2.01722	11.5521	2.44687	8.77898	2.17236	1.91749	0.651017	1.95627	0.67104	ENP1				BioProcess=protein amino acid glycosylation|MolFunction=not yet annotated|CellComponent=not yet annotated
YEL033W	6.80687	1.91793	8.41129	2.12958	2.934	1.07637	1.76536	0.568352	1.85587	0.618353	ORF:YEL033W				BioProcess=biological_process unknown|MolFunction=molecular_function unknown|CellComponent=not yet annotated
YGR214W	3.61946	1.28633	2.98307	1.09295	4.20119	1.43537	0.949592	-0.0517227	0.628158	-0.464964	RPS0A				BioProcess=protein biosynthesis*|MolFunction=structural constituent of ribosome|CellComponent=cytosolic small ribosomal subunit (sensu Eukarya)
YLR460C	12.1829	2.50003	0.988109	-0.0119622	10.2863	2.33081	3.25796	1.1811	6.29901	1.84039	ORF:YLR460C				BioProcess=biological_process unknown|MolFunction=molecular_function unknown|CellComponent=not yet annotated
YKL015W	3.78148	1.33011	3.9532	1.37452	3.67378	1.30122	1.03064	0.0301841	1.49157	0.399826	PUT3				BioProcess=transcription|MolFunction=not yet annotated|CellComponent=not yet annotated
YPL173W	3.52779	1.26067	0.674194	-0.394237	2.60646	0.957992	0.961617	-0.0391386	1.32645	0.282506	MRPL40				BioProcess=protein biosynthesis|MolFunction=structural constituent of ribosome|CellComponent=mitochondrial large ribosomal subunit
YOL091W	2.10492	0.744275	2.93347	1.07618	1.90355	0.643719	0.591774	-0.52463	0.316576	-1.15019	SPO21				BioProcess=not yet annotated|MolFunction=molecular_function unknown|CellComponent=not yet annotated
YER106W	22.8817	3.13034	30.3462	3.41267	23.9191	3.17468	6.43704	1.86207	4.79015	1.56656	MAM1				BioProcess=biological_process unknown|MolFunction=molecular_function unknown|CellComponent=not yet annotated
YIL116W	1.72355	0.544387	1.63521	0.491772	2.06211	0.723731	0.486118	-0.721304	0.347085	-1.05818	HIS5				BioProcess=histidine biosynthesis|MolFunction=histidinol-phosphate aminotransferase|CellComponent=cell
YPL187W	7.09701	1.95967	13.2139	2.58127	6.33519	1.84612	2.04331	0.71457	1.00729	0.00726721	MF(ALPHA)1				BioProcess=pheromone response (sensu Saccharomyces)|MolFunction=pheromone|CellComponent=extracellular
YDL242W	7.33951	1.99327	0.791731	-0.233534	5.82198	1.76164	2.12146	0.752105	1.63137	0.489419	ORF:YDL242W				BioProcess=biological_process unknown|MolFunction=molecular_function unknown|CellComponent=not yet annotated
YDL185C-A	2.06469	0.724981	2.1405	0.761041	0.619506	-0.478834	0.60148	-0.508362	0.969025	-0.0314645	ORF:YDL185C-A				BioProcess=biological_process unknown|MolFunction=molecular_function unknown|CellComponent=cellular_component unknown
YPR044C	6.174	1.82035	5.39547	1.68556	1.6387	0.493901	1.80136	0.588545	2.06823	0.726695	ORF:YPR044C				BioProcess=biological_process unknown|MolFunction=molecular_function unknown|CellComponent=not yet annotated
YGR279C	1.38564	0.326164	1.58756	0.462199	1.53769	0.430282	0.405132	-0.903543	0.597252	-0.515416	SCW4				BioProcess=mating (sensu Saccharomyces)|MolFunction=glucosidase|CellComponent=cell wall (sensu Fungi)
YPL172C	31.0376	3.4352	1.40334	0.338852	37.5029	3.62442	9.09757	2.20801	4.95301	1.6	COX10				BioProcess=heme a biosynthesis|MolFunction=protoheme IX farnesyltransferase|CellComponent=mitochondrial inner membrane
YLR075W	3.26256	1.18251	1.0557	0.0542055	3.26891	1.18446	0.99423	-0.00578654	1.41423	0.346585	RPL10				BioProcess=protein biosynthesis*|MolFunction=structural constituent of ribosome|CellComponent=cytosolic large ribosomal subunit (sensu Eukarya)
YFR010W	2.87145	1.05482	3.32566	1.20167	2.83328	1.04143	0.888526	-0.118191	1.9276	0.656275	UBP6				BioProcess=deubiquitination|MolFunction=ubiquitin-specific protease|CellComponent=19S proteasome regulatory particle
YBL034C	12.6165	2.53501	10.2871	2.33089	18.4651	2.91588	3.9258	1.36757	2.5874	0.950652	STU1				BioProcess=microtubule nucleation|MolFunction=structural constituent of cytoskeleton|CellComponent=spindle pole body
YNL072W	5.43867	1.69353	5.50392	1.70546	5.69831	1.74017	1.70299	0.532385	1.42028	0.350855	RNH35				BioProcess=DNA replication|MolFunction=ribonuclease H|CellComponent=cell
YMR062C	0.793854	-0.230855	1.00256	0.00255585	0.712623	-0.338803	0.248671	-1.39163	0.338648	-1.08279	ECM40				BioProcess=cell wall organization and biogenesis*|MolFunction=amino acid N-acetyltransferase*|CellComponent=mitochondrial matrix
YFR050C	2.8646	1.05243	2.7318	1.00496	2.29042	0.828735	0.904339	-0.100552	1.9254	0.655131	PRE4				BioProcess=ubiquitin-dependent protein catabolism|MolFunction=proteasome endopeptidase|CellComponent=20S core proteasome
Q0250	6.49788	1.87148	4.4337	1.48923	2.87715	1.0568	2.06679	0.725995	6.03238	1.79714	COX2				BioProcess=aerobic respiration|MolFunction=cytochrome c oxidase|CellComponent=respiratory chain complex IV (sensu Eukarya)
YKL055C	2.66394	0.979807	4.22772	1.44166	2.79245	1.02692	0.855483	-0.156088	0.89392	-0.112139	OAR1				BioProcess=respiratory gaseous exchange|MolFunction=not yet annotated|CellComponent=not yet annotated
YPL153C	18.0466	2.89296	18.2955	2.90666	22.9592	3.13372	5.82823	1.76271	2.94128	1.07884	RAD53				BioProcess=DNA repair*|MolFunction=protein threonine/tyrosine kinase|CellComponent=nucleus
YJL220W	3.95449	1.37485	0.850313	-0.162151	3.59926	1.28073	1.27738	0.244808	1.4734	0.387574	ORF:YJL220W				BioProcess=biological_process unknown|MolFunction=molecular_function unknown|CellComponent=not yet annotated
YML093W	2.6833	0.987046	1.91733	0.650932	2.81572	1.03522	0.869848	-0.139436	1.04241	0.0415378	UTP14				BioProcess=processing of 20S pre-rRNA|MolFunction=snoRNA binding|CellComponent=small nucleolar ribonucleoprotein complex
YPL201C	6.06667	1.80281	8.63209	2.15549	4.01412	1.38982	1.96725	0.676635	2.43137	0.888455	ORF:YPL201C				BioProcess=biological_process unknown|MolFunction=molecular_function unknown|CellComponent=not yet annotated
YDL244W	7.22476	1.97751	1.5214	0.419628	5.30945	1.66949	2.35289	0.855644	1.67771	0.517432	THI13				BioProcess=thiamin biosynthesis|MolFunction=molecular_function unknown|CellComponent=cellular_component unknown
YGL029W	3.31992	1.19994	3.85864	1.35031	1.08278	0.0795307	1.08342	0.0801218	1.20899	0.189783	CGR1				BioProcess=rRNA processing*|MolFunction=molecular_function unknown|CellComponent=nucleolus
YNL065W	3.32567	1.20167	2.90307	1.06577	3.58735	1.27741	1.09026	0.0864189	0.689798	-0.371356	AQR1				BioProcess=biological_process unknown|MolFunction=molecular_function unknown|CellComponent=cellular_component unknown
YOR006C	8.63855	2.15623	13.4505	2.59902	10.097	2.31224	2.84191	1.04447	1.60034	0.470214	ORF:YOR006C				BioProcess=biological_process unknown|MolFunction=molecular_function unknown|CellComponent=cytoplasm
YBL035C	4.69215	1.54589	3.75492	1.32307	6.70833	1.90335	1.54419	0.4345	1.26527	0.235285	POL12				BioProcess=DNA replication initiation*|MolFunction=alpha DNA polymerase|CellComponent=alpha DNA polymerase:primase complex
YIL078W	2.22039	0.797682	2.65528	0.97655	2.38251	0.868156	0.736577	-0.305742	0.48379	-0.726104	THS1				BioProcess=not yet annotated|MolFunction=threonine-tRNA ligase|CellComponent=not yet annotated
YPL251W	3.07466	1.12319	2.50659	0.918922	2.18891	0.783402	1.03226	0.0317475	1.33903	0.291945	ORF:YPL251W				BioProcess=biological_process unknown|MolFunction=molecular_function unknown|CellComponent=not yet annotated
YNL175C	6.49158	1.87051	3.98802	1.3833	4.6639	1.53985	2.1961	0.786685	1.86571	0.623639	NOP13				BioProcess=biological_process unknown|MolFunction=molecular_function unknown|CellComponent=not yet annotated
YER124C	0.591832	-0.524533	0.823172	-0.19459	0.723509	-0.323642	0.200268	-1.6081	0.203731	-1.59095	DSE1				BioProcess=biological_process unknown|MolFunction=molecular_function unknown|CellComponent=not yet annotated
YMR277W	4.51249	1.50685	5.23392	1.65516	4.84336	1.57761	1.52839	0.424214	1.42936	0.357225	FCP1				BioProcess=transcription|MolFunction=phosphatase|CellComponent=not yet annotated
YAL025C	2.66823	0.981417	1.81785	0.597654	1.13883	0.130002	0.907378	-0.0971964	1.03075	0.0302885	MAK16				BioProcess=not yet annotated|MolFunction=molecular_function unknown|CellComponent=not yet annotated
Q0255	6.06585	1.80267	4.37475	1.47585	2.53594	0.930566	2.07457	0.729755	5.4359	1.69303	ORF:Q0255				BioProcess=biological_process unknown|MolFunction=molecular_function unknown|CellComponent=not yet annotated
YGR139W	7.3551	1.99539	8.77105	2.17146	4.90061	1.58936	2.52506	0.926265	6.52991	1.87639	ORF:YGR139W				BioProcess=biological_process unknown|MolFunction=molecular_function unknown|CellComponent=not yet annotated
YBR244W	14.6969	2.68763	0.795453	-0.228843	16.4619	2.80105	5.06454	1.62226	9.90964	2.29351	GPX2				BioProcess=not yet annotated|MolFunction=glutathione peroxidase|CellComponent=not yet annotated
YOL154W	2.22794	0.801079	3.09662	1.13031	2.35737	0.857546	0.769418	-0.262121	0.220965	-1.50975	ZPS1				BioProcess=biological_process unknown|MolFunction=molecular_function unknown|CellComponent=cellular_component unknown
YNL252C	8.94725	2.19135	11.4464	2.43767	9.23218	2.22269	3.10068	1.13162	2.55403	0.937673	MRPL17				BioProcess=protein biosynthesis|MolFunction=structural constituent of ribosome|CellComponent=mitochondrial large ribosomal subunit
YGL148W	2.50719	0.919163	3.1258	1.13969	2.69554	0.991598	0.86896	-0.140458	1.02335	0.0230847	ARO2				BioProcess=not yet annotated|MolFunction=chorismate synthase|CellComponent=not yet annotated
YCL027W	2.2713	0.820353	0.914848	-0.0889977	2.92115	1.07198	0.793641	-0.231124	0.468951	-0.757258	FUS1				BioProcess=mating (sensu Saccharomyces)|MolFunction=molecular_function unknown|CellComponent=plasma membrane
YGL015C	3.94817	1.37325	4.48751	1.5013	3.36822	1.21439	1.38363	0.324714	1.30941	0.269573	ORF:YGL015C				BioProcess=biological_process unknown|MolFunction=molecular_function unknown|CellComponent=not yet annotated
YER012W	2.30358	0.834463	2.1313	0.756733	2.4916	0.912927	0.807631	-0.21365	1.81916	0.598377	PRE1				BioProcess=ubiquitin-dependent protein catabolism*|MolFunction=proteasome endopeptidase|CellComponent=20S core proteasome
YLR214W	2.54698	0.934908	1.67142	0.513674	3.28649	1.18982	0.895228	-0.110677	0.859134	-0.15183	FRE1				BioProcess=iron homeostasis|MolFunction=not yet annotated|CellComponent=not yet annotated
YDR356W	12.9214	2.55888	2.57891	0.947367	18.4301	2.91398	4.55098	1.51534	4.43189	1.48883	SPC110				BioProcess=microtubule nucleation|MolFunction=structural constituent of cytoskeleton|CellComponent=inner plaque of spindle pole body*
YOR310C	2.57131	0.944414	1.813	0.594983	2.7659	1.01736	0.913139	-0.0908676	0.640172	-0.446018	NOP58				BioProcess=rRNA modification*|MolFunction=snoRNA binding|CellComponent=small nuclear ribonucleoprotein complex*
YBR285W	0.971545	-0.0288675	0.461158	-0.774014	0.338845	-1.08221	0.345494	-1.06278	0.805165	-0.216708	ORF:YBR285W				BioProcess=biological_process unknown|MolFunction=molecular_function unknown|CellComponent=not yet annotated
YPL107W	3.13901	1.14391	2.3744	0.864745	2.89643	1.06348	1.12254	0.115595	1.50938	0.411698	ORF:YPL107W				BioProcess=biological_process unknown|MolFunction=molecular_function unknown|CellComponent=not yet annotated
YHL029C	2.49146	0.91287	2.69553	0.991596	2.80821	1.03255	0.890987	-0.115426	1.11502	0.108868	ORF:YHL029C				BioProcess=biological_process unknown|MolFunction=molecular_function unknown|CellComponent=not yet annotated
YBL042C	2.35431	0.856247	1.66244	0.508286	0.530994	-0.633004	0.842576	-0.171291	1.45336	0.373878	FUI1				BioProcess=transport|MolFunction=not yet annotated|CellComponent=not yet annotated
Q0110	4.42995	1.48839	3.40339	1.22477	2.29092	0.828953	1.59136	0.464591	3.39346	1.22185	BI2				BioProcess=RNA splicing|MolFunction=nuclease|CellComponent=mitochondrion
YGR265W	3.65621	1.29643	3.23275	1.17333	4.05627	1.40026	1.32041	0.277944	0.74522	-0.294075	ORF:YGR265W				BioProcess=biological_process unknown|MolFunction=molecular_function unknown|CellComponent=not yet annotated
YCR019W	4.30711	1.46027	2.89526	1.06308	3.81367	1.33859	1.56291	0.44655	1.05557	0.0540778	MAK32				BioProcess=not yet annotated|MolFunction=molecular_function unknown|CellComponent=not yet annotated
YGR208W	4.72692	1.55327	1.70296	0.532365	3.58651	1.27718	1.71526	0.539565	1.22142	0.200011	SER2				BioProcess=not yet annotated|MolFunction=phosphoserine phosphatase|CellComponent=not yet annotated
YDR355C	5.68125	1.73717	1.03224	0.0317302	7.24228	1.97994	2.06173	0.723546	1.40443	0.339633	ORF:YDR355C				BioProcess=biological_process unknown|MolFunction=molecular_function unknown|CellComponent=not yet annotated
YOR333C	2.91935	1.07136	3.5905	1.27829	0.615599	-0.485159	1.0614	0.0595916	1.21805	0.197254	SWF5				BioProcess=biological_process unknown|MolFunction=molecular_function unknown|CellComponent=not yet annotated
YNL332W	5.34999	1.67709	1.14906	0.138946	3.83547	1.34429	1.95503	0.670405	1.43106	0.358416	THI12				BioProcess=thiamin biosynthesis|MolFunction=molecular_function unknown|CellComponent=cellular_component unknown
YML089C	7.57709	2.02513	4.10468	1.41213	4.97394	1.60421	2.77829	1.02184	5.76921	1.75254	ORF:YML089C				BioProcess=biological_process unknown|MolFunction=molecular_function unknown|CellComponent=not yet annotated
YHR052W	5.31874	1.67124	5.68294	1.73747	6.2348	1.83015	1.95089	0.668288	1.31751	0.275745	CIC1				BioProcess=protein catabolism|MolFunction=protease substrate recruitment factor|CellComponent=26S proteasome
Q0085	4.97523	1.60447	4.24798	1.44644	2.6452	0.972747	1.83124	0.604994	5.56252	1.71605	ATP6				BioProcess=ATP synthesis coupled proton transport|MolFunction=hydrogen-transporting two-sector ATPase|CellComponent=proton-transporting ATP synthase complex, coupling factor F(0) (sensu Eukarya)
YKL114C	2.21988	0.797451	2.91739	1.07069	2.57181	0.944611	0.81752	-0.20148	0.507165	-0.678918	APN1				BioProcess=not yet annotated|MolFunction=DNA-(apurinic or apyrimidinic site) lyase|CellComponent=not yet annotated
Q0120	4.19368	1.43358	2.8057	1.03165	2.21542	0.795441	1.54446	0.434671	2.78733	1.02509	BI4				BioProcess=RNA splicing|MolFunction=RNA binding|CellComponent=mitochondrion
YNL141W	1.14819	0.138188	0.965549	-0.0350588	0.96985	-0.0306142	0.423628	-0.8589	0.66023	-0.415167	AAH1				BioProcess=adenine catabolism|MolFunction=adenine deaminase|CellComponent=intracellular
YGR160W	5.60279	1.72327	5.76685	1.75213	3.2763	1.18672	2.06996	0.727529	2.71512	0.998836	FYV13				BioProcess=biological_process unknown|MolFunction=molecular_function unknown|CellComponent=cellular_component unknown
YMR290W-A	4.13019	1.41832	4.16842	1.42754	1.4077	0.341956	1.52729	0.423495	2.61806	0.962434	ORF:YMR290W-A				BioProcess=biological_process unknown|MolFunction=molecular_function unknown|CellComponent=not yet annotated
YML092C	3.0467	1.11406	2.06499	0.725127	3.44793	1.23778	1.1268	0.119384	1.54276	0.433574	PRE8				BioProcess=ubiquitin-dependent protein catabolism|MolFunction=proteasome endopeptidase|CellComponent=20S core proteasome
YCR020W-B	3.11809	1.13722	1.97559	0.680868	2.62456	0.964914	1.15617	0.145114	0.823648	-0.194013	HTL1				BioProcess=DNA replication and chromosome cycle|MolFunction=molecular_function unknown|CellComponent=cellular_component unknown
YCL031C	5.58282	1.71969	10.7218	2.37228	6.13971	1.81478	2.07869	0.73174	1.47474	0.388482	RRP7				BioProcess=35S primary transcript processing*|MolFunction=molecular_function unknown|CellComponent=cellular_component unknown
YIR034C	1.17587	0.162011	1.52072	0.419186	1.38322	0.324411	0.43796	-0.825627	0.30123	-1.19988	LYS1				BioProcess=not yet annotated|MolFunction=saccharopine dehydrogenase (NAD+, L-lysine forming)|CellComponent=cytoplasm
Q0275	5.97506	1.78759	4.7225	1.55234	2.90254	1.06559	2.24258	0.807627	5.91245	1.77706	COX3				BioProcess=aerobic respiration|MolFunction=cytochrome c oxidase|CellComponent=respiratory chain complex IV (sensu Eukarya)
YJR156C	7.27374	1.98427	0.954418	-0.0466533	5.60096	1.72294	2.74978	1.01152	1.41903	0.349973	THI11				BioProcess=thiamin biosynthesis|MolFunction=molecular_function unknown|CellComponent=cellular_component unknown
YLR213C	9.65846	2.26783	17.2844	2.84981	13.1606	2.57723	3.65831	1.297	1.61792	0.481139	CRR1				BioProcess=biological_process unknown|MolFunction=molecular_function unknown|CellComponent=cell wall
YGR048W	3.91343	1.36442	4.42485	1.48724	3.90917	1.36332	1.485	0.395412	2.28159	0.824874	UFD1				BioProcess=mRNA processing*|MolFunction=molecular_function unknown|CellComponent=endoplasmic reticulum
YGL059W	0.793623	-0.231147	1.08717	0.0835735	0.703661	-0.351459	0.301596	-1.19867	0.470703	-0.753527	ORF:YGL059W				BioProcess=biological_process unknown|MolFunction=molecular_function unknown|CellComponent=cellular_component unknown
YER073W	0.562955	-0.574555	0.78044	-0.247898	0.626115	-0.468221	0.214623	-1.53887	0.136203	-1.99361	ALD5				BioProcess=metabolism|MolFunction=aldehyde dehydrogenase|CellComponent=mitochondrion
YIL140W	5.46927	1.69915	4.27936	1.4538	6.43025	1.86101	2.08622	0.735355	1.10475	0.0996152	AXL2				BioProcess=axial budding*|MolFunction=molecular_function unknown|CellComponent=bud neck*
YBL041W	2.26936	0.819496	2.3789	0.866639	2.27037	0.819944	0.865831	-0.144066	1.85494	0.61785	PRE7				BioProcess=ubiquitin-dependent protein catabolism|MolFunction=proteasome endopeptidase|CellComponent=20S core proteasome
YKL115C	3.02491	1.10688	4.24436	1.44559	2.53717	0.931049	1.15496	0.144069	0.934697	-0.0675334	ORF:YKL115C				BioProcess=biological_process unknown|MolFunction=molecular_function unknown|CellComponent=not yet annotated
Q0182	4.97503	1.60443	4.17002	1.42792	2.61946	0.962969	1.90023	0.641974	4.58408	1.52259	ORF:Q0182				BioProcess=biological_process unknown|MolFunction=molecular_function unknown|CellComponent=not yet annotated
YDR213W	2.65699	0.977194	2.89347	1.06246	1.31061	0.270489	1.0159	0.0157793	0.762845	-0.2707	UPC2				BioProcess=steroid metabolism|MolFunction=RNA polymerase II transcription factor|CellComponent=cytoplasm
YNR019W	3.86029	1.35074	2.2768	0.82277	3.41277	1.22752	1.47944	0.391664	1.84733	0.613742	ARE2				BioProcess=sterol metabolism|MolFunction=sterol O-acyltransferase|CellComponent=endoplasmic reticulum
YPL108W	2.42756	0.886887	2.18178	0.780141	2.35141	0.855014	0.931776	-0.0706624	1.11188	0.106054	ORF:YPL108W				BioProcess=biological_process unknown|MolFunction=molecular_function unknown|CellComponent=not yet annotated
YKR012C	4.1313	1.41859	4.73533	1.55505	3.38531	1.21945	1.58826	0.462639	1.63077	0.489055	ORF:YKR012C				BioProcess=biological_process unknown|MolFunction=molecular_function unknown|CellComponent=not yet annotated
YFR004W	2.94492	1.08008	3.36147	1.21238	2.83127	1.04072	1.14154	0.132374	1.91595	0.650215	RPN11				BioProcess=ubiquitin-dependent protein catabolism|MolFunction=proteasome endopeptidase|CellComponent=19S proteasome regulatory particle*
YOR063W	0.859757	-0.151106	1.13602	0.12753	1.03309	0.0325505	0.335449	-1.09229	0.378288	-0.972101	RPL3				BioProcess=protein biosynthesis*|MolFunction=structural constituent of ribosome|CellComponent=cytosolic large ribosomal subunit (sensu Eukarya)
Q0140	6.31224	1.84249	5.44655	1.69498	3.05483	1.11672	2.46621	0.902682	5.19624	1.64794	VAR1				BioProcess=protein biosynthesis*|MolFunction=structural constituent of ribosome|CellComponent=mitochondrial small ribosomal subunit
YML047W-A	3.22395	1.17061	2.93623	1.07712	3.69888	1.30803	1.25998	0.231094	1.59977	0.469862	ORF:YML047W-A				BioProcess=biological_process unknown|MolFunction=molecular_function unknown|CellComponent=not yet annotated
YPR144C	1.00622	0.00620553	0.730165	-0.314485	0.627991	-0.46523	0.393887	-0.931692	0.619627	-0.478637	UTP19				BioProcess=biological_process unknown|MolFunction=molecular_function unknown|CellComponent=nucleus
YJL219W	5.45859	1.69719	1.42119	0.351498	4.30889	1.46068	2.14613	0.763668	2.40876	0.879114	HXT9				BioProcess=hexose transport|MolFunction=glucose transporter*|CellComponent=not yet annotated
YOR309C	2.96994	1.08854	2.0734	0.729191	2.90156	1.06525	1.17283	0.159418	0.869047	-0.140358	ORF:YOR309C				BioProcess=biological_process unknown|MolFunction=molecular_function unknown|CellComponent=not yet annotated
YGR234W	2.87324	1.05544	1.03739	0.0367098	3.55168	1.26742	1.13514	0.126758	1.39125	0.330203	YHB1				BioProcess=stress response|MolFunction=molecular_function unknown|CellComponent=cellular_component unknown
YPL246C	2.13557	0.758734	2.00567	0.695978	2.21677	0.79605	0.845346	-0.168009	1.00356	0.00355712	ORF:YPL246C				BioProcess=biological_process unknown|MolFunction=molecular_function unknown|CellComponent=not yet annotated
YER143W	2.30876	0.836709	1.1979	0.180572	1.82778	0.603103	0.915514	-0.0882692	2.61494	0.96124	DDI1				BioProcess=biological_process unknown|MolFunction=molecular_function unknown|CellComponent=not yet annotated
YER174C	0.964218	-0.0364374	1.49576	0.402637	0.93316	-0.0691788	0.383678	-0.957953	0.504181	-0.68482	GRX4				BioProcess=response to oxidative stress|MolFunction=thiol-disulfide exchange intermediate|CellComponent=cellular_component unknown
Q0297	6.27409	1.83643	6.16681	1.81918	3.114	1.13591	2.50233	0.917221	5.16674	1.64224	ORF:Q0297				BioProcess=biological_process unknown|MolFunction=molecular_function unknown|CellComponent=not yet annotated
YOR005C	5.37425	1.68162	6.05977	1.80167	5.6667	1.73461	2.14735	0.764235	2.11194	0.747605	DNL4				BioProcess=double-strand break repair via nonhomologous end-joining|MolFunction=DNA ligase (ATP)|CellComponent=nucleus
YGL055W	0.81309	-0.206914	1.08228	0.079071	0.756806	-0.278648	0.325429	-1.12261	0.363118	-1.01303	OLE1				BioProcess=mitochondrion inheritance*|MolFunction=stearoyl-CoA desaturase|CellComponent=endoplasmic reticulum membrane
YMR177W	13.1724	2.57812	2.1704	0.774914	18.1442	2.89835	5.28595	1.66505	2.64714	0.973478	MMT1				BioProcess=iron homeostasis|MolFunction=molecular_function unknown|CellComponent=mitochondrion*
YBR049C	1.99932	0.692809	2.69031	0.989657	3.20319	1.16415	0.803155	-0.219207	1.23681	0.212539	REB1				BioProcess=regulation of transcription from Pol II promoter*|MolFunction=Pol I transcription termination factor|CellComponent=nucleus
YBR098W	4.4417	1.49104	4.91849	1.593	4.61098	1.52844	1.78908	0.581703	1.29047	0.255008	MMS4				BioProcess=DNA repair|MolFunction=transcription co-activator|CellComponent=nucleus
YGR212W	17.7033	2.87375	20.0128	2.99637	25.3488	3.23273	7.18177	1.97155	2.3651	0.860821	ORF:YGR212W				BioProcess=biological_process unknown|MolFunction=molecular_function unknown|CellComponent=not yet annotated
YER175C	0.438406	-0.82461	0.523136	-0.647914	0.466166	-0.763213	0.178142	-1.72517	0.479887	-0.734204	TMT1				BioProcess=biological_process unknown|MolFunction=molecular_function unknown|CellComponent=not yet annotated
YGL188C	2.49644	0.914866	3.3609	1.21221	2.41342	0.881043	1.0198	0.0196032	1.18267	0.167778	ORF:YGL188C				BioProcess=biological_process unknown|MolFunction=molecular_function unknown|CellComponent=not yet annotated
YDL167C	2.55954	0.939826	1.18562	0.170266	2.59153	0.952247	1.04588	0.044856	0.773223	-0.257188	NRP1				BioProcess=biological_process unknown|MolFunction=molecular_function unknown|CellComponent=cellular_component unknown
YNL075W	12.0493	2.48901	17.5305	2.86394	15.5793	2.74594	4.9296	1.59526	3.48306	1.24791	IMP4				BioProcess=rRNA modification*|MolFunction=snoRNA binding|CellComponent=small nuclear ribonucleoprotein complex*
YLR222C	2.03355	0.709781	2.05444	0.720002	2.03124	0.708648	0.835912	-0.179232	0.58964	-0.528244	UTP13				BioProcess=processing of 20S pre-rRNA|MolFunction=snoRNA binding|CellComponent=small nucleolar ribonucleoprotein complex
YOR266W	2.9444	1.07991	3.26039	1.18185	3.52961	1.26119	1.22193	0.200435	1.31341	0.272627	PNT1				BioProcess=inner mitochondrial membrane organization and biogenesis|MolFunction=molecular_function unknown|CellComponent=mitochondrial inner membrane
YLR217W	3.54308	1.265	3.25287	1.17954	2.62429	0.964812	1.47355	0.387674	1.04437	0.0434115	ORF:YLR217W				BioProcess=biological_process unknown|MolFunction=molecular_function unknown|CellComponent=cellular_component unknown
Q0010	5.08872	1.62703	4.48911	1.50165	2.71608	0.999191	2.12217	0.752438	4.15033	1.42319	ORF:Q0010				BioProcess=biological_process unknown|MolFunction=molecular_function unknown|CellComponent=not yet annotated
YBL069W	0.647321	-0.434913	0.357527	-1.02855	0.499287	-0.694573	0.271549	-1.30361	0.359662	-1.02259	AST1				BioProcess=protein-membrane targeting|MolFunction=protein transporter|CellComponent=extrinsic membrane protein
YEL053C	7.18952	1.97262	1.86969	0.625773	7.40402	2.00202	3.02163	1.1058	2.17474	0.776911	MAK10				BioProcess=N-terminal protein amino acid acetylation*|MolFunction=amino acid N-acetyltransferase|CellComponent=cellular_component unknown
YAL015C	5.01766	1.61296	2.52635	0.926776	4.18101	1.43055	2.11374	0.748458	1.4587	0.377546	NTG1				BioProcess=DNA repair*|MolFunction=pyrimidine-specific oxidized base lesion DNA N-glycosylase*|CellComponent=nucleus*
YER093C-A	3.57283	1.27336	4.72667	1.55322	3.54022	1.26419	1.5108	0.412639	2.38032	0.867237	ORF:YER093C-A				BioProcess=biological_process unknown|MolFunction=molecular_function unknown|CellComponent=not yet annotated
YHR010W	1.87764	0.630018	1.75343	0.561572	1.85339	0.617015	0.794327	-0.23026	0.531945	-0.631216	RPL27A				BioProcess=protein biosynthesis|MolFunction=structural constituent of ribosome|CellComponent=cytosolic large ribosomal subunit (sensu Eukarya)
YNR064C	3.48557	1.24863	3.09892	1.13105	5.95851	1.78482	1.48326	0.39424	1.91401	0.6492	ORF:YNR064C				BioProcess=biological_process unknown|MolFunction=molecular_function unknown|CellComponent=not yet annotated
Q0075	4.11999	1.41585	3.63384	1.29029	2.71613	0.999207	1.75472	0.562311	3.08643	1.12702	AI5_BETA				BioProcess=biological_process unknown|MolFunction=molecular_function unknown|CellComponent=not yet annotated
YHR062C	3.0969	1.1304	3.21477	1.16776	4.06766	1.40307	1.32089	0.278302	0.86725	-0.142428	RPP1				BioProcess=rRNA processing*|MolFunction=ribonuclease P*|CellComponent=ribonuclease mitochondrial RNA processing complex*
YPR058W	0.475113	-0.744203	0.60086	-0.509394	0.549307	-0.599097	0.202904	-1.59502	0.310706	-1.16891	YMC1				BioProcess=transport|MolFunction=not yet annotated|CellComponent=not yet annotated
YJR158W	4.41705	1.48547	3.06769	1.12092	3.75728	1.3237	1.8868	0.634885	1.30575	0.266781	HXT16				BioProcess=hexose transport|MolFunction=glucose transporter*|CellComponent=not yet annotated
YGL078C	2.02727	0.706692	1.61809	0.481249	2.16554	0.772667	0.867088	-0.142615	1.26835	0.237716	DBP3				BioProcess=35S primary transcript processing*|MolFunction=ATP dependent RNA helicase|CellComponent=nucleolus
YLR077W	10.4171	2.34345	0.897064	-0.108628	10.696	2.36987	4.45666	1.4944	2.48371	0.909753	ORF:YLR077W				BioProcess=biological_process unknown|MolFunction=molecular_function unknown|CellComponent=not yet annotated
YAR070C	1.88659	0.634772	1.37445	0.318051	1.02009	0.0198907	0.807749	-0.213504	1.49764	0.403894	ORF:YAR070C				BioProcess=biological_process unknown|MolFunction=molecular_function unknown|CellComponent=not yet annotated
YER185W	3.13892	1.14388	2.46372	0.901673	2.55554	0.938265	1.34444	0.295978	1.115	0.108853	ORF:YER185W				BioProcess=biological_process unknown|MolFunction=molecular_function unknown|CellComponent=not yet annotated
YLR215C	6.33211	1.84563	11.9907	2.48413	8.4786	2.13755	2.71541	0.998943	1.4871	0.396827	CDC123				BioProcess=biological_process unknown|MolFunction=molecular_function unknown|CellComponent=not yet annotated
Q0105	4.08345	1.40694	3.45092	1.23864	2.6154	0.961416	1.75666	0.563414	3.62721	1.28846	COB				BioProcess=aerobic respiration*|MolFunction=ubiquinol-cytochrome c reductase|CellComponent=respiratory chain complex III (sensu Eukarya)
YBR167C	2.81339	1.03439	2.52811	0.927474	2.97178	1.08916	1.21441	0.194255	1.10442	0.0993176	POP7				BioProcess=rRNA processing*|MolFunction=ribonuclease P*|CellComponent=ribonuclease mitochondrial RNA processing complex*
YOR206W	1.02152	0.0212961	0.871088	-0.138012	1.15676	0.145623	0.443424	-0.813228	0.908191	-0.0963001	NOC2				BioProcess=biological_process unknown|MolFunction=molecular_function unknown|CellComponent=nucleus
YGR143W	2.65607	0.976848	3.43937	1.23529	2.33589	0.848394	1.1578	0.146522	0.834319	-0.181139	SKN1				BioProcess=cell wall organization and biogenesis*|MolFunction=not yet annotated|CellComponent=integral membrane protein
YDR242W	0.445984	-0.807471	0.391561	-0.937614	0.363314	-1.01249	0.194751	-1.63603	0.232591	-1.45847	AMD2				BioProcess=not yet annotated|MolFunction=amidase|CellComponent=not yet annotated
YOR028C	4.04261	1.39689	2.42083	0.88411	4.03223	1.39432	1.76877	0.570283	2.07802	0.731415	CIN5				BioProcess=regulation of transcription from Pol II promoter*|MolFunction=RNA polymerase II transcription factor|CellComponent=nucleus
YPR166C	11.1325	2.40987	15.072	2.71284	12.939	2.56024	4.87598	1.58432	2.35046	0.854609	MRP2				BioProcess=protein biosynthesis|MolFunction=structural constituent of ribosome|CellComponent=mitochondrial small ribosomal subunit
YDL245C	3.75149	1.32215	2.87759	1.05695	3.54937	1.26677	1.64619	0.498466	1.1926	0.17614	HXT15				BioProcess=hexose transport|MolFunction=glucose transporter*|CellComponent=not yet annotated
YMR172C-A	2.57093	0.944268	1.0796	0.0765921	2.39029	0.871416	1.13566	0.127214	1.2482	0.221702	ORF:YMR172C-A				BioProcess=biological_process unknown|MolFunction=molecular_function unknown|CellComponent=not yet annotated
YFR005C	1.0523	0.0509821	0.8882	-0.118559	1.03419	0.0336231	0.467128	-0.761152	0.352661	-1.04225	SAD1				BioProcess=mRNA splicing|MolFunction=molecular_function unknown|CellComponent=not yet annotated
YGR152C	6.83596	1.9222	9.56333	2.25794	8.67206	2.16011	3.03648	1.1107	1.90323	0.643551	RSR1				BioProcess=polar budding*|MolFunction=signal transducer*|CellComponent=plasma membrane*
YCL051W	1.92872	0.656858	1.5103	0.412307	1.585	0.460586	0.857637	-0.153575	1.43124	0.358538	LRE1				BioProcess=not yet annotated|MolFunction=molecular_function unknown|CellComponent=not yet annotated
YPL252C	2.08087	0.732785	3.30422	1.1952	2.6536	0.975917	0.925388	-0.0775417	0.616618	-0.483506	YAH1				BioProcess=heme a biosynthesis|MolFunction=Fe2S2 electron transfer carrier|CellComponent=mitochondrial matrix
YHR204W	3.80828	1.33718	3.36208	1.21256	1.10461	0.0994951	1.69609	0.528328	1.17413	0.160529	MNL1				BioProcess=ER-associated protein catabolism|MolFunction=carbohydrate binding|CellComponent=endoplasmic reticulum
YNL129W	2.44174	0.892711	2.95045	1.08196	2.74678	1.01043	1.09652	0.0921433	0.781297	-0.2468	ORF:YNL129W				BioProcess=biological_process unknown|MolFunction=molecular_function unknown|CellComponent=not yet annotated
YBR054W	0.46529	-0.765095	0.283575	-1.26028	0.374393	-0.98245	0.209513	-1.56297	0.670267	-0.400079	YRO2				BioProcess=biological_process unknown|MolFunction=not yet annotated|CellComponent=not yet annotated
YKR065C	11.9587	2.48146	1.62397	0.484871	10.5821	2.35916	5.39669	1.68579	2.49277	0.913395	ORF:YKR065C				BioProcess=biological_process unknown|MolFunction=molecular_function unknown|CellComponent=not yet annotated
YBR147W	0.349226	-1.05204	0.438241	-0.824987	0.27427	-1.29364	0.157924	-1.84564	0.332173	-1.1021	ORF:YBR147W				BioProcess=biological_process unknown|MolFunction=molecular_function unknown|CellComponent=not yet annotated
YOL037C	1.99117	0.688721	1.76617	0.568811	1.5153	0.415611	0.903255	-0.10175	0.719701	-0.32892	ORF:YOL037C				BioProcess=biological_process unknown|MolFunction=molecular_function unknown|CellComponent=not yet annotated
YHR148W	0.908212	-0.096277	0.772119	-0.258617	0.904216	-0.100687	0.412336	-0.885916	0.62561	-0.469028	IMP3				BioProcess=rRNA modification*|MolFunction=snoRNA binding|CellComponent=small nuclear ribonucleoprotein complex*
YIL094C	0.672224	-0.397164	0.972287	-0.0281043	0.715295	-0.33506	0.305329	-1.18637	0.412777	-0.884848	LYS12				BioProcess=lysine biosynthesis|MolFunction=not yet annotated|CellComponent=mitochondrion
YLL044W	1.98876	0.68751	2.01033	0.698299	1.1035	0.0984896	0.903499	-0.101481	1.46372	0.380984	ORF:YLL044W				BioProcess=biological_process unknown|MolFunction=molecular_function unknown|CellComponent=not yet annotated
YML046W	2.28992	0.828518	2.0778	0.73131	2.2029	0.789774	1.04178	0.0409324	0.826928	-0.190038	PRP39				BioProcess=mRNA splicing|MolFunction=not yet annotated|CellComponent=snRNP U1*
Q0115	3.35872	1.21156	3.28102	1.18816	2.16234	0.77119	1.52968	0.425059	3.2162	1.1682	BI3				BioProcess=RNA splicing|MolFunction=RNA binding|CellComponent=mitochondrion
YBR148W	3.0996	1.13127	4.83887	1.57668	2.65587	0.976773	1.41395	0.346385	1.11275	0.106834	YSW1				BioProcess=biological_process unknown|MolFunction=not yet annotated|CellComponent=not yet annotated
YKR070W	5.24382	1.65705	5.79529	1.75704	5.03299	1.61601	2.39788	0.874586	1.54825	0.437124	ORF:YKR070W				BioProcess=biological_process unknown|MolFunction=molecular_function unknown|CellComponent=not yet annotated
YJL028W	2.25207	0.81185	1.91259	0.648458	1.73074	0.548551	1.0314	0.0309207	1.28396	0.24995	ORF:YJL028W				BioProcess=biological_process unknown|MolFunction=molecular_function unknown|CellComponent=not yet annotated
YBL022C	2.4602	0.900243	2.60622	0.957902	2.61534	0.961394	1.1276	0.120096	2.06792	0.726541	PIM1				BioProcess=proteolysis and peptidolysis*|MolFunction=ATP-dependent peptidase|CellComponent=mitochondrial matrix
YFL058W	5.13115	1.63533	1.21511	0.194833	4.12513	1.4171	2.35182	0.855189	1.45736	0.376624	THI5				BioProcess=thiamin biosynthesis|MolFunction=molecular_function unknown|CellComponent=cellular_component unknown
YFL028C	0.785191	-0.241829	0.787697	-0.238642	0.772458	-0.258177	0.360861	-1.01926	0.504261	-0.684662	CAF16				BioProcess=transport*|MolFunction=ATP-binding cassette (ABC) transporter|CellComponent=cytoplasm*
YOR203W	0.298918	-1.20759	0.294172	-1.22359	0.320993	-1.13633	0.137515	-1.98402	0.245009	-1.40646	ORF:YOR203W				BioProcess=biological_process unknown|MolFunction=molecular_function unknown|CellComponent=not yet annotated
YNR020C	2.51916	0.923926	2.10694	0.745238	1.62071	0.482867	1.15978	0.148232	1.66832	0.511816	ORF:YNR020C				BioProcess=biological_process unknown|MolFunction=molecular_function unknown|CellComponent=not yet annotated
YNL155W	6.98887	1.94432	8.87907	2.1837	6.05644	1.80112	3.22469	1.17084	2.30763	0.83622	ORF:YNL155W				BioProcess=biological_process unknown|MolFunction=molecular_function unknown|CellComponent=cytoplasm
YBR018C	2.68437	0.987445	2.33409	0.847622	0.865855	-0.144038	1.2387	0.214064	0.855645	-0.155899	GAL7				BioProcess=galactose metabolism|MolFunction=UTP-hexose-1-phosphate uridylyltransferase|CellComponent=cytoplasm
YNL145W	0.628964	-0.463681	0.39856	-0.919897	0.482124	-0.729554	0.291198	-1.23375	0.356289	-1.03201	MFA2				BioProcess=mating (sensu Saccharomyces)|MolFunction=not yet annotated|CellComponent=not yet annotated
YJR136C	9.36641	2.23713	13.4194	2.5967	10.086	2.31115	4.35348	1.47098	1.44478	0.367959	ORF:YJR136C				BioProcess=biological_process unknown|MolFunction=molecular_function unknown|CellComponent=not yet annotated
YPR048W	3.35957	1.21181	1.23283	0.20931	4.24974	1.44686	1.56206	0.446007	1.57787	0.456076	TAH18				BioProcess=biological_process unknown|MolFunction=molecular_function unknown|CellComponent=not yet annotated
YFR043C	2.21989	0.797458	3.32667	1.20197	2.28664	0.827083	1.03398	0.0334172	0.953617	-0.0474934	ORF:YFR043C				BioProcess=biological_process unknown|MolFunction=molecular_function unknown|CellComponent=not yet annotated
YHR018C	0.375159	-0.980405	0.436894	-0.828064	0.404207	-0.905828	0.17499	-1.74303	0.291033	-1.23432	ARG4				BioProcess=arginine biosynthesis|MolFunction=argininosuccinate lyase|CellComponent=cytosol
YDL098C	3.0817	1.12548	3.76528	1.32582	3.39117	1.22118	1.44297	0.366706	1.44908	0.370928	SNU23				BioProcess=mRNA splicing|MolFunction=pre-mRNA splicing factor|CellComponent=small nuclear ribonucleoprotein complex
YJR023C	2.05342	0.719505	1.59197	0.464969	1.84382	0.611838	0.965035	-0.0355914	1.11227	0.106403	ORF:YJR023C				BioProcess=biological_process unknown|MolFunction=molecular_function unknown|CellComponent=not yet annotated
YFR003C	2.4661	0.902639	2.89328	1.06239	2.37487	0.864944	1.16388	0.151755	1.45324	0.373794	ORF:YFR003C				BioProcess=biological_process unknown|MolFunction=molecular_function unknown|CellComponent=cellular_component unknown
YNL183C	2.98155	1.09244	2.55724	0.938927	2.85354	1.04856	1.41111	0.34438	1.31812	0.276205	NPR1				BioProcess=regulation of nitrogen utilization|MolFunction=not yet annotated|CellComponent=not yet annotated
YGR206W	1.96743	0.676727	1.84879	0.614531	1.48159	0.393114	0.933448	-0.0688703	1.06289	0.0609876	ORF:YGR206W				BioProcess=biological_process unknown|MolFunction=molecular_function unknown|CellComponent=not yet annotated
YDR033W	0.560376	-0.579147	0.494061	-0.705096	0.468641	-0.757919	0.266411	-1.32272	0.330401	-1.10745	MRH1				BioProcess=biological_process unknown|MolFunction=molecular_function unknown|CellComponent=plasma membrane
YOR164C	0.996472	-0.00353448	1.06505	0.0630238	1.18534	0.170032	0.474119	-0.746296	0.552731	-0.592884	ORF:YOR164C				BioProcess=biological_process unknown|MolFunction=molecular_function unknown|CellComponent=not yet annotated
YPL244C	2.26115	0.815875	2.3724	0.8639	2.66811	0.981372	1.07673	0.0739307	1.10296	0.0980004	HUT1				BioProcess=UDP-galactose transport|MolFunction=UDP-galactose transporter|CellComponent=cellular_component unknown
YHL030W	5.35079	1.67725	4.47369	1.49821	5.00105	1.60965	2.55262	0.937122	2.4017	0.876178	ECM29				BioProcess=not yet annotated|MolFunction=molecular_function unknown|CellComponent=not yet annotated
YDR515W	2.89867	1.06425	2.88717	1.06028	2.41294	0.880846	1.38317	0.324379	2.69752	0.992334	SLF1				BioProcess=not yet annotated|MolFunction=RNA binding|CellComponent=cytoplasm*
YDR353W	6.841	1.92293	1.03513	0.034523	7.84729	2.06017	3.28293	1.18874	5.18297	1.64538	TRR1				BioProcess=regulation of redox homeostasis|MolFunction=thioredoxin reductase (NADPH)|CellComponent=not yet annotated
YJL221C	8.17967	2.10165	0.909342	-0.0950336	7.26647	1.98327	3.93176	1.36909	2.70675	0.995749	FSP2				BioProcess=not yet annotated|MolFunction=alpha-glucosidase|CellComponent=not yet annotated
YNL333W	3.49062	1.25008	2.3434	0.851601	3.52093	1.25873	1.68288	0.520507	1.32496	0.281384	SNZ2				BioProcess=vitamin B6 metabolism|MolFunction=molecular_function unknown|CellComponent=not yet annotated
YOL065C	3.93063	1.3688	5.46626	1.69859	4.30857	1.46061	1.89668	0.640106	1.251	0.223946	INP54				BioProcess=not yet annotated|MolFunction=inositol-1,4,5-trisphosphate 5-phosphatase|CellComponent=not yet annotated
YNR072W	2.07689	0.73087	1.60684	0.474269	1.76183	0.566355	1.00305	0.00304417	1.15297	0.142338	HXT17				BioProcess=hexose transport|MolFunction=glucose transporter*|CellComponent=not yet annotated
YDL064W	2.99264	1.09615	4.56246	1.51786	3.15584	1.14926	1.44638	0.369062	1.34614	0.29724	UBC9				BioProcess=G2/M transition of mitotic cell cycle*|MolFunction=SUMO conjugating enzyme|CellComponent=nucleus
YEL052W	2.29058	0.828804	0.650811	-0.429536	2.32337	0.843019	1.10841	0.102928	1.58442	0.460219	AFG1				BioProcess=biological_process unknown|MolFunction=adenosinetriphosphatase|CellComponent=cellular_component unknown
YLR066W	3.04395	1.11316	3.2592	1.18148	3.57054	1.27272	1.47688	0.389934	0.912189	-0.0919079	SPC3				BioProcess=signal peptide processing|MolFunction=signal peptidase|CellComponent=signal peptidase complex
YDR309C	0.593681	-0.521414	0.704473	-0.350306	0.890056	-0.116471	0.288259	-1.2439	0.151605	-1.88648	GIC2				BioProcess=establishment of cell polarity (sensu Saccharomyces)*|MolFunction=small GTPase regulatory/interacting protein|CellComponent=actin cap (sensu Saccharomyces)*
YMR004W	2.8057	1.03165	3.08086	1.12521	2.61692	0.961998	1.36477	0.310988	1.90372	0.64381	MVP1				BioProcess=protein-vacuolar targeting|MolFunction=molecular_function unknown|CellComponent=cytoplasm
YGL224C	2.0149	0.700569	1.98575	0.685995	2.33011	0.845915	0.982362	-0.0177951	0.366771	-1.00302	SDT1				BioProcess=biological_process unknown|MolFunction=nucleotidase|CellComponent=not yet annotated
YKL106W	2.22507	0.79979	2.3482	0.853648	2.36604	0.861218	1.08632	0.0827937	0.744708	-0.294763	AAT1				BioProcess=aspartate catabolism|MolFunction=aspartate aminotransferase|CellComponent=mitochondrion
YBR115C	0.548912	-0.599817	0.473362	-0.747895	0.56943	-0.563119	0.268692	-1.31419	0.293757	-1.225	LYS2				BioProcess=amino acid biosynthesis|MolFunction=aminoadipate-semialdehyde dehydrogenase|CellComponent=cytoplasm
YER054C	2.87501	1.05606	2.72749	1.00338	1.88819	0.635617	1.40991	0.343526	1.82177	0.599808	GIP2				BioProcess=biological_process unknown|MolFunction=protein phosphatase regulator|CellComponent=protein phosphatase type 1 complex
YDL027C	4.12259	1.41648	3.12243	1.13861	3.37262	1.21569	2.02417	0.705159	1.65049	0.50107	ORF:YDL027C				BioProcess=biological_process unknown|MolFunction=molecular_function unknown|CellComponent=not yet annotated
YNL073W	2.13087	0.756528	2.23874	0.805911	2.52265	0.92531	1.04765	0.046545	1.13241	0.124344	MSK1				BioProcess=not yet annotated|MolFunction=lysine-tRNA ligase|CellComponent=not yet annotated
YMR108W	0.739173	-0.302223	0.985559	-0.0145467	0.85315	-0.15882	0.363435	-1.01215	0.336688	-1.0886	ILV2				BioProcess=branched chain family amino acid biosynthesis|MolFunction=acetolactate synthase|CellComponent=mitochondrion
YGR215W	2.21346	0.794556	1.88066	0.631625	2.32522	0.843813	1.08844	0.084741	1.35107	0.3009	RSM27				BioProcess=protein biosynthesis|MolFunction=structural constituent of ribosome|CellComponent=mitochondrial small ribosomal subunit
YPL212C	2.25834	0.814631	2.15731	0.768861	2.96738	1.08768	1.11161	0.105809	0.747754	-0.290681	PUS1				BioProcess=not yet annotated|MolFunction=pseudouridylate synthase|CellComponent=not yet annotated
YKL083W	2.60593	0.957791	1.28561	0.251237	1.64973	0.500612	1.28391	0.249914	1.48431	0.394949	ORF:YKL083W				BioProcess=biological_process unknown|MolFunction=molecular_function unknown|CellComponent=not yet annotated
YNL102W	3.76331	1.3253	5.17543	1.64392	4.3109	1.46115	1.85677	0.61884	0.771883	-0.258923	POL1				BioProcess=DNA replication initiation*|MolFunction=alpha DNA polymerase|CellComponent=alpha DNA polymerase:primase complex
YBR243C	2.49561	0.914535	0.739026	-0.302422	2.59902	0.955133	1.23255	0.209083	1.48384	0.394633	ALG7				BioProcess=N-linked glycosylation|MolFunction=UDP-N-acetylglucosamine-dolichyl-phosphate N-acetylglucosamine-1-phosphate transferase|CellComponent=not yet annotated
YCL050C	7.16746	1.96955	10.5281	2.35405	9.25215	2.22486	3.54886	1.26663	1.53312	0.427306	APA1				BioProcess=not yet annotated|MolFunction=ATP adenylyltransferase|CellComponent=not yet annotated
YHR065C	2.49433	0.914019	3.26984	1.18474	2.95395	1.08314	1.23653	0.212312	0.80056	-0.222444	RRP3				BioProcess=mRNA splicing*|MolFunction=ATP dependent RNA helicase|CellComponent=nucleolus
YML027W	29.1012	3.37078	2.6625	0.979264	48.0378	3.87199	14.4393	2.66995	3.05234	1.11591	YOX1				BioProcess=biological_process unknown|MolFunction=not yet annotated|CellComponent=not yet annotated
YER055C	0.769385	-0.262164	0.864673	-0.145403	1.07191	0.069438	0.384347	-0.95621	0.396628	-0.924757	HIS1				BioProcess=histidine biosynthesis|MolFunction=ATP phosphoribosyltransferase|CellComponent=cell
YIR026C	0.721562	-0.326336	0.744271	-0.29535	1.11952	0.1129	0.360745	-1.01958	0.5137	-0.666115	YVH1				BioProcess=meiosis*|MolFunction=protein tyrosine phosphatase|CellComponent=not yet annotated
YDR308C	1.0636	0.0616632	1.48291	0.394005	0.965582	-0.0350243	2.12744	0.75492	0.957436	-0.0434969	SRB7				BioProcess=transcription from Pol II promoter|MolFunction=RNA polymerase II transcription mediator|CellComponent=mediator complex
YML102W	0.428693	-0.847013	0.63034	-0.461496	0.493982	-0.705256	0.859831	-0.151019	0.906737	-0.0979025	CAC2				BioProcess=DNA repair*|MolFunction=molecular_function unknown|CellComponent=chromatin assembly complex
YDR293C	0.510441	-0.672481	0.558366	-0.58274	0.542441	-0.611677	1.02408	0.0237913	0.92696	-0.0758454	SSD1				BioProcess=cell cycle|MolFunction=RNA binding|CellComponent=cytoplasm
YPL221W	0.323466	-1.12866	0.367377	-1.00137	0.311478	-1.16643	0.649226	-0.431974	0.596291	-0.517027	BOP1				BioProcess=biological_process unknown|MolFunction=molecular_function unknown|CellComponent=not yet annotated
YOR136W	0.422507	-0.86155	0.757483	-0.277754	0.419144	-0.86954	0.84888	-0.163837	0.47123	-0.752409	IDH2				BioProcess=tricarboxylic acid cycle*|MolFunction=isocitrate dehydrogenase (NAD+)|CellComponent=mitochondrion*
YPL031C	0.295435	-1.21931	0.313778	-1.15907	0.257065	-1.35843	0.593971	-0.520924	0.880933	-0.126774	PHO85				BioProcess=protein amino acid phosphorylation*|MolFunction=cyclin-dependent protein kinase|CellComponent=not yet annotated
YOR273C	0.47147	-0.751901	0.964169	-0.0364887	0.767556	-0.264543	0.94812	-0.0532743	0.744841	-0.294585	TPO4				BioProcess=polyamine transport|MolFunction=spermine transporter|CellComponent=vacuolar membrane
YOL089C	0.401802	-0.911795	0.428307	-0.847914	0.442061	-0.816308	0.808675	-0.212359	0.769886	-0.261513	HAL9				BioProcess=transcription initiation from Pol II promoter*|MolFunction=specific RNA polymerase II transcription factor|CellComponent=nucleus
YER033C	0.418318	-0.871513	0.599288	-0.512013	0.369654	-0.995186	0.842519	-0.171359	0.808588	-0.212466	ZRG8				BioProcess=biological_process unknown|MolFunction=molecular_function unknown|CellComponent=not yet annotated
YBL015W	0.40552	-0.902584	0.592348	-0.523662	0.333232	-1.09892	0.817031	-0.202079	0.794537	-0.229996	ACH1				BioProcess=acetate metabolism*|MolFunction=acetyl-CoA hydrolase|CellComponent=cytoplasm
YCR091W	0.190914	-1.65593	0.188816	-1.66698	0.180818	-1.71026	0.385016	-0.954469	0.836409	-0.178638	KIN82				BioProcess=biological_process unknown|MolFunction=protein kinase|CellComponent=not yet annotated
YKL182W	0.313981	-1.15842	0.34864	-1.05371	0.3387	-1.08264	0.634068	-0.455599	0.458075	-0.780722	FAS1				BioProcess=fatty acid biosynthesis|MolFunction=[acyl-carrier protein] S-acetyltransferase*|CellComponent=cytosol*
YLR454W	0.427217	-0.850464	0.452497	-0.792974	0.390944	-0.93919	0.864283	-0.145855	1.18637	0.170895	ORF:YLR454W				BioProcess=biological_process unknown|MolFunction=molecular_function unknown|CellComponent=not yet annotated
YJL134W	0.363798	-1.01116	0.534468	-0.626484	0.429647	-0.844791	0.738177	-0.303572	0.562807	-0.574818	LCB3				BioProcess=sphingolipid metabolism*|MolFunction=sphingosine-1-phosphate phosphatase|CellComponent=endoplasmic reticulum
YNR002C	0.437696	-0.82623	0.5281	-0.63847	0.360307	-1.0208	0.888544	-0.118172	2.06504	0.725148	FUN34				BioProcess=biological_process unknown|MolFunction=molecular_function unknown|CellComponent=not yet annotated
YDR178W	0.338063	-1.08452	0.356905	-1.03029	0.282746	-1.26321	0.687773	-0.374297	1.13428	0.125996	SDH4				BioProcess=tricarboxylic acid cycle*|MolFunction=succinate dehydrogenase|CellComponent=mitochondrial matrix*
YKR096W	0.426933	-0.851129	0.56153	-0.577089	0.467764	-0.759791	0.868718	-0.140737	0.852464	-0.159624	ORF:YKR096W				BioProcess=biological_process unknown|MolFunction=molecular_function unknown|CellComponent=not yet annotated
YPL274W	0.19461	-1.63676	0.219917	-1.51451	0.219516	-1.51633	0.396149	-0.925965	1.02626	0.0259226	SAM3				BioProcess=sulfur amino acid transport|MolFunction=amino acid-polyamine transporter|CellComponent=cellular_component unknown
YOL137W	0.516882	-0.65994	0.553069	-0.592272	0.582515	-0.5404	1.05294	0.0515863	0.556208	-0.586613	ORF:YOL137W				BioProcess=biological_process unknown|MolFunction=not yet annotated|CellComponent=not yet annotated
YBR117C	0.458891	-0.778943	0.508624	-0.676047	0.282841	-1.26287	0.935044	-0.0671614	1.36309	0.309757	TKL2				BioProcess=not yet annotated|MolFunction=transketolase|CellComponent=not yet annotated
YIL155C	0.397984	-0.921344	0.367966	-0.999765	0.265226	-1.32717	0.813087	-0.206918	1.37485	0.318343	GUT2				BioProcess=carbohydrate metabolism|MolFunction=glycerol-3-phosphate dehydrogenase|CellComponent=mitochondrion
YGL227W	0.362063	-1.01594	0.48383	-0.726023	0.385563	-0.95305	0.740373	-0.300601	1.01716	0.0170148	VID30				BioProcess=not yet annotated|MolFunction=molecular_function unknown|CellComponent=not yet annotated
YDR457W	0.330787	-1.10628	0.339572	-1.08007	0.377725	-0.973589	0.67732	-0.389611	0.794595	-0.229922	TOM1				BioProcess=polyubiquitination*|MolFunction=ubiquitin-protein ligase|CellComponent=cellular_component unknown
YJR033C	0.334813	-1.09418	0.338112	-1.08438	0.358931	-1.02462	0.685747	-0.377247	0.732249	-0.311635	RAV1				BioProcess=not yet annotated|MolFunction=molecular_function unknown|CellComponent=not yet annotated
YDR539W	0.512443	-0.668566	0.802473	-0.220057	0.49748	-0.6982	1.04981	0.0486109	0.695887	-0.362568	ORF:YDR539W				BioProcess=biological_process unknown|MolFunction=molecular_function unknown|CellComponent=not yet annotated
YMR119W	0.293374	-1.22631	0.399578	-0.917346	0.341377	-1.07477	0.601426	-0.508451	0.945567	-0.0559707	ASI1				BioProcess=ubiquitin-dependent protein catabolism|MolFunction=ubiquitin-protein ligase|CellComponent=endoplasmic reticulum membrane
YJL132W	0.376676	-0.97637	0.444965	-0.80976	0.409406	-0.893048	0.772387	-0.258269	0.701422	-0.354646	ORF:YJL132W				BioProcess=biological_process unknown|MolFunction=molecular_function unknown|CellComponent=not yet annotated
YAL031C	0.353725	-1.03923	0.409718	-0.892285	0.415012	-0.879449	0.727117	-0.318668	0.646145	-0.436731	FUN21				BioProcess=biological_process unknown|MolFunction=molecular_function unknown|CellComponent=cellular_component unknown
YMR232W	0.374176	-0.98303	0.40712	-0.898648	0.555878	-0.587206	0.769178	-0.262433	0.580664	-0.543582	FUS2				BioProcess=nuclear fusion during karyogamy*|MolFunction=molecular_function unknown|CellComponent=shmoo tip
YPR079W	1.38397	0.324959	1.36234	0.309202	1.75457	0.562224	2.84502	1.04557	1.64044	0.494967	MRL1				BioProcess=vacuolar transport|MolFunction=receptor|CellComponent=cytoplasm*
YDR523C	2.94154	1.07893	19.9	2.99072	15.9655	2.77043	6.05567	1.80099	2.1746	0.776843	SPS1				BioProcess=protein amino acid phosphorylation*|MolFunction=protein serine/threonine kinase|CellComponent=cellular_component unknown
YPR200C	5.96063	1.78518	0.834413	-0.181027	5.08912	1.6271	12.2731	2.50741	2.89871	1.06426	ARR2				BioProcess=not yet annotated|MolFunction=molecular_function unknown|CellComponent=not yet annotated
YER053C	0.318378	-1.14452	0.359589	-1.02279	0.31323	-1.16082	0.655563	-0.422261	0.703599	-0.351547	ORF:YER053C				BioProcess=biological_process unknown|MolFunction=molecular_function unknown*|CellComponent=mitochondrion*
YDR223W	1.14128	0.132151	1.1871	0.171513	1.0359	0.0352663	2.3541	0.856157	2.58621	0.950194	ORF:YDR223W				BioProcess=biological_process unknown|MolFunction=molecular_function unknown|CellComponent=not yet annotated
YOR292C	0.453278	-0.79125	0.557076	-0.585053	0.437322	-0.827086	0.939497	-0.0624109	0.827337	-0.189544	ORF:YOR292C				BioProcess=biological_process unknown|MolFunction=molecular_function unknown|CellComponent=not yet annotated
YNL055C	0.257269	-1.35763	0.371035	-0.99146	0.343594	-1.06829	0.533851	-0.627639	0.516604	-0.660478	POR1				BioProcess=transport|MolFunction=not yet annotated|CellComponent=not yet annotated
YMR206W	0.411654	-0.887573	0.395362	-0.927954	0.270265	-1.30835	0.855472	-0.156102	1.42884	0.356865	ORF:YMR206W				BioProcess=biological_process unknown|MolFunction=molecular_function unknown|CellComponent=not yet annotated
YKR049C	0.274854	-1.29152	0.233578	-1.45424	0.277314	-1.2826	0.572192	-0.558281	1.6253	0.485692	ORF:YKR049C				BioProcess=biological_process unknown|MolFunction=molecular_function unknown|CellComponent=not yet annotated
YPR091C	0.313475	-1.16004	0.442699	-0.814865	0.373638	-0.984467	0.654482	-0.423912	0.766741	-0.265607	ORF:YPR091C				BioProcess=biological_process unknown|MolFunction=molecular_function unknown|CellComponent=not yet annotated
YER062C	0.391621	-0.93746	0.629815	-0.462328	0.494686	-0.703832	0.81891	-0.199781	0.450125	-0.79823	HOR2				BioProcess=response to osmotic stress*|MolFunction=glycerol-1-phosphatase|CellComponent=cellular_component unknown
YPR122W	0.409322	-0.893253	0.482144	-0.729513	0.529393	-0.636025	0.856044	-0.155434	0.636328	-0.452041	AXL1				BioProcess=mating (sensu Saccharomyces)*|MolFunction=metalloendopeptidase|CellComponent=intracellular
YOR116C	1.26932	0.238479	2.00721	0.696748	1.3782	0.32078	2.65505	0.976464	1.2743	0.242395	RPO31				BioProcess=transcription from Pol III promoter|MolFunction=DNA-directed RNA polymerase III|CellComponent=DNA-directed RNA polymerase III complex
YJL082W	0.365628	-1.00614	0.319953	-1.13958	0.402608	-0.909792	0.764982	-0.267903	0.686129	-0.37669	IML2				BioProcess=not yet annotated|MolFunction=molecular_function unknown|CellComponent=not yet annotated
YER125W	0.442302	-0.815762	0.609224	-0.49557	0.505263	-0.682676	0.925904	-0.0769842	0.765666	-0.267009	RSP5				BioProcess=polyubiquitination*|MolFunction=ubiquitin-protein ligase|CellComponent=plasma membrane
YDR392W	0.336222	-1.08998	0.330601	-1.10684	0.350867	-1.04735	0.704283	-0.350575	0.924446	-0.0785608	SPT3				BioProcess=chromatin modification*|MolFunction=not yet annotated|CellComponent=SAGA complex
YLR452C	0.351238	-1.04629	0.520029	-0.653871	0.596391	-0.516858	0.736095	-0.306396	0.287725	-1.24575	SST2				BioProcess=signal transduction*|MolFunction=GTPase activator|CellComponent=plasma membrane
YMR189W	0.161873	-1.82094	0.175755	-1.73867	0.16197	-1.82034	0.33926	-1.08099	0.429605	-0.844889	GCV2				BioProcess=not yet annotated|MolFunction=glycine dehydrogenase (decarboxylating)|CellComponent=not yet annotated
YMR302C	0.279944	-1.27317	0.344181	-1.06659	0.311721	-1.16565	0.586828	-0.533023	0.962777	-0.0379336	PRP12				BioProcess=rRNA processing*|MolFunction=exonuclease|CellComponent=mitochondrial inner membrane
YKL076C	0.376817	-0.975997	0.414479	-0.880733	0.402282	-0.910602	0.79057	-0.235002	0.721758	-0.326066	PSY1				BioProcess=biological_process unknown|MolFunction=molecular_function unknown|CellComponent=not yet annotated
YIL121W	0.261873	-1.3399	0.407646	-0.897356	0.31172	-1.16565	0.549417	-0.598898	0.335123	-1.09326	ORF:YIL121W				BioProcess=biological_process unknown|MolFunction=molecular_function unknown|CellComponent=not yet annotated
YPR184W	0.25385	-1.37101	0.266854	-1.32105	0.207618	-1.57206	0.533239	-0.628786	1.07425	0.0716195	GDB1				BioProcess=glycogen catabolism|MolFunction=4-alpha-glucanotransferase*|CellComponent=cellular_component unknown
YLR352W	0.483866	-0.725948	0.562072	-0.576125	0.488141	-0.71715	1.01682	0.0166831	0.876891	-0.131373	ORF:YLR352W				BioProcess=biological_process unknown|MolFunction=molecular_function unknown|CellComponent=not yet annotated
YLR425W	0.385657	-0.952808	0.529545	-0.635738	0.368872	-0.997306	0.812157	-0.208062	0.755727	-0.280075	TUS1				BioProcess=biological_process unknown|MolFunction=molecular_function unknown|CellComponent=not yet annotated
YGR289C	0.303453	-1.19253	0.235257	-1.44708	0.154838	-1.86537	0.639307	-0.44737	1.24425	0.218532	MAL11				BioProcess=alpha-glucoside transport|MolFunction=general alpha-glucoside:hydrogen symporter*|CellComponent=membrane fraction
YMR237W	0.420746	-0.865727	0.570948	-0.560457	0.49835	-0.696452	0.886731	-0.120213	0.797654	-0.22608	ORF:YMR237W				BioProcess=biological_process unknown|MolFunction=molecular_function unknown|CellComponent=not yet annotated
YAL044C	0.200153	-1.60867	0.267354	-1.31918	0.237389	-1.43805	0.422618	-0.861288	0.52221	-0.649685	GCV3				BioProcess=glycine metabolism|MolFunction=not yet annotated|CellComponent=not yet annotated
YDR028C	0.337467	-1.08629	0.409833	-0.892007	0.421299	-0.864411	0.712752	-0.338622	1.09252	0.088489	REG1				BioProcess=glycogen metabolism*|MolFunction=protein phosphatase type 1|CellComponent=cytoplasm*
YKL038W	0.342963	-1.07013	0.471688	-0.751438	0.338285	-1.08387	0.724853	-0.321786	1.02116	0.0209388	RGT1				BioProcess=glucose metabolism|MolFunction=DNA binding*|CellComponent=not yet annotated
YPR061C	0.955288	-0.0457418	1.02738	0.0270121	0.883283	-0.124109	2.02023	0.703213	2.02872	0.707403	ORF:YPR061C				BioProcess=biological_process unknown|MolFunction=molecular_function unknown|CellComponent=not yet annotated
YMR181C	0.315253	-1.15438	0.339315	-1.08083	0.297325	-1.21293	0.66696	-0.405026	1.14829	0.138278	ORF:YMR181C				BioProcess=biological_process unknown|MolFunction=molecular_function unknown|CellComponent=not yet annotated
YBR053C	0.380044	-0.967468	0.439745	-0.821561	0.359115	-1.02411	0.804376	-0.217689	1.11336	0.107382	ORF:YBR053C				BioProcess=biological_process unknown|MolFunction=molecular_function unknown|CellComponent=not yet annotated
YPL084W	0.402642	-0.909707	0.595975	-0.517556	0.425185	-0.855232	0.852787	-0.159245	0.833647	-0.181946	BRO1				BioProcess=signal transduction|MolFunction=molecular_function unknown|CellComponent=cellular_component unknown
YLR134W	0.251011	-1.38226	0.346559	-1.0597	0.362864	-1.01373	0.532445	-0.630275	0.370534	-0.99281	PDC5				BioProcess=ethanol fermentation|MolFunction=pyruvate decarboxylase|CellComponent=cellular_component unknown
YNL224C	0.474129	-0.746275	0.625486	-0.469226	0.535728	-0.624129	1.00756	0.00753367	1.14319	0.133822	ORF:YNL224C				BioProcess=biological_process unknown|MolFunction=molecular_function unknown|CellComponent=not yet annotated
YMR136W	0.207818	-1.57109	0.206045	-1.57966	0.200094	-1.60897	0.441642	-0.817255	0.667204	-0.404659	GAT2				BioProcess=transcription|MolFunction=transcription factor|CellComponent=nucleus
YPR114W	0.383019	-0.959671	0.563253	-0.574027	0.516804	-0.660091	0.815881	-0.203487	0.635305	-0.45365	ORF:YPR114W				BioProcess=biological_process unknown|MolFunction=molecular_function unknown|CellComponent=not yet annotated
YKL020C	0.475191	-0.744038	0.614976	-0.486172	0.519474	-0.654939	1.01363	0.0135401	1.23541	0.211406	SPT23				BioProcess=transcription|MolFunction=transcription factor|CellComponent=not yet annotated
YLR046C	0.455303	-0.786792	0.377046	-0.975387	0.492892	-0.707465	0.97249	-0.0278956	0.936749	-0.06534	ORF:YLR046C				BioProcess=biological_process unknown|MolFunction=molecular_function unknown|CellComponent=not yet annotated
YDL024C	0.363084	-1.01312	0.277948	-1.28032	0.327348	-1.11673	0.775586	-0.254137	1.40277	0.338446	DIA3				BioProcess=pseudohyphal growth*|MolFunction=acid phosphatase|CellComponent=cellular_component unknown
YDR511W	1.10228	0.0973797	1.55017	0.438366	1.01292	0.0128395	2.35807	0.857843	1.30478	0.266032	ACN9				BioProcess=gluconeogenesis*|MolFunction=molecular_function unknown|CellComponent=mitochondrial intermembrane space
YBR230C	0.211218	-1.55486	0.196552	-1.62683	0.153753	-1.87241	0.452522	-0.79292	0.889951	-0.116589	ORF:YBR230C				BioProcess=biological_process unknown|MolFunction=molecular_function unknown|CellComponent=not yet annotated
YHR137W	0.27627	-1.28638	0.341576	-1.07419	0.324064	-1.12681	0.591942	-0.524348	0.458084	-0.780704	ARO9				BioProcess=aromatic amino acid family metabolism|MolFunction=aromatic amino acid transferase|CellComponent=cellular_component unknown
YOL034W	0.284771	-1.25607	0.351372	-1.04591	0.355302	-1.03479	0.611506	-0.49183	0.739484	-0.301802	SMC5				BioProcess=DNA repair*|MolFunction=molecular_function unknown|CellComponent=nucleus
YIL055C	1.00429	0.00427623	1.03833	0.0376095	0.77558	-0.254144	2.15818	0.769267	1.43406	0.360508	ORF:YIL055C				BioProcess=biological_process unknown|MolFunction=molecular_function unknown|CellComponent=not yet annotated
YGL193C	0.282401	-1.26443	0.2781	-1.27978	0.303883	-1.19111	0.607154	-0.498972	0.827026	-0.189919	ORF:YGL193C				BioProcess=biological_process unknown|MolFunction=molecular_function unknown|CellComponent=not yet annotated
YMR258C	0.465181	-0.765329	0.502657	-0.687847	0.485805	-0.721948	1.0011	0.00109881	0.783173	-0.244402	ORF:YMR258C				BioProcess=biological_process unknown|MolFunction=molecular_function unknown|CellComponent=not yet annotated
YMR194C-A	0.515091	-0.663412	0.847827	-0.165079	0.513738	-0.666041	1.10953	0.103936	0.488362	-0.716698	ORF:YMR194C-A				BioProcess=biological_process unknown|MolFunction=molecular_function unknown|CellComponent=not yet annotated
YKL029C	0.24962	-1.38782	0.562831	-0.574777	0.325957	-1.12099	0.541263	-0.61385	0.354718	-1.03643	MAE1				BioProcess=amino acid metabolism*|MolFunction=malate dehydrogenase (oxaloacetate decarboxylating)|CellComponent=mitochondrion
YCR032W	0.300854	-1.20113	0.281117	-1.26898	0.336397	-1.08946	0.652499	-0.426945	0.773195	-0.257224	BPH1				BioProcess=transport|MolFunction=not yet annotated|CellComponent=not yet annotated
YKR089C	0.234126	-1.45189	0.24128	-1.4218	0.254868	-1.36701	0.50821	-0.67686	0.824783	-0.192636	ORF:YKR089C				BioProcess=biological_process unknown|MolFunction=molecular_function unknown|CellComponent=not yet annotated
YLL015W	0.354666	-1.03658	0.324637	-1.12505	0.3331	-1.09931	0.770113	-0.261219	0.843051	-0.170728	BPT1				BioProcess=bilirubin transport|MolFunction=bilirubin transporter|CellComponent=cellular_component unknown
YGR270W	0.417573	-0.873296	0.458532	-0.779725	0.448253	-0.802398	0.907109	-0.0974931	0.949341	-0.0519875	YTA7				BioProcess=protein catabolism|MolFunction=ATPase|CellComponent=cellular_component unknown
YAR044W	0.408127	-0.896176	0.502789	-0.687585	0.40835	-0.895631	0.888838	-0.11784	1.12638	0.119006	OSH1				BioProcess=steroid biosynthesis|MolFunction=not yet annotated|CellComponent=Golgi trans cisterna*
YKL010C	0.381716	-0.963079	0.475886	-0.742578	0.450302	-0.797836	0.833768	-0.1818	0.935146	-0.0670531	UFD4				BioProcess=polyubiquitination*|MolFunction=ubiquitin-protein ligase|CellComponent=cellular_component unknown
YKL220C	0.330039	-1.10855	0.278563	-1.27811	0.358841	-1.02488	0.721347	-0.326635	0.586257	-0.533997	FRE2				BioProcess=iron homeostasis|MolFunction=not yet annotated|CellComponent=not yet annotated
YGR201C	0.337514	-1.08615	0.379634	-0.968549	0.245172	-1.40579	0.738213	-0.303523	1.64648	0.498639	ORF:YGR201C				BioProcess=biological_process unknown|MolFunction=molecular_function unknown|CellComponent=not yet annotated
YGL248W	0.263182	-1.33491	0.226695	-1.48415	0.282874	-1.26276	0.57613	-0.551423	0.904133	-0.100779	PDE1				BioProcess=cAMP-mediated signaling|MolFunction=cAMP-specific phosphodiesterase|CellComponent=cellular_component unknown
YPL181W	0.339659	-1.07981	0.338605	-1.08292	0.378705	-0.970997	0.744054	-0.295642	1.23796	0.213467	RXT1				BioProcess=biological_process unknown|MolFunction=molecular_function unknown|CellComponent=not yet annotated
YBR203W	0.290939	-1.23464	0.302205	-1.19665	0.215164	-1.53635	0.637758	-0.449796	1.15811	0.146793	ORF:YBR203W				BioProcess=biological_process unknown|MolFunction=molecular_function unknown|CellComponent=not yet annotated
YGR060W	0.167925	-1.78424	0.185926	-1.68241	0.258902	-1.35131	0.368389	-0.998615	0.320011	-1.1394	ERG25				BioProcess=ergosterol biosynthesis|MolFunction=C-4 methyl sterol oxidase|CellComponent=plasma membrane*
YJL005W	0.37145	-0.990342	0.428901	-0.84653	0.326264	-1.12005	0.815662	-0.203755	0.754025	-0.28233	CYR1				BioProcess=meiosis*|MolFunction=adenylate cyclase|CellComponent=plasma membrane
YML059C	0.331861	-1.10304	0.334056	-1.09645	0.364053	-1.01046	0.729018	-0.316057	0.564872	-0.571156	ORF:YML059C				BioProcess=biological_process unknown|MolFunction=molecular_function unknown|CellComponent=not yet annotated
YPR117W	0.467409	-0.76055	0.494233	-0.704748	0.422533	-0.861487	1.02683	0.0264734	0.878445	-0.129602	ORF:YPR117W				BioProcess=biological_process unknown|MolFunction=molecular_function unknown|CellComponent=not yet annotated
YLR013W	0.941456	-0.0603273	0.943417	-0.0582468	1.01977	0.0195769	2.07019	0.727641	1.46746	0.383533	GAT3				BioProcess=transcription|MolFunction=transcription factor|CellComponent=nucleus
YPR035W	0.190087	-1.66027	0.317644	-1.14682	0.303004	-1.19401	0.421068	-0.864961	0.396612	-0.924796	GLN1				BioProcess=not yet annotated|MolFunction=glutamate-ammonia ligase|CellComponent=cytoplasm
YIL166C	1.71485	0.539327	1.78006	0.576649	1.59535	0.467091	3.80144	1.33538	5.98717	1.78962	ORF:YIL166C				BioProcess=biological_process unknown|MolFunction=molecular_function unknown|CellComponent=not yet annotated
YGR142W	3.91193	1.36403	8.71526	2.16508	4.64969	1.5368	8.68184	2.16123	1.65504	0.503827	BTN2				BioProcess=regulation of pH|MolFunction=molecular_function unknown|CellComponent=cytosol
YGR032W	0.341469	-1.0745	0.421804	-0.863214	0.355835	-1.03329	0.75803	-0.277032	1.25039	0.223457	GSC2				BioProcess=cell wall organization and biogenesis*|MolFunction=1,3-beta-glucan synthase|CellComponent=actin cap (sensu Saccharomyces)*
YJL163C	0.268902	-1.31341	0.197996	-1.61951	0.188967	-1.66618	0.599992	-0.510838	0.985327	-0.0147817	ORF:YJL163C				BioProcess=biological_process unknown|MolFunction=molecular_function unknown|CellComponent=not yet annotated
YBR074W	2.38267	0.868221	7.41306	2.00324	5.30739	1.6691	5.32744	1.67287	0.808793	-0.212212	ORF:YBR074W				BioProcess=biological_process unknown|MolFunction=molecular_function unknown|CellComponent=not yet annotated
YMR119W-A	0.299527	-1.20555	0.367812	-1.00018	0.345085	-1.06396	0.671319	-0.398511	0.987402	-0.0126784	ORF:YMR119W-A				BioProcess=biological_process unknown|MolFunction=molecular_function unknown|CellComponent=not yet annotated
YJL084C	0.285717	-1.25275	0.299511	-1.2056	0.277577	-1.28166	0.640785	-0.445062	0.866532	-0.143256	ORF:YJL084C				BioProcess=biological_process unknown|MolFunction=molecular_function unknown|CellComponent=cytoplasm
YDL218W	3.56151	1.27019	0.450211	-0.798038	4.27186	1.45205	7.99521	2.07884	30.1822	3.40725	ORF:YDL218W				BioProcess=biological_process unknown|MolFunction=molecular_function unknown|CellComponent=cytoplasm
YOR120W	0.232114	-1.46053	0.247444	-1.39657	0.236879	-1.44021	0.52242	-0.649284	0.991023	-0.00901792	GCY1				BioProcess=biological_process unknown|MolFunction=molecular_function unknown|CellComponent=not yet annotated
YPL101W	0.233793	-1.45332	0.324625	-1.12508	0.323086	-1.12984	0.526791	-0.640951	0.832909	-0.182831	ELP4				BioProcess=biological_process unknown|MolFunction=molecular_function unknown|CellComponent=cytoplasm
YKL201C	1.02626	0.0259184	1.28703	0.252334	1.17922	0.164856	2.31508	0.839446	2.18372	0.78103	MNN4				BioProcess=stress response*|MolFunction=transcription regulator|CellComponent=not yet annotated
YBR235W	0.330036	-1.10855	0.349239	-1.052	0.337985	-1.08475	0.745055	-0.294297	0.714846	-0.335689	ORF:YBR235W				BioProcess=biological_process unknown|MolFunction=molecular_function unknown|CellComponent=not yet annotated
YFR022W	0.337322	-1.08672	0.325763	-1.12158	0.343329	-1.06907	0.762945	-0.270569	0.63519	-0.453832	ORF:YFR022W				BioProcess=biological_process unknown|MolFunction=molecular_function unknown|CellComponent=not yet annotated
YNL097C	0.456397	-0.784393	0.585864	-0.534668	0.473178	-0.748283	1.03258	0.0320653	0.948296	-0.0530891	PHO23				BioProcess=chromatin modification|MolFunction=molecular_function unknown|CellComponent=nucleus
YPR106W	0.264545	-1.32974	0.356472	-1.0315	0.328034	-1.11464	0.599203	-0.512154	0.587213	-0.532367	ISR1				BioProcess=not yet annotated|MolFunction=protein kinase|CellComponent=not yet annotated
YLL056C	4.95263	1.59992	1.31796	0.276086	5.70557	1.74144	11.2274	2.41836	10.2568	2.32794	ORF:YLL056C				BioProcess=biological_process unknown|MolFunction=molecular_function unknown|CellComponent=not yet annotated
YLR312C	1.56406	0.447287	0.886012	-0.121025	1.6009	0.470565	3.56175	1.27025	2.5164	0.922829	ORF:YLR312C				BioProcess=biological_process unknown|MolFunction=molecular_function unknown|CellComponent=not yet annotated
YDR277C	0.174358	-1.74665	0.193927	-1.64028	0.199544	-1.61172	0.398489	-0.920076	1.18491	0.169671	MTH1				BioProcess=glucose transport|MolFunction=not yet annotated|CellComponent=not yet annotated
YDR345C	0.119905	-2.12106	0.192878	-1.6457	0.190631	-1.65741	0.274164	-1.29403	0.403567	-0.907412	HXT3				BioProcess=hexose transport|MolFunction=glucose transporter*|CellComponent=not yet annotated
YGR287C	0.426337	-0.852524	0.449938	-0.798645	0.386418	-0.950836	0.977001	-0.0232677	0.873089	-0.135718	ORF:YGR287C				BioProcess=not yet annotated|MolFunction=alpha-glucosidase|CellComponent=not yet annotated
YGL009C	0.407245	-0.89834	0.519525	-0.65484	0.453218	-0.791381	0.93758	-0.0644531	0.43893	-0.823416	LEU1				BioProcess=not yet annotated|MolFunction=3-isopropylmalate dehydratase|CellComponent=not yet annotated
YOR329C	0.420127	-0.867199	0.481694	-0.730446	0.440703	-0.819383	0.968479	-0.0320284	0.844735	-0.168732	SCD5				BioProcess=protein secretion|MolFunction=molecular_function unknown|CellComponent=peripheral membrane protein of membrane fraction
YNR001C	0.247477	-1.39644	0.3085	-1.17603	0.237157	-1.43903	0.572976	-0.556912	1.01293	0.0128435	CIT1				BioProcess=tricarboxylic acid cycle*|MolFunction=citrate (SI)-synthase|CellComponent=mitochondrion*
YDL022W	0.404287	-0.90563	0.697376	-0.36043	0.413502	-0.883092	0.938355	-0.0636271	0.632921	-0.457409	GPD1				BioProcess=intracellular accumulation of glycerol|MolFunction=glycerol-3-phosphate dehydrogenase (NAD+)|CellComponent=cytoplasm
YNL305C	0.269855	-1.30987	0.298019	-1.2106	0.228103	-1.47796	0.628775	-0.463981	0.920391	-0.0829562	ORF:YNL305C				BioProcess=biological_process unknown|MolFunction=molecular_function unknown|CellComponent=not yet annotated
YHR190W	0.26548	-1.32622	0.348387	-1.05444	0.34899	-1.05271	0.619445	-0.478932	1.04476	0.0437867	ERG9				BioProcess=ergosterol biosynthesis|MolFunction=farnesyl-diphosphate farnesyltransferase|CellComponent=endoplasmic reticulum
YKR102W	1.19493	0.178087	0.718281	-0.330895	1.16392	0.151794	2.79985	1.02957	1.86582	0.623703	FLO10				BioProcess=biological_process unknown|MolFunction=molecular_function unknown|CellComponent=not yet annotated
YDR399W	0.295881	-1.2178	0.377041	-0.975401	0.312337	-1.16367	0.693289	-0.366309	1.23892	0.214244	HPT1				BioProcess=purine nucleotide biosynthesis|MolFunction=hypoxanthine phosphoribosyltransferase|CellComponent=not yet annotated
YML035C	0.441947	-0.816566	0.643549	-0.440757	0.465239	-0.765204	1.03648	0.0358307	1.00003	3.35611e-05	AMD1				BioProcess=not yet annotated|MolFunction=AMP deaminase|CellComponent=not yet annotated
YNL115C	0.273153	-1.29772	0.280012	-1.27292	0.263056	-1.33539	0.641048	-0.44465	0.823513	-0.194176	ORF:YNL115C				BioProcess=biological_process unknown|MolFunction=molecular_function unknown|CellComponent=not yet annotated
YDR517W	0.306511	-1.1825	0.376442	-0.976991	0.303742	-1.19158	0.723268	-0.323976	0.82616	-0.190967	GRH1				BioProcess=mitotic spindle checkpoint|MolFunction=molecular_function unknown|CellComponent=cytoplasm
YBR182C	1.72236	0.543697	1.24618	0.220085	1.52602	0.422666	4.10876	1.41312	1.65259	0.502346	SMP1				BioProcess=transcription|MolFunction=transcription factor*|CellComponent=nucleus
YKL001C	1.4804	0.392315	2.23737	0.8053	1.92413	0.654472	3.54109	1.26443	1.85764	0.619305	MET14				BioProcess=methionine metabolism*|MolFunction=adenylylsulfate kinase|CellComponent=cellular_component unknown
YNL163C	0.48767	-0.718116	0.684876	-0.378517	0.59764	-0.514766	1.16791	0.155219	0.756954	-0.278453	RIA1				BioProcess=ribosome biogenesis|MolFunction=translation elongation factor|CellComponent=cytoplasm
YHR037W	0.177358	-1.72958	0.197135	-1.62387	0.201899	-1.59999	0.425089	-0.855458	0.480775	-0.732356	PUT2				BioProcess=glutamate biosynthesis*|MolFunction=1-pyrroline-5-carboxylate dehydrogenase|CellComponent=mitochondrion
YML116W-A	0.338212	-1.08408	0.33613	-1.09026	0.369616	-0.99529	0.811283	-0.209138	0.897606	-0.108024	ORF:YML116W-A				BioProcess=biological_process unknown|MolFunction=molecular_function unknown|CellComponent=not yet annotated
YGL035C	0.316097	-1.1517	0.343087	-1.06977	0.297604	-1.21199	0.762271	-0.271453	1.3301	0.285258	MIG1				BioProcess=regulation of transcription from Pol II promoter*|MolFunction=DNA binding*|CellComponent=cytoplasm*
YMR250W	0.14959	-1.89986	0.134621	-2.00529	0.113622	-2.17488	0.360945	-1.01903	0.750555	-0.286942	GAD1				BioProcess=amino acid metabolism|MolFunction=glutamate decarboxylase|CellComponent=cytoplasm
YJR151C	0.361382	-1.01782	0.216177	-1.53166	0.3972	-0.923316	0.872207	-0.136729	1.36851	0.313725	DAN4				BioProcess=biological_process unknown|MolFunction=molecular_function unknown|CellComponent=cell wall (sensu Fungi)
YOL016C	0.256767	-1.35958	0.408466	-0.895347	0.279396	-1.27513	0.622629	-0.473804	1.2412	0.216077	CMK2				BioProcess=protein amino acid phosphorylation*|MolFunction=calcium/calmodulin-dependent protein kinase|CellComponent=cytoplasm
YCL049C	0.378648	-0.971147	0.415895	-0.877323	0.354254	-1.03774	0.922027	-0.081181	1.08606	0.082554	ORF:YCL049C				BioProcess=biological_process unknown|MolFunction=molecular_function unknown|CellComponent=not yet annotated
YNR044W	0.264131	-1.33131	0.388087	-0.946525	0.429501	-0.845131	0.647102	-0.435251	0.219748	-1.51528	AGA1				BioProcess=agglutination (sensu Saccharomyces)|MolFunction=cell adhesion receptor|CellComponent=cell wall
YOR344C	2.27202	0.820667	3.91606	1.36508	2.52778	0.927341	5.57713	1.71867	0.744309	-0.295299	TYE7				BioProcess=positive regulation of glycolysis|MolFunction=transcription factor*|CellComponent=not yet annotated
YMR008C	0.182735	-1.69972	0.19418	-1.63897	0.202328	-1.59787	0.449894	-0.798742	0.458153	-0.780552	PLB1				BioProcess=not yet annotated|MolFunction=lysophospholipase|CellComponent=cell wall (sensu Fungi)
YOR173W	0.326616	-1.11897	0.320397	-1.1382	0.301467	-1.1991	0.805003	-0.216909	1.1974	0.18015	ORF:YOR173W				BioProcess=biological_process unknown|MolFunction=molecular_function unknown|CellComponent=not yet annotated
YJL016W	0.353922	-1.03868	0.339135	-1.08136	0.31341	-1.16024	0.875608	-0.132836	0.922687	-0.0804648	ORF:YJL016W				BioProcess=biological_process unknown|MolFunction=molecular_function unknown|CellComponent=not yet annotated
YCL040W	0.172991	-1.75451	0.267596	-1.31828	0.218886	-1.5192	0.430311	-0.843247	0.972273	-0.0281191	GLK1				BioProcess=not yet annotated|MolFunction=glucokinase|CellComponent=cytosol
YKL035W	0.237482	-1.43766	0.403054	-0.908686	0.252638	-1.3758	0.590752	-0.526359	0.517155	-0.659413	UGP1				BioProcess=protein amino acid glycosylation*|MolFunction=UTP-glucose-1-phosphate uridylyltransferase|CellComponent=not yet annotated
YLR056W	0.15307	-1.87686	0.203129	-1.59391	0.281071	-1.26915	0.381314	-0.964131	0.383236	-0.959104	ERG3				BioProcess=ergosterol biosynthesis|MolFunction=C-5 sterol desaturase|CellComponent=endoplasmic reticulum
YML110C	0.309488	-1.17284	0.426805	-0.851429	0.335937	-1.09083	0.780794	-0.247444	0.649401	-0.431705	COQ5				BioProcess=ubiquinone metabolism|MolFunction=not yet annotated|CellComponent=mitochondrion
YGR243W	0.270696	-1.30676	0.322501	-1.13165	0.148019	-1.91041	0.683084	-0.381138	1.26293	0.233433	ORF:YGR243W				BioProcess=biological_process unknown|MolFunction=molecular_function unknown|CellComponent=not yet annotated
YPR201W	2.28448	0.82614	1.13888	0.130045	3.06096	1.11873	5.76892	1.75249	1.80912	0.59284	ARR3				BioProcess=arsenite transport|MolFunction=arsenite transporter|CellComponent=integral plasma membrane protein
YIL047C	0.381182	-0.964479	0.467195	-0.761009	0.485507	-0.722562	0.967858	-0.0326701	0.93956	-0.0623435	SYG1				BioProcess=signal transduction|MolFunction=molecular_function unknown|CellComponent=plasma membrane
YER068W	0.791009	-0.234446	1.63009	0.488634	0.977353	-0.0229074	2.01054	0.698404	0.846906	-0.166166	MOT2				BioProcess=regulation of transcription from Pol II promoter*|MolFunction=3-5 exoribonuclease|CellComponent=cytoplasm*
YPL026C	0.326895	-1.11812	0.494192	-0.704831	0.467379	-0.760615	0.834556	-0.180856	1.16047	0.148829	SKS1				BioProcess=not yet annotated|MolFunction=protein kinase|CellComponent=not yet annotated
YBR073W	10.7538	2.37526	21.7722	3.08063	13.7935	2.6242	27.523	3.31502	3.59906	1.28067	RDH54				BioProcess=meiotic recombination*|MolFunction=DNA dependent adenosinetriphosphatase*|CellComponent=not yet annotated
YJR061W	1.33978	0.292502	2.05013	0.717905	1.34019	0.292814	3.44168	1.23596	1.44469	0.367895	ORF:YJR061W				BioProcess=biological_process unknown|MolFunction=molecular_function unknown|CellComponent=not yet annotated
YDR225W	0.205678	-1.58144	0.251178	-1.38159	0.236204	-1.44306	0.538344	-0.619258	0.324861	-1.12436	HTA1				BioProcess=chromatin assembly/disassembly|MolFunction=DNA binding|CellComponent=nucleosome
YMR205C	0.183939	-1.69315	0.301109	-1.20028	0.226693	-1.48416	0.481928	-0.72996	0.283279	-1.26132	PFK2				BioProcess=glycolysis|MolFunction=6-phosphofructokinase|CellComponent=cytoplasm*
YDL239C	0.243938	-1.41084	0.23357	-1.45427	0.209319	-1.5639	0.640022	-0.446252	0.539142	-0.617776	ADY3				BioProcess=biological_process unknown|MolFunction=molecular_function unknown|CellComponent=not yet annotated
YPL278C	0.818097	-0.200774	0.872909	-0.135924	0.795168	-0.229203	2.15782	0.7691	1.55947	0.444345	ORF:YPL278C				BioProcess=biological_process unknown|MolFunction=molecular_function unknown|CellComponent=not yet annotated
YGL197W	0.238857	-1.43189	0.307178	-1.18033	0.295917	-1.21768	0.634581	-0.454791	0.7675	-0.264617	MDS3				BioProcess=meiosis|MolFunction=not yet annotated|CellComponent=cytoplasm
YPL057C	0.347595	-1.05672	0.52321	-0.647772	0.30457	-1.18885	0.926982	-0.0758213	2.23111	0.802498	SUR1				BioProcess=mannose-inositol-P-ceramide (MIPC) metabolism|MolFunction=not yet annotated|CellComponent=not yet annotated
YBR196C	0.26001	-1.34703	0.443712	-0.812581	0.320645	-1.13742	0.694909	-0.363975	0.313658	-1.15945	PGI1				BioProcess=gluconeogenesis*|MolFunction=glucose-6-phosphate isomerase|CellComponent=cytosol
YPL230W	0.217461	-1.52573	0.251498	-1.38032	0.169505	-1.77487	0.582983	-0.539598	1.17668	0.162696	ORF:YPL230W				BioProcess=biological_process unknown|MolFunction=molecular_function unknown|CellComponent=not yet annotated
YHR088W	1.61253	0.477804	3.01917	1.10498	1.7882	0.581209	4.32922	1.46539	1.63768	0.49328	RPF1				BioProcess=ribosomal large subunit assembly and maintenance|MolFunction=molecular_function unknown|CellComponent=nucleolus
YNR014W	0.201174	-1.60359	0.169211	-1.77661	0.145011	-1.93095	0.541336	-0.613714	0.821145	-0.197055	ORF:YNR014W				BioProcess=biological_process unknown|MolFunction=molecular_function unknown|CellComponent=cytoplasm
YLR149C	0.311388	-1.16672	0.386906	-0.949574	0.31311	-1.1612	0.838819	-0.17576	1.55893	0.443999	ORF:YLR149C				BioProcess=biological_process unknown|MolFunction=molecular_function unknown|CellComponent=not yet annotated
YBL003C	0.239516	-1.42914	0.283724	-1.25975	0.229283	-1.4728	0.650772	-0.429595	0.363945	-1.01075	HTA2				BioProcess=chromatin assembly/disassembly|MolFunction=DNA binding|CellComponent=nucleosome
YFR017C	0.212448	-1.54906	0.297924	-1.21092	0.176069	-1.73688	0.580345	-0.544133	1.25461	0.226828	ORF:YFR017C				BioProcess=biological_process unknown|MolFunction=molecular_function unknown|CellComponent=not yet annotated
YJL186W	0.248684	-1.39157	0.303584	-1.1921	0.252556	-1.37612	0.679953	-0.385731	0.610856	-0.492894	MNN5				BioProcess=protein amino acid glycosylation|MolFunction=not yet annotated|CellComponent=not yet annotated
YGR240C	0.323401	-1.12886	0.505986	-0.681245	0.425114	-0.855398	0.888726	-0.117966	0.535591	-0.624385	PFK1				BioProcess=glycolysis|MolFunction=6-phosphofructokinase|CellComponent=cytoplasm*
YKL109W	0.167671	-1.78575	0.163656	-1.80999	0.16538	-1.79951	0.462376	-0.771377	0.595559	-0.518254	HAP4				BioProcess=transcription|MolFunction=not yet annotated|CellComponent=not yet annotated
YMR081C	0.130853	-2.03368	0.131938	-2.02542	0.0705714	-2.65113	0.362541	-1.01462	0.767033	-0.265225	ISF1				BioProcess=biological_process unknown|MolFunction=molecular_function unknown|CellComponent=cellular_component unknown
YOR065W	0.408555	-0.895128	0.47589	-0.74257	0.383101	-0.959457	1.1386	0.129801	0.655469	-0.422405	CYT1				BioProcess=complex III (ubiquinone to cytochrome c)*|MolFunction=electron transporter, transferring electrons within CoQH2-cytochrome c reductase complex|CellComponent=mitochondrial inner membrane*
YMR304W	0.282867	-1.26278	0.312466	-1.16326	0.367189	-1.00188	0.789388	-0.236497	1.04609	0.0450592	UBP15				BioProcess=deubiquitination|MolFunction=ubiquitin-specific protease|CellComponent=cellular_component unknown
YMR145C	0.26482	-1.32871	0.226466	-1.48516	0.258388	-1.35329	0.745056	-0.294296	0.994885	-0.00512808	NDE1				BioProcess=ethanol fermentation|MolFunction=NADH dehydrogenase|CellComponent=mitochondrion
YGR087C	4.16247	1.42611	5.73001	1.74572	4.77376	1.56313	11.7497	2.46383	34.3242	3.53585	PDC6				BioProcess=not yet annotated|MolFunction=pyruvate decarboxylase|CellComponent=cellular_component unknown
YBR075W	2.22844	0.8013	5.58402	1.71991	4.32627	1.46471	6.31105	1.8423	0.860454	-0.150295	ORF:YBR075W				BioProcess=biological_process unknown|MolFunction=molecular_function unknown|CellComponent=not yet annotated
YOL084W	0.329478	-1.11024	0.516023	-0.661604	0.224304	-1.49475	0.934384	-0.067868	1.05279	0.0514458	PHM7				BioProcess=biological_process unknown|MolFunction=molecular_function unknown|CellComponent=cellular_component unknown
YLR089C	0.111563	-2.19317	0.162029	-1.81998	0.150232	-1.89558	0.316958	-1.14899	0.360278	-1.02088	ORF:YLR089C				BioProcess=not yet annotated|MolFunction=not yet annotated|CellComponent=not yet annotated
YGR066C	0.197984	-1.61957	0.235488	-1.44609	0.121085	-2.11126	0.571126	-0.560145	0.753327	-0.283256	ORF:YGR066C				BioProcess=biological_process unknown|MolFunction=molecular_function unknown|CellComponent=not yet annotated
YNL037C	0.258992	-1.35096	0.501668	-0.689817	0.31729	-1.14794	0.75377	-0.282668	0.53065	-0.633653	IDH1				BioProcess=tricarboxylic acid cycle*|MolFunction=isocitrate dehydrogenase (NAD+)|CellComponent=mitochondrial matrix
YPR160W	0.0929352	-2.37585	0.126197	-2.06991	0.0827168	-2.49233	0.274151	-1.29408	0.303761	-1.19151	GPH1				BioProcess=not yet annotated|MolFunction=glycine amidinotransferase|CellComponent=not yet annotated
YDL110C	0.259247	-1.34997	0.252863	-1.37491	0.245682	-1.40372	0.764865	-0.268055	1.56447	0.447545	ORF:YDL110C				BioProcess=biological_process unknown|MolFunction=molecular_function unknown|CellComponent=not yet annotated
YPL054W	2.29698	0.831595	2.39282	0.872473	1.43873	0.363763	6.81826	1.9196	6.42457	1.86013	LEE1				BioProcess=biological_process unknown|MolFunction=molecular_function unknown|CellComponent=not yet annotated
YOR285W	0.282476	-1.26416	0.322865	-1.13052	0.251582	-1.37999	0.840442	-0.173827	1.48424	0.394903	ORF:YOR285W				BioProcess=biological_process unknown|MolFunction=molecular_function unknown|CellComponent=not yet annotated
YPL082C	0.204376	-1.58779	0.278242	-1.27926	0.287341	-1.24709	0.612235	-0.490639	0.617509	-0.482062	MOT1				BioProcess=transcription|MolFunction=not yet annotated|CellComponent=not yet annotated
YDR343C	0.12163	-2.10677	0.196034	-1.62947	0.203195	-1.59359	0.36951	-0.995578	0.827481	-0.189368	HXT6				BioProcess=hexose transport|MolFunction=glucose transporter*|CellComponent=not yet annotated
YHR139C	1.76055	0.565627	1.39918	0.335886	1.78221	0.577855	5.39567	1.6856	5.70746	1.74177	SPS100				BioProcess=spore wall assembly (sensu Saccharomyces)|MolFunction=molecular_function unknown|CellComponent=spore wall (sensu Fungi)
YMR219W	0.37444	-0.982324	0.577297	-0.549398	0.511925	-0.669578	1.15605	0.145005	0.755687	-0.280128	ESC1				BioProcess=not yet annotated|MolFunction=molecular_function unknown|CellComponent=not yet annotated
YHR096C	0.306697	-1.1819	0.362154	-1.01569	0.224974	-1.49177	0.952721	-0.0484327	1.99646	0.691377	HXT5				BioProcess=hexose transport|MolFunction=glucose transporter*|CellComponent=not yet annotated
YMR083W	0.28051	-1.27115	0.329422	-1.11042	0.36094	-1.01904	0.874294	-0.134339	1.19219	0.175793	ADH3				BioProcess=not yet annotated|MolFunction=acylglycerone-phosphate reductase|CellComponent=not yet annotated
YOR291W	0.272222	-1.30114	0.37568	-0.979019	0.274112	-1.29422	0.848684	-0.164069	0.675056	-0.392959	ORF:YOR291W				BioProcess=biological_process unknown|MolFunction=molecular_function unknown|CellComponent=not yet annotated
YOL045W	0.628782	-0.463971	0.952454	-0.0487136	0.713752	-0.33722	2.03983	0.712864	1.21991	0.198775	PSK2				BioProcess=biological_process unknown|MolFunction=protein kinase|CellComponent=not yet annotated
YDR402C	1.1964	0.179315	1.10707	0.101717	1.19541	0.178487	4.06008	1.4012	2.56777	0.943038	DIT2				BioProcess=spore wall assembly (sensu Saccharomyces)|MolFunction=enzyme*|CellComponent=cellular_component unknown
YLL057C	4.44242	1.4912	2.66324	0.979545	5.52103	1.70856	15.4281	2.73619	40.1594	3.69286	ORF:YLL057C				BioProcess=biological_process unknown|MolFunction=molecular_function unknown|CellComponent=not yet annotated
YLR142W	0.13637	-1.99238	0.0865596	-2.44692	0.0823773	-2.49645	0.476112	-0.742102	2.17823	0.778515	PUT1				BioProcess=glutamate biosynthesis*|MolFunction=proline dehydrogenase|CellComponent=mitochondrion
YDR043C	0.315723	-1.15289	0.216324	-1.53098	0.275258	-1.29005	1.11215	0.106298	1.02686	0.0265104	NRG1				BioProcess=regulation of transcription from Pol II promoter*|MolFunction=DNA binding*|CellComponent=nucleus
YBR116C	0.27153	-1.30368	0.320284	-1.13855	0.191298	-1.65392	0.962589	-0.0381289	1.75178	0.560635	ORF:YBR116C				BioProcess=biological_process unknown|MolFunction=molecular_function unknown|CellComponent=not yet annotated
YDR342C	0.145403	-1.92824	0.230713	-1.46658	0.225117	-1.49113	0.523017	-0.648141	0.800991	-0.221906	HXT7				BioProcess=hexose transport|MolFunction=glucose transporter*|CellComponent=not yet annotated
YGL156W	0.344731	-1.06499	0.40911	-0.893772	0.356789	-1.03061	1.26096	0.231873	1.15849	0.147121	AMS1				BioProcess=carbohydrate metabolism|MolFunction=alpha-mannosidase|CellComponent=vacuolar membrane
YCR005C	0.0787265	-2.54178	0.0820078	-2.50094	0.0763907	-2.57189	0.28838	-1.24348	0.914586	-0.0892841	CIT2				BioProcess=glutamate biosynthesis*|MolFunction=citrate (SI)-synthase|CellComponent=peroxisomal matrix
YLR348C	0.18046	-1.71225	0.298532	-1.20888	0.271724	-1.30297	0.672501	-0.396751	0.420693	-0.865851	DIC1				BioProcess=dicarboxylic acid transport|MolFunction=dicarboxylic acid transporter|CellComponent=mitochondrial membrane
YJR155W	0.409411	-0.893035	0.175443	-1.74044	0.617784	-0.481616	1.5673	0.449352	0.681851	-0.382944	AAD10				BioProcess=aldehyde metabolism|MolFunction=benzyl alcohol dehydrogenase|CellComponent=cellular_component unknown
YMR196W	0.397453	-0.922678	0.609808	-0.494611	0.332383	-1.10147	1.56052	0.445017	1.28126	0.247844	ORF:YMR196W				BioProcess=biological_process unknown|MolFunction=molecular_function unknown|CellComponent=not yet annotated
YAL060W	0.219635	-1.51579	0.304358	-1.18955	0.194366	-1.63801	0.867905	-0.141673	1.05121	0.0499466	BDH1				BioProcess=butanediol fermentation|MolFunction=(R,R)-butanediol dehydrogenase|CellComponent=cytoplasm
YIL107C	1.41591	0.347775	2.14573	0.763479	1.34491	0.296328	5.61031	1.72461	2.10983	0.746609	PFK26				BioProcess=not yet annotated|MolFunction=6-phosphofructo-2-kinase|CellComponent=not yet annotated
YJR160C	0.670484	-0.399755	1.4199	0.350587	0.687076	-0.37531	2.67825	0.985163	1.00806	0.00802605	ORF:YJR160C				BioProcess=biological_process unknown|MolFunction=molecular_function unknown|CellComponent=not yet annotated
YLR012C	1.01755	0.0173941	1.24072	0.215689	0.927723	-0.0750224	5.14501	1.63803	2.8698	1.05424	ORF:YLR012C				BioProcess=biological_process unknown|MolFunction=molecular_function unknown|CellComponent=not yet annotated
Additional data file 11. Genes two-fold or more differentially expressed after arsenite in the Rpn4 deletion strain compared to the parent.
Note: Values for all other strains are included for comparison.
