# Supplementary material for: Integrating phenotypic and expression profiles to map arsenic-response networks
Source: Genome Biol. 2004 Nov 29;5(12):R95. doi: 10.1186/gb-2004-5-12-r95 (PMC545798; doi:10.1186/gb-2004-5-12-r95)
Supplement: Additional data file 12 — Genes failing to be induced or repressed by arsenite in the Rpn4 deleted strain [file gb-2004-5-12-r95-s12.xls]

## Sheet: Parent_minus_Rpn4_AsIII
Sequence Code	Sequence Name(s)	Sequence Description	Ratio	Fold Change	P-value	Sequence Source	Sequence ID
Q0070	AI5_ALPHA	Intron of mitochondrial COX1, aI5-alpha; DNA endonuclease involved in intron homing	2.24	2.24	0.000742	SGD	970792	BioProcess=biological_process unknown|MolFunction=molecular_function unknown|CellComponent=not yet annotated
YAL001C	TFC3,FUN24,TSV115	transcription factor tau (TFIIIC) subunit 138; 138 kDa, transcription factor tau (TFIIIC) subunit; Null mutant is inviable	0.46	-2.16	8.9e-17	SGD	638922	BioProcess=transcription initiation from Pol III promoter|MolFunction=RNA polymerase III transcription factor|CellComponent=transcription factor TFIIIC
YAL007C	ERP2	Emp24p/Erv25p related protein 2; p24 protein involved in membrane trafficking; null mutant is viable, delayed transport of Gas1p	2.93	2.93	6.98e-14	SGD	636524	BioProcess=ER to Golgi transport|MolFunction=molecular_function unknown|CellComponent=COPII-coated vesicle
YAL010C	MDM10,FUN37	Mitochondrial outer membrane protein involved in mitochondrial morphology and inheritance; mitochondrial outer membrane protein; Null mutant has short actin cables. Point mutants exhibit giant, spherical mitochondria and are defective for mitochondrial inheritance.	3.2	3.2	5.44e-05	SGD	638631	BioProcess=mitochondrion organization and biogenesis*|MolFunction=molecular_function unknown|CellComponent=mitochondrial outer membrane
YAL014C	YAL014C		2.24	2.24	0	SGD	639165	BioProcess=biological_process unknown|MolFunction=molecular_function unknown|CellComponent=not yet annotated
YAL025C	MAK16	putative nuclear protein; nuclear protein (putative); Null mutant is inviable, conditional mutants arrest at G(sub)1, are deficient in maintenance of killer M1 double-stranded RNA	2.11	2.11	3.35e-05	SGD	638401	BioProcess=not yet annotated|MolFunction=molecular_function unknown|CellComponent=not yet annotated
YAL031C	FUN21	Function unknown now; Null mutant is viable	0.37	-2.73	5.12e-14	SGD	636316	BioProcess=biological_process unknown|MolFunction=molecular_function unknown|CellComponent=cellular_component unknown
YAL034W-A	MTW1	Mis TWelve like (a Schizosaccharomyces pombe kinetochore protein); Null mutant is inviable. ts mtw1 mutant exhibits longer metaphase spindles and unequal sister chromatid segregation	2.1	2.1	8.16e-07	SGD	639268	BioProcess=chromosome segregation|MolFunction=molecular_function unknown|CellComponent=spindle pole
YAL058W	CNE1,FUN48	Functions in endoplasmic reticulum protein quality control; calnexin and calreticulin homolog; Null mutant is viable, increase of cell-surface expression of ste2-3p, increase in secretion of heterologously expressed mammalian alpha 1-antitrypsin	0.45	-2.21	6.41e-14	SGD	638642	BioProcess=ER-associated protein catabolism|MolFunction=molecular_function unknown|CellComponent=endoplasmic reticulum membrane, intrinsic protein
YAL060W	BDH1	(2R,3R)-2,3-butanediol dehydrogenase	0.21	-4.86	0	SGD	638512	BioProcess=butanediol fermentation|MolFunction=(R,R)-butanediol dehydrogenase|CellComponent=cytoplasm
YAR008W	SEN34,FUN4	tRNA splicing endonuclease 34kDa subunit, homologous to the 42-kDa subunit, SEN2, contains active site for 3' splice site cleavage; tetrameric tRNA splicing endonuclease 34 kDa subunit; Null mutant is inviable and shows H242A impaired 3'splice site cleavage	2.6	2.6	2.4e-08	SGD	635903	BioProcess=tRNA splicing|MolFunction=tRNA-intron endonuclease|CellComponent=nuclear inner membrane*
YAR019C	CDC15,LYT1	Required for mitosis and sporulation, cell division cycle blocked at 36 degrees; protein kinase domain; Null mutant is inviable, arrests in G(sub)2, buds at distal instead of axial position and undergoes autolysis when buds reach the size of mother cells, the mitotic, but not the meiotic phenotype is suppressible by overexpressing SPO12	0.44	-2.26	1.63e-16	SGD	635581	BioProcess=cell cycle|MolFunction=protein kinase|CellComponent=not yet annotated
YAR044W	OSH1	May be involved in ergosterol synthesis; Null mutant is viable but displays pleiotropic sterol-related phenotypes such as tryptophan-transport defects, overexpression of HES1 or KES1 alleviates tryptophan-transport defect	0.39	-2.56	1.01e-17	SGD	635490	BioProcess=steroid biosynthesis|MolFunction=not yet annotated|CellComponent=Golgi trans cisterna*
YAR053W	YAR053W	predicted membrane protein	2.95	2.95	2.67e-32	SGD	634207	BioProcess=biological_process unknown|MolFunction=molecular_function unknown|CellComponent=not yet annotated
YBL015W	ACH1	Mannose-containing glycoprotein which binds concanavalin A; acetyl CoA hydrolase	0.37	-2.74	0	SGD	636855	BioProcess=acetate metabolism*|MolFunction=acetyl-CoA hydrolase|CellComponent=cytoplasm
YBL022C	PIM1,LON1	mitochondrial ATP-dependent protease; ATP-dependent protease; no growth on non-fermentable carbon sources, unable to maintain mDNA	2.35	2.35	2.22e-27	SGD	633494	BioProcess=proteolysis and peptidolysis*|MolFunction=ATP-dependent peptidase|CellComponent=mitochondrial matrix
YBL023C	MCM2	Member of complex that acts at ARS's to initiate replication; Null mutant is inviable, at nonpermissive temperature mcm2(ts) mutants arrest with a large bud and a single nucleus, with < 2N DNA content, and exhibit a high rate of recombination, mcm2 mutants are defective in minichromosome maintenance, mcm2-1 cdc45-1 mutants are synthetically lethal	8.14	8.14	1.02e-08	SGD	637300	BioProcess=DNA replication initiation*|MolFunction=chromatin binding*|CellComponent=cytoplasm*
YBL035C	POL12	Required for DNA synthesis and correct progression through S phase, plays an essential role at early stage of chromosomal DNA replication, before the hydroxyurea-sensitive step; DNA polymerase alpha-primase complex B subunit; Null mutant is inviable	4.45	4.45	0	SGD	634706	BioProcess=DNA replication initiation*|MolFunction=alpha DNA polymerase|CellComponent=alpha DNA polymerase:primase complex
YBL041W	PRE7	proteasome subunit; Null mutant is inviable	2.14	2.14	1.08e-43	SGD	633798	BioProcess=ubiquitin-dependent protein catabolism|MolFunction=proteasome endopeptidase|CellComponent=20S core proteasome
YBL042C	FUI1	uridine permease; Null mutant is viable, resistant to 5-fluorouridine and does not grow on media containing uridine as the sole source of pyrimidines	2.73	2.73	5.12e-15	SGD	637143	BioProcess=transport|MolFunction=not yet annotated|CellComponent=not yet annotated
YBL053W	YBL053W		2.02	2.02	2.03e-15	SGD	637491	BioProcess=biological_process unknown|MolFunction=molecular_function unknown|CellComponent=not yet annotated
YBL077W	YBL077W		2.3	2.3	1.37e-14	SGD	634945	BioProcess=biological_process unknown|MolFunction=molecular_function unknown|CellComponent=not yet annotated
YBL099W	ATP1	mitochondrial F1F0-ATPase alpha subunit; F1F0-ATPase alpha subunit; null mutant is viable, grows slowly on fermentable carbon sources, exhibits delayed kinetics of protein import for several mitochondrial precursors	0.37	-2.67	0	SGD	634023	BioProcess=ATP synthesis coupled proton transport|MolFunction=hydrogen-transporting two-sector ATPase|CellComponent=hydrogen-transporting ATP synthase, catalytic core (sensu Eukarya)
YBL105C	PKC1,CLY15,HPO2,STT1	Protein Kinase C; The null mutant is inviable and lyses rapidly in hypotonic media. Cells lacking PKC1 arrest growth with small buds at a point after DNA replication but prior to mitosis.	0.39	-2.59	3.38e-16	SGD	637403	BioProcess=cell wall organization and biogenesis*|MolFunction=protein kinase C|CellComponent=cellular_component unknown
YBR018C	GAL7	galactose-1-phosphate uridyl transferase; Null mutant is viable and cannot utilize galactose.	3.16	3.16	2.29e-13	SGD	633963	BioProcess=galactose metabolism|MolFunction=UTP-hexose-1-phosphate uridylyltransferase|CellComponent=cytoplasm
YBR029C	CDS1,CDG1	CDP-diacylglycerol synthase, CTP-phosphatidic acid cytidylyltransferase, CDP-diglyceride synthetase; phosphatidate cytidylyltransferase; Null mutant is inviable	2.23	2.23	2.48e-11	SGD	633973	BioProcess=phosphatidylglycerol biosynthesis*|MolFunction=phosphatidate cytidylyltransferase|CellComponent=mitochondrion*
YBR042C	YBR042C	Probable membrane-bound small GTPase	2.53	2.53	0	SGD	638502	BioProcess=biological_process unknown|MolFunction=molecular_function unknown|CellComponent=not yet annotated
YBR049C	REB1,GRF2	DNA binding protein which binds sites found in genes transcribed by both RNA polymerase I and RNA polymerase II. Reb1p is required for termination of RNA polymerase I transcription.; RNA polymerase I enhancer binding protein; Null mutant is inviable	2.1	2.1	4.92e-14	SGD	638126	BioProcess=regulation of transcription from Pol II promoter*|MolFunction=Pol I transcription termination factor|CellComponent=nucleus
YBR053C	YBR053C		0.38	-2.62	0	SGD	633883	BioProcess=biological_process unknown|MolFunction=molecular_function unknown|CellComponent=not yet annotated
YBR068C	BAP2	contains 12 predicted transmembrane domains; amino acid permease for leucine, valine, and isoleucine (putative); reduced uptake of leucine, isoleucine, and valine	0.45	-2.2	8.2e-34	SGD	636883	BioProcess=amino acid transport|MolFunction=amino acid transporter|CellComponent=plasma membrane
YBR070C	YBR070C	involved in osmotolerance	2.07	2.07	1.45e-17	SGD	636630	BioProcess=stress response|MolFunction=not yet annotated|CellComponent=not yet annotated
YBR094W	YBR094W		0.43	-2.3	4.5e-06	SGD	638083	BioProcess=biological_process unknown|MolFunction=molecular_function unknown|CellComponent=not yet annotated
YBR105C	VID24	also involved in vacuolar protein targeting; peripheral vesicle membrane protein; Null mutant is viable, defective in fructose-1,6-bisphosphatase dergadation	0.48	-2.07	2.95e-36	SGD	633912	BioProcess=vesicle-mediated transport|MolFunction=molecular_function unknown|CellComponent=cytoplasmic vesicle*
YBR116C	YBR116C		0.26	-3.86	2e-13	SGD	637571	BioProcess=biological_process unknown|MolFunction=molecular_function unknown|CellComponent=not yet annotated
YBR117C	TKL2	transketolase, homologous to tkl1; transketolase, similar to TKL1; Null mutant is viable, no reduction in transketolase activity. tkl1 tkl2 mutants are auxotrophic for aromatic amino acids, indicating a complete block in transketolase activity	0.44	-2.26	9.9e-09	SGD	638733	BioProcess=not yet annotated|MolFunction=transketolase|CellComponent=not yet annotated
YBR148W	YSW1	Spore-specific protein	3.02	3.02	0	SGD	636923	BioProcess=biological_process unknown|MolFunction=not yet annotated|CellComponent=not yet annotated
YBR149W	ARA1	D-arabinose dehydrogenase; Null mutant is viable but cannot produce D-arabinono-1,4-lactone, a precursor of D-erythroascorbic acid	0.5	-2.01	9.12e-16	SGD	637729	BioProcess=carbohydrate metabolism|MolFunction=D-arabinose 1-dehydrogenase [NAD(P)]|CellComponent=cellular_component unknown
YBR166C	TYR1	Step of tyrosine biosynthesis pathway; prephenate dehydrogenase (NADP+); tyrosine-requiring	2.09	2.09	4.27e-08	SGD	634043	BioProcess=not yet annotated|MolFunction=prephenate dehydrogenase (NADP+)|CellComponent=not yet annotated
YBR167C	POP7,RPP2	Processing of Precursors; RNase MRP subunit (putative), RNase P integral subunit; Null mutant is inviable, transient depletions cause loss of RNase P and RNase MRP function	2.92	2.92	1.96e-23	SGD	634346	BioProcess=rRNA processing*|MolFunction=ribonuclease P*|CellComponent=ribonuclease mitochondrial RNA processing complex*
YBR172C	SMY2	partial suppressor of myo2-66; Null mutant is viable'	2.44	2.44	6.74e-34	SGD	638074	BioProcess=cytoskeleton organization and biogenesis|MolFunction=molecular_function unknown|CellComponent=cellular_component unknown
YBR183W	YPC1	Yeast Phyto-ceramidase; alkaline ceramidase with reverse activity; Null mutant is viable and two times more heat resistant than the wild-type parental strain.	0.43	-2.32	4.55e-24	SGD	636637	BioProcess=sphingolipid metabolism|MolFunction=not yet annotated|CellComponent=not yet annotated
YBR196C	PGI1,CDC30	Phosphoglucoisomerase; glucose-6-phosphate isomerase; phosphoglucose isomerase deficient, exhibits defects in gluconeogenesis and sporulation	0.24	-4.11	0	SGD	634058	BioProcess=gluconeogenesis*|MolFunction=glucose-6-phosphate isomerase|CellComponent=cytosol
YBR203W	YBR203W		0.29	-3.4	3.02e-25	SGD	638853	BioProcess=biological_process unknown|MolFunction=molecular_function unknown|CellComponent=not yet annotated
YBR206W	YBR206W		0.47	-2.12	1.28e-19	SGD	638137	BioProcess=biological_process unknown|MolFunction=molecular_function unknown|CellComponent=not yet annotated
YBR221C	PDB1	beta subunit of pyruvate dehydrogenase (E1 beta); pyruvate dehydrogenase beta subunit (E1 beta); Null mutant is viable	0.48	-2.09	1.72e-16	SGD	636041	BioProcess=not yet annotated|MolFunction=pyruvate dehydrogenase (lipoamide)|CellComponent=not yet annotated
YBR222C	FAT2	Fatty acid transporter, very similar to FAT1	0.44	-2.28	2.77e-12	SGD	634080	BioProcess=lipid transport|MolFunction=plasma membrane long-chain fatty acid transporter|CellComponent=cytoplasm
YBR235W	YBR235W		0.34	-2.98	3.12e-27	SGD	637352	BioProcess=biological_process unknown|MolFunction=molecular_function unknown|CellComponent=not yet annotated
YBR243C	ALG7,TUR1	ER protein that transfers Glc-Nac-P from UDP-GlcNac to Dol-P; UDP-N-acetyl-glucosamine-1-P transferase (GPT); Asparagine-linked glycosylation deficient, Null mutant is inviable	2.49	2.49	3.18e-43	SGD	637875	BioProcess=N-linked glycosylation|MolFunction=UDP-N-acetylglucosamine-dolichyl-phosphate N-acetylglucosamine-1-phosphate transferase|CellComponent=not yet annotated
YBR250W	YBR250W		9.16	9.16	0	SGD	635338	BioProcess=biological_process unknown|MolFunction=molecular_function unknown|CellComponent=not yet annotated
YBR270C	YBR270C	Probable ATP/GTP-binding protein	0.41	-2.42	1.43e-29	SGD	636203	BioProcess=biological_process unknown|MolFunction=molecular_function unknown|CellComponent=not yet annotated
YBR274W	CHK1	checkpoint kinase 1, homolog of the S. pombe and mammalian Chk1 checkpoint kinases; protein kinase; Mutants are defective in the DNA damage checkpoint operating at metaphase	0.45	-2.23	9.71e-08	SGD	636873	BioProcess=cell cycle|MolFunction=kinase|CellComponent=not yet annotated
YBR287W	YBR287W		0.39	-2.54	1.02e-17	SGD	636770	BioProcess=biological_process unknown|MolFunction=molecular_function unknown|CellComponent=not yet annotated
YCL027W	FUS1	cell-surface protein required for cell fusion; Null mutant is viable, in fus1 x fus1 matings there is an interruption of the mating process just before cytoplasmic fusion	2.08	2.08	4.53e-06	SGD	635344	BioProcess=mating (sensu Saccharomyces)|MolFunction=molecular_function unknown|CellComponent=plasma membrane
YCL037C	SRO9	Associates with translating ribosomes, may function in the cytoplasm to modulate mRNA translation, may be involved in organization of actin filaments; Null mutant is viable, multicopy SRO9 suppresses disappearance of cables of actin filaments in both rho3 and tpm1 mutants, growth defect in tpm1 tpm2 double mutant, and temperature sensitivity of act1-1 mutant, sro9 is synthetically lethal with tpm…	2.09	2.09	2.23e-11	SGD	636087	BioProcess=not yet annotated|MolFunction=RNA binding|CellComponent=polysome
YCL049C	YCL049C		0.39	-2.56	1.33e-38	SGD	636970	BioProcess=biological_process unknown|MolFunction=molecular_function unknown|CellComponent=not yet annotated
YCR011C	ADP1	Shows homology to ATP-dependent permeases	0.45	-2.23	3.13e-16	SGD	634685	BioProcess=transport|MolFunction=ATP-binding cassette (ABC) transporter|CellComponent=cytoplasm*
YCR019W	MAK32	Protein necessary for structural stability of L-A double-stranded RNA-containing particles	3.99	3.99	1.98e-16	SGD	639330	BioProcess=not yet annotated|MolFunction=molecular_function unknown|CellComponent=not yet annotated
YCR020W-B	HTL1	High-Temperature Lethal; Null mutant is viable but shows temperature-sensitive lethality	2.98	2.98	2.21e-14	SGD	970797	BioProcess=DNA replication and chromosome cycle|MolFunction=molecular_function unknown|CellComponent=cellular_component unknown
YCR032W	BPH1	beige protein homologue 1; Null mutant is viable, sensitive to low pH	0.28	-3.54	0	SGD	633515	BioProcess=transport|MolFunction=not yet annotated|CellComponent=not yet annotated
YCR036W	RBK1	ribokinase	0.47	-2.12	6.11e-30	SGD	633806	BioProcess=not yet annotated|MolFunction=ribokinase|CellComponent=not yet annotated
YCR102W-A	ORF:YCR102W-A	BioProcess=biological_process unknown|MolFunction=molecular_function unknown|CellComponent=not yet annotated	2.37	2.37	0	SGD	970817	BioProcess=biological_process unknown|MolFunction=molecular_function unknown|CellComponent=not yet annotated
YDL020C	RPN4,SON1,UFD5	involved in ubiquitin degradation pathway; Null mutant is viable, exhibits synthetic interactions with sen3, sun1, and cdc28-1N	4.18	4.18	6.06e-23	SGD	636905	BioProcess=ubiquitin-dependent protein catabolism|MolFunction=proteasome endopeptidase|CellComponent=19S proteasome regulatory particle
YDL022W	GPD1,DAR1,HOR1,OSG1,OSR5	glycerol-3-phosphate dehydrogenase; lethal under conditions of osmotic stress, unable to grow on glycerol	0.37	-2.7	0	SGD	638523	BioProcess=intracellular accumulation of glycerol|MolFunction=glycerol-3-phosphate dehydrogenase (NAD+)|CellComponent=cytoplasm
YDL024C	DIA3	involved in invasive and pseudohyphal growth; Null mutant is viable and causes invasive growth in haploids and pseudohyphal growth in diploids	0.37	-2.73	1.07e-12	SGD	636101	BioProcess=pseudohyphal growth*|MolFunction=acid phosphatase|CellComponent=cellular_component unknown
YDL039C	PRM7	pheromone-regulated membrane protein	2.39	2.39	5.46e-16	SGD	637440	BioProcess=mating (sensu Saccharomyces)|MolFunction=molecular_function unknown|CellComponent=integral membrane protein
YDL040C	NAT1,AAA1	Required for entry into stationary phase, heat shock-resistance, a mating-type functions, and sporulation, forms a complex with Ard1p; N-terminal acetyltransferase; Null mutant is viable, has reduced acetyltransferase activity, derepressed silent mating type locus (HML) and fails to enter G0	0.49	-2.05	3.85e-06	SGD	637287	BioProcess=protein amino acid acetylation|MolFunction=peptide alpha-N-acetyltransferase|CellComponent=not yet annotated
YDL048C	STP4	Involved in pre-tRNA splicing and in uptake of branched-chain amino acids	0.3	-3.32	4.19e-23	SGD	637131	BioProcess=tRNA splicing|MolFunction=molecular_function unknown|CellComponent=not yet annotated
YDL064W	UBC9	ubiquitin-conjugating enzyme; Null mutant is inviable	3.2	3.2	0	SGD	637637	BioProcess=G2/M transition of mitotic cell cycle*|MolFunction=SUMO conjugating enzyme|CellComponent=nucleus
YDL098C	SNU23	23 kD U4/U6.U5 snRNP associated protein; RNA binding zinc finger protein (putative); the null mutant is inviable	2.92	2.92	2.98e-17	SGD	639106	BioProcess=mRNA splicing|MolFunction=pre-mRNA splicing factor|CellComponent=small nuclear ribonucleoprotein complex
YDL110C	YDL110C		0.25	-3.95	0	SGD	638283	BioProcess=biological_process unknown|MolFunction=molecular_function unknown|CellComponent=not yet annotated
YDL125C	HNT1	Hint homolog, member of the histidine triad superfamily of nucleotide-binding proteins	0.48	-2.06	2.69e-39	SGD	639176	BioProcess=biological_process unknown|MolFunction=nucleotide binding|CellComponent=cytoplasm
YDL167C	NRP1	asparagine-rich protein	2.34	2.34	6.45e-22	SGD	638049	BioProcess=biological_process unknown|MolFunction=molecular_function unknown|CellComponent=cellular_component unknown
YDL215C	GDH2	NAD-dependent glutamate dehydrogenase; Null mutant is viable, grows very poorly on glutamate as a nitrogen source	0.47	-2.13	0	SGD	638891	BioProcess=not yet annotated|MolFunction=glutamate dehydrogenase|CellComponent=not yet annotated
YDL223C	YDL223C		0.48	-2.1	5.81e-29	SGD	637360	BioProcess=biological_process unknown|MolFunction=molecular_function unknown|CellComponent=not yet annotated
YDL227C	HO	Homothallic switching; homothallic switching endonuclease; Null mutant is viable and cannot undergo mating type switching	2.04	2.04	7.82e-06	SGD	634102	BioProcess=mating-type switching/recombination*|MolFunction=endonuclease|CellComponent=nucleus
YDL231C	BRE4	contains several putative trans-membrane domains; null mutant is sensitive to brefeldin A	0.48	-2.07	1.51e-24	SGD	633495	BioProcess=biological_process unknown|MolFunction=molecular_function unknown|CellComponent=integral membrane protein
YDR028C	REG1,HEX2,PZF240,SPP43,SRN1	The reg1 locus encodes a gene which is involved in RNA processing and is a negative regulator of glucose-repressible genes.; The null mutant is viable but will not grow on galactose and non-fermentalbe carbon sources. Null mutants overacumulate glycogen, grow slowly on maltose and sucrose, are intolerant of nitrogen starvation, and are larger than wild-type cells. Some mutant strains are maltose …	0.35	-2.85	1.5e-21	SGD	638833	BioProcess=glycogen metabolism*|MolFunction=protein phosphatase type 1|CellComponent=cytoplasm*
YDR043C	NRG1	involved in regulation of glucose repression; binds to UAS-1 in the STA1 promoter and can interact with Ssn6p, transcriptional repressor; Null mutant is viable, relieves glucose repression of SUC2 and STA1, suppresses snf mutations	0.29	-3.5	3.86e-16	SGD	636562	BioProcess=regulation of transcription from Pol II promoter*|MolFunction=DNA binding*|CellComponent=nucleus
YDR070C	YDR070C		0.34	-2.9	1.4e-37	SGD	634217	BioProcess=biological_process unknown|MolFunction=molecular_function unknown|CellComponent=not yet annotated
YDR089W	YDR089W		0.43	-2.31	2.39e-10	SGD	635504	BioProcess=biological_process unknown|MolFunction=molecular_function unknown|CellComponent=not yet annotated
YDR131C	YDR131C		2.91	2.91	2.36e-11	SGD	636213	BioProcess=biological_process unknown|MolFunction=molecular_function unknown|CellComponent=not yet annotated
YDR178W	SDH4,ACN18	succinate dehydrogenase membrane anchor subunit; Null mutant is viable, retains ability to grow on rich glycerol media	0.32	-3.1	4.2e-15	SGD	637551	BioProcess=tricarboxylic acid cycle*|MolFunction=succinate dehydrogenase|CellComponent=mitochondrial matrix*
YDR189W	SLY1	Hydrophilic suppressor of ypt1 involved in vesicle trafficking between ER and Golgi; Null mutant is inviable, SLY1-20, which differs from wild-type SLY1 by a single amino acid, is a single copy suppressor of loss of YPT1	2.16	2.16	1.37e-23	SGD	637250	BioProcess=ER to Golgi transport|MolFunction=SNARE binding|CellComponent=endoplasmic reticulum*
YDR194C	MSS116	Mitochondrial RNA helicase of the DEAD box family; RNA helicase DEAD box; mss116 mutations affect the splicing of several introns of the cytochrome B and cytochrome C oxidase subunit I primary transcripts	2.4	2.4	0	SGD	635479	BioProcess=RNA splicing|MolFunction=RNA helicase|CellComponent=mitochondrial matrix
YDR204W	COQ4	Involved in ubiquinone biosynthesis; Unable to produce ubiquinone, hypersensitivity to polyunsaturated fatty acid treatment	0.44	-2.28	7.22e-31	SGD	637752	BioProcess=ubiquinone metabolism|MolFunction=not yet annotated|CellComponent=mitochondrial inner membrane
YDR213W	UPC2,MOX4	involved in sterol uptake; zinc finger transcription factor of the Zn(2)-Cys(6) binuclear cluster domain type; Null mutant is viable, upc2-1 allele shows altered sterol uptake	2.39	2.39	3.1e-11	SGD	638813	BioProcess=steroid metabolism|MolFunction=RNA polymerase II transcription factor|CellComponent=cytoplasm
YDR224C	HTB1,SPT12	Histone H2B (HTB1 and HTB2 code for nearly identical proteins); histone H2B (HTB1 and HTB2 code for nearly identical proteins); Null mutant is viable	0.36	-2.81	3.53e-08	SGD	633622	BioProcess=chromatin assembly/disassembly|MolFunction=DNA binding|CellComponent=nucleosome
YDR232W	HEM1	First enzyme in heme biosynthetic pathway; 5-aminolevulinate synthase; Null mutant is viable, auxotroph for heme and methionine	0.36	-2.79	0	SGD	637975	BioProcess=not yet annotated|MolFunction=5-aminolevulinate synthase|CellComponent=not yet annotated
YDR278C	YDR278C		2.03	2.03	7.73e-10	SGD	638141	BioProcess=biological_process unknown|MolFunction=molecular_function unknown|CellComponent=not yet annotated
YDR293C	SSD1,CLA1,MCS1,RLT1,SRK1	Product of gene unknown; Suppressor of regulatory subunit of protein kinase	0.49	-2.04	1.66e-06	SGD	638919	BioProcess=cell cycle|MolFunction=RNA binding|CellComponent=cytoplasm
YDR388W	RVS167	Involved in endocytosis; cytoskeletal protein (putative); Null mutant is viable but exhibits reduced viability upon starvation	0.43	-2.32	5.84e-29	SGD	637103	BioProcess=response to osmotic stress*|MolFunction=cytoskeletal protein binding|CellComponent=actin cortical patch (sensu Saccharomyces)
YDR392W	SPT3	Transcription factor; histone acetyltransferase SAGA complex member, transcription factor; Null mutant is viable, exhibits defects in mating and sporulation, Ty transcription, and suppression of certain Ty insertion mutations	0.35	-2.82	3.66e-11	SGD	633866	BioProcess=chromatin modification*|MolFunction=not yet annotated|CellComponent=SAGA complex
YDR394W	RPT3,YNT1,YTA2	probable 26S protease subunit and member of the CDC48/PAS1/SEC18 family of ATPases; Null mutant is inviable, yta2 is an extragenic suppressor of yme1 mutations	2.37	2.37	1.17e-27	SGD	637810	BioProcess=ubiquitin-dependent protein catabolism|MolFunction=adenosinetriphosphatase*|CellComponent=19S proteasome regulatory particle*
YDR399W	HPT1,BRA6	enzyme involved in de novo purine biosynthesis; hypoxanthine guanine phosphoribosyltransferase; Null mutant is viable, mutants show resistance to 8-azaguanine	0.29	-3.5	6.66e-14	SGD	636585	BioProcess=purine nucleotide biosynthesis|MolFunction=hypoxanthine phosphoribosyltransferase|CellComponent=not yet annotated
YDR436W	PPZ2	serine-threonine phosphatase Z; Null mutant is viable but shows increase in cell size and cell lysis (remediated by 1 M sorbitol), ppz1 ppz2 double mutant shows increased expression of ENA1, resistance to sodium and lithium, and sensitivity to 5 mM caffeine (which is suppressed by 1 M sorbitol)	0.46	-2.15	4.33e-24	SGD	636277	BioProcess=sodium ion homeostasis|MolFunction=protein serine/threonine phosphatase|CellComponent=cellular_component unknown
YDR457W	TOM1	Temperature dependent Organization in Mitotic nucleus; hect-domain-containing protein, containing kinase motifs, similar to Rsp5; Null mutant is viable and temperature sensitive, and arrests at the G2/M boundary of the cell cycle	0.35	-2.84	6.67e-26	SGD	635626	BioProcess=polyubiquitination*|MolFunction=ubiquitin-protein ligase|CellComponent=cellular_component unknown
YDR466W	YDR466W		0.47	-2.14	4.32e-38	SGD	634665	BioProcess=biological_process unknown|MolFunction=molecular_function unknown|CellComponent=not yet annotated
YDR483W	KRE2,MNT1	N-glycosylation; alpha-1,2-mannosyltransferase; have altered N-linked glycosylation of proteins and grow slowly at 30 degrees, unable to grow at 37 degrees	0.47	-2.12	1.15e-25	SGD	637879	BioProcess=O-linked glycosylation*|MolFunction=alpha-1,2-mannosyltransferase|CellComponent=Golgi apparatus
YDR515W	SLF1,SRO99	Associates with translating ribosomes, may function in cytoplasm to modulate mRNA translation, regulates the copper-dependent mineralization of copper sulfide complexes on cell surface in cells cultured in medium containing copper salts; Null mutant is viable, copper sensitive, has lost ability to deplete Cu, but not Cd ions from surrounding medium, SLF1 overexpression confers copper superresista…	2.79	2.79	1.92e-28	SGD	633996	BioProcess=not yet annotated|MolFunction=RNA binding|CellComponent=cytoplasm*
YDR517W	GRH1	Yeast (GR)ASP65 (H)omologue; mammalian GRASP protein homolog; Null mutation is viable, exhibits defects in spindle checkpoint	0.3	-3.31	0	SGD	633959	BioProcess=mitotic spindle checkpoint|MolFunction=molecular_function unknown|CellComponent=cytoplasm
YEL024W	RIP1	oxidizes ubiquinol at center P in the protonmotive Q cycle mechanism, transferring one electron to cytochrome c1 and generating a low-potential ubisemiquinone anion which reduces the low-potential cytochrome b-566 heme group; Rieske iron-sulfur protein of the mitochondrial cytochrome bc1 complex; Null mutant is viable, unable to grow on nonfermentable carbon sources	0.49	-2.04	3.56e-43	SGD	634389	BioProcess=aerobic respiration*|MolFunction=ubiquinol-cytochrome c reductase|CellComponent=respiratory chain complex III (sensu Eukarya)
YEL052W	AFG1	ATPase family gene; ATPase family	2.16	2.16	6.11e-33	SGD	636849	BioProcess=biological_process unknown|MolFunction=adenosinetriphosphatase|CellComponent=cellular_component unknown
YEL060C	PRB1,CVT1	dispensable for haploidization and sporulation, but needed for full protein degradation during sporulation, and proper spore morphology; vacuolar protease B; Null mutant is viable, protease B deficient, has smaller spores than wild-type embedded in a thick matrix	0.41	-2.46	0	SGD	638721	BioProcess=vacuolar protein catabolism*|MolFunction=endopeptidase*|CellComponent=vacuole (sensu Fungi)
YER006W	NUG1	NUclear GTPase; Nuclear GTPase involved in Ribosome biogenesis; Null: dead.	2.29	2.29	0	SGD	635324	BioProcess=biological_process unknown|MolFunction=molecular_function unknown|CellComponent=nucleus*
YER012W	PRE1	Required for mitotic division and sporulation; 22.6 kDa proteasome subunit; Null mutant is inviable, pre1 mutants accumulate ubiquitin-protein conjugates	2.41	2.41	0	SGD	637616	BioProcess=ubiquitin-dependent protein catabolism*|MolFunction=proteasome endopeptidase|CellComponent=20S core proteasome
YER015W	FAA2,FAM1	acyl-CoA synthetase (long-chain fatty acid CoA ligase) (fatty acid activator 2), activates endogenous but not imported fatty acids and provides substrates for N-myristoylation; acyl-CoA synthetase (fatty acid activator 2); Not essential for vegetative growth when fatty acid synthase (fas) is active	0.38	-2.66	1.14e-08	SGD	634133	BioProcess=not yet annotated|MolFunction=long-chain-fatty-acid-CoA-ligase|CellComponent=not yet annotated
YER033C	ZRG8	Zinc regulated gene	0.44	-2.26	7.68e-28	SGD	638893	BioProcess=biological_process unknown|MolFunction=molecular_function unknown|CellComponent=not yet annotated
YER042W	MXR1,MSRA	peptide Methionine sulfoXide Reductase 1; peptide methionine sulfoxide reductase; Null mutant is viable, shows weaker growth on methionine sulfoxide as only sulfur source, increased resistance to ethionine sulfoxide, and inability to form dimethylsulfide (DMS) from dimethylsulfoxide (DMSO).	2.46	2.46	4.13e-41	SGD	633593	BioProcess=response to oxidative stress|MolFunction=protein-methionine-S-oxide reductase|CellComponent=cellular_component unknown
YER047C	SAP1	interacts with Sin1p; AAA ATPase	0.42	-2.36	1.11e-24	SGD	635515	BioProcess=biological_process unknown|MolFunction=molecular_function unknown|CellComponent=cellular_component unknown
YER054C	GIP2	Glc7-interacting protein, shares homology with PIG2, contains conserved 25 residue motif, called the GVNK motif, also found in GAC1, PIG1, PIG2, and RGI, the mammalian type 1 phosphatase targeting subunit.; Null mutant is viable	2.68	2.68	0	SGD	637921	BioProcess=biological_process unknown|MolFunction=protein phosphatase regulator|CellComponent=protein phosphatase type 1 complex
YER061C	CEM1	homology with beta-keto-acyl synthases; beta-keto-acyl synthase homolog; Null mutant is viable, exhibits respiratory-deficient growth	0.37	-2.67	7.67e-09	SGD	637816	BioProcess=hexadecanal biosynthesis|MolFunction=3-oxoacyl-[acyl-carrier protein] synthase|CellComponent=mitochondrion
YER062C	HOR2,GPP2	RHR2 (GPP1) encodes another DL-glycerol-3-phosphatase; DL-glycerol-3-phosphatase	0.44	-2.28	1.71e-36	SGD	639138	BioProcess=response to osmotic stress*|MolFunction=glycerol-1-phosphatase|CellComponent=cellular_component unknown
YER080W	YER080W		0.43	-2.35	2.11e-10	SGD	635428	BioProcess=biological_process unknown|MolFunction=molecular_function unknown|CellComponent=not yet annotated
YER093C-A	YER093C-A		3.99	3.99	9.54e-22	SGD	633386	BioProcess=biological_process unknown|MolFunction=molecular_function unknown|CellComponent=not yet annotated
YER119C	YER119C	similar to amino acid transport proteins	0.44	-2.28	4.24e-17	SGD	637812	BioProcess=biological_process unknown|MolFunction=molecular_function unknown|CellComponent=not yet annotated
YER125W	RSP5,MDP1,MUT2,NPI1,UBY1	involved in ubiquitin-mediated protein degradation; Null mutant is inviable, an rsp5 mutation was isolated as a suppressor of mutations in SPT3, certain rsp5 mutants also exhibit hypersensitivity to stresses such as cadmium and canavanine, and sporulation defects	0.45	-2.21	1.43e-07	SGD	638111	BioProcess=polyubiquitination*|MolFunction=ubiquitin-protein ligase|CellComponent=plasma membrane
YER143W	DDI1,VSM1	DNA Damage Inducible, binds to T- and V- snare complexes; Null mutant is viable	2.53	2.53	2.78e-37	SGD	637826	BioProcess=biological_process unknown|MolFunction=molecular_function unknown|CellComponent=not yet annotated
YER155C	BEM2,IPL2,SUP9,TSL1	Protein with role in bud emergence; rho GTPase activating protein (GAP); randomized bud-site selection at 26 degrees C and defective bud emergence and growth at 37 degrees C	0.43	-2.31	1.95e-17	SGD	633531	BioProcess=establishment of cell polarity (sensu Saccharomyces)*|MolFunction=signal transducer*|CellComponent=intracellular
YER164W	CHD1	Sole S. cerevesiae member of CHD gene family containing Chromodomain, Helicase domain, and DNA-binding domain; transcriptional regulator; Null mutant is viable, resistant to 6-azauracil	0.43	-2.3	8.99e-07	SGD	635637	BioProcess=transcription|MolFunction=not yet annotated|CellComponent=not yet annotated
YER166W	DNF1	Drs2 Neo1 Family; Potential aminophospholipid translocase; viable	0.38	-2.63	0	SGD	633581	BioProcess=biological_process unknown|MolFunction=molecular_function unknown|CellComponent=not yet annotated
YER178W	PDA1	alpha subunit of pyruvate dehydrogenase (E1 alpha); pyruvate dehydrogenase alpha subunit (E1 alpha); Null mutant is viable, exhibits reduced growth on glucose and increased formation of petites	0.49	-2.05	1.16e-21	SGD	633945	BioProcess=not yet annotated|MolFunction=pyruvate dehydrogenase (lipoamide)|CellComponent=not yet annotated
YER185W	YER185W		3.84	3.84	4.9e-14	SGD	634549	BioProcess=biological_process unknown|MolFunction=molecular_function unknown|CellComponent=not yet annotated
YFL034C-A	RPL22B	Homology to rat L22; ribosomal protein L22B (L1c) (rp4) (YL31)	2.28	2.28	1.69e-06	SGD	970761	BioProcess=protein biosynthesis|MolFunction=structural constituent of ribosome|CellComponent=cytosolic large ribosomal subunit (sensu Eukarya)
YFR003C	YFR003C		2.27	2.27	9.42e-36	SGD	634999	BioProcess=biological_process unknown|MolFunction=molecular_function unknown|CellComponent=cellular_component unknown
YFR004W	RPN11,MPR1	Suppressor of mutant (ts on glycerol) tRNA gene deficient in the processing of its 3'-end, homologous to S. pombe PAD1 gene - global positive regulator of nuclear transcription and is involved in maintenance of chromatin structure; Null mutant is inviable	2.87	2.87	0	SGD	635144	BioProcess=ubiquitin-dependent protein catabolism|MolFunction=proteasome endopeptidase|CellComponent=19S proteasome regulatory particle*
YFR010W	UBP6	deubiquitinating enzyme (putative)	2.78	2.78	4.8e-18	SGD	636871	BioProcess=deubiquitination|MolFunction=ubiquitin-specific protease|CellComponent=19S proteasome regulatory particle
YFR022W	YFR022W		0.31	-3.24	4.23e-20	SGD	636222	BioProcess=biological_process unknown|MolFunction=molecular_function unknown|CellComponent=not yet annotated
YFR043C	YFR043C		2.39	2.39	5.83e-07	SGD	635095	BioProcess=biological_process unknown|MolFunction=molecular_function unknown|CellComponent=not yet annotated
YFR050C	PRE4	B-type subunit of proteasome, euk. & archae. multicatalytic proteinase complex likelyinvolved in an ATP/ubiquitin-dependent nonlysosomal proteolytic pathway. eukary: the proteasome is composed of ~24 subunits forming a ring-shaped structure; necessary for peptidyl glutamyl peptide hydrolyzing activity, proteasome subunit; Null mutant is inviable	2.95	2.95	8.31e-43	SGD	633713	BioProcess=ubiquitin-dependent protein catabolism|MolFunction=proteasome endopeptidase|CellComponent=20S core proteasome
YGL009C	LEU1	leucine biosynthesis; isopropylmalate isomerase; Leucine requiring	0.42	-2.4	5.83e-38	SGD	634182	BioProcess=not yet annotated|MolFunction=3-isopropylmalate dehydratase|CellComponent=not yet annotated
YGL015C	YGL015C		4.39	4.39	1.99e-31	SGD	635725	BioProcess=biological_process unknown|MolFunction=molecular_function unknown|CellComponent=not yet annotated
YGL029W	CGR1	coiled-coil growth-regulated; coiled-coil protein; Null mutant is inviable, CGR1 expression is down-regulated in the postdiauxic growth phase	3.9	3.9	1.47e-40	SGD	635658	BioProcess=rRNA processing*|MolFunction=molecular_function unknown|CellComponent=nucleolus
YGL035C	MIG1,CAT4,SSN1,TDS22	Transcription factor involved in glucose repression; C2H2 zinc finger protein that resembles the mammalian Egr and Wilms tumour proteins; Null mutant is viable, exhibits partial derepression of numerous glucose regulated transcripts, MIG1 overexpression and deletion studies suggest that other repressors such as MIG2 may act in a redundant fashion with MIG1	0.33	-3	0	SGD	637132	BioProcess=regulation of transcription from Pol II promoter*|MolFunction=DNA binding*|CellComponent=cytoplasm*
YGL057C	YGL057C		2.22	2.22	7.43e-12	SGD	637694	BioProcess=biological_process unknown|MolFunction=molecular_function unknown|CellComponent=cellular_component unknown
YGL078C	DBP3	ATP-dependent RNA helicase CA3 of the DEAD/DEAH box family; ATP dependent RNA helicase, dead/deah box protein CA3; Null mutant is viable	2.05	2.05	7.45e-18	SGD	638672	BioProcess=35S primary transcript processing*|MolFunction=ATP dependent RNA helicase|CellComponent=nucleolus
YGL122C	NAB2	nuclear polyadenylated RNA binding protein; polyadenylated RNA binding protein; Null mutant is inviable	2.21	2.21	9.54e-16	SGD	636856	BioProcess=poly(A)+ mRNA-nucleus export|MolFunction=poly(A) binding|CellComponent=cytoplasm*
YGL140C	YGL140C		0.47	-2.13	3.11e-11	SGD	637346	BioProcess=biological_process unknown|MolFunction=not yet annotated|CellComponent=not yet annotated
YGL148W	ARO2	Chorismate synthase; chorismate synthase; aromatic amino acid requiring, lack of premeiotic DNA synthesis, blocked sporulation in homozygous mutant	2.31	2.31	2.03e-40	SGD	638516	BioProcess=not yet annotated|MolFunction=chorismate synthase|CellComponent=not yet annotated
YGL156W	AMS1	vacuolar alpha mannosidase; alpha mannosidase; null mutant is viable	0.37	-2.71	0	SGD	633499	BioProcess=carbohydrate metabolism|MolFunction=alpha-mannosidase|CellComponent=vacuolar membrane
YGL173C	KEM1,DST2,RAR5,SEP1,SKI1,XRN1	Kar1-1 nuclear-fusion-defect Enhancing Mutation. Plays a role in cytoplasmic mRNA degradation.; 5'-3' exonuclease; Null mutant is viable but grows poorly. kem1 mutants exhibit aberrant mRNA turnover and are are thought to be very pleiotropic as a result, elongated morphology, defective in spindle-pole-body duplication/separation and telomere maintenance, benomyl hypersensitive, 10-20-fold elevati…	0.39	-2.59	1.43e-09	SGD	638901	BioProcess=35S primary transcript processing*|MolFunction=5-3 exoribonuclease|CellComponent=cytoplasm
YGL188C	YGL188C		2.57	2.57	1.45e-08	SGD	634790	BioProcess=biological_process unknown|MolFunction=molecular_function unknown|CellComponent=not yet annotated
YGL214W	YGL214W		2.37	2.37	1.39e-20	SGD	636535	BioProcess=biological_process unknown|MolFunction=molecular_function unknown|CellComponent=not yet annotated
YGL217C	YGL217C		2.29	2.29	1.81e-25	SGD	639026	BioProcess=biological_process unknown|MolFunction=molecular_function unknown|CellComponent=not yet annotated
YGL224C	SDT1,SSM1	suppressor of deletion of TFIIS; null mutant is viable, but is sensitive to 6-azauracil	2.04	2.04	2.09e-12	SGD	637715	BioProcess=biological_process unknown|MolFunction=nucleotidase|CellComponent=not yet annotated
YGL227W	VID30	vacuole import and degradation (VID), TOR inhibitor (TIN); Null mutant is viable but exhibits vacuolar degradation of cytosolic proteins, mutants are also sensitive to starvation.	0.35	-2.89	9.17e-06	SGD	637371	BioProcess=not yet annotated|MolFunction=molecular_function unknown|CellComponent=not yet annotated
YGR032W	GSC2,FKS2	Highly similar to FKS1 (GSC1). GSC2 and FKS1 encode redundant catalytic components of 1,3-beta-glucan synthase. Deletion of both is lethal; 1,3-beta-D-glucan synthase catalytic component; Null mutant is viable and shows partially reduced 1,3-beta-glucan synthase activity	0.35	-2.86	9.32e-21	SGD	638911	BioProcess=cell wall organization and biogenesis*|MolFunction=1,3-beta-glucan synthase|CellComponent=actin cap (sensu Saccharomyces)*
YGR043C	YGR043C		0.38	-2.65	1.11e-07	SGD	635908	BioProcess=not yet annotated|MolFunction=transaldolase|CellComponent=not yet annotated
YGR048W	UFD1	Ubiquitin fusion degradation protein; Homozygous ufd1-1 mutant diploids exhibit sporulation defects.	3.66	3.66	0	SGD	637838	BioProcess=mRNA processing*|MolFunction=molecular_function unknown|CellComponent=endoplasmic reticulum
YGR070W	ROM1,SKC1	Gdp-GTP Exchange Protein (GEP) for the Rho1p Small GTP-binding Protein; Synthetically lethal with ROM2 (growth arrest with small bud and cell lysis)	0.41	-2.46	5.11e-42	SGD	637387	BioProcess=establishment of cell polarity (sensu Saccharomyces)*|MolFunction=signal transducer*|CellComponent=intracellular
YGR127W	YGR127W		0.39	-2.58	1.12e-17	SGD	638442	BioProcess=biological_process unknown|MolFunction=molecular_function unknown|CellComponent=not yet annotated
YGR143W	SKN1	Involved in (1->6)-beta-glucan biosynthesis; highly homologous to Kre6p, type II membrane protein (putative); Null mutant is viable, exhibits no alterations in killer sensitivity, growth, or (1->6)-beta-glucan levels, skn1 kre6 double deletion mutants show a dramatic reduction in both (1-->6)-beta-glucan levels and growth rate compared with either single disruptant	2.81	2.81	2.57e-17	SGD	638077	BioProcess=cell wall organization and biogenesis*|MolFunction=not yet annotated|CellComponent=integral membrane protein
YGR170W	PSD2	converts phosphatidylserine to phosphatidylethanolamine; phosphatidylserine decarboxylase; Null mutant is viable and shows small decrease in phosphatidylserine decarboxylase activity, psd1 psd2 double mutant is an ethanolamine auxotroph and expresses no detectable phosphatidylserine decarboxylase activity	0.43	-2.33	5.6e-11	SGD	638887	BioProcess=phosphatidylcholine biosynthesis|MolFunction=phosphatidylserine decarboxylase|CellComponent=not yet annotated
YGR201C	YGR201C		0.37	-2.71	3.52e-07	SGD	633767	BioProcess=biological_process unknown|MolFunction=molecular_function unknown|CellComponent=not yet annotated
YGR214W	RPS0A,NAB1,NAB1A,YST1	Homology to rat Sa; ribosomal protein S0A; Null mutant is viable, yst1 (rps0a) yst2 (rps0b) double deletion mutant is inviable, yst1 (rps0a) mutants are defective for filamentous growth	3.75	3.75	0	SGD	637047	BioProcess=protein biosynthesis*|MolFunction=structural constituent of ribosome|CellComponent=cytosolic small ribosomal subunit (sensu Eukarya)
YGR215W	RSM27	mitochondrial ribosome small subunit component	2.22	2.22	1.55e-05	SGD	636407	BioProcess=protein biosynthesis|MolFunction=structural constituent of ribosome|CellComponent=mitochondrial small ribosomal subunit
YGR234W	YHB1,YHB4	may play a role in the oxidative stress response; flavohemoglobin; Null mutant is viable. A rho+ strain carrying a yhb1(-) deletion has normal levels of both cyanide-sensitive and cyanide-insensitive respiration. Cells that carry a yhb1(-) deletion are sensitive to conditions that promote oxidative stress.	3.05	3.05	0	SGD	635207	BioProcess=stress response|MolFunction=molecular_function unknown|CellComponent=cellular_component unknown
YGR240C	PFK1	phosphofructokinase alpha subunit; Null mutant is viable, accumulates fructose-6-phosphate, glucose-6-phosphate, and sedoheptulose-7-phosphate, exhibits decreased levels of fructose-1,6-bisphosphate, pfk1 pfk2 double deletion mutants fail to grow on 2% glucose	0.34	-2.98	0	SGD	637319	BioProcess=glycolysis|MolFunction=6-phosphofructokinase|CellComponent=cytoplasm*
YGR243W	YGR243W		0.3	-3.32	0	SGD	638207	BioProcess=biological_process unknown|MolFunction=molecular_function unknown|CellComponent=not yet annotated
YGR248W	SOL4	similar to SOL3	0.35	-2.82	4.71e-25	SGD	634500	BioProcess=biological_process unknown|MolFunction=molecular_function unknown|CellComponent=not yet annotated
YGR249W	MGA1	Mga1p shows similarity to heat shock transcription factor; similar to heat shock transcription factor	2.51	2.51	1.91e-23	SGD	634040	BioProcess=not yet annotated|MolFunction=molecular_function unknown|CellComponent=not yet annotated
YGR263C	YGR263C		2.02	2.02	1.29e-14	SGD	637051	BioProcess=biological_process unknown|MolFunction=molecular_function unknown|CellComponent=not yet annotated
YGR265W	YGR265W		2.99	2.99	1.15e-10	SGD	634936	BioProcess=biological_process unknown|MolFunction=molecular_function unknown|CellComponent=not yet annotated
YGR266W	YGR266W		0.49	-2.05	0	SGD	638054	BioProcess=biological_process unknown|MolFunction=molecular_function unknown|CellComponent=not yet annotated
YGR270W	YTA7	Member of CDC48/PAS1/SEC18 family of ATPases	0.42	-2.41	2.68e-08	SGD	637413	BioProcess=protein catabolism|MolFunction=ATPase|CellComponent=cellular_component unknown
YGR287C	YGR287C		0.41	-2.46	1.98e-16	SGD	634731	BioProcess=not yet annotated|MolFunction=alpha-glucosidase|CellComponent=not yet annotated
YGR289C	MAL11,AGT1	Part of MAL1 complex locus, encodes funct. maltose permease in all strains, exhibits sign. seq. variability, shows homol. to functional maltose permease from S. carlsbergenesis, member of the 12 tm domain superfamily of sugar transporters; alpha-glucoside transporter, hexose transporter, maltose permease; Mutant is defective in maltose fermentation.	0.34	-2.92	1.73e-13	SGD	637205	BioProcess=alpha-glucoside transport|MolFunction=general alpha-glucoside:hydrogen symporter*|CellComponent=membrane fraction
YHL005C	YHL005C		2.15	2.15	2.7e-19	SGD	638984	BioProcess=biological_process unknown|MolFunction=molecular_function unknown|CellComponent=not yet annotated
YHL019C	APM2	homologous to the medium chain of mammalian clathrin-associated protein complex; Null mutant is viable	0.43	-2.33	1.1e-10	SGD	637194	BioProcess=vesicle-mediated transport|MolFunction=clathrin binding|CellComponent=AP-1 adaptor complex
YHL029C	YHL029C		2.65	2.65	2.96e-34	SGD	635458	BioProcess=biological_process unknown|MolFunction=molecular_function unknown|CellComponent=not yet annotated
YHL047C	TAF1,ARN2	Siderophore transporter for triacetylfusarinine C; triacetylfusarinine C transporter; YHL047c disrupted cells are unable to take up and utilize iron from triacetylfusarinine C und fusigen	0.48	-2.08	2.68e-39	SGD	637186	BioProcess=iron homeostasis*|MolFunction=siderochrome-iron transporter|CellComponent=plasma membrane
YHR001W-A	QCR10	8.5 kDa subunit of the ubiqunol-cytochrome c oxidoreductase complex; ubiqunol-cytochrome c oxidoreductase complex 8.5 kDa subunit; Null mutant is viable, even on nonfermentable carbon sources, but shows reduced ubiquinol-cytochrome c oxidoreductase activity and loss of Rieske iron-sulfur protein from the complex, qcr10 mutation exacerbates the temperature-sensitivty of qcr6 mutation	0.43	-2.32	7.09e-07	SGD	633421	BioProcess=aerobic respiration*|MolFunction=ubiquinol-cytochrome c reductase|CellComponent=respiratory chain complex III (sensu Eukarya)
YHR042W	NCP1,CPR1	NADP-cytochrome P450 reductase; Null mutant is viable	0.47	-2.15	8.16e-05	SGD	634569	BioProcess=ergosterol biosynthesis|MolFunction=electron transporter|CellComponent=microsome
YHR062C	RPP1	Ribonuclease P protein 1, required for processing of precursor tRNA and 35S precursor rRNA, ortholog of the human scleroderma autoimmune antigen, Rpp30; nuclear ribonuclease P (RNase P) protein subunit; Null mutant is inviable	2.9	2.9	2.82e-07	SGD	633808	BioProcess=rRNA processing*|MolFunction=ribonuclease P*|CellComponent=ribonuclease mitochondrial RNA processing complex*
YHR065C	RRP3	Required for maturation of the 35S primary transcript of pre-rRNA and is required for cleavages leading to mature 18S RNA; In strains where Rrp3 is depleted, 35S precursor RNA is improperly processed. Cleavage normally occurs at sites A0O, Al and A2, but in the Rrp3 depletion stain cleavage occurs between A2 and B1.	2.46	2.46	9.01e-22	SGD	636144	BioProcess=mRNA splicing*|MolFunction=ATP dependent RNA helicase|CellComponent=nucleolus
YHR077C	NMD2,IFS1,SUA1,UPF2	Protein involved in decay of mRNA containing nonsense codons; Null mutant is viable, exhibits stabilization of nonsense-containing mRNAs	0.49	-2.05	4.86e-13	SGD	633435	BioProcess=mRNA catabolism*|MolFunction=protein binding|CellComponent=cytoplasm*
YHR078W	YHR078W		0.42	-2.38	0	SGD	634019	BioProcess=biological_process unknown|MolFunction=molecular_function unknown|CellComponent=not yet annotated
YHR096C	HXT5	Member of superfamily of monosaccharide transporters; hexose transporter; Null mutant is viable	0.29	-3.42	1.94e-37	SGD	634730	BioProcess=hexose transport|MolFunction=glucose transporter*|CellComponent=not yet annotated
YHR102W	KIC1,NRK1	Kinase that interacts with Cdc31p, N-rich kinase 1	0.34	-2.94	6.11e-21	SGD	633436	BioProcess=regulation of cell shape and cell size|MolFunction=kinase|CellComponent=cellular_component unknown
YHR108W	GGA2	Golgi-localized, gamma-adaptin homology, Arf-binding; ARF-binding protein	2.03	2.03	7.95e-21	SGD	636241	BioProcess=Golgi to vacuole transport|MolFunction=molecular_function unknown|CellComponent=Golgi trans-face
YHR135C	YCK1,CKI2	membrane-bound casein kinase I homolog; casein kinase I homolog; Null mutant is viable, yck1 yck2 double deletion mutants are inviable, yck1 point mutants suppress defective Snf1p kinase activity in snf4 strains	0.43	-2.31	1.93e-05	SGD	636147	BioProcess=protein amino acid phosphorylation*|MolFunction=casein kinase I|CellComponent=endoplasmic reticulum*
YIL047C	SYG1	Protein for which truncation and overexpression can suppress lethality of G-alpha protein deficiency; plasma membrane protein; Null mutant is viable	0.33	-3	0	SGD	635498	BioProcess=signal transduction|MolFunction=molecular_function unknown|CellComponent=plasma membrane
YIL075C	RPN2,SEN3	involved in tRNA processing and degradation of ubiquitinated proteins; Null mutant is inviable/null mutant is viable, but shows temperature sensitivity (conflicting reports)	2.39	2.39	4.54e-08	SGD	634678	BioProcess=ubiquitin-dependent protein catabolism|MolFunction=molecular_function unknown|CellComponent=cytoplasm*
YIL078W	THS1	Threonyl-tRNA synthetase, cytoplasmic; threonine-tRNA ligase	2.1	2.1	6.67e-29	SGD	638030	BioProcess=not yet annotated|MolFunction=threonine-tRNA ligase|CellComponent=not yet annotated
YIL097W	FYV10	Function required for Yeast Viability on toxin exposure; Null mutant is viable but exhibits K1 killer toxin hypersensitivity.	0.35	-2.84	1.06e-07	SGD	638618	BioProcess=biological_process unknown|MolFunction=molecular_function unknown|CellComponent=cellular_component unknown
YIL125W	KGD1,OGD1	alpha-ketoglutarate dehydrogenase; Null mutant is viable but is deficient in alpha-ketoglutarate dehydrogenase, is therefore respiratory deficient, cannot grow on glycerol, and produces increased amount of organic acids during growth on glucose	0.46	-2.19	9.42e-12	SGD	637309	BioProcess=tricarboxylic acid cycle*|MolFunction=oxoglutarate dehydrogenase (lipoamide)|CellComponent=mitochondrial matrix
YIL155C	GUT2	glycerol-3-phosphate dehydrogenase, mitochondrial; glycerol-3-phosphate dehydrogenase; Null mutant is viable, unable to utilize glycerol as a carbon source	0.37	-2.71	8.45e-10	SGD	638727	BioProcess=carbohydrate metabolism|MolFunction=glycerol-3-phosphate dehydrogenase|CellComponent=mitochondrion
YIR007W	YIR007W		0.39	-2.54	6.45e-13	SGD	634805	BioProcess=biological_process unknown|MolFunction=molecular_function unknown|CellComponent=not yet annotated
YIR020W-B	ORF:YIR020W-B	BioProcess=biological_process unknown|MolFunction=molecular_function unknown|CellComponent=not yet annotated	2.01	2.01	4.22e-31	SGD	970760	BioProcess=biological_process unknown|MolFunction=molecular_function unknown|CellComponent=not yet annotated
YJL005W	CYR1,CDC35,HSR1,SRA4,TSM0185	Required for START A of cell cycle, and glucose and nitrogen repression of sporulation; adenylate cyclase; Null mutant is inviable. cyr1 transiently arrests in G1 and sporulates precociously. N-terminal domain is dispensable for mitotic G1 arrest after nitrogen starvation, but required for sporulation. When altered, cAMP levels remain high and cells continue to bud with abnormal spindles	0.39	-2.55	3.13e-14	SGD	633592	BioProcess=meiosis*|MolFunction=adenylate cyclase|CellComponent=plasma membrane
YJL016W	YJL016W		0.35	-2.87	0	SGD	639057	BioProcess=biological_process unknown|MolFunction=molecular_function unknown|CellComponent=not yet annotated
YJL028W	YJL028W		2.12	2.12	6.75e-30	SGD	637447	BioProcess=biological_process unknown|MolFunction=molecular_function unknown|CellComponent=not yet annotated
YJL060W	YJL060W		2.44	2.44	0	SGD	633998	BioProcess=nicotinamide adenine dinucleotide biosynthesis|MolFunction=arylformamidase|CellComponent=cellular_component unknown
YJL082W	IML2	Similar to Ykr018p	0.38	-2.66	2.23e-28	SGD	634194	BioProcess=not yet annotated|MolFunction=molecular_function unknown|CellComponent=not yet annotated
YJL084C	YJL084C		0.31	-3.24	1.99e-12	SGD	634701	BioProcess=biological_process unknown|MolFunction=molecular_function unknown|CellComponent=cytoplasm
YJL132W	YJL132W		0.41	-2.44	6.07e-33	SGD	638084	BioProcess=biological_process unknown|MolFunction=molecular_function unknown|CellComponent=not yet annotated
YJL134W	LCB3,LBP1,YSR2	Protein involved in incorporation of exogenous long chain bases in sphingolipids; plasma membrane transporter (putative); Null mutant is viable, has reduced rate of exogenous long chain base incorporation into sphingolipids, increased resistance to growth inhibition by long chain bases	0.35	-2.85	7.78e-20	SGD	638564	BioProcess=sphingolipid metabolism*|MolFunction=sphingosine-1-phosphate phosphatase|CellComponent=endoplasmic reticulum
YJL186W	MNN5	mannan synthesis; golgi alpha-1,2-mannosyltransferase (putative); Null mutant is viable but defective in addition of the alpha-1,3-linked mannose branch to the mannan structure found on N-linked glycans.	0.27	-3.73	0	SGD	636240	BioProcess=protein amino acid glycosylation|MolFunction=not yet annotated|CellComponent=not yet annotated
YJL218W	YJL218W		2.34	2.34	5.21e-22	SGD	637619	BioProcess=biological_process unknown|MolFunction=molecular_function unknown|CellComponent=not yet annotated
YJL220W	YJL220W		4.4	4.4	5.13e-15	SGD	634320	BioProcess=biological_process unknown|MolFunction=molecular_function unknown|CellComponent=not yet annotated
YJR024C	YJR024C		2.58	2.58	3.24e-31	SGD	637650	BioProcess=biological_process unknown|MolFunction=molecular_function unknown|CellComponent=not yet annotated
YJR030C	YJR030C		2.44	2.44	1.23e-14	SGD	634191	BioProcess=biological_process unknown|MolFunction=molecular_function unknown|CellComponent=not yet annotated
YJR033C	RAV1	Regulator of (H+)-ATPase in vacuolar membrane	0.3	-3.32	1.02e-21	SGD	633528	BioProcess=not yet annotated|MolFunction=molecular_function unknown|CellComponent=not yet annotated
YJR073C	OPI3,PEM2	Second and third steps of methylation pathway for phosphatidylcholine biosynthesis; methylene-fatty-acyl-phospholipid synthase (unsaturated phospholipid N-methyltransferase); Null mutant is viable, temperature sensitive in the presence of monomethylethanolamine, exhibits an inositol secretion phenotype	0.34	-2.96	0	SGD	639181	BioProcess=phosphatidylcholine biosynthesis|MolFunction=phosphatidylethanolamine N-methyltransferase|CellComponent=endoplasmic reticulum
YJR091C	JSN1,PUF1	benomyl dependent tubulin mutant; Overexpression suppresses some tub2 alleles and confers greater benomyl sensitivity	2.29	2.29	7.14e-19	SGD	635599	BioProcess=not yet annotated|MolFunction=molecular_function unknown|CellComponent=not yet annotated
YJR121W	ATP2	F(1)F(0)-ATPase complex beta subunit, mitochondrial; F(1)F(0)-ATPase complex beta subunit; Mutant displays a growth defect on glycerol	0.4	-2.48	1.81e-24	SGD	638663	BioProcess=ATP synthesis coupled proton transport|MolFunction=hydrogen-transporting two-sector ATPase|CellComponent=hydrogen-transporting ATP synthase, catalytic core (sensu Eukarya)
YJR127C	ZMS1	Product of gene unknown	0.47	-2.11	0.000261	SGD	637471	BioProcess=biological_process unknown|MolFunction=molecular_function unknown|CellComponent=not yet annotated
YJR151C	DAN4	Delayed Anaerobic Gene; cell wall mannoprotein; unknown	0.35	-2.86	1.71e-24	SGD	638924	BioProcess=biological_process unknown|MolFunction=molecular_function unknown|CellComponent=cell wall (sensu Fungi)
YJR155W	AAD10	high degree of similarity with the AAD of P. chrysosporium; aryl-alcohol dehydrogenase (putative)	0.46	-2.18	3.94e-12	SGD	637760	BioProcess=aldehyde metabolism|MolFunction=benzyl alcohol dehydrogenase|CellComponent=cellular_component unknown
YKL010C	UFD4	Ubiquitin Fusion Degradation; Null is viable, defective in proteolysis of fusion proteins containing a 'nonremovable' N-terminal ubiquitin moiety	0.38	-2.6	0	SGD	638949	BioProcess=polyubiquitination*|MolFunction=ubiquitin-protein ligase|CellComponent=cellular_component unknown
YKL015W	PUT3	Positive regulator of PUT (proline utilization) genes; zinc finger transcription factor of the Zn(2)-Cys(6) binuclear cluster domain type; null is unable to use proline as sole nitrogen source due to deficient expression of PUT genes, mutants lacking C-terminal 76 codons show constitutive expression of PUT genes, other mutants show non-inducible expression of PUT genes	4.4	4.4	3.48e-26	SGD	634698	BioProcess=transcription|MolFunction=not yet annotated|CellComponent=not yet annotated
YKL020C	SPT23	Dosage dependent suppressor of Ty-induced promoter mutations; Null mutant is viable, does not have an Spt- phenotype	0.45	-2.24	1.16e-08	SGD	635600	BioProcess=transcription|MolFunction=transcription factor|CellComponent=not yet annotated
YKL038W	RGT1	transcriptional repressor and activator; transcriptional activator, transcriptional repressor; Null mutant is viable, shows consitutive expression of glucose-induced HXT geness	0.34	-2.98	0	SGD	637402	BioProcess=glucose metabolism|MolFunction=DNA binding*|CellComponent=not yet annotated
YKL054C	VID31	Vacuole import and degradation	2.76	2.76	2.98e-14	SGD	636221	BioProcess=ubiquitin-dependent protein catabolism*|MolFunction=molecular_function unknown|CellComponent=nucleus
YKL055C	OAR1	3-oxoacyl-[acyl-carrier-protein] reductase; Null mutant is viable, respiratory deficient	2.34	2.34	7.51e-12	SGD	635938	BioProcess=respiratory gaseous exchange|MolFunction=not yet annotated|CellComponent=not yet annotated
YKL060C	FBA1	aldolase; Null mutant is viable, lacks aldolase enzymatic activity and fails to grow in media containing as a carbon source metabolites of only one side of the aldolase reaction	0.41	-2.44	6.69e-24	SGD	639349	BioProcess=gluconeogenesis*|MolFunction=fructose-bisphosphate aldolase|CellComponent=cytoplasm*
YKL076C	YKL076C		0.44	-2.3	1.94e-07	SGD	637488	BioProcess=biological_process unknown|MolFunction=molecular_function unknown|CellComponent=not yet annotated
YKL082C	YKL082C		2.89	2.89	0	SGD	634005	BioProcess=biological_process unknown|MolFunction=molecular_function unknown|CellComponent=not yet annotated
YKL083W	YKL083W		2.52	2.52	5.02e-18	SGD	633286	BioProcess=biological_process unknown|MolFunction=molecular_function unknown|CellComponent=not yet annotated
YKL093W	MBR1	Involved in mitochondrial biogenesis; Null mutant is viable, shows defective growth on glycerol	2.29	2.29	2.63e-16	SGD	633802	BioProcess=not yet annotated|MolFunction=molecular_function unknown|CellComponent=not yet annotated
YKL100C	YKL100C		0.38	-2.62	6.73e-20	SGD	634117	BioProcess=biological_process unknown|MolFunction=molecular_function unknown|CellComponent=not yet annotated
YKL106W	AAT1	aspartate aminotransferase, mitochondrial; aspartate aminotransferase; Null mutant is viable, aat1 leu2 double mutant is inviable.	2.45	2.45	2.53e-17	SGD	639355	BioProcess=aspartate catabolism|MolFunction=aspartate aminotransferase|CellComponent=mitochondrion
YKL114C	APN1	major apurinic/apyrimidinic endonuclease/3'-repair diesterase; hypersensitive to both oxidative and alkylating agents that damage DNA, higher rate of spontaneous mutation	2.12	2.12	1.31e-20	SGD	636009	BioProcess=not yet annotated|MolFunction=DNA-(apurinic or apyrimidinic site) lyase|CellComponent=not yet annotated
YKL115C	YKL115C		2.81	2.81	0	SGD	639000	BioProcess=biological_process unknown|MolFunction=molecular_function unknown|CellComponent=not yet annotated
YKL116C	PRR1	protein kinase	2.3	2.3	2.45e-07	SGD	638617	BioProcess=MAPKKK cascade|MolFunction=receptor signaling protein serine/threonine kinase|CellComponent=cellular_component unknown
YKL151C	YKL151C		0.32	-3.15	2.8e-45	SGD	639298	BioProcess=biological_process unknown|MolFunction=molecular_function unknown|CellComponent=not yet annotated
YKL174C	YKL174C	probable transport protein	0.41	-2.44	2.88e-11	SGD	637189	BioProcess=biological_process unknown|MolFunction=molecular_function unknown|CellComponent=not yet annotated
YKL176C	LST4	involved in regulated secretion/recycling of nitrogen regulated permeases; very low activity of the nitrogen-regulated permeases Gap1p and Put4p on poor nitrogen sources, lst4-1 behaves as a complete kanMX knockout for the phenotypes tested so far	0.5	-2.01	3.65e-12	SGD	634808	BioProcess=not yet annotated|MolFunction=molecular_function unknown|CellComponent=not yet annotated
YKL205W	LOS1	Nuclear pore protein involved in pre-tRNA splicing; Null mutant is viable but is defective in pre-tRNA splicing at 37 degrees	2.58	2.58	0	SGD	638890	BioProcess=tRNA splicing|MolFunction=not yet annotated|CellComponent=not yet annotated
YKL220C	FRE2	Ferric reductase, similar to Fre1p; ferric reductase	0.35	-2.84	2.06e-19	SGD	638051	BioProcess=iron homeostasis|MolFunction=not yet annotated|CellComponent=not yet annotated
YKR028W	SAP190	190 kDa protein that associates with the SIT4 phosphatase in a cell cycle dependent manner; type 2A-related protein phosphatase; Null mutant is viable	0.45	-2.22	5.58e-07	SGD	637354	BioProcess=G1/S transition of mitotic cell cycle|MolFunction=protein serine/threonine phosphatase|CellComponent=cytoplasm
YKR096W	YKR096W		0.41	-2.47	4.38e-34	SGD	635607	BioProcess=biological_process unknown|MolFunction=molecular_function unknown|CellComponent=not yet annotated
YLL015W	BPT1	bile pigment transporter; ABC transporter, highly homologous to human MRP1 and to C. elegans mrp-1; Null mutant is viable but lacks approximately 40% of the trasport activity of unconjugated bilirubin into the vacuolar system of yeast	0.3	-3.36	1.34e-28	SGD	635691	BioProcess=bilirubin transport|MolFunction=bilirubin transporter|CellComponent=cellular_component unknown
YLL032C	YLL032C		0.44	-2.27	1.74e-23	SGD	634824	BioProcess=biological_process unknown|MolFunction=molecular_function unknown|CellComponent=not yet annotated
YLL040C	VPS13,SOI1,VPT2	vacuolar Protein Sorting; Null mutant is viable but exhibits defects in vacuolar protein sorting.	0.34	-2.91	4.41e-12	SGD	638954	BioProcess=Golgi retention|MolFunction=molecular_function unknown|CellComponent=extrinsic membrane protein
YLL046C	RNP1	ribonucleoprotein 1; RNA binding protein (putative); Null mutant is viable	2.36	2.36	1.86e-18	SGD	635885	BioProcess=biological_process unknown|MolFunction=not yet annotated|CellComponent=not yet annotated
YLR020C	YLR020C		2.44	2.44	1.72e-10	SGD	639484	BioProcess=biological_process unknown|MolFunction=molecular_function unknown|CellComponent=not yet annotated
YLR038C	COX12	essential during assembly for full cytochrome c oxidase activity; cytochrome c oxidase subunit VIb; Null mutant is viable, grows poorly at room temperature, fails to grow on glycerol/ethanol media at 37 degrees	0.47	-2.13	0	SGD	638197	BioProcess=not yet annotated|MolFunction=cytochrome c oxidase|CellComponent=respiratory chain complex IV (sensu Eukarya)
YLR046C	YLR046C		0.44	-2.26	3.42e-08	SGD	633771	BioProcess=biological_process unknown|MolFunction=molecular_function unknown|CellComponent=not yet annotated
YLR066W	SPC3	signal peptidase subunit; Null mutant is inviable.	2.65	2.65	6.42e-07	SGD	637549	BioProcess=signal peptide processing|MolFunction=signal peptidase|CellComponent=signal peptidase complex
YLR067C	PET309	Involved in expression of mitochondrial COX1 by regulating translation of COX1 mRNA and by affecting transcription or stability of COX1 mRNAs; petite, unable to grow on non-fermentable carbon sources	2.44	2.44	3.72e-35	SGD	638809	BioProcess=protein biosynthesis*|MolFunction=translation regulator|CellComponent=mitochondrial inner membrane*
YLR075W	RPL10,GRC5,QSR1	similar to members of the QM gene family, which is implicated in differentiation in other eukaryotes and tumorigenesis in humans, homology to rat L10, ubiquinol-cytochrome C reductase complex subunit VI requiring protein; ribosomal protein L10; Null mutant is inviable, temperature-sensitive mutant, at restrictive temperature (on rich medium), arrests after 1-3 cell divisions as large budded cells…	2.7	2.7	3.44e-13	SGD	638296	BioProcess=protein biosynthesis*|MolFunction=structural constituent of ribosome|CellComponent=cytosolic large ribosomal subunit (sensu Eukarya)
YLR076C	YLR076C		3.57	3.57	1.47e-29	SGD	634253	BioProcess=biological_process unknown|MolFunction=molecular_function unknown|CellComponent=not yet annotated
YLR120C	YPS1	Gpi-anchored aspartic protease (Yapsin 1); GPI-anchored aspartic protease; Null mutant is viable, defective in expression of somatostatin-28, yps1 mkc7 double disruptants are temperature sensitive, yps1 mkc7 kex2 mutants are profoundly temperature sensitive and are cold sensitive	0.38	-2.64	0	SGD	638000	BioProcess=not yet annotated|MolFunction=not yet annotated|CellComponent=cell wall (sensu Fungi)
YLR149C	YLR149C		0.3	-3.35	2.95e-23	SGD	634779	BioProcess=biological_process unknown|MolFunction=molecular_function unknown|CellComponent=not yet annotated
YLR178C	TFS1,DKA1	(putative) lipid binding protein, supressor of a cdc25 mutation; lipid binding protein (putative), supressor of a cdc25 mutation; Null mutant is viable.	0.49	-2.02	5.27e-25	SGD	636587	BioProcess=biological_process unknown|MolFunction=lipid binding*|CellComponent=cellular_component unknown
YLR179C	YLR179C		0.46	-2.19	1.02e-11	SGD	637598	BioProcess=biological_process unknown|MolFunction=molecular_function unknown|CellComponent=cytoplasm
YLR180W	SAM1,ETH10	S-adenosylmethionine synthetase; Null mutant is viable.	0.42	-2.37	2.25e-06	SGD	635234	BioProcess=methionine metabolism|MolFunction=methionine adenosyltransferase|CellComponent=cytoplasm
YLR189C	UGT51	Udp-glycosyltransferase; UDP-glucose:sterol glucosyltransferase; Null mutant is viable and unable to synthesize sterol glucoside	0.43	-2.31	1.29e-33	SGD	633490	BioProcess=sterol metabolism|MolFunction=not yet annotated|CellComponent=not yet annotated
YLR212C	TUB4	spindle pole body component that organizes both cytoplasmic and nuclear microtubule arrays; gamma tubulin-like protein, interacts with Spc98p and Spc97p, the Tub4p-Spc98p-Spc97p complex may be part of the microtubule attachment site at the spindle pole body; Null mutant is inviable. Tub4p-depleted cells arrest during nuclear division, most arrested cells contain a large bud, replicated DNA, and a…	2.11	2.11	3.61e-10	SGD	637893	BioProcess=microtubule nucleation*|MolFunction=structural constituent of cytoskeleton|CellComponent=inner plaque of spindle pole body*
YLR214W	FRE1	Ferric (and cupric) reductase; cupric reductase, ferric reductase; Null mutant is viable, fre1-1 mutants are deficient in the uptake of ferric iron and are extremely sensitive to iron deprivation	2.55	2.55	3.62e-15	SGD	638732	BioProcess=iron homeostasis|MolFunction=not yet annotated|CellComponent=not yet annotated
YLR217W	YLR217W		3.58	3.58	3.92e-44	SGD	634834	BioProcess=biological_process unknown|MolFunction=molecular_function unknown|CellComponent=cellular_component unknown
YLR241W	YLR241W		0.43	-2.33	5.47e-42	SGD	634232	BioProcess=biological_process unknown|MolFunction=not yet annotated|CellComponent=not yet annotated
YLR294C	YLR294C		0.49	-2.03	2.48e-05	SGD	636426	BioProcess=biological_process unknown|MolFunction=molecular_function unknown|CellComponent=not yet annotated
YLR305C	STT4,BLM1	functions in the PKC1 protein kinase pathway, in a pathway with STT1 and MSS4; phosphatidylinositol-4-kinase, similar to VPC34; Null mutant is viable, has an osmoremedial phenotype, staurosporine sensitive, stt4 mutations can be suppressed by overexpression of PKC1/STT1 or MSS4, Bleomycin sensitive	0.49	-2.05	1.1e-26	SGD	638974	BioProcess=not yet annotated|MolFunction=1-phosphatidylinositol 4-kinase|CellComponent=plasma membrane
YLR348C	DIC1	mitochondrial dicarboxylate transport protein; dicarboxylate transport protein	0.21	-4.87	2.06e-28	SGD	635065	BioProcess=dicarboxylic acid transport|MolFunction=dicarboxylic acid transporter|CellComponent=mitochondrial membrane
YLR352W	YLR352W		0.45	-2.22	2.1e-18	SGD	634746	BioProcess=biological_process unknown|MolFunction=molecular_function unknown|CellComponent=not yet annotated
YLR356W	YLR356W		0.43	-2.34	0	SGD	633735	BioProcess=biological_process unknown|MolFunction=molecular_function unknown|CellComponent=not yet annotated
YLR368W	YLR368W		0.44	-2.27	0	SGD	634113	BioProcess=biological_process unknown|MolFunction=molecular_function unknown|CellComponent=not yet annotated
YLR371W	ROM2	Gdp-GTP Exchange Protein (GEP) for the Rho1p Small GTP-binding Protein, high copy suppressor of cik1 and kar3 deletion mutants.; Null mutant is viable but shows temperature- and cold-sensitive growth defects at 37 and 11 degrees, increased sensitivity to benomyl, and elongated buds and abnormal mating projections at the permissive temperature, synthetically lethal with rom1	0.46	-2.17	3.23e-10	SGD	635625	BioProcess=establishment of cell polarity (sensu Saccharomyces)*|MolFunction=signal transducer*|CellComponent=bud tip
YLR372W	SUR4,ELO3,SRE1,VBM1	Required for conversion of 24-carbon fatty acids to 26-carbon species; Null mutants is viable, not sensitive to UV or gamma radiation. sur4 mutants suppress rad3, rvs161 delta, and rvs167 mutations. sur4 fen1 mutants and sur4 elo2 mutants are inviable.	2.42	2.42	0	SGD	633875	BioProcess=fatty acid biosynthesis*|MolFunction=molecular_function unknown|CellComponent=endoplasmic reticulum membrane
YLR425W	TUS1,SOP10	TOR Unique function Suppressor, exchange factor for RHO1; 1307 amino acid hydrophilic protein; Null mutant is viable, shows temperature sensitive growth above 37^*C, but no detectable secretory or endocytosis defect.	0.42	-2.4	0	SGD	637380	BioProcess=biological_process unknown|MolFunction=molecular_function unknown|CellComponent=not yet annotated
YLR452C	SST2	Protein involved in desensitization to alpha-factor pheromone; GTPase activating protein (GAP), RGS (regulator of G-protein signalling) family; Null mutants are viable and exhibit increased sensitivity to mating factors	0.33	-3.01	8.13e-37	SGD	636282	BioProcess=signal transduction*|MolFunction=GTPase activator|CellComponent=plasma membrane
YLR454W	YLR454W		0.43	-2.34	1.13e-17	SGD	635699	BioProcess=biological_process unknown|MolFunction=molecular_function unknown|CellComponent=not yet annotated
YLR457C	NBP1	Nap1p Binding Protein; Null mutant is inviable	2.98	2.98	2.09e-16	SGD	634518	BioProcess=biological_process unknown|MolFunction=not yet annotated|CellComponent=not yet annotated
YLR458W	YLR458W		2.37	2.37	1.3e-30	SGD	633629	BioProcess=biological_process unknown|MolFunction=molecular_function unknown|CellComponent=not yet annotated
YML009C-A	ORF:YML009C-A	BioProcess=biological_process unknown|MolFunction=molecular_function unknown|CellComponent=not yet annotated	2.17	2.17	9.69e-19	SGD	970811	BioProcess=biological_process unknown|MolFunction=molecular_function unknown|CellComponent=not yet annotated
YML032C	RAD52	Required for X-ray damage repair & various types of intra- and interchr. mitotic recombination, including HO switching & plasmid exchange. Disp. for premeiotic DNA synthesis, double strand breaks & heteroduplex formation.; Null mutant is viable, radiation sensitive, rad52 rad27 double mutants are inviable, double strand break ends are excessively recessed in mutant, rad52 is rescued by rad50 spo1…	2.88	2.88	7.74e-20	SGD	636868	BioProcess=double-strand break repair via homologous recombination*|MolFunction=DNA repair protein|CellComponent=nucleus
YML035C	AMD1,AMD3	putative alpha-mannosidase; alpha-mannosidase (putative); Null mutant is viable	0.42	-2.36	0	SGD	636371	BioProcess=not yet annotated|MolFunction=AMP deaminase|CellComponent=not yet annotated
YML043C	RRN11	rDNA transcription factor CF component, which also contains Rrn6p and Rrn7p, which is required for rDNA transcription by RNA polymerase I; rDNA transcription factor component; Null mutant is inviable	2.28	2.28	4.19e-28	SGD	637130	BioProcess=transcription from Pol I promoter|MolFunction=RNA polymerase I transcription factor|CellComponent=RNA polymerase I transcription factor complex
YML046W	PRP39	May function to facilitate or stabilize the interaction between U1 snRNP and the 5' splice site in pre-mRNAs; RNA splicing factor, U1 snRNP protein; Temperature-sensitive mutant arrests at the nonpermissive temperature and shows block in pre-mRNA splicing	2.23	2.23	0	SGD	638703	BioProcess=mRNA splicing|MolFunction=not yet annotated|CellComponent=snRNP U1*
YML047W-A	ORF:YML047W-A	BioProcess=biological_process unknown|MolFunction=molecular_function unknown|CellComponent=not yet annotated	3.26	3.26	2.06e-15	SGD	970725	BioProcess=biological_process unknown|MolFunction=molecular_function unknown|CellComponent=not yet annotated
YML059C	YML059C		0.31	-3.26	1.01e-26	SGD	633520	BioProcess=biological_process unknown|MolFunction=molecular_function unknown|CellComponent=not yet annotated
YML092C	PRE8	proteasome component Y7	3.13	3.13	4.58e-38	SGD	637677	BioProcess=ubiquitin-dependent protein catabolism|MolFunction=proteasome endopeptidase|CellComponent=20S core proteasome
YML093W	YML093W		2.74	2.74	6.98e-36	SGD	637279	BioProcess=processing of 20S pre-rRNA|MolFunction=snoRNA binding|CellComponent=small nucleolar ribonucleoprotein complex
YML100W	TSL1	123 kD regulatory subunit of trehalose-6-phosphate synthase/phosphatase complex, homologous to TPS3 gene product; similar to TPS3 gene product, trehalose-6-phosphate synthase/phosphatase complex 123 kDa regulatory subunit; Null mutant is viable	0.42	-2.37	2.66e-05	SGD	637392	BioProcess=stress response*|MolFunction=alpha,alpha-trehalose-phosphate synthase (UDP-forming)|CellComponent=alpha, alpha-trehalose-phosphate synthase complex (UDP-forming)
YML102W	CAC2	Involved in DNA-replication-linked nucleosome assembly, homologous to the p60 subunit of the Human CAF-I; chromatin assembly factor-I (CAF-I) p60 subunit; Null mutant is viable, but is sensitive to UV irradiation	0.45	-2.23	3.61e-05	SGD	639404	BioProcess=DNA repair*|MolFunction=molecular_function unknown|CellComponent=chromatin assembly complex
YML110C	COQ5,DBI56	co-enzyme Q deficient; C-methyltransferase (putative); Null mutant is viable, respiratory deficient, petite.	0.28	-3.55	0	SGD	636609	BioProcess=ubiquinone metabolism|MolFunction=not yet annotated|CellComponent=mitochondrion
YML116W-A	ORF:YML116W-A	BioProcess=biological_process unknown|MolFunction=molecular_function unknown|CellComponent=not yet annotated	0.35	-2.83	1.5e-20	SGD	970714	BioProcess=biological_process unknown|MolFunction=molecular_function unknown|CellComponent=not yet annotated
YML117W	YML117W		0.4	-2.51	8.99e-12	SGD	637351	BioProcess=biological_process unknown|MolFunction=molecular_function unknown|CellComponent=not yet annotated
YML128C	MSC1	Meiotic Sister-Chromatid recombination	0.47	-2.14	0	SGD	637127	BioProcess=biological_process unknown|MolFunction=molecular_function unknown|CellComponent=cellular_component unknown
YMR004W	MVP1	Protein required for sorting proteins to the vacuole; MVP1 was identified as a multicopy suppressor of dominant-negative vps1 mutations, as well as an extragenic suppressor of a temperature-sensitive pma1 mutation (sop gene)	2.68	2.68	2.39e-09	SGD	637128	BioProcess=protein-vacuolar targeting|MolFunction=molecular_function unknown|CellComponent=cytoplasm
YMR007W	YMR007W		0.47	-2.15	8.73e-11	SGD	635715	BioProcess=biological_process unknown|MolFunction=molecular_function unknown|CellComponent=not yet annotated
YMR020W	FMS1	Multicopy suppressor of fenpropimorph resistance (fen2 mutant), shows similarity to Candida albicans corticosteroid-binding protein CBP1; putatitive amine oxidase; Null mutant is viable	0.48	-2.08	1.22e-09	SGD	638680	BioProcess=pantothenate biosynthesis|MolFunction=molecular_function unknown|CellComponent=cytoplasm
YMR029C	YMR029C		0.45	-2.23	1.18e-28	SGD	638615	BioProcess=biological_process unknown|MolFunction=molecular_function unknown|CellComponent=not yet annotated
YMR067C	YMR067C		3.48	3.48	1.02e-29	SGD	638607	BioProcess=biological_process unknown|MolFunction=molecular_function unknown|CellComponent=not yet annotated
YMR083W	ADH3	alcohol dehydrogenase isoenzyme III; Null mutant is viable	0.26	-3.8	0	SGD	636035	BioProcess=not yet annotated|MolFunction=acylglycerone-phosphate reductase|CellComponent=not yet annotated
YMR119W-A	YMR119W-A		0.29	-3.5	4.55e-08	SGD	637492	BioProcess=biological_process unknown|MolFunction=molecular_function unknown|CellComponent=not yet annotated
YMR129W	POM152	May be involved in duplication of nuclear pores and nuclear pore complexes during S-phase; membrane glycoprotein, nuclear pore complex subunit; Null mutant is viable, overproduction inhibits cell growth, synthetically lethal with NUP170 and NUP188	0.4	-2.48	0	SGD	635585	BioProcess=mRNA-nucleus export*|MolFunction=structural molecule|CellComponent=nuclear pore*
YMR145C	YMR145C		0.28	-3.63	3.99e-31	SGD	636212	BioProcess=ethanol fermentation|MolFunction=NADH dehydrogenase|CellComponent=mitochondrion
YMR153W	NUP53	Component of karyopherin docking complex of the nuclear pore complex; karyopherin docking complex component of the nuclear pore complex; Null mutant is viable but disrupts Kap121 localization to the nuclear envelope.	0.45	-2.23	0	SGD	634029	BioProcess=mRNA-nucleus export*|MolFunction=structural molecule|CellComponent=nuclear pore
YMR162C	DNF3	Drs2 Neo1 Family; Potential aminophospholipid translocase; viable	0.45	-2.24	7.55e-19	SGD	637377	BioProcess=biological_process unknown|MolFunction=molecular_function unknown|CellComponent=not yet annotated
YMR169C	ALD3	Expression induced in response to heat shock, oxidative and osmotic stress. NAD+ is preferred coenzyme.; aldehyde dehydrogenase; ald2 ald3 double mutants show reduced growth rate with ethanol as the sole carbon source.	2.08	2.08	9.88e-13	SGD	633415	BioProcess=stress response|MolFunction=aldehyde dehydrogenase|CellComponent=cytoplasm
YMR172C-A	YMR172C-A		2.8	2.8	4.05e-15	SGD	635745	BioProcess=biological_process unknown|MolFunction=molecular_function unknown|CellComponent=not yet annotated
YMR181C	YMR181C		0.34	-2.95	0	SGD	636471	BioProcess=biological_process unknown|MolFunction=molecular_function unknown|CellComponent=not yet annotated
YMR196W	YMR196W		0.38	-2.61	0	SGD	638876	BioProcess=biological_process unknown|MolFunction=molecular_function unknown|CellComponent=not yet annotated
YMR206W	YMR206W		0.36	-2.81	7.19e-05	SGD	636706	BioProcess=biological_process unknown|MolFunction=molecular_function unknown|CellComponent=not yet annotated
YMR218C	TRS130	targeting complex (TRAPP) component involved in ER to Golgi membrane traffic, 130 kD subunit; Null mutant is inviable	0.47	-2.12	1.44e-10	SGD	633497	BioProcess=ER to Golgi transport|MolFunction=molecular_function unknown|CellComponent=TRAPP
YMR219W	ESC1	Establishes Silent Chromatin	0.39	-2.54	3.91e-36	SGD	638961	BioProcess=not yet annotated|MolFunction=molecular_function unknown|CellComponent=not yet annotated
YMR221C	YMR221C		0.4	-2.49	0.000377	SGD	635366	BioProcess=biological_process unknown|MolFunction=not yet annotated|CellComponent=not yet annotated
YMR226C	YMR226C		0.47	-2.11	8.03e-15	SGD	639151	BioProcess=biological_process unknown|MolFunction=molecular_function unknown|CellComponent=not yet annotated
YMR232W	FUS2	Involved in cell fusion during mating, also required for the alignment of parental nuclei before nuclear fusion; Null mutant is viable, fus2 mutants have strong defects in karyogamy and fail to orient microtubules between parental nuclei in zygotes	0.32	-3.1	1.85e-20	SGD	638794	BioProcess=nuclear fusion during karyogamy*|MolFunction=molecular_function unknown|CellComponent=shmoo tip
YMR237W	YMR237W		0.39	-2.56	3.96e-20	SGD	638090	BioProcess=biological_process unknown|MolFunction=molecular_function unknown|CellComponent=not yet annotated
YMR256C	COX7	subunit VII of cytochrome c oxidase; cytochrome c oxidase subunit VII; Null mutant is viable, lacks cytochrome c oxidase activity and haem a/a3 spectra, respiratory deficient	0.39	-2.57	2.27e-05	SGD	634201	BioProcess=not yet annotated|MolFunction=cytochrome c oxidase|CellComponent=respiratory chain complex IV (sensu Eukarya)
YMR258C	YMR258C		0.49	-2.02	1.14e-09	SGD	637918	BioProcess=biological_process unknown|MolFunction=molecular_function unknown|CellComponent=not yet annotated
YMR276W	DSK2	Required with RAD23 for duplication of the spindle pole body; ubiquitin-like protein; Null mutant is viable	2.32	2.32	1.3e-32	SGD	636021	BioProcess=spindle pole body duplication (sensu Saccharomyces)|MolFunction=protein degradation tagging|CellComponent=nucleus
YMR280C	CAT8,DIL1,MSP8	Zinc-cluster protein involved in activating gluconeogenic genes, related to Gal4p; zinc-cluster protein involved in activating gluconeogenic genes, related to Gal4p; Null mutant is viable but unable to grow on non-fermentable carbon sources due to failure to derepress all major gluconeogenic enzymes, overexpression of Cat8p suppress inability of snf1 and snf4 mutants to grow on ethanol	0.4	-2.52	4.44e-34	SGD	635695	BioProcess=gluconeogenesis|MolFunction=transcription factor|CellComponent=not yet annotated
YMR297W	PRC1,LBC1	dispensable for haploidization and sporulation, but required for full protein degradation during sporulation; carboxypeptidase Y (proteinase C); Null mutant is viable,proteinase C deficient	0.32	-3.17	0	SGD	636889	BioProcess=not yet annotated|MolFunction=carboxypeptidase C|CellComponent=cytoplasm*
YMR304W	UBP15	putative deubiquitinating enzyme; deubiquitinating enzyme (putative)	0.28	-3.52	1.96e-21	SGD	633488	BioProcess=deubiquitination|MolFunction=ubiquitin-specific protease|CellComponent=cellular_component unknown
YMR317W	YMR317W		2.31	2.31	2.57e-37	SGD	638871	BioProcess=biological_process unknown|MolFunction=molecular_function unknown|CellComponent=not yet annotated
YNL015W	PBI2	Proteinase inhibitor that inhibits protease Prb1p (yscB); proteinase inhibitor I2B (PBI2); Null mutant is viable but shows 50% elevation of protein degradation rate when cells are subject to nutritional stress	0.46	-2.15	3.38e-06	SGD	638188	BioProcess=vacuole fusion (non-autophagic)*|MolFunction=endopeptidase inhibitor|CellComponent=cytoplasm*
YNL020C	ARK1	actin regulating kinase; serine/threonine kinase (putative); Null mutant is viable and shows slight delocalisation of actin cytoskeleton	0.45	-2.25	3.62e-08	SGD	637202	BioProcess=protein amino acid phosphorylation*|MolFunction=protein serine/threonine kinase|CellComponent=actin cortical patch (sensu Saccharomyces)
YNL031C	HHT2	Histone H3 (HHT1 and HHT2 code for identical proteins); histone H3 (HHT1 and HHT2 code for identical proteins)	0.35	-2.87	7.91e-13	SGD	634350	BioProcess=chromatin assembly/disassembly|MolFunction=DNA binding|CellComponent=nucleosome
YNL032W	SIW14	Synthetic interaction with Whi2; tyrosine phosphatase; Null mutant fails to show cell cycle arrest upon nutrient starvation, is sensitive to 5mM caffeine and 1M NaCL, and shows delocalized actin upon nutrient starvation, synthetically lethal with whi2, on minimal medium only	0.48	-2.08	2.38e-08	SGD	633834	BioProcess=cell cycle|MolFunction=not yet annotated|CellComponent=not yet annotated
YNL036W	NCE103	involved in secretion of proteins that lack classical secretory signal sequences; An uncharacterized allele exhibits defects in the export of the mammalian protein galectin-1.	2.42	2.42	0	SGD	634452	BioProcess=not yet annotated|MolFunction=molecular_function unknown|CellComponent=cytoplasm
YNL037C	IDH1	alpha-4-beta-4 subunit of mitochondrial isocitrate dehydrogenase 1; isocitrate dehydrogenase 1 alpha-4-beta-4 subunit; Null mutant is viable, grows at a reduced rate on glycerol, lactate, and acetate	0.24	-4.13	5.53e-14	SGD	637768	BioProcess=tricarboxylic acid cycle*|MolFunction=isocitrate dehydrogenase (NAD+)|CellComponent=mitochondrial matrix
YNL065W	AQR1	A(acids, azoles) Q(quinidine, quinine) Resistance; multidrug resistance transporter; Null mutant is viable, but exhibits increased susceptibility to low-chain organic acids (C2-C6), azoles, antimalarial quinoline-ring containing drugs, malachite green and crystal violet	3.49	3.49	0	SGD	639491	BioProcess=biological_process unknown|MolFunction=molecular_function unknown|CellComponent=cellular_component unknown
YNL073W	MSK1	mitochondrial lysine-tRNA synthetase; lysine-tRNA ligase; An uncharacterized allele is respiratory deficient.	2.04	2.04	2.07e-17	SGD	637996	BioProcess=not yet annotated|MolFunction=lysine-tRNA ligase|CellComponent=not yet annotated
YNL091W	YNL091W		0.4	-2.5	4.74e-38	SGD	635604	BioProcess=biological_process unknown|MolFunction=molecular_function unknown|CellComponent=not yet annotated
YNL097C	PHO23	Involved in expression of PHO5; Null mutant is viable but shows constitutive PHO5 expression	0.49	-2.05	2.26e-13	SGD	638427	BioProcess=chromatin modification|MolFunction=molecular_function unknown|CellComponent=nucleus
YNL129W	YNL129W		2.53	2.53	0	SGD	633799	BioProcess=biological_process unknown|MolFunction=molecular_function unknown|CellComponent=not yet annotated
YNL138W	SRV2,CAP	70-kDa adenylyl cyclase-associated protein; 70 kDa adenylyl cyclase-associated protein; Null mutant is inviable.	0.41	-2.47	0.000123	SGD	638655	BioProcess=cytoskeleton organization and biogenesis*|MolFunction=cytoskeletal protein binding*|CellComponent=actin cortical patch (sensu Saccharomyces)
YNL144C	YNL144C		0.45	-2.23	4.31e-39	SGD	636287	BioProcess=biological_process unknown|MolFunction=molecular_function unknown|CellComponent=not yet annotated
YNL151C	RPC31,ACP2,RPC8	31-kDa subunit of RNA polymerase III (C), HMG1 like protein; HMG1-like protein, RNA polymerase III (C) 31 kDa subunit; Null mutant is inviable	2.51	2.51	2.84e-12	SGD	635024	BioProcess=transcription from Pol III promoter|MolFunction=DNA-directed RNA polymerase III|CellComponent=DNA-directed RNA polymerase III complex
YNL163C	RIA1	RIbosome Assembly; Null: quasi essential. Other phenotypes: Depletion of Ria1p leads to modification of the polysome profile, with the apperance of halfmers and a reduced level of 60S subunits.	0.5	-2.01	5.27e-10	SGD	638928	BioProcess=ribosome biogenesis|MolFunction=translation elongation factor|CellComponent=cytoplasm
YNL183C	NPR1	protein kinase homolog; inactive ammonia-sensitive amino acid permeases	2.78	2.78	9.1e-36	SGD	636375	BioProcess=regulation of nitrogen utilization|MolFunction=not yet annotated|CellComponent=not yet annotated
YNL184C	YNL184C		2.22	2.22	9.61e-07	SGD	634265	BioProcess=biological_process unknown|MolFunction=molecular_function unknown|CellComponent=not yet annotated
YNL188W	KAR1	involved in spindle pole body duplication and karyogamy, interacts with Cdc31p, localizes to the spindle pole body; Null mutant is inviable, kar1 mutants are karyogamy defective, defects in KAR1 block spindle pole body duplication, the temperature sensitivity of a kar1 mutant defective for localization to the spindle pole body can be suppressed by CDC31 overexpression or by dominant-acting CDC31 …	2.73	2.73	1.05e-37	SGD	637852	BioProcess=spindle pole body duplication (sensu Saccharomyces)*|MolFunction=structural molecule|CellComponent=half bridge of spindle pole body
YNL211C	YNL211C		2.35	2.35	3.37e-11	SGD	634218	BioProcess=biological_process unknown|MolFunction=molecular_function unknown|CellComponent=not yet annotated
YNL218W	MGS1	Maintenance of Genome Stability 1	0.39	-2.54	6.25e-20	SGD	636180	BioProcess=DNA replication|MolFunction=ATPase*|CellComponent=cellular_component unknown
YNL224C	YNL224C		0.49	-2.05	1.43e-19	SGD	634820	BioProcess=biological_process unknown|MolFunction=molecular_function unknown|CellComponent=not yet annotated
YNL268W	LYP1	lysine permease	0.42	-2.4	2.8e-25	SGD	636922	BioProcess=basic amino acid transport|MolFunction=basic amino acid transporter|CellComponent=plasma membrane
YNL280C	ERG24	sterol C-14 reductase; Null mutant appears to be inviable in some genetic backgrounds and conditionally lethal in others, erg24 mutations are suppessed by fen1 and fen2 mutations	0.47	-2.12	0	SGD	633372	BioProcess=ergosterol biosynthesis|MolFunction=C-14 sterol reductase|CellComponent=endoplasmic reticulum
YNL295W	YNL295W		0.44	-2.28	2.31e-39	SGD	636841	BioProcess=biological_process unknown|MolFunction=molecular_function unknown|CellComponent=not yet annotated
YNL310C	YNL310C		0.48	-2.09	2.21e-10	SGD	639112	BioProcess=biological_process unknown|MolFunction=molecular_function unknown|CellComponent=not yet annotated
YNL313C	YNL313C		2.05	2.05	1.31e-12	SGD	635482	BioProcess=biological_process unknown|MolFunction=molecular_function unknown|CellComponent=not yet annotated
YNL317W	PFS2	Polyadenylation Factor I subunit 2; polyadenylation factor subunit; Null mutant is inviable, conditionally lethal mutations exhibit defects in 3'-end processing in vitro	0.45	-2.22	0	SGD	639437	BioProcess=mRNA polyadenylation*|MolFunction=cleavage/polyadenylation specificity factor|CellComponent=mRNA cleavage and polyadenylation specificity factor complex
YNL321W	YNL321W		0.43	-2.3	0	SGD	638829	BioProcess=biological_process unknown|MolFunction=molecular_function unknown|CellComponent=not yet annotated
YNL329C	PEX6,PAS8	Required for peroxisome assembly; AAA ATPase; lack of peroxisome biogenesis	0.35	-2.88	0	SGD	637362	BioProcess=peroxisome organization and biogenesis|MolFunction=adenosinetriphosphatase|CellComponent=peroxisome
YNR002C	FUN34	Highly homologous to Ycr010p and similar to Yarrowia lipolytica glyoxylate pathway regulator GPR1 (see MIPS); transmembrane protein (putative); Null mutant is viable	0.41	-2.42	0	SGD	633761	BioProcess=biological_process unknown|MolFunction=molecular_function unknown|CellComponent=not yet annotated
YNR019W	ARE2,SAT1	Acyl-CoA cholesterol acyltransferase (sterol-ester synthetase); acyl-CoA cholesterol acyltransferase (sterol-ester synthetase); Null mutant is viable, greatly reduces in vivo and in vitro ergosterol esterification (to 15 - 35 % of wild-type). Deletion of both ARE1 and ARE2 completely eliminates in vivo and in vitro ergosterol esterification	3.88	3.88	0	SGD	637179	BioProcess=sterol metabolism|MolFunction=sterol O-acyltransferase|CellComponent=endoplasmic reticulum
YNR020C	YNR020C		2.32	2.32	2.11e-07	SGD	639231	BioProcess=biological_process unknown|MolFunction=molecular_function unknown|CellComponent=not yet annotated
YNR024W	YNR024W		2.02	2.02	6.6e-05	SGD	639128	BioProcess=biological_process unknown|MolFunction=molecular_function unknown|CellComponent=not yet annotated
YNR034W	SOL1	Multicopy Suppressor Of los1; Null mutant is viable	2.41	2.41	3.3e-09	SGD	638480	BioProcess=not yet annotated|MolFunction=molecular_function unknown|CellComponent=not yet annotated
YNR064C	YNR064C		3.27	3.27	1.14e-09	SGD	637708	BioProcess=biological_process unknown|MolFunction=molecular_function unknown|CellComponent=not yet annotated
YNR072W	HXT17	Hexose transporter; hexose transporter	2.37	2.37	5.5e-38	SGD	639470	BioProcess=hexose transport|MolFunction=glucose transporter*|CellComponent=not yet annotated
YOL013C	HRD1,DER3	Ubiquitin-protein ligase for endoplasmic reticulum-associated degradation.; Null mutant is viable, slows degradation of Hmg2p	0.38	-2.64	2.49e-16	SGD	639526	BioProcess=ER-associated protein catabolism|MolFunction=ubiquitin-protein ligase|CellComponent=endoplasmic reticulum membrane
YOL016C	CMK2	Calmodulin-dependent protein kinase; calmodulin-dependent protein kinase; Null mutant is viable, exhibits slow rate of spore germination	0.27	-3.66	4.57e-20	SGD	636117	BioProcess=protein amino acid phosphorylation*|MolFunction=calcium/calmodulin-dependent protein kinase|CellComponent=cytoplasm
YOL020W	TAT2,LTG3,SAB2,SCM2,TAP2	Tryptophan permease, high affinity; tryptophan permease, high affinity; suppressor of chromosome segregation mutation	0.49	-2.05	4.44e-09	SGD	637988	BioProcess=aromatic amino acid transport|MolFunction=aromatic amino acid transporter|CellComponent=plasma membrane
YOL032W	YOL032W		2.25	2.25	8.16e-10	SGD	637664	BioProcess=biological_process unknown|MolFunction=molecular_function unknown|CellComponent=cellular_component unknown
YOL057W	YOL057W		3.79	3.79	4.62e-21	SGD	634140	BioProcess=biological_process unknown|MolFunction=molecular_function unknown|CellComponent=not yet annotated
YOL068C	HST1	Homolog of SIR2; Overexpression restores transcriptional silencing in a sir2 mutant	2.51	2.51	8.47e-41	SGD	635314	BioProcess=transcriptional gene silencing|MolFunction=NAD-dependent histone deacetylase*|CellComponent=histone deacetylase complex
YOL082W	CVT19	Cytoplasm to Vacuole Targeting, Mutant is defective in import of aminopeptidase I through the cytoplasm to vacuole targeting pathway; Receptor for biosynthetic cytoplasm to vacuole targeting; Null: viable, unable to target vacuolar aminopeptidase I and to vacuoles, both under growing and nitrogen starvation conditions.	0.42	-2.4	1.53e-14	SGD	635252	BioProcess=biological_process unknown|MolFunction=molecular_function unknown|CellComponent=not yet annotated
YOL084W	PHM7	transcription is regulated by PHO system	0.33	-3.05	1.49e-24	SGD	637311	BioProcess=biological_process unknown|MolFunction=molecular_function unknown|CellComponent=cellular_component unknown
YOL086C	ADH1,ADC1	Alcohol dehydrogenase; alcohol dehydrogenase; Null mutant is viable and sensitive to formaldehyde.	0.41	-2.45	1.23e-23	SGD	633922	BioProcess=not yet annotated|MolFunction=acylglycerone-phosphate reductase|CellComponent=not yet annotated
YOL087C	YOL087C		0.46	-2.15	6.47e-08	SGD	638873	BioProcess=biological_process unknown|MolFunction=molecular_function unknown|CellComponent=not yet annotated
YOL089C	HAL9	involved in salt tolerance; contains zinc finger, transcription factor (putative); Null mutant is viable, exhibits decreased salt tolerance and ENA1 expression, HAL9 overexpression increases sodium and lithium tolerance	0.38	-2.65	0	SGD	637308	BioProcess=transcription initiation from Pol II promoter*|MolFunction=specific RNA polymerase II transcription factor|CellComponent=nucleus
YOL094C	RFC4	RFC is a DNA binding protein and ATPase that acts as a processivity factor for DNA polymerases delta and epsilon and loads proliferating cell nuclear antigen (PCNA) on DNA; replication factor C subunit 4, similar to human RFC 40 kDa subunit; Null mutant is inviable	2.06	2.06	0	SGD	636977	BioProcess=mismatch repair*|MolFunction=adenosinetriphosphatase*|CellComponent=DNA replication factor C complex
YOL096C	COQ3	3,4-dihydroxy-5-hexaprenylbenzoate methyltransferase; Null mutant is viable, fails to grow on H2O2, fails to grow on glycerol	0.35	-2.82	2.35e-34	SGD	635190	BioProcess=ubiquinone metabolism|MolFunction=hexaprenyldihydroxybenzoate methyltransferase|CellComponent=not yet annotated
YOL104C	NDJ1,TAM1	Involved in meiotic chromosome segregation, may stabilize homologus DNA interactions at telomeres and is required for a telomere activity in distributive segregation, is associated with telomeres; Null allele exhibits errors in meiotic chromosome segregation about 10-fold higher than the wild-type error rate. Spore viability of homozygous diploids with the null allele is approximately 50% of wild…	2	2	1.16e-08	SGD	633854	BioProcess=synapsis|MolFunction=molecular_function unknown|CellComponent=telomere
YOL122C	SMF1,SBS1	Isolated as high copy suppressor of a cdc1 mutation & involved in high affinity Mn2+ uptake. SMF1 was isolated as a high copy suppressor of a ts mutation in the PEP (mito. matrix protease) gene & may influence PEP-dependent protein import; plasma membrane/mitochondrial membrane protein; Null mutant is viable, exhibits reduced Mn2+ uptake, shows double mutant sickness with smf2 null	2.43	2.43	2.22e-10	SGD	637960	BioProcess=manganese ion transport|MolFunction=manganese ion transporter|CellComponent=plasma membrane*
YOL130W	ALR1	aluminium resistance; ion transporter (putative); Null mutant is inviable, overexpression increases resistance to aluminum and gallium toxicity	0.46	-2.17	2.77e-09	SGD	637302	BioProcess=di-, tri-valent inorganic cation transport|MolFunction=di-, tri-valent inorganic cation transporter|CellComponent=plasma membrane
YOL133W	HRT1,RBX1,ROC1	High level expression Reduces Ty3 Transposition; Skp1-Cullin-F-box ubiquitin protein ligase (SCF) subunit; Null mutant is inviable.	0.42	-2.38	4.83e-29	SGD	639014	BioProcess=ubiquitin-dependent protein catabolism*|MolFunction=protein binding*|CellComponent=nuclear ubiquitin ligase complex
YOR014W	RTS1	B-type regulatory subunit of protein phosphatase 2A (PP2A); protein phosphatase 2A (PP2A) B-type regulatory subunit; Null mutant is viable but is temperature-sensitive, hypersensitive to ethanol, and unable to grow with glycerol as the sole carbon source	0.43	-2.34	5.1e-33	SGD	634757	BioProcess=protein biosynthesis|MolFunction=protein phosphatase type 2A|CellComponent=cytoplasm*
YOR015W	YOR015W		0.4	-2.53	1.45e-13	SGD	633658	BioProcess=biological_process unknown|MolFunction=molecular_function unknown|CellComponent=not yet annotated
YOR031W	CRS5	Metallothionein-like protein; metallothionein-like protein; Null mutant is viable, exhibits increased sensitivity to copper toxicity	0.47	-2.13	1.61e-17	SGD	638198	BioProcess=heavy metal sensitivity/resistance|MolFunction=copper binding|CellComponent=cytoplasm
YOR040W	GLO4	Mitochondrial glyoxylase-II; glyoxylase-II; Null mutant is viable, but shows increased sensitivity to methylglyoxal	0.48	-2.07	4.69e-08	SGD	639187	BioProcess=carbohydrate metabolism|MolFunction=hydroxyacylglutathione hydrolase|CellComponent=mitochondrion*
YOR041C	YOR041C		0.46	-2.18	6.78e-05	SGD	634913	BioProcess=biological_process unknown|MolFunction=molecular_function unknown|CellComponent=not yet annotated
YOR065W	CYT1,CTC1	Cytochrome c1; cytochrome c1	0.4	-2.53	9.06e-12	SGD	634483	BioProcess=complex III (ubiquinone to cytochrome c)*|MolFunction=electron transporter, transferring electrons within CoQH2-cytochrome c reductase complex|CellComponent=mitochondrial inner membrane*
YOR070C	GYP1	Gtpase activating protein for Ypt1p; GTPase activating protein (GAP); Null mutant is viable and shows no phenotype	0.33	-3.07	7.02e-32	SGD	638690	BioProcess=vesicle-mediated transport|MolFunction=RAB GTPase activator|CellComponent=Golgi apparatus
YOR109W	INP53,SJL3,SOP2	Synaptojanin-like protein; inositol polyphosphate 5-phosphatase; Null mutant is viable but has abnormal vacuoles	0.39	-2.57	0	SGD	637391	BioProcess=cell wall organization and biogenesis*|MolFunction=inositol-1,4,5-trisphosphate 5-phosphatase|CellComponent=membrane fraction
YOR136W	IDH2	NAD+-dependent isocitrate dehydrogenase; NAD-dependent isocitrate dehydrogenase; Null mutant is viable	0.37	-2.72	4.54e-10	SGD	633891	BioProcess=tricarboxylic acid cycle*|MolFunction=isocitrate dehydrogenase (NAD+)|CellComponent=mitochondrion*
YOR161C	YOR161C		0.45	-2.24	2.15e-20	SGD	634026	BioProcess=biological_process unknown|MolFunction=molecular_function unknown|CellComponent=not yet annotated
YOR173W	YOR173W		0.33	-3.01	2.36e-17	SGD	638535	BioProcess=biological_process unknown|MolFunction=molecular_function unknown|CellComponent=not yet annotated
YOR178C	GAC1	Regulatory subunit for phosphoprotein phosphatase type 1 (PP-1), also known as Glc7p, which regulates glycogen synthase-2; Glc7p regulatory subunit; Reduced glycogen accumulation	0.37	-2.74	2.54e-22	SGD	634179	BioProcess=meiosis*|MolFunction=protein phosphatase type 1|CellComponent=protein phosphatase type 1 complex
YOR204W	DED1,SPP81	ATP-dependent RNA helicase of DEAD box family, suppressor of a pre-mRNA splicing mutation, prp8-1; Null mutant is inviable	2.51	2.51	6.68e-05	SGD	636886	BioProcess=RNA processing|MolFunction=not yet annotated|CellComponent=not yet annotated
YOR266W	PNT1	Involved in targeting of proteins to the mitochondrial inner membrane, Pentamidine resistance protein; Null mutant is viable and shows slightly increased susceptibility to pentamidine (an anti-Pneumocystis carinii drug) and related compounds, confers resistance to pentamidine when present in high copy number	3.18	3.18	9.37e-14	SGD	635248	BioProcess=inner mitochondrial membrane organization and biogenesis|MolFunction=molecular_function unknown|CellComponent=mitochondrial inner membrane
YOR273C	TPO4	Polyamine transport protein	0.43	-2.34	3.97e-34	SGD	638799	BioProcess=polyamine transport|MolFunction=spermine transporter|CellComponent=vacuolar membrane
YOR285W	YOR285W		0.26	-3.79	0	SGD	636385	BioProcess=biological_process unknown|MolFunction=molecular_function unknown|CellComponent=not yet annotated
YOR288C	MPD1	Disulfide isomerase related protein; disulfide isomerase related protein; Null mutant is viable. MPD1 overexpression can suppress the maturation defect of carboxypeptidase Y caused by PDI1 deletion	0.43	-2.35	5.23e-07	SGD	636702	BioProcess=protein folding*|MolFunction=protein disulfide isomerase|CellComponent=not yet annotated
YOR291W	YOR291W		0.25	-3.96	1.55e-40	SGD	633584	BioProcess=biological_process unknown|MolFunction=molecular_function unknown|CellComponent=not yet annotated
YOR292C	YOR292C		0.45	-2.2	6.8e-23	SGD	635142	BioProcess=biological_process unknown|MolFunction=molecular_function unknown|CellComponent=not yet annotated
YOR298C-A	MBF1	bridges the DNA-binding region of GCN4 and TBP, similar to multiprotein bridging factor 1 of Bombyx mori; multiprotein bridging factor; Null mutant is viable, shows reduced transcription of HIS3	0.43	-2.31	2.82e-34	SGD	970752	BioProcess=transcription|MolFunction=not yet annotated|CellComponent=not yet annotated
YOR303W	CPA1	Carbamoyl phosphate synthetase, arginine specific; arginine specific, carbamoyl phosphate synthetase; Null mutant is viable	0.43	-2.33	3.39e-11	SGD	636795	BioProcess=arginine biosynthesis|MolFunction=carbamoyl-phosphate synthase (glutamine-hydrolyzing)|CellComponent=cytosol
YOR309C	YOR309C		2.76	2.76	1.02e-16	SGD	635731	BioProcess=biological_process unknown|MolFunction=molecular_function unknown|CellComponent=not yet annotated
YOR310C	NOP58	57 kDa nucleolar protein involved in the pre-rRNA processing steps that lead to formation of 18 S rRNA, interacts with Nop1p; 57 kDa nucleolar protein; Null mutant is inviable, in vivo depletion impairs synthesis of the 40S ribosomal subunit	2.54	2.54	6.73e-19	SGD	636848	BioProcess=rRNA modification*|MolFunction=snoRNA binding|CellComponent=small nuclear ribonucleoprotein complex*
YOR325W	YOR325W		6.65	6.65	3.79e-37	SGD	634982	BioProcess=biological_process unknown|MolFunction=molecular_function unknown|CellComponent=not yet annotated
YOR329C	SCD5,FTB1	Multicopy suppressor of clathrin deficiency and of ts mutants of IPL1; Null mutant is inviable, strains with C-terminal truncations are temperature sensitive for growth at 37 degrees, truncation mutants accumulate invertase, alpha factor, and 80 to 100 nm vessicles	0.44	-2.25	2.8e-10	SGD	634654	BioProcess=protein secretion|MolFunction=molecular_function unknown|CellComponent=peripheral membrane protein of membrane fraction
YOR333C	YOR333C		2.92	2.92	7.29e-05	SGD	634950	BioProcess=biological_process unknown|MolFunction=molecular_function unknown|CellComponent=not yet annotated
YOR356W	YOR356W		0.4	-2.52	8.74e-28	SGD	635369	BioProcess=not yet annotated|MolFunction=not yet annotated|CellComponent=not yet annotated
YOR361C	PRT1,CDC63,DNA26	translation initiation factor eIF3 subunit; Null mutant is inviable.	3.06	3.06	2.91e-18	SGD	636264	BioProcess=translational initiation|MolFunction=translation initiation factor|CellComponent=cytoplasm*
YOR371C	KRH2	Kelch Repeat Homologue. Homologue of KRH1. Does not act in the cAMP-PKA pathway, probably acts in the pheromone pathway.	0.5	-2.01	3.18e-06	SGD	638776	BioProcess=signal transduction|MolFunction=signal transducer|CellComponent=cellular_component unknown
YOR377W	ATF1	Alcohol acetyltransferase; alcohol acetyltransferase	0.38	-2.63	1.15e-21	SGD	638614	BioProcess=not yet annotated|MolFunction=alcohol O-acetyltransferase|CellComponent=not yet annotated
YPL022W	RAD1,LPB9	UV endonuclease; radiation sensitive	0.42	-2.41	8.36e-09	SGD	638929	BioProcess=nucleotide-excision repair, DNA incision, 5 to lesion|MolFunction=single-stranded DNA specific endodeoxyribonuclease|CellComponent=nucleotide excision repair factor 1
YPL026C	SKS1,SHA3	multicopy suppressor of snf3 and grr1 mutants; Null mutant is viable, Sks1 lacking the consensus ATP binding site cannot suppress snf3 mutants when overexpressed	0.32	-3.09	2.78e-12	SGD	638627	BioProcess=not yet annotated|MolFunction=protein kinase|CellComponent=not yet annotated
YPL049C	DIG1,RST1	Down-regulator of Invasive Growth, Regulator of Sterile Twelve, binds Fus3 and Ste12; MAP kinase-associated protein; Null mutant is viable, shows abnormal bud morphology, dig1 dig2 double mutants show constitutive mating defect and invasive growth, overexpression causes pheromone resistance	0.41	-2.42	8.56e-06	SGD	633977	BioProcess=invasive growth|MolFunction=not yet annotated|CellComponent=not yet annotated
YPL057C	SUR1,BCL21,CSG1,LPE15	Involved in maintenance of phospholipid levels; integral membrane protein, similar to YBR161w, Hoc1p, and Och1p; Null mutant is viable, calcium sensitive at 37 degrees C on YPD but calcium tolerant at 26 degrees C, accumulates greatly reduced levels of several mannosylated sphingolipids, sur1 mutations have been isolated based on their ability to suppress certain phenotype of rvs161 mutants inclu…	0.32	-3.14	3.17e-09	SGD	638528	BioProcess=mannose-inositol-P-ceramide (MIPC) metabolism|MolFunction=not yet annotated|CellComponent=not yet annotated
YPL084W	BRO1,LPF2	BCK1-like resistance to osmotic shock; Temperature-sensitive growth defect, sensitive to caffeine and respond abnormally to nutrient limitation at the permissive temperature	0.38	-2.64	1.86e-12	SGD	635493	BioProcess=signal transduction|MolFunction=molecular_function unknown|CellComponent=cellular_component unknown
YPL087W	YDC1	Yeast dihydro-ceramidase; alkaline dihydroceramidase with minor reverse activity; Null mutant is viable.	0.46	-2.18	6.07e-05	SGD	638438	BioProcess=sphingolipid metabolism|MolFunction=not yet annotated|CellComponent=not yet annotated
YPL107W	YPL107W		3.26	3.26	0	SGD	635886	BioProcess=biological_process unknown|MolFunction=molecular_function unknown|CellComponent=not yet annotated
YPL108W	YPL108W		3.02	3.02	0	SGD	634395	BioProcess=biological_process unknown|MolFunction=molecular_function unknown|CellComponent=not yet annotated
YPL128C	TBF1,LPI16	TTAGGG repeat binding factor; lethal	0.43	-2.35	1.14e-13	SGD	639520	BioProcess=not yet annotated|MolFunction=not yet annotated|CellComponent=nucleus
YPL173W	MRPL40	Mitochondrial ribosomal protein MRPL40 (YmL40); ribosomal protein (YmL40)	3.27	3.27	0	SGD	634554	BioProcess=protein biosynthesis|MolFunction=structural constituent of ribosome|CellComponent=mitochondrial large ribosomal subunit
YPL181W	YPL181W		0.31	-3.22	0	SGD	637115	BioProcess=biological_process unknown|MolFunction=molecular_function unknown|CellComponent=not yet annotated
YPL212C	PUS1	Involved in tRNA biogenesis; tRNA pseudouridine synthase; pus1 los1 double mutant exhibits loss of suppressor tRNA activity, pus1, los1 and nsp1 mutations cause synthetic lethality	2.4	2.4	0	SGD	634064	BioProcess=not yet annotated|MolFunction=pseudouridylate synthase|CellComponent=not yet annotated
YPL244C	HUT1	similar to UDP-galactose transporter	2.19	2.19	0	SGD	635904	BioProcess=UDP-galactose transport|MolFunction=UDP-galactose transporter|CellComponent=cellular_component unknown
YPL246C	YPL246C		2.09	2.09	4.53e-41	SGD	636547	BioProcess=biological_process unknown|MolFunction=molecular_function unknown|CellComponent=not yet annotated
YPL251W	YPL251W		3.62	3.62	1.16e-06	SGD	634216	BioProcess=biological_process unknown|MolFunction=molecular_function unknown|CellComponent=not yet annotated
YPL252C	YAH1	Yeast Adrenodoxin Homologue 1, This protein is targeted to the mitochondrial matrix as shown by using a specific polyclonal antibody; iron-sulfur protein similar to human adrenodoxin; Null mutant is inviable	2.19	2.19	1.45e-13	SGD	637516	BioProcess=heme a biosynthesis|MolFunction=Fe2S2 electron transfer carrier|CellComponent=mitochondrial matrix
YPL253C	VIK1	vegetative interaction with Kar3p; Cik1p homolog; Null mutant is viable and resistant to benomyl	5.28	5.28	1.51e-16	SGD	637177	BioProcess=microtubule-based process|MolFunction=microtubule motor|CellComponent=spindle pole body*
YPL261C	YPL261C		2.28	2.28	1.65e-27	SGD	634293	BioProcess=biological_process unknown|MolFunction=molecular_function unknown|CellComponent=not yet annotated
YPL268W	PLC1	Hydrolyzes phosphatidylinositol 4,5-biphosphate (PIP2) to generate two second messengers, inositol 1,4,5-triphosphate (IP3) and 1,2-diacylglycerol (DAG); phosphoinositide-specific phospholipase C; Null mutant is inviable in some genetic backgrounds and otherwise shows aberrant chromosome segregation and is slow growing, temperature-sensitive, osmotically sensitive, and defective in utilization of…	0.44	-2.27	1.71e-15	SGD	637284	BioProcess=pseudohyphal growth*|MolFunction=1-phosphatidylinositol-4,5-bisphosphate phosphodiesterase|CellComponent=cellular_component unknown
YPL273W	SAM4	AdoMet-homocysteine methyltransferase; Slow growth on S-adenosylmethionine used as a sulfur source	2.01	2.01	4.41e-41	SGD	635127	BioProcess=sulfur amino acid metabolism|MolFunction=homocysteine S-methyltransferase|CellComponent=cellular_component unknown
YPR026W	ATH1	Null mutant is viable, increased tolerance to dehydration, freezing, and toxic levels of ethanol; acid trehalase; Null mutant is viable, shows lack of vacuolar acid trehalase activity	0.45	-2.24	9.27e-32	SGD	635555	BioProcess=stress response*|MolFunction=alpha,alpha-trehalase|CellComponent=vacuole (sensu Fungi)
YPR028W	YOP1,YIP2	Ypt Interacting Protein	0.37	-2.7	5.86e-16	SGD	634449	BioProcess=biological_process unknown|MolFunction=molecular_function unknown|CellComponent=not yet annotated
YPR091C	YPR091C		0.33	-3.07	3.59e-23	SGD	634819	BioProcess=biological_process unknown|MolFunction=molecular_function unknown|CellComponent=not yet annotated
YPR114W	YPR114W		0.4	-2.5	8.78e-12	SGD	635119	BioProcess=biological_process unknown|MolFunction=molecular_function unknown|CellComponent=not yet annotated
YPR117W	YPR117W		0.44	-2.26	2.8e-05	SGD	638955	BioProcess=biological_process unknown|MolFunction=molecular_function unknown|CellComponent=not yet annotated
YPR122W	AXL1,FUS5,STE22	determinant in axial budding pattern of haploid cells, involved in processing of a-factor; human insulin-degrading endoprotease homolog (putative); Null mutant is viable, exhibits reduced a-factor expresion, haploid mutants show bipolar budding pattern (diploid pattern) rather than the normal axial (spiral) budding pattern	0.43	-2.32	3.22e-16	SGD	638867	BioProcess=mating (sensu Saccharomyces)*|MolFunction=metalloendopeptidase|CellComponent=intracellular
YPR191W	QCR2,COR2,UCR2	40 kDa ubiquinol cytochrome-c reductase core protein 2; Null mutant is viable and grows slowly on glycerol	0.42	-2.38	2.05e-16	SGD	639274	BioProcess=aerobic respiration*|MolFunction=ubiquinol-cytochrome c reductase|CellComponent=mitochondrion*
YPR196W	MAL63	zinc-finger transcription factor of the Zn(2)-Cys(6) binuclear cluster domain type	0.34	-2.91	1.59e-09	SGD	636085
YPR202W	YPR202W		2.54	2.54	7.66e-07	SGD	635947
Additional data file 12. Genes failing to be induced or repressed by arsenite in the Rpn4 deleted strain.
Note: Fold changes depict those occuring in the normal parent.
