# Supplementary material for: Integrating phenotypic and expression profiles to map arsenic-response networks
Source: Genome Biol. 2004 Nov 29;5(12):R95. doi: 10.1186/gb-2004-5-12-r95 (PMC545798; doi:10.1186/gb-2004-5-12-r95)
Supplement: Additional data file 13 — Genes two-fold or more differentially expressed after arsenite in the Arr1 deletion strain compared to the parent [file gb-2004-5-12-r95-s13.xls]

## Sheet: FOFC_parent_vs_Arr1
Parent, Yap1, Cad1, Rpn4, Arr1
Exp. ()*	Parent AsIII		Yap1 AsIII		Cad1 AsIII		RPN4 AsIII		Arr1 AsIII
Systematic	Normalized	Log	Normalized	Log	Normalized	Log	Normalized	Log	Normalized	Log	Common	Genbank			Description
YFR057W	12.2526	2.50573	26.5959	3.28076	14.8731	2.69955	11.5531	2.44696	0.890109	-0.116411	ORF:YFR057W				BioProcess=biological_process unknown|MolFunction=molecular_function unknown|CellComponent=not yet annotated
YOL056W	14.6903	2.68719	17.5735	2.86639	18.3818	2.91136	2.29738	0.831768	1.25288	0.225447	GPM3				BioProcess=gluconeogenesis*|MolFunction=phosphoglycerate mutase|CellComponent=cytosol
YOL140W	2.69899	0.992878	3.82447	1.34142	2.9397	1.07831	0.481401	-0.731055	0.251067	-1.38203	ARG8				BioProcess=ornithine biosynthesis|MolFunction=acetylornithine aminotransferase|CellComponent=mitochondrial matrix
YBR250W	9.4688	2.248	17.4391	2.85872	8.80804	2.17566	1.39669	0.334103	0.882033	-0.125526	ORF:YBR250W				BioProcess=biological_process unknown|MolFunction=molecular_function unknown|CellComponent=not yet annotated
YOL154W	2.22794	0.801079	3.09662	1.13031	2.35737	0.857546	0.769418	-0.262121	0.220965	-1.50975	ZPS1				BioProcess=biological_process unknown|MolFunction=molecular_function unknown|CellComponent=cellular_component unknown
YML027W	29.1012	3.37078	2.6625	0.979264	48.0378	3.87199	14.4393	2.66995	3.05234	1.11591	YOX1				BioProcess=biological_process unknown|MolFunction=not yet annotated|CellComponent=not yet annotated
YJR129C	23.0268	3.13666	27.0883	3.2991	26.9126	3.2926	3.65135	1.2951	2.49686	0.915035	ORF:YJR129C				BioProcess=biological_process unknown|MolFunction=molecular_function unknown|CellComponent=not yet annotated
YBR088C	4.42331	1.48689	4.98245	1.60592	5.50637	1.70591	2.4377	0.891056	0.560102	-0.579636	POL30				BioProcess=lagging strand elongation*|MolFunction=DNA polymerase processivity factor|CellComponent=replication fork
YPL241C	29.9005	3.39787	47.6521	3.86393	36.0162	3.58397	17.6553	2.87104	3.89148	1.35879	CIN2				BioProcess=microtubule-based process|MolFunction=molecular_function unknown|CellComponent=microtubule
YGR212W	17.7033	2.87375	20.0128	2.99637	25.3488	3.23273	7.18177	1.97155	2.3651	0.860821	ORF:YGR212W				BioProcess=biological_process unknown|MolFunction=molecular_function unknown|CellComponent=not yet annotated
YPL253C	5.67444	1.73597	9.76681	2.27899	5.87884	1.77136	1.36249	0.309312	0.769247	-0.262343	VIK1				BioProcess=microtubule-based process|MolFunction=microtubule motor|CellComponent=spindle pole body*
YPL187W	7.09701	1.95967	13.2139	2.58127	6.33519	1.84612	2.04331	0.71457	1.00729	0.00726721	MF(ALPHA)1				BioProcess=pheromone response (sensu Saccharomyces)|MolFunction=pheromone|CellComponent=extracellular
YOL091W	2.10492	0.744275	2.93347	1.07618	1.90355	0.643719	0.591774	-0.52463	0.316576	-1.15019	SPO21				BioProcess=not yet annotated|MolFunction=molecular_function unknown|CellComponent=not yet annotated
YJR136C	9.36641	2.23713	13.4194	2.5967	10.086	2.31115	4.35348	1.47098	1.44478	0.367959	ORF:YJR136C				BioProcess=biological_process unknown|MolFunction=molecular_function unknown|CellComponent=not yet annotated
YPL172C	31.0376	3.4352	1.40334	0.338852	37.5029	3.62442	9.09757	2.20801	4.95301	1.6	COX10				BioProcess=heme a biosynthesis|MolFunction=protoheme IX farnesyltransferase|CellComponent=mitochondrial inner membrane
YCR020C	31.7763	3.45872	30.0073	3.40144	35.2807	3.56334	32.1615	3.47077	5.11136	1.63147	PET18				BioProcess=not yet annotated|MolFunction=molecular_function unknown|CellComponent=not yet annotated
YPL153C	18.0466	2.89296	18.2955	2.90666	22.9592	3.13372	5.82823	1.76271	2.94128	1.07884	RAD53				BioProcess=DNA repair*|MolFunction=protein threonine/tyrosine kinase|CellComponent=nucleus
YLR213C	9.65846	2.26783	17.2844	2.84981	13.1606	2.57723	3.65831	1.297	1.61792	0.481139	CRR1				BioProcess=biological_process unknown|MolFunction=molecular_function unknown|CellComponent=cell wall
YAL010C	3.79233	1.33298	1.51986	0.41862	2.73514	1.00618	0.71631	-0.333642	0.646288	-0.436511	MDM10				BioProcess=mitochondrion organization and biogenesis*|MolFunction=molecular_function unknown|CellComponent=mitochondrial outer membrane
YGR214W	3.61946	1.28633	2.98307	1.09295	4.20119	1.43537	0.949592	-0.0517227	0.628158	-0.464964	RPS0A				BioProcess=protein biosynthesis*|MolFunction=structural constituent of ribosome|CellComponent=cytosolic small ribosomal subunit (sensu Eukarya)
YER001W	1.26382	0.234143	1.37605	0.319218	1.54884	0.437506	0.634385	-0.455099	0.225695	-1.48857	MNN1				BioProcess=O-linked glycosylation*|MolFunction=alpha-1,3-mannosyltransferase|CellComponent=Golgi apparatus
YMR215W	2.37342	0.864332	2.27825	0.823409	1.71163	0.537448	0.887565	-0.119274	0.424029	-0.857953	GAS3				BioProcess=biological_process unknown|MolFunction=molecular_function unknown|CellComponent=cell wall (sensu Fungi)
YGL224C	2.0149	0.700569	1.98575	0.685995	2.33011	0.845915	0.982362	-0.0177951	0.366771	-1.00302	SDT1				BioProcess=biological_process unknown|MolFunction=nucleotidase|CellComponent=not yet annotated
YOR006C	8.63855	2.15623	13.4505	2.59902	10.097	2.31224	2.84191	1.04447	1.60034	0.470214	ORF:YOR006C				BioProcess=biological_process unknown|MolFunction=molecular_function unknown|CellComponent=cytoplasm
YOL057W	3.43683	1.23455	4.23531	1.44346	3.80747	1.33696	0.775551	-0.254181	0.640863	-0.444939	ORF:YOL057W				BioProcess=biological_process unknown|MolFunction=molecular_function unknown|CellComponent=not yet annotated
YEL040W	1.62821	0.48748	1.52891	0.424553	1.59092	0.464311	1.16979	0.156825	0.303614	-1.192	UTR2				BioProcess=cell wall organization and biogenesis|MolFunction=structural constituent of cell wall|CellComponent=cell wall (sensu Fungi)*
YOL150C	8.67409	2.16034	1.83365	0.606308	7.87226	2.06334	2.12207	0.75239	1.65237	0.50221	ORF:YOL150C				BioProcess=biological_process unknown|MolFunction=molecular_function unknown|CellComponent=not yet annotated
YNL300W	1.6006	0.47038	1.97606	0.681107	2.63369	0.968387	1.01038	0.0103247	0.308093	-1.17735	ORF:YNL300W				BioProcess=biological_process unknown|MolFunction=molecular_function unknown|CellComponent=cell wall (sensu Fungi)
YER081W	3.87021	1.35331	5.20414	1.64945	3.37273	1.21572	4.4376	1.49011	0.748859	-0.289204	SER3				BioProcess=serine biosynthesis|MolFunction=phosphoglycerate dehydrogenase|CellComponent=cellular_component unknown
YOL149W	26.0086	3.25843	2.74975	1.01151	28.9878	3.36688	15.589	2.74656	5.07095	1.62353	DCP1				BioProcess=mRNA catabolism|MolFunction=not yet annotated|CellComponent=not yet annotated
YJR156C	7.27374	1.98427	0.954418	-0.0466533	5.60096	1.72294	2.74978	1.01152	1.41903	0.349973	THI11				BioProcess=thiamin biosynthesis|MolFunction=molecular_function unknown|CellComponent=cellular_component unknown
YLL028W	2.37723	0.865935	2.72316	1.00179	2.60146	0.956072	3.55839	1.26931	0.46812	-0.759031	TPO1				BioProcess=polyamine transport|MolFunction=spermine transporter|CellComponent=vacuolar membrane
YMR177W	13.1724	2.57812	2.1704	0.774914	18.1442	2.89835	5.28595	1.66505	2.64714	0.973478	MMT1				BioProcess=iron homeostasis|MolFunction=molecular_function unknown|CellComponent=mitochondrion*
YIL116W	1.72355	0.544387	1.63521	0.491772	2.06211	0.723731	0.486118	-0.721304	0.347085	-1.05818	HIS5				BioProcess=histidine biosynthesis|MolFunction=histidinol-phosphate aminotransferase|CellComponent=cell
YIL140W	5.46927	1.69915	4.27936	1.4538	6.43025	1.86101	2.08622	0.735355	1.10475	0.0996152	AXL2				BioProcess=axial budding*|MolFunction=molecular_function unknown|CellComponent=bud neck*
YGR265W	3.65621	1.29643	3.23275	1.17333	4.05627	1.40026	1.32041	0.277944	0.74522	-0.294075	ORF:YGR265W				BioProcess=biological_process unknown|MolFunction=molecular_function unknown|CellComponent=not yet annotated
YJL051W	9.2154	2.22088	18.3016	2.90699	11.6351	2.45403	15.9038	2.76656	1.88133	0.631981	ORF:YJL051W				BioProcess=biological_process unknown|MolFunction=molecular_function unknown|CellComponent=not yet annotated
YBL034C	12.6165	2.53501	10.2871	2.33089	18.4651	2.91588	3.9258	1.36757	2.5874	0.950652	STU1				BioProcess=microtubule nucleation|MolFunction=structural constituent of cytoskeleton|CellComponent=spindle pole body
YNL102W	3.76331	1.3253	5.17543	1.64392	4.3109	1.46115	1.85677	0.61884	0.771883	-0.258923	POL1				BioProcess=DNA replication initiation*|MolFunction=alpha DNA polymerase|CellComponent=alpha DNA polymerase:primase complex
YCL027W	2.2713	0.820353	0.914848	-0.0889977	2.92115	1.07198	0.793641	-0.231124	0.468951	-0.757258	FUS1				BioProcess=mating (sensu Saccharomyces)|MolFunction=molecular_function unknown|CellComponent=plasma membrane
YNL065W	3.32567	1.20167	2.90307	1.06577	3.58735	1.27741	1.09026	0.0864189	0.689798	-0.371356	AQR1				BioProcess=biological_process unknown|MolFunction=molecular_function unknown|CellComponent=cellular_component unknown
YPL242C	10.7534	2.37522	14.0296	2.64117	13.9074	2.63242	5.73082	1.74586	2.2329	0.803302	IQG1				BioProcess=cytokinesis*|MolFunction=cytoskeletal protein binding|CellComponent=contractile ring (sensu Saccharomyces)
YKR065C	11.9587	2.48146	1.62397	0.484871	10.5821	2.35916	5.39669	1.68579	2.49277	0.913395	ORF:YKR065C				BioProcess=biological_process unknown|MolFunction=molecular_function unknown|CellComponent=not yet annotated
YER106W	22.8817	3.13034	30.3462	3.41267	23.9191	3.17468	6.43704	1.86207	4.79015	1.56656	MAM1				BioProcess=biological_process unknown|MolFunction=molecular_function unknown|CellComponent=not yet annotated
YPR166C	11.1325	2.40987	15.072	2.71284	12.939	2.56024	4.87598	1.58432	2.35046	0.854609	MRP2				BioProcess=protein biosynthesis|MolFunction=structural constituent of ribosome|CellComponent=mitochondrial small ribosomal subunit
YBL023C	7.41762	2.00386	7.98578	2.07766	4.66621	1.54035	1.43982	0.364518	1.58221	0.458822	MCM2				BioProcess=DNA replication initiation*|MolFunction=chromatin binding*|CellComponent=cytoplasm*
YCL050C	7.16746	1.96955	10.5281	2.35405	9.25215	2.22486	3.54886	1.26663	1.53312	0.427306	APA1				BioProcess=not yet annotated|MolFunction=ATP adenylyltransferase|CellComponent=not yet annotated
YIL078W	2.22039	0.797682	2.65528	0.97655	2.38251	0.868156	0.736577	-0.305742	0.48379	-0.726104	THS1				BioProcess=not yet annotated|MolFunction=threonine-tRNA ligase|CellComponent=not yet annotated
YOR224C	9.85814	2.2883	1.34118	0.293547	11.3579	2.42991	6.68666	1.90012	2.1818	0.780152	RPB8				BioProcess=transcription from Pol II promoter*|MolFunction=DNA-directed RNA polymerase III*|CellComponent=DNA-directed RNA polymerase III complex*
YCR020C-A	11.0565	2.40302	9.37826	2.23839	17.0846	2.83818	11.8517	2.47247	2.45712	0.89899	MAK31				BioProcess=N-terminal protein amino acid acetylation*|MolFunction=amino acid N-acetyltransferase|CellComponent=cellular_component unknown
YDL242W	7.33951	1.99327	0.791731	-0.233534	5.82198	1.76164	2.12146	0.752105	1.63137	0.489419	ORF:YDL242W				BioProcess=biological_process unknown|MolFunction=molecular_function unknown|CellComponent=not yet annotated
YJL050W	7.39735	2.00112	11.2315	2.41872	8.75983	2.17018	7.75693	2.04859	1.66152	0.507732	MTR4				BioProcess=35S primary transcript processing|MolFunction=ATP dependent RNA helicase|CellComponent=nucleolus
YOR325W	6.52603	1.8758	8.69877	2.16318	1.82267	0.600302	1.25936	0.230607	1.4679	0.383833	ORF:YOR325W				BioProcess=biological_process unknown|MolFunction=molecular_function unknown|CellComponent=not yet annotated
YKL114C	2.21988	0.797451	2.91739	1.07069	2.57181	0.944611	0.81752	-0.20148	0.507165	-0.678918	APN1				BioProcess=not yet annotated|MolFunction=DNA-(apurinic or apyrimidinic site) lyase|CellComponent=not yet annotated
YDR172W	5.00855	1.61115	5.13649	1.63637	5.35093	1.67727	2.51522	0.922359	1.16088	0.149181	SUP35				BioProcess=translational termination|MolFunction=translation release factor|CellComponent=cytosol
YDL244W	7.22476	1.97751	1.5214	0.419628	5.30945	1.66949	2.35289	0.855644	1.67771	0.517432	THI13				BioProcess=thiamin biosynthesis|MolFunction=molecular_function unknown|CellComponent=cellular_component unknown
YER070W	1.90419	0.644059	4.18786	1.43219	3.35356	1.21002	1.27027	0.239228	0.443982	-0.811972	RNR1				BioProcess=DNA replication|MolFunction=ribonucleoside-diphosphate reductase|CellComponent=cytosol
YOR387C	1.47657	0.389722	1.89667	0.640099	1.27456	0.242597	1.56154	0.445676	0.346499	-1.05988	ORF:YOR387C				BioProcess=biological_process unknown|MolFunction=molecular_function unknown|CellComponent=not yet annotated
YLR215C	6.33211	1.84563	11.9907	2.48413	8.4786	2.13755	2.71541	0.998943	1.4871	0.396827	CDC123				BioProcess=biological_process unknown|MolFunction=molecular_function unknown|CellComponent=not yet annotated
YLR077W	10.4171	2.34345	0.897064	-0.108628	10.696	2.36987	4.45666	1.4944	2.48371	0.909753	ORF:YLR077W				BioProcess=biological_process unknown|MolFunction=molecular_function unknown|CellComponent=not yet annotated
YGL258W	1.60887	0.475533	1.90918	0.646673	1.24025	0.215315	1.73888	0.553239	0.38576	-0.95254	ORF:YGL258W				BioProcess=biological_process unknown|MolFunction=molecular_function unknown|CellComponent=not yet annotated
YJR025C	1.31856	0.276537	1.16899	0.156144	1.25854	0.229952	0.269517	-1.31112	0.316921	-1.1491	BNA1				BioProcess=nicotinamide adenine dinucleotide biosynthesis|MolFunction=3-hydroxyanthranilate 3,4-dioxygenase|CellComponent=cytoplasm
YER073W	0.562955	-0.574555	0.78044	-0.247898	0.626115	-0.468221	0.214623	-1.53887	0.136203	-1.99361	ALD5				BioProcess=metabolism|MolFunction=aldehyde dehydrogenase|CellComponent=mitochondrion
YCR019W	4.30711	1.46027	2.89526	1.06308	3.81367	1.33859	1.56291	0.44655	1.05557	0.0540778	MAK32				BioProcess=not yet annotated|MolFunction=molecular_function unknown|CellComponent=not yet annotated
YPL255W	3.46143	1.24168	4.27723	1.45331	3.67679	1.30204	2.03565	0.710814	0.854054	-0.15776	BBP1				BioProcess=microtubule nucleation|MolFunction=structural constituent of cytoskeleton|CellComponent=spindle pole body
YDR355C	5.68125	1.73717	1.03224	0.0317302	7.24228	1.97994	2.06173	0.723546	1.40443	0.339633	ORF:YDR355C				BioProcess=biological_process unknown|MolFunction=molecular_function unknown|CellComponent=not yet annotated
YHR052W	5.31874	1.67124	5.68294	1.73747	6.2348	1.83015	1.95089	0.668288	1.31751	0.275745	CIC1				BioProcess=protein catabolism|MolFunction=protease substrate recruitment factor|CellComponent=26S proteasome
YOR310C	2.57131	0.944414	1.813	0.594983	2.7659	1.01736	0.913139	-0.0908676	0.640172	-0.446018	NOP58				BioProcess=rRNA modification*|MolFunction=snoRNA binding|CellComponent=small nuclear ribonucleoprotein complex*
YGL031C	1.58789	0.462404	2.02288	0.70452	2.15079	0.765833	0.637085	-0.450852	0.400758	-0.914398	RPL24A				BioProcess=protein biosynthesis|MolFunction=structural constituent of ribosome*|CellComponent=cytosolic large ribosomal subunit (sensu Eukarya)
YPL273W	2.0015	0.693895	2.6968	0.992065	2.2006	0.788731	1.58646	0.461505	0.507524	-0.678211	SAM4				BioProcess=sulfur amino acid metabolism|MolFunction=homocysteine S-methyltransferase|CellComponent=cellular_component unknown
YDR309C	0.593681	-0.521414	0.704473	-0.350306	0.890056	-0.116471	0.288259	-1.2439	0.151605	-1.88648	GIC2				BioProcess=establishment of cell polarity (sensu Saccharomyces)*|MolFunction=small GTPase regulatory/interacting protein|CellComponent=actin cap (sensu Saccharomyces)*
YIR034C	1.17587	0.162011	1.52072	0.419186	1.38322	0.324411	0.43796	-0.825627	0.30123	-1.19988	LYS1				BioProcess=not yet annotated|MolFunction=saccharopine dehydrogenase (NAD+, L-lysine forming)|CellComponent=cytoplasm
YKL211C	1.57679	0.455393	2.52405	0.925866	2.08354	0.73407	0.507368	-0.678518	0.405544	-0.902525	TRP3				BioProcess=tryptophan biosynthesis|MolFunction=indole-3-glycerol-phosphate synthase|CellComponent=not yet annotated
YBR190W	1.44173	0.365843	2.21873	0.796936	1.49088	0.399364	0.673161	-0.395771	0.372512	-0.987485	ORF:YBR190W				BioProcess=biological_process unknown|MolFunction=molecular_function unknown|CellComponent=not yet annotated
YGR208W	4.72692	1.55327	1.70296	0.532365	3.58651	1.27718	1.71526	0.539565	1.22142	0.200011	SER2				BioProcess=not yet annotated|MolFunction=phosphoserine phosphatase|CellComponent=not yet annotated
YBR249C	1.22822	0.205562	1.62012	0.4825	1.58094	0.458017	0.299623	-1.20523	0.317466	-1.14738	ARO4				BioProcess=not yet annotated|MolFunction=2-dehydro-3-deoxyphosphoheptonate aldolase|CellComponent=not yet annotated
YBR247C	7.51743	2.01722	11.5521	2.44687	8.77898	2.17236	1.91749	0.651017	1.95627	0.67104	ENP1				BioProcess=protein amino acid glycosylation|MolFunction=not yet annotated|CellComponent=not yet annotated
YNL072W	5.43867	1.69353	5.50392	1.70546	5.69831	1.74017	1.70299	0.532385	1.42028	0.350855	RNH35				BioProcess=DNA replication|MolFunction=ribonuclease H|CellComponent=cell
YDR257C	3.35824	1.21142	6.90652	1.93247	6.0529	1.80054	2.73691	1.00683	0.883247	-0.12415	RMS1				BioProcess=transcription|MolFunction=not yet annotated|CellComponent=not yet annotated
YJL200C	1.28894	0.253818	1.33466	0.288674	1.26674	0.236448	0.630147	-0.461803	0.339182	-1.08122	ORF:YJL200C				BioProcess=not yet annotated|MolFunction=aconitate hydratase|CellComponent=not yet annotated
YCR020W-B	3.11809	1.13722	1.97559	0.680868	2.62456	0.964914	1.15617	0.145114	0.823648	-0.194013	HTL1				BioProcess=DNA replication and chromosome cycle|MolFunction=molecular_function unknown|CellComponent=cellular_component unknown
YCL031C	5.58282	1.71969	10.7218	2.37228	6.13971	1.81478	2.07869	0.73174	1.47474	0.388482	RRP7				BioProcess=35S primary transcript processing*|MolFunction=molecular_function unknown|CellComponent=cellular_component unknown
YEL061C	7.3072	1.98886	13.5053	2.60308	8.54619	2.14549	5.90931	1.77653	1.93305	0.659097	CIN8				BioProcess=mitotic chromosome segregation*|MolFunction=microtubule motor|CellComponent=kinesin*
YER037W	2.43465	0.889801	3.22891	1.17215	2.50973	0.920176	1.71083	0.536977	0.646647	-0.435954	PHM8				BioProcess=biological_process unknown|MolFunction=molecular_function unknown|CellComponent=cellular_component unknown
YJL218W	2.54255	0.933166	1.04289	0.0419959	3.30083	1.19417	1.67261	0.514386	0.675688	-0.392024	ORF:YJL218W				BioProcess=biological_process unknown|MolFunction=molecular_function unknown|CellComponent=not yet annotated
YNL332W	5.34999	1.67709	1.14906	0.138946	3.83547	1.34429	1.95503	0.670405	1.43106	0.358416	THI12				BioProcess=thiamin biosynthesis|MolFunction=molecular_function unknown|CellComponent=cellular_component unknown
YIL018W	1.33158	0.286367	1.36996	0.31478	1.88691	0.63494	0.687461	-0.37475	0.356796	-1.03059	RPL2B				BioProcess=protein biosynthesis|MolFunction=structural constituent of ribosome|CellComponent=cytosolic large ribosomal subunit (sensu Eukarya)
YBL035C	4.69215	1.54589	3.75492	1.32307	6.70833	1.90335	1.54419	0.4345	1.26527	0.235285	POL12				BioProcess=DNA replication initiation*|MolFunction=alpha DNA polymerase|CellComponent=alpha DNA polymerase:primase complex
YEL033W	6.80687	1.91793	8.41129	2.12958	2.934	1.07637	1.76536	0.568352	1.85587	0.618353	ORF:YEL033W				BioProcess=biological_process unknown|MolFunction=molecular_function unknown|CellComponent=not yet annotated
YOL120C	1.74567	0.55714	1.71125	0.537223	2.34834	0.853709	0.794044	-0.230616	0.477641	-0.738896	RPL18A				BioProcess=protein biosynthesis|MolFunction=structural constituent of ribosome|CellComponent=cytosolic large ribosomal subunit (sensu Eukarya)
YOR297C	9.46336	2.24743	12.1144	2.4944	12.05	2.48907	6.79747	1.91655	2.60566	0.957687	TIM18				BioProcess=protein-membrane targeting*|MolFunction=ATP/ADP antiporter|CellComponent=mitochondrial inner membrane translocase complex
YDR080W	1.91187	0.648083	2.33778	0.849203	1.32722	0.283089	1.35155	0.301256	0.526656	-0.641207	VPS41				BioProcess=homotypic vacuole fusion (non-autophagic)*|MolFunction=not yet annotated|CellComponent=vacuolar membrane*
YDR449C	2.8226	1.03766	2.87388	1.05566	1.09702	0.0925986	0.571417	-0.559636	0.785296	-0.241695	UTP6				BioProcess=processing of 20S pre-rRNA|MolFunction=snoRNA binding|CellComponent=small nucleolar ribonucleoprotein complex
YGR152C	6.83596	1.9222	9.56333	2.25794	8.67206	2.16011	3.03648	1.1107	1.90323	0.643551	RSR1				BioProcess=polar budding*|MolFunction=signal transducer*|CellComponent=plasma membrane*
YOR305W	5.91395	1.77731	5.9572	1.7846	6.83708	1.92236	3.1442	1.14556	1.65237	0.50221	ORF:YOR305W				BioProcess=biological_process unknown|MolFunction=molecular_function unknown|CellComponent=not yet annotated
YHR062C	3.0969	1.1304	3.21477	1.16776	4.06766	1.40307	1.32089	0.278302	0.86725	-0.142428	RPP1				BioProcess=rRNA processing*|MolFunction=ribonuclease P*|CellComponent=ribonuclease mitochondrial RNA processing complex*
YPR124W	0.608866	-0.496157	0.65132	-0.428754	0.709579	-0.343084	0.478394	-0.73732	0.171287	-1.76441	CTR1				BioProcess=transport|MolFunction=not yet annotated|CellComponent=not yet annotated
YFL034C-A	2.06943	0.727274	2.25973	0.815246	2.09315	0.738671	1.13265	0.124563	0.583194	-0.539236	RPL22B				BioProcess=protein biosynthesis|MolFunction=structural constituent of ribosome|CellComponent=cytosolic large ribosomal subunit (sensu Eukarya)
YIL172C	8.135	2.09618	0.892133	-0.114141	7.34864	1.99451	4.31556	1.46223	2.29626	0.831282	ORF:YIL172C				BioProcess=not yet annotated|MolFunction=alpha-glucosidase|CellComponent=not yet annotated
YHR180W	6.13681	1.81431	1.61132	0.477051	5.93696	1.7812	4.2128	1.43813	1.73321	0.549975	ORF:YHR180W				BioProcess=biological_process unknown|MolFunction=molecular_function unknown|CellComponent=not yet annotated
YHR010W	1.87764	0.630018	1.75343	0.561572	1.85339	0.617015	0.794327	-0.23026	0.531945	-0.631216	RPL27A				BioProcess=protein biosynthesis|MolFunction=structural constituent of ribosome|CellComponent=cytosolic large ribosomal subunit (sensu Eukarya)
YFL058W	5.13115	1.63533	1.21511	0.194833	4.12513	1.4171	2.35182	0.855189	1.45736	0.376624	THI5				BioProcess=thiamin biosynthesis|MolFunction=molecular_function unknown|CellComponent=cellular_component unknown
YNL252C	8.94725	2.19135	11.4464	2.43767	9.23218	2.22269	3.10068	1.13162	2.55403	0.937673	MRPL17				BioProcess=protein biosynthesis|MolFunction=structural constituent of ribosome|CellComponent=mitochondrial large ribosomal subunit
YLR042C	3.0267	1.10747	5.67653	1.73634	2.75523	1.0135	2.46337	0.90153	0.867395	-0.14226	ORF:YLR042C				BioProcess=biological_process unknown|MolFunction=molecular_function unknown|CellComponent=cell wall (sensu Fungi)
YDR213W	2.65699	0.977194	2.89347	1.06246	1.31061	0.270489	1.0159	0.0157793	0.762845	-0.2707	UPC2				BioProcess=steroid metabolism|MolFunction=RNA polymerase II transcription factor|CellComponent=cytoplasm
YOL090W	1.67506	0.515852	2.25272	0.812137	1.5879	0.462411	0.846364	-0.166805	0.481272	-0.731322	MSH2				BioProcess=mismatch repair*|MolFunction=DNA repair protein|CellComponent=nuclear chromosome
YNL175C	6.49158	1.87051	3.98802	1.3833	4.6639	1.53985	2.1961	0.786685	1.86571	0.623639	NOP13				BioProcess=biological_process unknown|MolFunction=molecular_function unknown|CellComponent=not yet annotated
YPL160W	1.31532	0.274076	1.44795	0.37015	1.787	0.580537	0.584242	-0.537439	0.378521	-0.971484	CDC60				BioProcess=translational elongation*|MolFunction=leucine-tRNA ligase|CellComponent=cytoplasm
YNL289W	1.93247	0.658797	2.12293	0.752798	2.31961	0.841397	1.22489	0.202849	0.556767	-0.585608	PCL1				BioProcess=cell cycle|MolFunction=cyclin-dependent protein kinase, regulator|CellComponent=cyclin-dependent protein kinase holoenzyme
YNL075W	12.0493	2.48901	17.5305	2.86394	15.5793	2.74594	4.9296	1.59526	3.48306	1.24791	IMP4				BioProcess=rRNA modification*|MolFunction=snoRNA binding|CellComponent=small nuclear ribonucleoprotein complex*
YLR222C	2.03355	0.709781	2.05444	0.720002	2.03124	0.708648	0.835912	-0.179232	0.58964	-0.528244	UTP13				BioProcess=processing of 20S pre-rRNA|MolFunction=snoRNA binding|CellComponent=small nucleolar ribonucleoprotein complex
YAL007C	2.77205	1.01959	4.16798	1.42743	3.41068	1.22691	1.61938	0.482046	0.804643	-0.217357	ERP2				BioProcess=ER to Golgi transport|MolFunction=molecular_function unknown|CellComponent=COPII-coated vesicle
YIL145C	1.28364	0.2497	1.24288	0.217429	1.06328	0.061356	0.805056	-0.216844	0.372683	-0.987028	PAN6				BioProcess=pantothenate biosynthesis|MolFunction=pantoate-beta-alanine ligase|CellComponent=cellular_component unknown
YBR098W	4.4417	1.49104	4.91849	1.593	4.61098	1.52844	1.78908	0.581703	1.29047	0.255008	MMS4				BioProcess=DNA repair|MolFunction=transcription co-activator|CellComponent=nucleus
YAL015C	5.01766	1.61296	2.52635	0.926776	4.18101	1.43055	2.11374	0.748458	1.4587	0.377546	NTG1				BioProcess=DNA repair*|MolFunction=pyrimidine-specific oxidized base lesion DNA N-glycosylase*|CellComponent=nucleus*
YHR061C	1.9145	0.649456	2.47109	0.904661	2.6728	0.983125	0.987935	-0.0121386	0.559905	-0.579988	GIC1				BioProcess=establishment of cell polarity (sensu Saccharomyces)*|MolFunction=small GTPase regulatory/interacting protein|CellComponent=actin cap (sensu Saccharomyces)*
YPL188W	1.62168	0.48346	1.96175	0.673839	1.78939	0.581873	0.801432	-0.221356	0.474443	-0.745613	POS5				BioProcess=biological_process unknown|MolFunction=molecular_function unknown|CellComponent=not yet annotated
YOR309C	2.96994	1.08854	2.0734	0.729191	2.90156	1.06525	1.17283	0.159418	0.869047	-0.140358	ORF:YOR309C				BioProcess=biological_process unknown|MolFunction=molecular_function unknown|CellComponent=not yet annotated
YDL219W	1.47355	0.387677	1.56175	0.445805	1.62895	0.487939	0.763811	-0.269435	0.431377	-0.840773	DTD1				BioProcess=biological_process unknown|MolFunction=molecular_function unknown|CellComponent=not yet annotated
YOR051C	3.97568	1.3802	5.48435	1.7019	4.5017	1.50446	2.62993	0.966958	1.167	0.15444	ORF:YOR051C				BioProcess=biological_process unknown|MolFunction=molecular_function unknown|CellComponent=nucleus
YLR217W	3.54308	1.265	3.25287	1.17954	2.62429	0.964812	1.47355	0.387674	1.04437	0.0434115	ORF:YLR217W				BioProcess=biological_process unknown|MolFunction=molecular_function unknown|CellComponent=cellular_component unknown
YKR070W	5.24382	1.65705	5.79529	1.75704	5.03299	1.61601	2.39788	0.874586	1.54825	0.437124	ORF:YKR070W				BioProcess=biological_process unknown|MolFunction=molecular_function unknown|CellComponent=not yet annotated
YJR158W	4.41705	1.48547	3.06769	1.12092	3.75728	1.3237	1.8868	0.634885	1.30575	0.266781	HXT16				BioProcess=hexose transport|MolFunction=glucose transporter*|CellComponent=not yet annotated
YPL252C	2.08087	0.732785	3.30422	1.1952	2.6536	0.975917	0.925388	-0.0775417	0.616618	-0.483506	YAH1				BioProcess=heme a biosynthesis|MolFunction=Fe2S2 electron transfer carrier|CellComponent=mitochondrial matrix
YML130C	8.09904	2.09175	14.78	2.69328	12.2572	2.50611	6.92269	1.9348	2.40162	0.876145	ERO1				BioProcess=protein folding|MolFunction=not yet annotated|CellComponent=not yet annotated
YLR066W	3.04395	1.11316	3.2592	1.18148	3.57054	1.27272	1.47688	0.389934	0.912189	-0.0919079	SPC3				BioProcess=signal peptide processing|MolFunction=signal peptidase|CellComponent=signal peptidase complex
YJL060W	2.54763	0.935165	3.34189	1.20654	4.13837	1.4203	1.62171	0.483479	0.764021	-0.269161	BNA3				BioProcess=nicotinamide adenine dinucleotide biosynthesis|MolFunction=arylformamidase|CellComponent=cellular_component unknown
YGR108W	1.16814	0.155411	1.44741	0.369773	1.47204	0.386651	0.647283	-0.434972	0.350626	-1.04804	CLB1				BioProcess=G2/M transition of mitotic cell cycle*|MolFunction=cyclin-dependent protein kinase, regulator|CellComponent=cellular_component unknown
YER090W	1.61257	0.477829	1.55174	0.439375	1.80287	0.589378	0.478674	-0.736735	0.486499	-0.72052	TRP2				BioProcess=tryptophan biosynthesis|MolFunction=anthranilate synthase|CellComponent=not yet annotated
YOL122C	2.43088	0.888252	1.80392	0.589961	2.65104	0.974952	1.28743	0.252648	0.733712	-0.309638	SMF1				BioProcess=manganese ion transport|MolFunction=manganese ion transporter|CellComponent=plasma membrane*
YDL167C	2.55954	0.939826	1.18562	0.170266	2.59153	0.952247	1.04588	0.044856	0.773223	-0.257188	NRP1				BioProcess=biological_process unknown|MolFunction=molecular_function unknown|CellComponent=cellular_component unknown
YJL030W	4.22666	1.44141	4.77721	1.56386	5.17511	1.64386	2.84463	1.04543	1.27726	0.244719	MAD2				BioProcess=mitotic spindle checkpoint|MolFunction=molecular_function unknown|CellComponent=nucleus
YEL053C	7.18952	1.97262	1.86969	0.625773	7.40402	2.00202	3.02163	1.1058	2.17474	0.776911	MAK10				BioProcess=N-terminal protein amino acid acetylation*|MolFunction=amino acid N-acetyltransferase|CellComponent=cellular_component unknown
YKR013W	0.75246	-0.284408	1.14347	0.134066	1.42417	0.353588	0.452331	-0.79334	0.227884	-1.47892	PRY2				BioProcess=biological_process unknown|MolFunction=molecular_function unknown|CellComponent=not yet annotated
YBR099C	8.31366	2.1179	12.5334	2.5284	9.92204	2.29476	8.8441	2.17975	2.5203	0.924378	ORF:YBR099C				BioProcess=biological_process unknown|MolFunction=molecular_function unknown|CellComponent=not yet annotated
YGR211W	3.78043	1.32984	6.99191	1.94475	6.79228	1.91579	3.57091	1.27282	1.15119	0.140798	ZPR1				BioProcess=transcription from Pol I promoter|MolFunction=not yet annotated|CellComponent=cytoplasm*
YBR166C	2.19362	0.785555	2.72737	1.00334	2.88024	1.05787	1.24754	0.221175	0.668489	-0.402735	TYR1				BioProcess=not yet annotated|MolFunction=prephenate dehydrogenase (NADP+)|CellComponent=not yet annotated
YBR119W	6.88163	1.92886	11.617	2.45247	6.86216	1.92602	4.9909	1.60762	2.10381	0.743752	MUD1				BioProcess=mRNA splicing|MolFunction=not yet annotated|CellComponent=snRNP U1
YLR032W	1.22968	0.206756	1.76023	0.565445	0.946928	-0.0545318	0.838274	-0.176411	0.376383	-0.977149	RAD5				BioProcess=DNA repair|MolFunction=DNA helicase|CellComponent=chromatin
YOL123W	14.2855	2.65925	20.4039	3.01573	17.663	2.87147	19.1543	2.95253	4.38073	1.47721	HRP1				BioProcess=mRNA polyadenylation*|MolFunction=cleavage/polyadenylation specificity factor|CellComponent=nucleus*
YLR325C	4.82964	1.57477	7.29563	1.98728	5.8175	1.76087	2.6086	0.958813	1.48834	0.397662	RPL38				BioProcess=protein biosynthesis|MolFunction=structural constituent of ribosome|CellComponent=cytosolic large ribosomal subunit (sensu Eukarya)
YHR204W	3.80828	1.33718	3.36208	1.21256	1.10461	0.0994951	1.69609	0.528328	1.17413	0.160529	MNL1				BioProcess=ER-associated protein catabolism|MolFunction=carbohydrate binding|CellComponent=endoplasmic reticulum
YKL115C	3.02491	1.10688	4.24436	1.44559	2.53717	0.931049	1.15496	0.144069	0.934697	-0.0675334	ORF:YKL115C				BioProcess=biological_process unknown|MolFunction=molecular_function unknown|CellComponent=not yet annotated
YCR053W	1.35011	0.300188	1.85634	0.618609	1.57289	0.452917	0.627764	-0.465591	0.418301	-0.871553	THR4				BioProcess=not yet annotated|MolFunction=threonine synthase|CellComponent=not yet annotated
YGL230C	4.14214	1.42121	5.13982	1.63702	3.22851	1.17202	2.1067	0.745123	1.28878	0.253698	ORF:YGL230C				BioProcess=biological_process unknown|MolFunction=molecular_function unknown|CellComponent=not yet annotated
YDR158W	1.16931	0.156414	1.51543	0.415699	1.19111	0.174886	0.290752	-1.23528	0.364222	-1.00999	HOM2				BioProcess=not yet annotated|MolFunction=aspartate-semialdehyde dehydrogenase|CellComponent=not yet annotated
YBR042C	2.53541	0.930357	3.29863	1.19351	2.87341	1.0555	1.53623	0.42933	0.789974	-0.235755	ORF:YBR042C				BioProcess=biological_process unknown|MolFunction=molecular_function unknown|CellComponent=not yet annotated
YAL037W	2.16133	0.770726	4.66871	1.54088	2.77629	1.02112	2.49294	0.913461	0.678469	-0.387917	ORF:YAL037W				BioProcess=biological_process unknown|MolFunction=molecular_function unknown|CellComponent=not yet annotated
YMR309C	2.66718	0.981024	2.80583	1.0317	2.97008	1.08859	1.87179	0.626893	0.837434	-0.177413	NIP1				BioProcess=translational initiation|MolFunction=translation initiation factor|CellComponent=cytoplasm*
YGR143W	2.65607	0.976848	3.43937	1.23529	2.33589	0.848394	1.1578	0.146522	0.834319	-0.181139	SKN1				BioProcess=cell wall organization and biogenesis*|MolFunction=not yet annotated|CellComponent=integral membrane protein
YKL042W	2.73509	1.00616	1.68996	0.524705	2.98158	1.09245	1.69532	0.527872	0.863861	-0.146344	SPC42				BioProcess=microtubule nucleation*|MolFunction=structural constituent of cytoskeleton|CellComponent=central plaque of spindle pole body*
YMR277W	4.51249	1.50685	5.23392	1.65516	4.84336	1.57761	1.52839	0.424214	1.42936	0.357225	FCP1				BioProcess=transcription|MolFunction=phosphatase|CellComponent=not yet annotated
YDL127W	1.23183	0.208503	1.28061	0.247333	1.3031	0.264743	0.602733	-0.506281	0.391134	-0.938706	PCL2				BioProcess=cell cycle|MolFunction=cyclin-dependent protein kinase, regulator|CellComponent=cyclin-dependent protein kinase holoenzyme
YDL245C	3.75149	1.32215	2.87759	1.05695	3.54937	1.26677	1.64619	0.498466	1.1926	0.17614	HXT15				BioProcess=hexose transport|MolFunction=glucose transporter*|CellComponent=not yet annotated
YLR112W	6.55002	1.87947	3.7455	1.32056	8.42284	2.13095	7.39732	2.00112	2.08292	0.733769	ORF:YLR112W				BioProcess=biological_process unknown|MolFunction=molecular_function unknown|CellComponent=not yet annotated
YOL065C	3.93063	1.3688	5.46626	1.69859	4.30857	1.46061	1.89668	0.640106	1.251	0.223946	INP54				BioProcess=not yet annotated|MolFunction=inositol-1,4,5-trisphosphate 5-phosphatase|CellComponent=not yet annotated
YBR018C	2.68437	0.987445	2.33409	0.847622	0.865855	-0.144038	1.2387	0.214064	0.855645	-0.155899	GAL7				BioProcess=galactose metabolism|MolFunction=UTP-hexose-1-phosphate uridylyltransferase|CellComponent=cytoplasm
YMR116C	1.23074	0.207616	1.48587	0.395999	1.69171	0.525741	0.71845	-0.33066	0.393457	-0.932784	ASC1				BioProcess=not yet annotated|MolFunction=not yet annotated|CellComponent=cytoplasm
YNL129W	2.44174	0.892711	2.95045	1.08196	2.74678	1.01043	1.09652	0.0921433	0.781297	-0.2468	ORF:YNL129W				BioProcess=biological_process unknown|MolFunction=molecular_function unknown|CellComponent=not yet annotated
YHR065C	2.49433	0.914019	3.26984	1.18474	2.95395	1.08314	1.23653	0.212312	0.80056	-0.222444	RRP3				BioProcess=mRNA splicing*|MolFunction=ATP dependent RNA helicase|CellComponent=nucleolus
YLR049C	1.23033	0.207286	1.57069	0.451517	1.42774	0.356091	0.740308	-0.300689	0.395183	-0.928407	ORF:YLR049C				BioProcess=biological_process unknown|MolFunction=molecular_function unknown|CellComponent=not yet annotated
YLR212C	2.08368	0.734136	3.03278	1.10948	3.5168	1.25755	1.25413	0.226445	0.66957	-0.40112	TUB4				BioProcess=microtubule nucleation*|MolFunction=structural constituent of cytoskeleton|CellComponent=inner plaque of spindle pole body*
YLR372W	2.17526	0.777148	2.57435	0.945598	2.78708	1.02499	1.4278	0.356135	0.706072	-0.348039	SUR4				BioProcess=fatty acid biosynthesis*|MolFunction=molecular_function unknown|CellComponent=endoplasmic reticulum membrane
YOL058W	0.822657	-0.195216	0.8425	-0.171382	0.996021	-0.00398728	0.191919	-1.65068	0.267754	-1.31769	ARG1				BioProcess=arginine biosynthesis*|MolFunction=argininosuccinate synthase|CellComponent=cytosol
YHL022C	2.78692	1.02494	3.59732	1.28019	2.28365	0.825776	2.53725	0.931083	0.908268	-0.096216	SPO11				BioProcess=meiotic DNA double-strand break formation|MolFunction=endodeoxyribonuclease, producing other than 5-phosphomonoesters|CellComponent=meiotic chromosome
YNL233W	4.1573	1.42487	7.02931	1.95009	6.42338	1.85994	3.90027	1.36105	1.35926	0.306939	BNI4				BioProcess=cytokinesis|MolFunction=molecular_function unknown|CellComponent=contractile ring (sensu Saccharomyces)
YOR344C	2.27202	0.820667	3.91606	1.36508	2.52778	0.927341	5.57713	1.71867	0.744309	-0.295299	TYE7				BioProcess=positive regulation of glycolysis|MolFunction=transcription factor*|CellComponent=not yet annotated
YFR031C-A	1.2051	0.186564	1.45352	0.373989	1.86022	0.620694	0.708469	-0.344649	0.395426	-0.927791	RPL2A				BioProcess=protein biosynthesis|MolFunction=structural constituent of ribosome|CellComponent=cytosolic large ribosomal subunit (sensu Eukarya)
YNL155W	6.98887	1.94432	8.87907	2.1837	6.05644	1.80112	3.22469	1.17084	2.30763	0.83622	ORF:YNL155W				BioProcess=biological_process unknown|MolFunction=molecular_function unknown|CellComponent=cytoplasm
YJL221C	8.17967	2.10165	0.909342	-0.0950336	7.26647	1.98327	3.93176	1.36909	2.70675	0.995749	FSP2				BioProcess=not yet annotated|MolFunction=alpha-glucosidase|CellComponent=not yet annotated
YPL212C	2.25834	0.814631	2.15731	0.768861	2.96738	1.08768	1.11161	0.105809	0.747754	-0.290681	PUS1				BioProcess=not yet annotated|MolFunction=pseudouridylate synthase|CellComponent=not yet annotated
YGL015C	3.94817	1.37325	4.48751	1.5013	3.36822	1.21439	1.38363	0.324714	1.30941	0.269573	ORF:YGL015C				BioProcess=biological_process unknown|MolFunction=molecular_function unknown|CellComponent=not yet annotated
YBR073W	10.7538	2.37526	21.7722	3.08063	13.7935	2.6242	27.523	3.31502	3.59906	1.28067	RDH54				BioProcess=meiotic recombination*|MolFunction=DNA dependent adenosinetriphosphatase*|CellComponent=not yet annotated
YKL106W	2.22507	0.79979	2.3482	0.853648	2.36604	0.861218	1.08632	0.0827937	0.744708	-0.294763	AAT1				BioProcess=aspartate catabolism|MolFunction=aspartate aminotransferase|CellComponent=mitochondrion
YPR044C	6.174	1.82035	5.39547	1.68556	1.6387	0.493901	1.80136	0.588545	2.06823	0.726695	ORF:YPR044C				BioProcess=biological_process unknown|MolFunction=molecular_function unknown|CellComponent=not yet annotated
YFR005C	1.0523	0.0509821	0.8882	-0.118559	1.03419	0.0336231	0.467128	-0.761152	0.352661	-1.04225	SAD1				BioProcess=mRNA splicing|MolFunction=molecular_function unknown|CellComponent=not yet annotated
YJL032W	51.8167	3.94771	93.4672	4.53761	58.5313	4.06956	46.4386	3.83813	17.373	2.85492	ORF:YJL032W				BioProcess=biological_process unknown|MolFunction=molecular_function unknown|CellComponent=not yet annotated
YKL055C	2.66394	0.979807	4.22772	1.44166	2.79245	1.02692	0.855483	-0.156088	0.89392	-0.112139	OAR1				BioProcess=respiratory gaseous exchange|MolFunction=not yet annotated|CellComponent=not yet annotated
YFR032C	2.88095	1.05812	2.44133	0.892543	1.94605	0.665799	1.84699	0.613557	0.968838	-0.0316577	ORF:YFR032C				BioProcess=biological_process unknown|MolFunction=molecular_function unknown|CellComponent=not yet annotated
YLR214W	2.54698	0.934908	1.67142	0.513674	3.28649	1.18982	0.895228	-0.110677	0.859134	-0.15183	FRE1				BioProcess=iron homeostasis|MolFunction=not yet annotated|CellComponent=not yet annotated
YBR191W	1.25198	0.224726	1.52072	0.419182	1.72984	0.548027	0.832538	-0.183276	0.422855	-0.860726	RPL21A				BioProcess=protein biosynthesis|MolFunction=structural constituent of ribosome|CellComponent=cytosolic large ribosomal subunit (sensu Eukarya)
YLL046C	2.17477	0.776922	3.02435	1.1067	1.62099	0.483035	1.55507	0.44152	0.735632	-0.307025	RNP1				BioProcess=biological_process unknown|MolFunction=not yet annotated|CellComponent=not yet annotated
YBR074W	2.38267	0.868221	7.41306	2.00324	5.30739	1.6691	5.32744	1.67287	0.808793	-0.212212	ORF:YBR074W				BioProcess=biological_process unknown|MolFunction=molecular_function unknown|CellComponent=not yet annotated
YOL157C	9.0931	2.20752	0.88944	-0.117163	9.05497	2.20331	4.99724	1.60889	3.09156	1.12868	ORF:YOL157C				BioProcess=biological_process unknown|MolFunction=not yet annotated|CellComponent=not yet annotated
YDR356W	12.9214	2.55888	2.57891	0.947367	18.4301	2.91398	4.55098	1.51534	4.43189	1.48883	SPC110				BioProcess=microtubule nucleation|MolFunction=structural constituent of cytoskeleton|CellComponent=inner plaque of spindle pole body*
YHR015W	1.09015	0.0863179	0.731208	-0.313058	1.00214	0.00213797	0.569095	-0.563708	0.374032	-0.983414	MIP6				BioProcess=mRNA-nucleus export|MolFunction=RNA binding|CellComponent=nuclear pore
YER124C	0.591832	-0.524533	0.823172	-0.19459	0.723509	-0.323642	0.200268	-1.6081	0.203731	-1.59095	DSE1				BioProcess=biological_process unknown|MolFunction=molecular_function unknown|CellComponent=not yet annotated
YBL077W	2.20353	0.790059	2.0397	0.712802	1.57452	0.453948	1.11975	0.113106	0.760685	-0.273537	ORF:YBL077W				BioProcess=biological_process unknown|MolFunction=molecular_function unknown|CellComponent=not yet annotated
YJR044C	5.26875	1.66179	5.20324	1.64928	4.56969	1.51945	3.87515	1.35458	1.82352	0.600769	VPS55				BioProcess=biological_process unknown|MolFunction=molecular_function unknown|CellComponent=not yet annotated
YGL021W	1.13712	0.128498	1.21645	0.195941	1.287	0.252314	0.839408	-0.175058	0.393961	-0.931503	ALK1				BioProcess=biological_process unknown|MolFunction=molecular_function unknown|CellComponent=cellular_component unknown
YFR055W	0.772696	-0.25787	0.815083	-0.204465	0.962058	-0.0386805	0.525918	-0.642609	0.267822	-1.31743	ORF:YFR055W				BioProcess=not yet annotated|MolFunction=not yet annotated|CellComponent=not yet annotated
YOR361C	3.01236	1.10273	2.58515	0.949784	3.05147	1.11562	0.617109	-0.482709	1.04828	0.0471462	PRT1				BioProcess=translational initiation|MolFunction=translation initiation factor|CellComponent=cytoplasm*
YML126C	1.09917	0.0945541	0.968819	-0.0316773	1.09849	0.0939349	0.553489	-0.591512	0.383499	-0.958418	ERG13				BioProcess=ergosterol biosynthesis|MolFunction=hydroxymethylglutaryl-CoA synthase|CellComponent=mitochondrion*
YGR213C	2.01398	0.700112	1.85613	0.618494	1.77667	0.574739	1.08923	0.0854704	0.704129	-0.350794	RTA1				BioProcess=biological_process unknown|MolFunction=molecular_function unknown|CellComponent=integral membrane protein
YOL104C	2.05538	0.72046	2.0563	0.720907	2.29138	0.829154	1.25448	0.226718	0.718617	-0.330427	NDJ1				BioProcess=synapsis|MolFunction=molecular_function unknown|CellComponent=telomere
YGR151C	5.36146	1.67924	9.55852	2.25743	8.21783	2.10631	3.2596	1.1816	1.88763	0.635323	ORF:YGR151C				BioProcess=biological_process unknown|MolFunction=molecular_function unknown|CellComponent=not yet annotated
YGL102C	1.23765	0.213218	1.28189	0.248333	1.27402	0.242177	0.997741	-0.00226186	0.43761	-0.826427	ORF:YGL102C				BioProcess=biological_process unknown|MolFunction=molecular_function unknown|CellComponent=not yet annotated
YEL069C	3.13857	1.14377	2.53375	0.9297	3.06991	1.12165	1.91314	0.648747	1.11069	0.104983	HXT13				BioProcess=hexose transport|MolFunction=glucose transporter*|CellComponent=not yet annotated
YDR532C	6.06574	1.80266	2.26122	0.815903	7.93687	2.07152	6.94096	1.93744	2.15356	0.767123	KRE28				BioProcess=biological_process unknown|MolFunction=molecular_function unknown|CellComponent=not yet annotated
YDL028C	4.11626	1.41494	3.84398	1.34651	4.37373	1.47562	2.51372	0.921764	1.46198	0.379791	MPS1				BioProcess=mitotic spindle checkpoint*|MolFunction=protein threonine/tyrosine kinase|CellComponent=spindle pole body*
YER185W	3.13892	1.14388	2.46372	0.901673	2.55554	0.938265	1.34444	0.295978	1.115	0.108853	ORF:YER185W				BioProcess=biological_process unknown|MolFunction=molecular_function unknown|CellComponent=not yet annotated
YKL014C	1.33943	0.292242	1.23379	0.210087	1.34414	0.295757	0.64105	-0.444648	0.475842	-0.74267	ORF:YKL014C				BioProcess=biological_process unknown|MolFunction=molecular_function unknown|CellComponent=not yet annotated
YLR076C	4.2035	1.43592	1.16277	0.150808	3.25759	1.18099	1.05994	0.058211	1.49588	0.402712	ORF:YLR076C				BioProcess=biological_process unknown|MolFunction=molecular_function unknown|CellComponent=not yet annotated
YDL075W	1.40174	0.337715	1.63237	0.49003	1.86743	0.624564	0.777906	-0.251149	0.501815	-0.689523	RPL31A				BioProcess=protein biosynthesis|MolFunction=structural constituent of ribosome|CellComponent=cytosolic large ribosomal subunit (sensu Eukarya)
YBR148W	3.0996	1.13127	4.83887	1.57668	2.65587	0.976773	1.41395	0.346385	1.11275	0.106834	YSW1				BioProcess=biological_process unknown|MolFunction=not yet annotated|CellComponent=not yet annotated
YLR197W	1.15071	0.140381	1.03067	0.0302104	1.32634	0.282423	0.505161	-0.682879	0.414023	-0.881835	SIK1				BioProcess=rRNA modification*|MolFunction=snoRNA binding|CellComponent=nucleus*
YML046W	2.28992	0.828518	2.0778	0.73131	2.2029	0.789774	1.04178	0.0409324	0.826928	-0.190038	PRP39				BioProcess=mRNA splicing|MolFunction=not yet annotated|CellComponent=snRNP U1*
YOL037C	1.99117	0.688721	1.76617	0.568811	1.5153	0.415611	0.903255	-0.10175	0.719701	-0.32892	ORF:YOL037C				BioProcess=biological_process unknown|MolFunction=molecular_function unknown|CellComponent=not yet annotated
YJL080C	1.2388	0.214143	1.54996	0.438231	1.54911	0.437678	0.961677	-0.0390762	0.448482	-0.801887	SCP160				BioProcess=not yet annotated|MolFunction=molecular_function unknown|CellComponent=not yet annotated
YPR145W	0.817214	-0.201855	1.294	0.257734	1.35484	0.303684	0.612973	-0.489435	0.295908	-1.21771	ASN1				BioProcess=not yet annotated|MolFunction=asparagine synthase (glutamine-hydrolyzing)|CellComponent=not yet annotated
YPR125W	4.28437	1.45497	5.70248	1.7409	4.88607	1.58639	2.24372	0.808136	1.55693	0.442719	ORF:YPR125W				BioProcess=biological_process unknown|MolFunction=not yet annotated|CellComponent=not yet annotated
YKL084W	39.0598	3.66509	6.0404	1.79847	43.5936	3.77491	24.5093	3.19905	14.2124	2.65412	ORF:YKL084W				BioProcess=biological_process unknown|MolFunction=molecular_function unknown|CellComponent=not yet annotated
YGL058W	5.24485	1.65725	7.33663	1.99288	5.48712	1.7024	3.34522	1.20753	1.90926	0.646718	RAD6				BioProcess=ubiquitin-dependent protein catabolism*|MolFunction=ubiquitin conjugating enzyme|CellComponent=cytoplasm*
YGL029W	3.31992	1.19994	3.85864	1.35031	1.08278	0.0795307	1.08342	0.0801218	1.20899	0.189783	CGR1				BioProcess=rRNA processing*|MolFunction=molecular_function unknown|CellComponent=nucleolus
YLR448W	1.27608	0.243796	1.39787	0.334951	1.68422	0.521303	0.744904	-0.2945	0.46482	-0.766106	RPL6B				BioProcess=protein biosynthesis*|MolFunction=structural constituent of ribosome*|CellComponent=cytosolic large ribosomal subunit (sensu Eukarya)
YDR107C	0.791272	-0.234114	0.903718	-0.101238	0.717169	-0.332443	0.476608	-0.741061	0.28976	-1.2387	ORF:YDR107C				BioProcess=biological_process unknown|MolFunction=molecular_function unknown|CellComponent=not yet annotated
YEL070W	4.86322	1.5817	4.06899	1.40339	3.88727	1.35771	2.6071	0.95824	1.78387	0.578783	ORF:YEL070W				BioProcess=biological_process unknown|MolFunction=molecular_function unknown|CellComponent=not yet annotated
YBR248C	0.700425	-0.356067	0.756858	-0.27858	0.96206	-0.0386781	0.230428	-1.46781	0.258377	-1.35334	HIS7				BioProcess=histidine biosynthesis|MolFunction=imidazoleglycerol-phosphate synthase|CellComponent=cell
YHR022C	1.13385	0.125616	0.715717	-0.33447	0.896822	-0.108898	0.87418	-0.134469	0.420273	-0.866851	ORF:YHR022C				BioProcess=biological_process unknown|MolFunction=molecular_function unknown|CellComponent=not yet annotated
YKL009W	7.4233	2.00462	10.7441	2.37435	8.18654	2.10249	4.56863	1.51921	2.75388	1.01301	MRT4				BioProcess=not yet annotated|MolFunction=molecular_function unknown|CellComponent=not yet annotated
YJL220W	3.95449	1.37485	0.850313	-0.162151	3.59926	1.28073	1.27738	0.244808	1.4734	0.387574	ORF:YJL220W				BioProcess=biological_process unknown|MolFunction=molecular_function unknown|CellComponent=not yet annotated
YOL029C	6.38938	1.85464	6.61077	1.8887	6.11584	1.81088	3.66427	1.29863	2.38076	0.867421	ORF:YOL029C				BioProcess=biological_process unknown|MolFunction=molecular_function unknown|CellComponent=not yet annotated
YHR084W	3.35911	1.21168	4.3511	1.47043	5.07986	1.62528	4.02545	1.39264	1.25233	0.225007	STE12				BioProcess=pseudohyphal growth*|MolFunction=transcription factor|CellComponent=nucleus
YPL254W	1.3006	0.262822	1.20158	0.183634	1.27676	0.244323	0.70071	-0.355662	0.486133	-0.721273	HFI1				BioProcess=transcription*|MolFunction=not yet annotated|CellComponent=SAGA complex
YDR341C	1.04611	0.045081	1.54146	0.43273	1.30911	0.269351	0.81713	-0.201957	0.392675	-0.934774	ORF:YDR341C				BioProcess=protein biosynthesis|MolFunction=arginine-tRNA ligase|CellComponent=cytoplasm
YDR426C	2.37467	0.86486	2.6051	0.957472	2.25799	0.814477	1.82125	0.599523	0.892579	-0.113641	ORF:YDR426C				BioProcess=biological_process unknown|MolFunction=molecular_function unknown|CellComponent=not yet annotated
YKL205W	2.42456	0.885651	1.58729	0.462028	2.03714	0.711546	1.49926	0.404974	0.911636	-0.092514	LOS1				BioProcess=tRNA splicing|MolFunction=not yet annotated|CellComponent=not yet annotated
YPL173W	3.52779	1.26067	0.674194	-0.394237	2.60646	0.957992	0.961617	-0.0391386	1.32645	0.282506	MRPL40				BioProcess=protein biosynthesis|MolFunction=structural constituent of ribosome|CellComponent=mitochondrial large ribosomal subunit
YBL024W	1.14316	0.133792	1.12564	0.118349	1.28161	0.248119	0.84189	-0.172106	0.430049	-0.843855	NCL1				BioProcess=biological_process unknown|MolFunction=molecular_function unknown|CellComponent=not yet annotated
YGL116W	2.46746	0.903189	3.94915	1.3735	2.44954	0.895901	0.546888	-0.60351	0.93498	-0.0672299	CDC20				BioProcess=ubiquitin-dependent protein catabolism*|MolFunction=enzyme activator|CellComponent=anaphase-promoting complex
YGL157W	1.92378	0.65429	2.17129	0.775319	2.42031	0.883896	1.28091	0.24757	0.729074	-0.31598	ORF:YGL157W				BioProcess=biological_process unknown|MolFunction=molecular_function unknown|CellComponent=not yet annotated
YBR284W	7.7593	2.04889	10.6582	2.36633	7.42795	2.00525	5.18997	1.64673	2.94118	1.07881	ORF:YBR284W				BioProcess=biological_process unknown|MolFunction=molecular_function unknown|CellComponent=not yet annotated
YJL190C	1.85386	0.617267	1.86055	0.620872	2.15458	0.767597	1.28231	0.248666	0.703645	-0.351481	RPS22A				BioProcess=protein biosynthesis|MolFunction=structural constituent of ribosome|CellComponent=cytosolic small ribosomal subunit (sensu Eukarya)
YNL333W	3.49062	1.25008	2.3434	0.851601	3.52093	1.25873	1.68288	0.520507	1.32496	0.281384	SNZ2				BioProcess=vitamin B6 metabolism|MolFunction=molecular_function unknown|CellComponent=not yet annotated
YLR168C	2.65486	0.976392	4.93065	1.59547	3.2412	1.17594	2.07399	0.729473	1.01357	0.013481	ORF:YLR168C				BioProcess=biological_process unknown|MolFunction=not yet annotated|CellComponent=not yet annotated
YGR092W	0.78558	-0.241333	0.918565	-0.0849421	0.948598	-0.0527701	0.783763	-0.243648	0.300082	-1.2037	DBF2				BioProcess=cell cycle|MolFunction=not yet annotated|CellComponent=not yet annotated
YBR162C	0.594828	-0.519483	0.827536	-0.189303	0.872543	-0.136343	0.459614	-0.777369	0.227531	-1.48047	TOS1				BioProcess=biological_process unknown|MolFunction=molecular_function unknown|CellComponent=cellular_component unknown
YNL211C	2.19656	0.786894	1.2183	0.197459	2.45737	0.899092	1.51655	0.416437	0.84592	-0.167331	ORF:YNL211C				BioProcess=biological_process unknown|MolFunction=molecular_function unknown|CellComponent=not yet annotated
YOL028C	6.77233	1.91285	8.71185	2.16468	8.18911	2.10281	3.53006	1.26131	2.60983	0.959283	YAP7				BioProcess=transcription|MolFunction=not yet annotated|CellComponent=not yet annotated
YBR075W	2.22844	0.8013	5.58402	1.71991	4.32627	1.46471	6.31105	1.8423	0.860454	-0.150295	ORF:YBR075W				BioProcess=biological_process unknown|MolFunction=molecular_function unknown|CellComponent=not yet annotated
YAL025C	2.66823	0.981417	1.81785	0.597654	1.13883	0.130002	0.907378	-0.0971964	1.03075	0.0302885	MAK16				BioProcess=not yet annotated|MolFunction=molecular_function unknown|CellComponent=not yet annotated
YNL226W	0.755484	-0.280396	0.591778	-0.524623	0.852703	-0.159344	0.798916	-0.224499	0.293083	-1.2273	ORF:YNL226W				BioProcess=biological_process unknown|MolFunction=molecular_function unknown|CellComponent=not yet annotated
YML093W	2.6833	0.987046	1.91733	0.650932	2.81572	1.03522	0.869848	-0.139436	1.04241	0.0415378	UTP14				BioProcess=processing of 20S pre-rRNA|MolFunction=snoRNA binding|CellComponent=small nucleolar ribonucleoprotein complex
YNR027W	1.28681	0.252166	1.30813	0.268595	1.35658	0.304966	0.775402	-0.254373	0.500304	-0.692539	BUD17				BioProcess=biological_process unknown|MolFunction=molecular_function unknown|CellComponent=not yet annotated
YDL082W	1.24788	0.221448	1.43862	0.363687	1.65318	0.502703	0.749122	-0.288854	0.485719	-0.722125	RPL13A				BioProcess=protein biosynthesis|MolFunction=structural constituent of ribosome|CellComponent=cytosolic large ribosomal subunit (sensu Eukarya)
YNL262W	1.3255	0.281788	1.37899	0.321351	0.854317	-0.157454	1.27841	0.245616	0.516786	-0.660127	POL2				BioProcess=lagging strand elongation*|MolFunction=epsilon DNA polymerase|CellComponent=replication fork
YIL066C	3.16663	1.15267	2.7468	1.01044	2.43954	0.891808	2.69871	0.992775	1.23762	0.213186	RNR3				BioProcess=DNA replication|MolFunction=ribonucleoside-diphosphate reductase|CellComponent=cellular_component unknown
YBR029C	2.21135	0.793604	3.46558	1.24288	2.24261	0.807641	1.36839	0.313632	0.864345	-0.145784	CDS1				BioProcess=phosphatidylglycerol biosynthesis*|MolFunction=phosphatidate cytidylyltransferase|CellComponent=mitochondrion*
YDL055C	0.773243	-0.257162	0.981351	-0.0188248	0.955106	-0.0459331	0.534207	-0.626972	0.30301	-1.19399	PSA1				BioProcess=not yet annotated|MolFunction=mannose-1-phosphate guanylyltransferase|CellComponent=cytoplasm
YHR005C	0.537626	-0.620592	0.536248	-0.623158	0.712941	-0.338356	0.346311	-1.06042	0.210959	-1.55609	GPA1				BioProcess=signal transduction of mating signal (sensu Saccharomyces)|MolFunction=heterotrimeric G-protein GTPase, alpha-subunit|CellComponent=plasma membrane*
YBR167C	2.81339	1.03439	2.52811	0.927474	2.97178	1.08916	1.21441	0.194255	1.10442	0.0993176	POP7				BioProcess=rRNA processing*|MolFunction=ribonuclease P*|CellComponent=ribonuclease mitochondrial RNA processing complex*
YOR005C	5.37425	1.68162	6.05977	1.80167	5.6667	1.73461	2.14735	0.764235	2.11194	0.747605	DNL4				BioProcess=double-strand break repair via nonhomologous end-joining|MolFunction=DNA ligase (ATP)|CellComponent=nucleus
YHR123W	2.38486	0.869142	2.4784	0.907613	2.82727	1.03931	1.8078	0.59211	0.938341	-0.0636415	EPT1				BioProcess=phosphatidylethanolamine biosynthesis|MolFunction=ethanolaminephosphotransferase|CellComponent=endoplasmic reticulum
YBR184W	3.62624	1.2882	5.23249	1.65489	4.1594	1.42537	4.63436	1.5335	1.42683	0.355458	ORF:YBR184W				BioProcess=biological_process unknown|MolFunction=molecular_function unknown|CellComponent=not yet annotated
YNL135C	2.93811	1.07777	1.46639	0.382806	2.64949	0.974366	2.42195	0.884573	1.15818	0.146853	FPR1				BioProcess=biological_process unknown|MolFunction=peptidyl-prolyl cis-trans isomerase|CellComponent=cytoplasm
YKL015W	3.78148	1.33011	3.9532	1.37452	3.67378	1.30122	1.03064	0.0301841	1.49157	0.399826	PUT3				BioProcess=transcription|MolFunction=not yet annotated|CellComponent=not yet annotated
YKR012C	4.1313	1.41859	4.73533	1.55505	3.38531	1.21945	1.58826	0.462639	1.63077	0.489055	ORF:YKR012C				BioProcess=biological_process unknown|MolFunction=molecular_function unknown|CellComponent=not yet annotated
YLR340W	0.904847	-0.0999894	1.11841	0.111904	1.1038	0.0987614	0.52829	-0.638109	0.357364	-1.029	RPP0				BioProcess=protein biosynthesis*|MolFunction=structural constituent of ribosome|CellComponent=cytosolic large ribosomal subunit (sensu Eukarya)
YBR087W	1.19891	0.18141	1.25395	0.226302	1.28159	0.248102	0.641408	-0.44409	0.478166	-0.737798	RFC5				BioProcess=mismatch repair*|MolFunction=adenosinetriphosphatase*|CellComponent=DNA replication factor C complex
YKL082C	2.92845	1.07447	1.69076	0.525175	3.2393	1.17536	1.53231	0.426779	1.16893	0.156086	ORF:YKL082C				BioProcess=biological_process unknown|MolFunction=molecular_function unknown|CellComponent=not yet annotated
YDL027C	4.12259	1.41648	3.12243	1.13861	3.37262	1.21569	2.02417	0.705159	1.65049	0.50107	ORF:YDL027C				BioProcess=biological_process unknown|MolFunction=molecular_function unknown|CellComponent=not yet annotated
YPL201C	6.06667	1.80281	8.63209	2.15549	4.01412	1.38982	1.96725	0.676635	2.43137	0.888455	ORF:YPL201C				BioProcess=biological_process unknown|MolFunction=molecular_function unknown|CellComponent=not yet annotated
YPL001W	2.81621	1.03539	4.20785	1.43695	4.1217	1.41627	2.11932	0.751096	1.13044	0.122606	HAT1				BioProcess=chromatin silencing at telomere*|MolFunction=H3/H4 histone acetyltransferase|CellComponent=cytoplasm*
YNL008C	4.91789	1.59288	7.63041	2.03214	6.09204	1.80698	6.23552	1.83026	1.97425	0.680189	ASI3				BioProcess=ubiquitin-dependent protein catabolism|MolFunction=ubiquitin-protein ligase|CellComponent=endoplasmic reticulum membrane
YDR146C	0.791648	-0.233639	1.08564	0.0821681	0.938925	-0.0630201	0.435483	-0.8313	0.318241	-1.14495	SWI5				BioProcess=G1-specific transcription in mitotic cell cycle|MolFunction=transcriptional activator|CellComponent=cytoplasm*
YOR025W	1.06716	0.0649997	0.781275	-0.246828	0.962757	-0.0379538	0.604576	-0.503229	0.429257	-0.845699	HST3				BioProcess=not yet annotated|MolFunction=molecular_function unknown|CellComponent=not yet annotated
YER149C	2.31396	0.838959	1.90485	0.644403	2.26431	0.817272	1.55098	0.438886	0.931783	-0.0706558	PEA2				BioProcess=establishment of cell polarity (sensu Saccharomyces)*|MolFunction=cytoskeletal regulatory protein binding|CellComponent=actin cap (sensu Saccharomyces)*
YNL076W	4.50225	1.50458	5.61601	1.72562	6.12999	1.81319	3.11654	1.13672	1.81331	0.595153	MKS1				BioProcess=regulation of nitrogen utilization|MolFunction=molecular_function unknown|CellComponent=cellular_component unknown
YLR026C	3.07574	1.12355	5.02196	1.61382	4.26709	1.45093	1.77399	0.57323	1.23928	0.214533	SED5				BioProcess=ER to Golgi transport*|MolFunction=t-SNARE|CellComponent=not yet annotated
YJL033W	16.8381	2.82364	21.7476	3.0795	17.8914	2.88432	13.1282	2.57476	6.80123	1.9171	HCA4				BioProcess=35S primary transcript processing|MolFunction=ATP dependent RNA helicase|CellComponent=nucleolus
YNL123W	3.00826	1.10136	4.14627	1.42221	4.72709	1.55331	2.48237	0.909215	1.21608	0.195632	ORF:YNL123W				BioProcess=biological_process unknown|MolFunction=molecular_function unknown|CellComponent=not yet annotated
YPR157W	1.02284	0.022579	0.635863	-0.452772	0.984776	-0.0153413	0.785787	-0.241069	0.413485	-0.883134	ORF:YPR157W				BioProcess=biological_process unknown|MolFunction=molecular_function unknown|CellComponent=not yet annotated
YDR380W	0.15833	-1.84308	0.230296	-1.46839	0.209634	-1.56239	0.176255	-1.73582	0.064046	-2.74815	ARO10				BioProcess=biological_process unknown|MolFunction=molecular_function unknown|CellComponent=not yet annotated
YLR441C	1.22025	0.19906	1.49933	0.405019	1.63366	0.490825	0.714911	-0.335597	0.493679	-0.70587	RPS1A				BioProcess=protein biosynthesis|MolFunction=structural constituent of ribosome|CellComponent=cytosolic small ribosomal subunit (sensu Eukarya)
YKL043W	3.64965	1.29463	0.940803	-0.0610216	2.66317	0.979516	2.26307	0.816721	1.47927	0.39155	PHD1				BioProcess=pseudohyphal growth|MolFunction=specific RNA polymerase II transcription factor|CellComponent=nucleus
YKR097W	2.4105	0.879834	1.85229	0.616424	0.681405	-0.383598	0.537664	-0.620522	0.977454	-0.022804	PCK1				BioProcess=gluconeogenesis|MolFunction=phosphoenolpyruvate carboxykinase (ATP)|CellComponent=cytosol
YMR307W	0.807418	-0.213913	0.933634	-0.0686708	1.25434	0.226606	0.687839	-0.374201	0.327489	-1.1163	GAS1				BioProcess=cell wall organization and biogenesis|MolFunction=1,3-beta-glucanosyltransferase|CellComponent=plasma membrane
YOL068C	2.36871	0.862345	2.54758	0.935144	1.76171	0.566287	1.26606	0.235913	0.962027	-0.0387123	HST1				BioProcess=transcriptional gene silencing|MolFunction=NAD-dependent histone deacetylase*|CellComponent=histone deacetylase complex
YNL313C	2.32729	0.844706	2.88793	1.06054	2.87506	1.05607	1.32005	0.277673	0.947799	-0.0536129	ORF:YNL313C				BioProcess=biological_process unknown|MolFunction=molecular_function unknown|CellComponent=not yet annotated
YGL148W	2.50719	0.919163	3.1258	1.13969	2.69554	0.991598	0.86896	-0.140458	1.02335	0.0230847	ARO2				BioProcess=not yet annotated|MolFunction=chorismate synthase|CellComponent=not yet annotated
YJL088W	0.884691	-0.122517	0.861037	-0.149618	0.923054	-0.0800675	0.472098	-0.750569	0.361697	-1.01695	ARG3				BioProcess=arginine biosynthesis*|MolFunction=ornithine carbamoyltransferase|CellComponent=cytosol
YFL017C	2.62836	0.96636	2.8516	1.04788	2.98457	1.09346	1.61207	0.477519	1.07788	0.0749946	GNA1				BioProcess=UDP-N-acetylglucosamine biosynthesis|MolFunction=glucosamine-phosphate N-acetyltransferase|CellComponent=not yet annotated
YNL283C	1.03064	0.0301832	1.63363	0.490804	1.36861	0.313798	1.02072	0.020505	0.423379	-0.859488	WSC2				BioProcess=cell wall organization and biogenesis*|MolFunction=molecular_function unknown|CellComponent=cytoplasm*
YPL079W	1.16355	0.15148	1.44992	0.371509	1.63124	0.489341	0.922351	-0.0808292	0.478441	-0.737222	RPL21B				BioProcess=protein biosynthesis|MolFunction=structural constituent of ribosome|CellComponent=cytosolic large ribosomal subunit (sensu Eukarya)
YHR023W	0.85547	-0.156105	0.758474	-0.276446	0.813384	-0.206552	0.410917	-0.889365	0.352465	-1.0428	MYO1				BioProcess=cytokinesis*|MolFunction=microfilament motor|CellComponent=contractile ring (sensu Saccharomyces)
YPL051W	5.00683	1.6108	9.25084	2.22471	5.08962	1.6272	2.84938	1.0471	2.0716	0.728322	ARL3				BioProcess=intracellular protein transport|MolFunction=small monomeric GTPase|CellComponent=soluble fraction*
YDR189W	2.27798	0.823289	2.95762	1.08438	2.63496	0.968866	1.26831	0.237683	0.942597	-0.0591168	SLY1				BioProcess=ER to Golgi transport|MolFunction=SNARE binding|CellComponent=endoplasmic reticulum*
YGR039W	2.28813	0.827734	2.72436	1.00223	2.45452	0.897933	1.7127	0.53807	0.948147	-0.0532462	ORF:YGR039W				BioProcess=biological_process unknown|MolFunction=molecular_function unknown|CellComponent=not yet annotated
YFL059W	3.11459	1.1361	2.29064	0.828833	3.33027	1.20305	1.73684	0.552069	1.29601	0.259291	SNZ3				BioProcess=vitamin B6 metabolism|MolFunction=molecular_function unknown|CellComponent=not yet annotated
YPR021C	0.95913	-0.0417287	1.04102	0.0402015	1.03329	0.0327462	1.1088	0.103278	0.399665	-0.917129	ORF:YPR021C				BioProcess=biological_process unknown|MolFunction=molecular_function unknown|CellComponent=not yet annotated
YOR050C	3.04711	1.11419	4.69561	1.54663	4.34873	1.46988	1.78062	0.576963	1.27064	0.239519	ORF:YOR050C				BioProcess=biological_process unknown|MolFunction=molecular_function unknown|CellComponent=not yet annotated
YOR333C	2.91935	1.07136	3.5905	1.27829	0.615599	-0.485159	1.0614	0.0595916	1.21805	0.197254	SWF5				BioProcess=biological_process unknown|MolFunction=molecular_function unknown|CellComponent=not yet annotated
YER069W	0.945601	-0.0559343	1.03259	0.0320743	0.914595	-0.0892738	0.825594	-0.191653	0.394968	-0.92895	ARG5,6				BioProcess=ornithine biosynthesis|MolFunction=N-acetyl-gamma-glutamyl-phosphate reductase*|CellComponent=mitochondrial matrix
YPR137W	2.1866	0.782347	2.66568	0.980458	2.72472	1.00237	1.45782	0.376941	0.914573	-0.0892978	RRP9				BioProcess=rRNA modification*|MolFunction=snoRNA binding|CellComponent=small nuclear ribonucleoprotein complex*
YAL004W	2.33174	0.846616	2.67104	0.982467	2.75245	1.01249	1.33199	0.286678	0.978224	-0.0220166	ORF:YAL004W				BioProcess=biological_process unknown|MolFunction=molecular_function unknown|CellComponent=cellular_component unknown
YOR388C	1.01059	0.0105322	0.957148	-0.0437974	0.998881	-0.00112006	0.667128	-0.404774	0.424504	-0.856834	FDH1				BioProcess=biological_process unknown|MolFunction=formate dehydrogenase|CellComponent=not yet annotated
YNR024W	2.30969	0.837112	2.33877	0.849624	2.12182	0.752274	1.16054	0.148881	0.970489	-0.0299547	ORF:YNR024W				BioProcess=biological_process unknown|MolFunction=molecular_function unknown|CellComponent=not yet annotated
YHR063C	1.12871	0.121079	1.28988	0.254545	1.64742	0.499211	0.856954	-0.15437	0.475452	-0.743489	PAN5				BioProcess=biological_process unknown|MolFunction=molecular_function unknown|CellComponent=cellular_component unknown
YHR056C	28.3449	3.34445	38.5572	3.65214	23.6739	3.16437	14.5667	2.67874	11.9675	2.48219	RSC30				BioProcess=regulation of transcription, DNA-dependent|MolFunction=DNA binding|CellComponent=RSC complex
YGR142W	3.91193	1.36403	8.71526	2.16508	4.64969	1.5368	8.68184	2.16123	1.65504	0.503827	BTN2				BioProcess=regulation of pH|MolFunction=molecular_function unknown|CellComponent=cytosol
YPL264C	0.990975	-0.00906565	1.40585	0.340641	1.05194	0.0506378	0.670806	-0.399276	0.419572	-0.86852	ORF:YPL264C				BioProcess=biological_process unknown|MolFunction=not yet annotated|CellComponent=not yet annotated
YLR081W	5.35566	1.67815	5.40217	1.6868	2.72336	1.00187	4.16669	1.42712	2.27549	0.822196	GAL2				BioProcess=galactose metabolism*|MolFunction=galactose transporter|CellComponent=plasma membrane
YGL202W	0.699457	-0.357451	0.866939	-0.142787	0.744082	-0.295604	0.460283	-0.775914	0.297535	-1.21222	ARO8				BioProcess=aromatic amino acid family metabolism|MolFunction=aromatic amino acid transferase|CellComponent=cellular_component unknown
YMR062C	0.793854	-0.230855	1.00256	0.00255585	0.712623	-0.338803	0.248671	-1.39163	0.338648	-1.08279	ECM40				BioProcess=cell wall organization and biogenesis*|MolFunction=amino acid N-acetyltransferase*|CellComponent=mitochondrial matrix
YCR065W	0.723336	-0.323881	0.899195	-0.106256	1.13073	0.122866	0.697202	-0.360681	0.308842	-1.17493	HCM1				BioProcess=transcription initiation from Pol II promoter*|MolFunction=specific RNA polymerase II transcription factor|CellComponent=nucleus
YGR263C	2.25378	0.812609	2.43947	0.891779	2.57537	0.945994	1.27155	0.240234	0.964247	-0.0364075	ORF:YGR263C				BioProcess=biological_process unknown|MolFunction=molecular_function unknown|CellComponent=not yet annotated
YML073C	1.13792	0.129198	1.18141	0.16671	1.44729	0.369692	0.723765	-0.323289	0.486939	-0.719616	RPL6A				BioProcess=protein biosynthesis*|MolFunction=structural constituent of ribosome*|CellComponent=cytosolic large ribosomal subunit (sensu Eukarya)
YLL042C	3.8187	1.33991	5.75882	1.75073	4.10314	1.41175	4.14164	1.42109	1.63572	0.492084	APG10				BioProcess=protein-vacuolar targeting*|MolFunction=ubiquitin-like conjugating enzyme|CellComponent=soluble fraction
YAR053W	2.61709	0.962065	2.53917	0.931837	1.83098	0.604854	1.33031	0.285414	1.12372	0.116645	ORF:YAR053W				BioProcess=biological_process unknown|MolFunction=molecular_function unknown|CellComponent=not yet annotated
YFR043C	2.21989	0.797458	3.32667	1.20197	2.28664	0.827083	1.03398	0.0334172	0.953617	-0.0474934	ORF:YFR043C				BioProcess=biological_process unknown|MolFunction=molecular_function unknown|CellComponent=not yet annotated
YER056C-A	2.03745	0.711701	2.52201	0.925058	2.30014	0.83297	1.72603	0.545826	0.877152	-0.131075	RPL34A				BioProcess=protein biosynthesis|MolFunction=structural constituent of ribosome|CellComponent=cytosolic large ribosomal subunit (sensu Eukarya)
YDR131C	2.48303	0.909481	0.810424	-0.210197	2.8399	1.04377	1.45713	0.376467	1.07145	0.0690137	ORF:YDR131C				BioProcess=biological_process unknown|MolFunction=molecular_function unknown|CellComponent=not yet annotated
YAL011W	8.47739	2.1374	11.8428	2.47172	11.9428	2.48013	6.82356	1.92038	3.66387	1.29852	SWC1				BioProcess=biological_process unknown|MolFunction=molecular_function unknown|CellComponent=not yet annotated
YOR143C	2.40469	0.877422	2.56677	0.94265	2.50443	0.91806	1.75141	0.560421	1.03971	0.0389437	THI80				BioProcess=thiamin biosynthesis|MolFunction=thiamin pyrophosphokinase|CellComponent=cellular_component unknown
YMR305C	0.621077	-0.4763	1.08895	0.0852159	1.32384	0.280538	0.77226	-0.258434	0.268712	-1.31412	SCW10				BioProcess=mating (sensu Saccharomyces)|MolFunction=glucosidase|CellComponent=cytoplasm*
YHR184W	2.69504	0.991415	1.41145	0.344618	2.4463	0.894576	1.64524	0.497885	1.16682	0.154284	SSP1				BioProcess=not yet annotated|MolFunction=molecular_function unknown|CellComponent=not yet annotated
YLR075W	3.26256	1.18251	1.0557	0.0542055	3.26891	1.18446	0.99423	-0.00578654	1.41423	0.346585	RPL10				BioProcess=protein biosynthesis*|MolFunction=structural constituent of ribosome|CellComponent=cytosolic large ribosomal subunit (sensu Eukarya)
YNL108C	3.45301	1.23925	5.85367	1.76707	4.41905	1.48592	2.72869	1.00382	1.50378	0.407984	ORF:YNL108C				BioProcess=biological_process unknown|MolFunction=molecular_function unknown|CellComponent=not yet annotated
YPL251W	3.07466	1.12319	2.50659	0.918922	2.18891	0.783402	1.03226	0.0317475	1.33903	0.291945	ORF:YPL251W				BioProcess=biological_process unknown|MolFunction=molecular_function unknown|CellComponent=not yet annotated
YLR223C	2.198	0.787549	2.87137	1.05479	2.27964	0.82402	1.87753	0.629955	0.960092	-0.040726	IFH1				BioProcess=rRNA processing*|MolFunction=molecular_function unknown|CellComponent=cellular_component unknown
YGL217C	2.15778	0.769078	2.00705	0.696667	1.79844	0.586917	1.41745	0.348863	0.942684	-0.0590242	ORF:YGL217C				BioProcess=biological_process unknown|MolFunction=molecular_function unknown|CellComponent=not yet annotated
YPL124W	2.98555	1.09378	2.71078	0.997236	2.80174	1.03024	1.8904	0.636786	1.30607	0.267024	SPC29				BioProcess=microtubule nucleation*|MolFunction=structural constituent of cytoskeleton|CellComponent=central plaque of spindle pole body
YHR208W	0.435116	-0.832143	0.579899	-0.544902	0.523724	-0.646791	0.640923	-0.444846	0.190444	-1.6584	BAT1				BioProcess=not yet annotated|MolFunction=branched-chain amino acid aminotransferase|CellComponent=not yet annotated
YDL227C	2.21899	0.797054	2.34545	0.852476	3.38215	1.21851	1.26317	0.233624	0.972234	-0.0281588	HO				BioProcess=mating-type switching/recombination*|MolFunction=endonuclease|CellComponent=nucleus
YOR063W	0.859757	-0.151106	1.13602	0.12753	1.03309	0.0325505	0.335449	-1.09229	0.378288	-0.972101	RPL3				BioProcess=protein biosynthesis*|MolFunction=structural constituent of ribosome|CellComponent=cytosolic large ribosomal subunit (sensu Eukarya)
YHR126C	2.30758	0.8362	2.33935	0.849875	2.2807	0.824483	1.80694	0.591632	1.01553	0.0154073	ORF:YHR126C				BioProcess=biological_process unknown|MolFunction=molecular_function unknown|CellComponent=not yet annotated
YJL219W	5.45859	1.69719	1.42119	0.351498	4.30889	1.46068	2.14613	0.763668	2.40876	0.879114	HXT9				BioProcess=hexose transport|MolFunction=glucose transporter*|CellComponent=not yet annotated
YPR119W	0.873549	-0.135191	1.21969	0.198595	1.09084	0.0869438	0.567006	-0.567385	0.385769	-0.952518	CLB2				BioProcess=G2/M transition of mitotic cell cycle*|MolFunction=cyclin-dependent protein kinase, regulator|CellComponent=cytoplasm*
YEL026W	1.86013	0.620648	1.89937	0.641522	2.42803	0.887079	1.11572	0.109496	0.822144	-0.19584	SNU13				BioProcess=mRNA splicing*|MolFunction=pre-mRNA splicing factor*|CellComponent=nucleolus*
YNL183C	2.98155	1.09244	2.55724	0.938927	2.85354	1.04856	1.41111	0.34438	1.31812	0.276205	NPR1				BioProcess=regulation of nitrogen utilization|MolFunction=not yet annotated|CellComponent=not yet annotated
YHR108W	2.16283	0.771419	2.83336	1.04146	2.32435	0.843439	1.44004	0.364672	0.956662	-0.0443053	GGA2				BioProcess=Golgi to vacuole transport|MolFunction=molecular_function unknown|CellComponent=Golgi trans-face
YIL026C	3.1096	1.13449	3.52852	1.26088	3.99177	1.38424	3.08272	1.12581	1.38294	0.324209	IRR1				BioProcess=mitotic sister chromatid cohesion*|MolFunction=molecular_function unknown|CellComponent=cohesin
YNL220W	0.988691	-0.0113735	1.48855	0.3978	1.18075	0.166154	0.647926	-0.433979	0.439747	-0.821555	ADE12				BioProcess=not yet annotated|MolFunction=adenylosuccinate synthase|CellComponent=not yet annotated
YDR331W	2.22236	0.79857	2.31663	0.840112	2.49827	0.915599	1.45756	0.376761	0.990398	-0.00964844	GPI8				BioProcess=attachment of GPI anchor to protein|MolFunction=GPI-anchor transamidase|CellComponent=endoplasmic reticulum membrane, intrinsic protein
YKL116C	2.11079	0.747063	3.03341	1.10969	1.93011	0.657576	1.07379	0.0711945	0.941181	-0.0606201	PRR1				BioProcess=MAPKKK cascade|MolFunction=receptor signaling protein serine/threonine kinase|CellComponent=cellular_component unknown
YNL132W	1.91442	0.649413	1.15948	0.147968	2.39097	0.871701	1.34408	0.295708	0.853831	-0.158022	KRE33				BioProcess=biological_process unknown|MolFunction=molecular_function unknown|CellComponent=not yet annotated
YOR266W	2.9444	1.07991	3.26039	1.18185	3.52961	1.26119	1.22193	0.200435	1.31341	0.272627	PNT1				BioProcess=inner mitochondrial membrane organization and biogenesis|MolFunction=molecular_function unknown|CellComponent=mitochondrial inner membrane
YJR016C	0.366586	-1.00352	0.42774	-0.849239	0.365354	-1.00689	0.221022	-1.50949	0.163578	-1.81047	ILV3				BioProcess=not yet annotated|MolFunction=dihydroxy-acid dehydratase|CellComponent=not yet annotated
YGL055W	0.81309	-0.206914	1.08228	0.079071	0.756806	-0.278648	0.325429	-1.12261	0.363118	-1.01303	OLE1				BioProcess=mitochondrion inheritance*|MolFunction=stearoyl-CoA desaturase|CellComponent=endoplasmic reticulum membrane
YMR270C	2.39974	0.875363	4.46083	1.49533	2.55862	0.93947	1.782	0.577734	1.07172	0.0692672	RRN9				BioProcess=transcription from Pol I promoter|MolFunction=RNA polymerase I transcription factor*|CellComponent=RNA polymerase I upstream activating factor complex
YMR006C	2.83011	1.04032	3.34945	1.2088	2.5372	0.931062	2.82255	1.03764	1.26519	0.235221	PLB2				BioProcess=not yet annotated|MolFunction=lysophospholipase|CellComponent=cell wall (sensu Fungi)
YHL029C	2.49146	0.91287	2.69553	0.991596	2.80821	1.03255	0.890987	-0.115426	1.11502	0.108868	ORF:YHL029C				BioProcess=biological_process unknown|MolFunction=molecular_function unknown|CellComponent=not yet annotated
YNL212W	4.56082	1.5175	1.71745	0.540838	5.06997	1.62333	4.19312	1.43344	2.0427	0.714274	VID27				BioProcess=not yet annotated|MolFunction=molecular_function unknown|CellComponent=not yet annotated
YHL030W	5.35079	1.67725	4.47369	1.49821	5.00105	1.60965	2.55262	0.937122	2.4017	0.876178	ECM29				BioProcess=not yet annotated|MolFunction=molecular_function unknown|CellComponent=not yet annotated
YLL054C	3.02985	1.10851	1.24528	0.219362	2.65967	0.978201	1.57453	0.453958	1.36175	0.308771	ORF:YLL054C				BioProcess=biological_process unknown|MolFunction=molecular_function unknown|CellComponent=not yet annotated
YMR014W	2.04424	0.715025	2.42696	0.886638	2.23299	0.803342	1.2814	0.247954	0.919178	-0.084276	BUD22				BioProcess=biological_process unknown|MolFunction=molecular_function unknown|CellComponent=not yet annotated
YDL064W	2.99264	1.09615	4.56246	1.51786	3.15584	1.14926	1.44638	0.369062	1.34614	0.29724	UBC9				BioProcess=G2/M transition of mitotic cell cycle*|MolFunction=SUMO conjugating enzyme|CellComponent=nucleus
YLR457C	2.82613	1.03891	1.41562	0.347569	2.70795	0.996191	1.52803	0.423978	1.27417	0.242292	NBP1				BioProcess=biological_process unknown|MolFunction=not yet annotated|CellComponent=not yet annotated
YOR029W	5.49011	1.70295	4.00088	1.38652	5.57372	1.71806	2.27228	0.820782	2.48224	0.909161	ORF:YOR029W				BioProcess=biological_process unknown|MolFunction=molecular_function unknown|CellComponent=not yet annotated
YPL163C	0.954242	-0.0468383	1.61478	0.479196	1.47621	0.389479	0.973685	-0.0266676	0.431539	-0.840397	SVS1				BioProcess=not yet annotated|MolFunction=molecular_function unknown|CellComponent=not yet annotated
YNR073C	5.05513	1.6204	3.46959	1.24404	4.57889	1.52146	2.57553	0.946057	2.2894	0.828291	ORF:YNR073C				BioProcess=biological_process unknown|MolFunction=molecular_function unknown|CellComponent=not yet annotated
YJL058C	2.73834	1.00735	1.72589	0.545742	3.10481	1.13295	2.67359	0.983423	1.24569	0.219688	BIT1				BioProcess=biological_process unknown|MolFunction=molecular_function unknown|CellComponent=not yet annotated
YMR108W	0.739173	-0.302223	0.985559	-0.0145467	0.85315	-0.15882	0.363435	-1.01215	0.336688	-1.0886	ILV2				BioProcess=branched chain family amino acid biosynthesis|MolFunction=acetolactate synthase|CellComponent=mitochondrion
YBL067C	4.91963	1.59323	1.85697	0.618945	5.88122	1.77176	2.71857	1.0001	2.2463	0.809285	UBP13				BioProcess=deubiquitination|MolFunction=ubiquitin-specific protease|CellComponent=cellular_component unknown
YHR047C	1.01847	0.0183012	0.677867	-0.388804	1.01592	0.0157942	0.671041	-0.398924	0.465394	-0.76487	AAP1'				BioProcess=biological_process unknown|MolFunction=aminopeptidase|CellComponent=cellular_component unknown
YNL174W	2.04145	0.71366	0.801096	-0.221774	1.45726	0.376556	1.04155	0.0407055	0.933171	-0.0691665	ORF:YNL174W				BioProcess=biological_process unknown|MolFunction=molecular_function unknown|CellComponent=not yet annotated
YPL108W	2.42756	0.886887	2.18178	0.780141	2.35141	0.855014	0.931776	-0.0706624	1.11188	0.106054	ORF:YPL108W				BioProcess=biological_process unknown|MolFunction=molecular_function unknown|CellComponent=not yet annotated
YDL241W	3.54479	1.26548	1.59497	0.466857	3.39425	1.22208	2.40944	0.879396	1.62431	0.485084	ORF:YDL241W				BioProcess=biological_process unknown|MolFunction=molecular_function unknown|CellComponent=not yet annotated
YAL009W	2.57485	0.945793	2.55317	0.937337	3.78238	1.33035	1.73873	0.553156	1.18059	0.166013	SPO7				BioProcess=meiosis|MolFunction=molecular_function unknown|CellComponent=not yet annotated
YIR012W	2.70598	0.995463	3.5132	1.25653	3.27422	1.18608	1.65881	0.506102	1.24385	0.218214	SQT1				BioProcess=ribosomal large subunit assembly and maintenance|MolFunction=molecular_function unknown|CellComponent=cytoplasm*
YLR020C	2.24783	0.809966	3.17691	1.15591	2.70222	0.994074	1.58885	0.463009	1.03424	0.0336636	ORF:YLR020C				BioProcess=biological_process unknown|MolFunction=molecular_function unknown|CellComponent=not yet annotated
YHR179W	8.46647	2.13611	2.17537	0.777196	9.07296	2.2053	9.06786	2.20474	3.8979	1.36044	OYE2				BioProcess=not yet annotated|MolFunction=NADPH dehydrogenase|CellComponent=not yet annotated
YPL192C	4.86734	1.58255	7.53087	2.01901	6.27591	1.83672	3.24675	1.17765	2.25532	0.813292	PRM3				BioProcess=mating (sensu Saccharomyces)|MolFunction=molecular_function unknown|CellComponent=integral membrane protein
YGL057C	2.15316	0.766936	3.02075	1.10551	2.26384	0.817062	1.4104	0.343874	1.00259	0.00258999	ORF:YGL057C				BioProcess=biological_process unknown|MolFunction=molecular_function unknown|CellComponent=cellular_component unknown
YFL020C	1.99653	0.691412	1.86936	0.625599	2.16641	0.773073	2.24128	0.807045	0.932401	-0.0699922	PAU5				BioProcess=biological_process unknown|MolFunction=molecular_function unknown|CellComponent=not yet annotated
YDL185C-A	2.06469	0.724981	2.1405	0.761041	0.619506	-0.478834	0.60148	-0.508362	0.969025	-0.0314645	ORF:YDL185C-A				BioProcess=biological_process unknown|MolFunction=molecular_function unknown|CellComponent=cellular_component unknown
YPR048W	3.35957	1.21181	1.23283	0.20931	4.24974	1.44686	1.56206	0.446007	1.57787	0.456076	TAH18				BioProcess=biological_process unknown|MolFunction=molecular_function unknown|CellComponent=not yet annotated
YPL246C	2.13557	0.758734	2.00567	0.695978	2.21677	0.79605	0.845346	-0.168009	1.00356	0.00355712	ORF:YPL246C				BioProcess=biological_process unknown|MolFunction=molecular_function unknown|CellComponent=not yet annotated
YDL098C	3.0817	1.12548	3.76528	1.32582	3.39117	1.22118	1.44297	0.366706	1.44908	0.370928	SNU23				BioProcess=mRNA splicing|MolFunction=pre-mRNA splicing factor|CellComponent=small nuclear ribonucleoprotein complex
YCL037C	2.24045	0.806676	2.76784	1.01807	2.07675	0.730804	1.32572	0.281954	1.05437	0.0529471	SRO9				BioProcess=not yet annotated|MolFunction=RNA binding|CellComponent=polysome
YOR214C	2.77493	1.02063	3.02934	1.10834	1.51001	0.412117	2.1002	0.742034	1.30755	0.268154	ORF:YOR214C				BioProcess=biological_process unknown|MolFunction=molecular_function unknown|CellComponent=cell wall (sensu Fungi)
YGL185C	2.41346	0.881061	3.48196	1.24759	3.03622	1.11061	1.83248	0.605672	1.13803	0.129298	ORF:YGL185C				BioProcess=biological_process unknown|MolFunction=molecular_function unknown|CellComponent=not yet annotated
YGL244W	2.36689	0.861576	2.77118	1.01927	2.57537	0.945994	1.87303	0.627558	1.11671	0.110387	RTF1				BioProcess=transcription|MolFunction=not yet annotated|CellComponent=not yet annotated
YFL048C	2.89766	1.0639	3.97264	1.37943	3.17134	1.15415	2.05613	0.720824	1.36818	0.313485	EMP47				BioProcess=ER to Golgi transport|MolFunction=molecular_function unknown|CellComponent=Golgi apparatus*
YGL188C	2.49644	0.914866	3.3609	1.21221	2.41342	0.881043	1.0198	0.0196032	1.18267	0.167778	ORF:YGL188C				BioProcess=biological_process unknown|MolFunction=molecular_function unknown|CellComponent=not yet annotated
YOL076W	0.591328	-0.525385	0.631265	-0.46003	0.60408	-0.504048	0.551967	-0.594267	0.280345	-1.27173	MDM20				BioProcess=cytoskeleton organization and biogenesis*|MolFunction=cytoskeletal regulator|CellComponent=cytoplasm*
YER044C-A	3.80515	1.33636	5.06033	1.62143	4.36944	1.47464	4.40474	1.48268	1.80735	0.591863	MEI4				BioProcess=not yet annotated|MolFunction=molecular_function unknown|CellComponent=not yet annotated
YGR164W	2.15514	0.767854	2.27561	0.822248	2.39626	0.873908	1.7154	0.539648	1.02421	0.0239196	ORF:YGR164W				BioProcess=biological_process unknown|MolFunction=molecular_function unknown|CellComponent=not yet annotated
YNR034W	2.3969	0.874177	3.28692	1.18995	2.18317	0.780777	1.50582	0.409337	1.13959	0.13067	SOL1				BioProcess=not yet annotated|MolFunction=molecular_function unknown|CellComponent=not yet annotated
YML019W	0.967232	-0.0333174	0.963262	-0.0374296	0.971095	-0.0293305	0.558485	-0.582527	0.460559	-0.775315	OST6				BioProcess=N-linked glycosylation via asparagine|MolFunction=not yet annotated|CellComponent=oligosaccharyl transferase complex
YHR020W	0.547925	-0.601616	0.537672	-0.620506	0.549104	-0.599468	0.31425	-1.15757	0.261327	-1.34198	ORF:YHR020W				BioProcess=biological_process unknown|MolFunction=not yet annotated|CellComponent=cellular_component unknown
YHR128W	0.786945	-0.239597	0.78802	-0.238232	1.12401	0.116904	0.533161	-0.628931	0.375396	-0.979773	FUR1				BioProcess=pyrimidine salvage|MolFunction=uracil phosphoribosyltransferase|CellComponent=cytoplasm
YPL170W	5.13106	1.63531	4.46848	1.49705	5.62312	1.72689	3.47737	1.24628	2.44845	0.895455	ORF:YPL170W				BioProcess=biological_process unknown|MolFunction=molecular_function unknown|CellComponent=not yet annotated
YGL159W	0.923245	-0.079861	0.59245	-0.523489	0.740998	-0.299758	0.656488	-0.420851	0.441013	-0.818681	ORF:YGL159W				BioProcess=biological_process unknown|MolFunction=molecular_function unknown|CellComponent=not yet annotated
YHL005C	2.20599	0.791177	2.57505	0.94587	2.04351	0.714668	1.52772	0.423773	1.05395	0.0525456	ORF:YHL005C				BioProcess=biological_process unknown|MolFunction=molecular_function unknown|CellComponent=not yet annotated
YDR151C	3.7374	1.31839	4.61005	1.52824	4.88415	1.586	2.94802	1.08113	1.78577	0.579851	CTH1				BioProcess=biological_process unknown|MolFunction=molecular_function unknown|CellComponent=not yet annotated
YLR381W	2.26356	0.816938	2.66586	0.980526	2.14444	0.76288	2.23637	0.804854	1.08299	0.0797269	CTF3				BioProcess=chromosome segregation|MolFunction=protein binding|CellComponent=kinetochore
YNR019W	3.86029	1.35074	2.2768	0.82277	3.41277	1.22752	1.47944	0.391664	1.84733	0.613742	ARE2				BioProcess=sterol metabolism|MolFunction=sterol O-acyltransferase|CellComponent=endoplasmic reticulum
YJR064W	2.65806	0.977596	3.26895	1.18447	2.83368	1.04158	1.66698	0.511013	1.2733	0.241611	CCT5				BioProcess=protein folding*|MolFunction=chaperone|CellComponent=cytoplasm*
YNL298W	0.729703	-0.315118	1.22738	0.204882	0.78889	-0.237128	0.732612	-0.311139	0.349597	-1.05098	CLA4				BioProcess=establishment of cell polarity (sensu Saccharomyces)*|MolFunction=protein serine/threonine kinase|CellComponent=actin cap (sensu Saccharomyces)
YER006W	2.18382	0.781073	2.42553	0.886052	2.58671	0.950388	1.11556	0.109356	1.04725	0.0461636	NUG1				BioProcess=biological_process unknown|MolFunction=molecular_function unknown|CellComponent=nucleus*
YBR100W	2.24007	0.806509	2.04433	0.71507	2.00272	0.694508	1.14758	0.137653	1.07488	0.0722087	ORF:YBR100W				BioProcess=biological_process unknown|MolFunction=molecular_function unknown|CellComponent=not yet annotated
YDR004W	3.44407	1.23665	2.84739	1.0464	4.40296	1.48228	3.39411	1.22204	1.65339	0.502829	RAD57				BioProcess=double-strand break repair via homologous recombination*|MolFunction=not yet annotated|CellComponent=not yet annotated
YPL107W	3.13901	1.14391	2.3744	0.864745	2.89643	1.06348	1.12254	0.115595	1.50938	0.411698	ORF:YPL107W				BioProcess=biological_process unknown|MolFunction=molecular_function unknown|CellComponent=not yet annotated
YML037C	2.02959	0.707832	2.40984	0.879561	2.09903	0.741474	1.6083	0.47518	0.978756	-0.0214731	ORF:YML037C				BioProcess=biological_process unknown|MolFunction=molecular_function unknown|CellComponent=not yet annotated
YKL003C	4.2304	1.4423	6.50863	1.87313	3.78414	1.33082	3.73971	1.31901	2.04074	0.713313	MRP17				BioProcess=protein biosynthesis|MolFunction=structural constituent of ribosome|CellComponent=mitochondrial small ribosomal subunit
YDR157W	2.37259	0.86398	4.02985	1.39373	3.05421	1.11652	2.26557	0.817824	1.14805	0.138068	ORF:YDR157W				BioProcess=biological_process unknown|MolFunction=molecular_function unknown|CellComponent=not yet annotated
YNL231C	3.22005	1.1694	2.19181	0.784727	4.66185	1.53941	2.53513	0.930245	1.55829	0.443586	PDR16				BioProcess=drug susceptibility/resistance*|MolFunction=molecular_function unknown|CellComponent=cytoplasm
YGR234W	2.87324	1.05544	1.03739	0.0367098	3.55168	1.26742	1.13514	0.126758	1.39125	0.330203	YHB1				BioProcess=stress response|MolFunction=molecular_function unknown|CellComponent=cellular_component unknown
YLR274W	0.994956	-0.00505726	1.08651	0.0829707	1.01413	0.0140265	0.784087	-0.243235	0.481994	-0.729824	CDC46				BioProcess=DNA replication initiation*|MolFunction=chromatin binding*|CellComponent=cytoplasm*
YLR313C	2.88563	1.05974	2.1987	0.787864	2.61603	0.961658	1.92994	0.657488	1.39818	0.33517	SPH1				BioProcess=establishment of cell polarity (sensu Saccharomyces)*|MolFunction=cytoskeletal regulatory protein binding|CellComponent=actin cap (sensu Saccharomyces)*
YGR160W	5.60279	1.72327	5.76685	1.75213	3.2763	1.18672	2.06996	0.727529	2.71512	0.998836	FYV13				BioProcess=biological_process unknown|MolFunction=molecular_function unknown|CellComponent=cellular_component unknown
YMR172C-A	2.57093	0.944268	1.0796	0.0765921	2.39029	0.871416	1.13566	0.127214	1.2482	0.221702	ORF:YMR172C-A				BioProcess=biological_process unknown|MolFunction=molecular_function unknown|CellComponent=not yet annotated
YKL089W	1.0197	0.0195118	0.804866	-0.21708	1.00454	0.0045318	1.11873	0.11219	0.495473	-0.702243	MIF2				BioProcess=mitosis|MolFunction=not yet annotated|CellComponent=not yet annotated
YNL230C	2.96076	1.08545	3.70593	1.30993	3.43147	1.23299	1.60844	0.475262	1.4388	0.363812	ELA1				BioProcess=RNA elongation from Pol II promoter|MolFunction=transcription elongation factor|CellComponent=transcription elongation factor complex
YPR200C	5.96063	1.78518	0.834413	-0.181027	5.08912	1.6271	12.2731	2.50741	2.89871	1.06426	ARR2				BioProcess=not yet annotated|MolFunction=molecular_function unknown|CellComponent=not yet annotated
YPR174C	3.39129	1.22121	3.91828	1.36565	2.96737	1.08768	2.40418	0.877207	1.65166	0.501782	ORF:YPR174C				BioProcess=biological_process unknown|MolFunction=molecular_function unknown|CellComponent=not yet annotated
YPL244C	2.26115	0.815875	2.3724	0.8639	2.66811	0.981372	1.07673	0.0739307	1.10296	0.0980004	HUT1				BioProcess=UDP-galactose transport|MolFunction=UDP-galactose transporter|CellComponent=cellular_component unknown
YNR050C	0.629799	-0.462354	0.559154	-0.581331	0.604526	-0.50331	0.376842	-0.97593	0.307838	-1.17818	LYS9				BioProcess=not yet annotated|MolFunction=saccharopine dehydrogenase (NADP+, L-glutamate forming)|CellComponent=cytoplasm
YLR073C	2.98363	1.09314	2.15561	0.768073	2.4636	0.901623	1.65886	0.506131	1.45895	0.377717	ORF:YLR073C				BioProcess=biological_process unknown|MolFunction=molecular_function unknown|CellComponent=not yet annotated
YOR390W	2.52	0.924261	2.31365	0.838824	1.94309	0.664277	2.90911	1.06785	1.23235	0.20892	ORF:YOR390W				BioProcess=biological_process unknown|MolFunction=molecular_function unknown|CellComponent=not yet annotated
YKL110C	4.1066	1.4126	4.01738	1.39063	4.70969	1.54962	2.94216	1.07914	2.00838	0.69733	KTI12				BioProcess=not yet annotated|MolFunction=molecular_function unknown|CellComponent=DNA-directed RNA polymerase II, holoenzyme
YDR195W	3.14722	1.14652	4.64345	1.53546	3.28524	1.18944	2.8232	1.03787	1.54069	0.432232	REF2				BioProcess=not yet annotated|MolFunction=molecular_function unknown|CellComponent=not yet annotated
YIL037C	0.939579	-0.0623232	0.981968	-0.0181969	0.95205	-0.049138	1.04612	0.045086	0.460455	-0.77554	PRM2				BioProcess=mating (sensu Saccharomyces)|MolFunction=molecular_function unknown|CellComponent=integral membrane protein
YNL335W	2.48987	0.91223	2.77132	1.01933	2.39088	0.871661	2.35453	0.856342	1.2204	0.199179	ORF:YNL335W				BioProcess=biological_process unknown|MolFunction=molecular_function unknown|CellComponent=not yet annotated
YLR458W	2.15833	0.769335	1.41688	0.348459	2.35615	0.857028	1.49888	0.404716	1.05896	0.057289	ORF:YLR458W				BioProcess=biological_process unknown|MolFunction=molecular_function unknown|CellComponent=not yet annotated
YLL063C	6.17218	1.82005	2.15612	0.768309	8.58876	2.15045	7.19065	1.97278	3.03189	1.10919	AYT1				BioProcess=biological_process unknown|MolFunction=molecular_function unknown|CellComponent=cellular_component unknown
YNL176C	8.06289	2.08727	1.68732	0.523142	7.34686	1.99427	6.71331	1.90409	3.9636	1.37715	ORF:YNL176C				BioProcess=biological_process unknown|MolFunction=molecular_function unknown|CellComponent=not yet annotated
YNL004W	0.798484	-0.225041	1.07461	0.0719582	0.865201	-0.144794	0.447274	-0.804584	0.393214	-0.933402	HRB1				BioProcess=biological_process unknown|MolFunction=not yet annotated|CellComponent=cytoplasm*
YER050C	3.28711	1.19001	5.73093	1.74588	3.98935	1.38363	1.95774	0.671789	1.61902	0.481823	RSM18				BioProcess=protein biosynthesis|MolFunction=structural constituent of ribosome|CellComponent=mitochondrial small ribosomal subunit
YIL171W	3.23084	1.17274	1.27531	0.243188	4.26103	1.44951	1.88063	0.631608	1.59339	0.465863	HXT12				BioProcess=biological_process unknown|MolFunction=molecular_function unknown|CellComponent=cellular_component unknown
YOL148C	2.68233	0.986686	1.61447	0.479009	3.23919	1.17532	1.70003	0.530645	1.32305	0.279939	SPT20				BioProcess=chromatin modification*|MolFunction=not yet annotated|CellComponent=SAGA complex
YML056C	0.940466	-0.0613802	0.88757	-0.119268	0.90944	-0.094926	0.615792	-0.484846	0.464372	-0.76707	IMD4				BioProcess=biological_process unknown|MolFunction=IMP dehydrogenase|CellComponent=cellular_component unknown
YFR028C	0.90184	-0.103318	1.0258	0.0254679	0.956982	-0.0439709	0.749458	-0.288405	0.446459	-0.806408	CDC14				BioProcess=DNA dependent DNA replication*|MolFunction=protein phosphatase|CellComponent=nucleus
YGL215W	2.43968	0.891867	2.18354	0.780947	2.18624	0.782183	2.10955	0.746472	1.20778	0.188783	CLG1				BioProcess=cell cycle|MolFunction=cyclin-dependent protein kinase, regulator|CellComponent=cyclin-dependent protein kinase holoenzyme
YKL069W	2.63027	0.967088	0.721401	-0.32656	2.94328	1.07953	1.71905	0.541771	1.30296	0.264639	ORF:YKL069W				BioProcess=biological_process unknown|MolFunction=molecular_function unknown|CellComponent=not yet annotated
YCR105W	3.67772	1.30229	0.979864	-0.0203415	3.43188	1.23311	2.50942	0.920053	1.82227	0.600082	ORF:YCR105W				BioProcess=biological_process unknown|MolFunction=molecular_function unknown|CellComponent=not yet annotated
YML047W-A	3.22395	1.17061	2.93623	1.07712	3.69888	1.30803	1.25998	0.231094	1.59977	0.469862	ORF:YML047W-A				BioProcess=biological_process unknown|MolFunction=molecular_function unknown|CellComponent=not yet annotated
YLR113W	2.968	1.08789	1.40293	0.338561	3.9511	1.37399	3.59786	1.28034	1.47294	0.387258	HOG1				BioProcess=not yet annotated|MolFunction=not yet annotated|CellComponent=cytoplasm
YHR054C	24.1316	3.18352	35.1486	3.55958	22.4636	3.1119	14.7161	2.68894	12.0002	2.48492	ORF:YHR054C				BioProcess=biological_process unknown|MolFunction=molecular_function unknown|CellComponent=not yet annotated
YGR113W	2.28931	0.828251	2.02893	0.707511	2.39094	0.871685	1.7809	0.577119	1.13944	0.130538	DAM1				BioProcess=biological_process unknown|MolFunction=molecular_function unknown|CellComponent=kinetochore microtubule
YGR217W	2.11843	0.750676	1.87144	0.626708	2.70976	0.996858	1.62734	0.486948	1.05464	0.0532041	CCH1				BioProcess=transport|MolFunction=not yet annotated|CellComponent=plasma membrane
YNL036W	2.36277	0.859833	3.04032	1.11196	1.42574	0.354694	1.49688	0.403386	1.17706	0.163016	NCE103				BioProcess=not yet annotated|MolFunction=molecular_function unknown|CellComponent=cytoplasm
YJL097W	2.05282	0.719213	1.52927	0.42479	2.39502	0.873393	1.44078	0.365188	1.02366	0.0233863	ORF:YJL097W				BioProcess=biological_process unknown|MolFunction=molecular_function unknown|CellComponent=not yet annotated
YPL087W	0.418635	-0.870756	0.649205	-0.432006	0.416125	-0.876769	0.767522	-0.264588	0.837494	-0.177341	YDC1				BioProcess=sphingolipid metabolism|MolFunction=not yet annotated|CellComponent=not yet annotated
YBR213W	1.00337	0.00336926	1.53915	0.431232	1.68018	0.518901	1.70257	0.53214	2.01102	0.69864	MET8				BioProcess=sulfate assimilation|MolFunction=siroheme synthase|CellComponent=not yet annotated
YNL055C	0.257269	-1.35763	0.371035	-0.99146	0.343594	-1.06829	0.533851	-0.627639	0.516604	-0.660478	POR1				BioProcess=transport|MolFunction=not yet annotated|CellComponent=not yet annotated
YLR368W	0.468731	-0.757726	0.419436	-0.868845	0.507143	-0.678963	0.746515	-0.292339	0.941907	-0.0598489	FLM1				BioProcess=biological_process unknown|MolFunction=molecular_function unknown|CellComponent=not yet annotated
YNL025C	0.407322	-0.898151	0.434401	-0.833787	0.479924	-0.734128	0.638597	-0.448482	0.818609	-0.200148	SSN8				BioProcess=negative regulation of transcription from Pol II promoter|MolFunction=general RNA polymerase II transcription factor*|CellComponent=transcription factor complex
YOR329C	0.420127	-0.867199	0.481694	-0.730446	0.440703	-0.819383	0.968479	-0.0320284	0.844735	-0.168732	SCD5				BioProcess=protein secretion|MolFunction=molecular_function unknown|CellComponent=peripheral membrane protein of membrane fraction
YDR166C	0.49046	-0.712411	0.408721	-0.894722	0.392985	-0.933984	0.58841	-0.530331	0.986532	-0.0135593	SEC5				BioProcess=establishment of cell polarity (sensu Saccharomyces)*|MolFunction=not yet annotated|CellComponent=actin cap (sensu Saccharomyces)*
YNL022C	0.298293	-1.20968	0.332943	-1.09978	0.346921	-1.05866	0.451874	-0.794353	0.600463	-0.510055	ORF:YNL022C				BioProcess=biological_process unknown|MolFunction=molecular_function unknown|CellComponent=nucleus
YPL268W	0.471434	-0.751977	0.706192	-0.347868	0.545033	-0.60691	0.855494	-0.156076	0.949556	-0.0517608	PLC1				BioProcess=pseudohyphal growth*|MolFunction=1-phosphatidylinositol-4,5-bisphosphate phosphodiesterase|CellComponent=cellular_component unknown
YDL115C	0.493031	-0.707184	0.478242	-0.737639	0.520332	-0.653288	0.57183	-0.558913	0.993929	-0.00608936	IWR1				BioProcess=biological_process unknown|MolFunction=molecular_function unknown|CellComponent=cellular_component unknown
YMR219W	0.37444	-0.982324	0.577297	-0.549398	0.511925	-0.669578	1.15605	0.145005	0.755687	-0.280128	ESC1				BioProcess=not yet annotated|MolFunction=molecular_function unknown|CellComponent=not yet annotated
YKL062W	0.272978	-1.29836	0.228006	-1.47838	0.20638	-1.57803	0.349623	-1.0509	0.551771	-0.594622	MSN4				BioProcess=transcription*|MolFunction=not yet annotated|CellComponent=not yet annotated
YOR161C	0.478722	-0.736635	0.465828	-0.76394	0.315584	-1.15333	0.818938	-0.199747	0.967717	-0.0328151	ORF:YOR161C				BioProcess=biological_process unknown|MolFunction=molecular_function unknown|CellComponent=not yet annotated
YPL096W	0.396348	-0.925464	0.44773	-0.803566	0.504371	-0.684442	0.602897	-0.506009	0.801972	-0.220682	PNG1				BioProcess=misfolded or incompletely synthesized protein catabolism*|MolFunction=peptide-N4-(N-acetyl-beta-glucosaminyl)asparagine amidase|CellComponent=nucleus*
YPR191W	0.431054	-0.841522	0.551333	-0.595417	0.429628	-0.844836	0.811751	-0.208562	0.873511	-0.135234	QCR2				BioProcess=aerobic respiration*|MolFunction=ubiquinol-cytochrome c reductase|CellComponent=mitochondrion*
YOL048C	0.413924	-0.882072	0.437873	-0.825827	0.318428	-1.14436	0.555795	-0.587356	0.838913	-0.175648	ORF:YOL048C				BioProcess=biological_process unknown|MolFunction=molecular_function unknown|CellComponent=not yet annotated
YJL215C	0.46691	-0.761618	0.570272	-0.561641	0.529738	-0.635373	0.73368	-0.309682	0.946364	-0.0551281	ORF:YJL215C				BioProcess=biological_process unknown|MolFunction=molecular_function unknown|CellComponent=not yet annotated
YDL155W	0.368101	-0.999397	0.593208	-0.522211	0.409242	-0.893448	0.63476	-0.454508	0.746522	-0.29233	CLB3				BioProcess=G1/S transition of mitotic cell cycle*|MolFunction=cyclin-dependent protein kinase, regulator|CellComponent=cellular_component unknown
YDR381C-A	0.482608	-0.728551	0.40385	-0.906712	0.403404	-0.907816	0.548822	-0.59998	0.978868	-0.0213584	ORF:YDR381C-A				BioProcess=biological_process unknown|MolFunction=molecular_function unknown|CellComponent=cellular_component unknown
YJL005W	0.37145	-0.990342	0.428901	-0.84653	0.326264	-1.12005	0.815662	-0.203755	0.754025	-0.28233	CYR1				BioProcess=meiosis*|MolFunction=adenylate cyclase|CellComponent=plasma membrane
YPR028W	0.41541	-0.878489	0.494878	-0.703444	0.348778	-1.05332	0.756961	-0.278444	0.844383	-0.169149	YOP1				BioProcess=biological_process unknown|MolFunction=molecular_function unknown|CellComponent=not yet annotated
YOR187W	0.514003	-0.665525	0.839875	-0.174503	0.627664	-0.465751	0.875611	-0.132833	1.04562	0.0446069	TUF1				BioProcess=translational elongation|MolFunction=translation elongation factor|CellComponent=mitochondrial matrix*
YPR161C	0.299829	-1.20454	0.335954	-1.09078	0.350475	-1.04847	0.51446	-0.664636	0.610288	-0.493824	SGV1				BioProcess=cell cycle|MolFunction=protein kinase|CellComponent=not yet annotated
YPL040C	0.516906	-0.659895	0.563567	-0.57347	0.491244	-0.710815	0.730653	-0.313817	1.05675	0.0551986	ISM1				BioProcess=not yet annotated|MolFunction=isoleucine-tRNA ligase|CellComponent=not yet annotated
YIL087C	0.393261	-0.933281	0.300455	-1.20246	0.336094	-1.09036	0.439923	-0.821156	0.804369	-0.217697	ORF:YIL087C				BioProcess=biological_process unknown|MolFunction=molecular_function unknown|CellComponent=not yet annotated
YBL105C	0.39684	-0.924221	0.433524	-0.835809	0.445281	-0.80905	0.666188	-0.406183	0.812221	-0.207983	PKC1				BioProcess=cell wall organization and biogenesis*|MolFunction=protein kinase C|CellComponent=cellular_component unknown
YKL174C	0.403319	-0.908029	0.365176	-1.00737	0.387358	-0.948406	0.720815	-0.327372	0.825831	-0.191365	ORF:YKL174C				BioProcess=biological_process unknown|MolFunction=molecular_function unknown|CellComponent=not yet annotated
YGR287C	0.426337	-0.852524	0.449938	-0.798645	0.386418	-0.950836	0.977001	-0.0232677	0.873089	-0.135718	ORF:YGR287C				BioProcess=not yet annotated|MolFunction=alpha-glucosidase|CellComponent=not yet annotated
YNL037C	0.258992	-1.35096	0.501668	-0.689817	0.31729	-1.14794	0.75377	-0.282668	0.53065	-0.633653	IDH1				BioProcess=tricarboxylic acid cycle*|MolFunction=isocitrate dehydrogenase (NAD+)|CellComponent=mitochondrial matrix
YOR356W	0.415293	-0.878771	0.509296	-0.674725	0.463083	-0.76985	0.789955	-0.235779	0.851634	-0.160598	ORF:YOR356W				BioProcess=not yet annotated|MolFunction=not yet annotated|CellComponent=not yet annotated
YLR128W	0.310435	-1.16978	0.277764	-1.28098	0.3047	-1.18843	0.364027	-1.01053	0.636827	-0.451257	ORF:YLR128W				BioProcess=biological_process unknown|MolFunction=molecular_function unknown|CellComponent=not yet annotated
YLR046C	0.455303	-0.786792	0.377046	-0.975387	0.492892	-0.707465	0.97249	-0.0278956	0.936749	-0.06534	ORF:YLR046C				BioProcess=biological_process unknown|MolFunction=molecular_function unknown|CellComponent=not yet annotated
YOL163W	1.99812	0.692205	1.9348	0.660002	1.89314	0.638238	1.6632	0.508741	4.11153	1.4138	ORF:YOL163W				BioProcess=biological_process unknown|MolFunction=molecular_function unknown|CellComponent=not yet annotated
YMR193W	0.998811	-0.00119021	0.999945	-5.46053e-05	1.20531	0.186736	1.43995	0.364611	2.05785	0.721662	MRPL24				BioProcess=protein biosynthesis|MolFunction=structural constituent of ribosome|CellComponent=mitochondrial large ribosomal subunit
YDR376W	0.332139	-1.1022	0.348031	-1.05546	0.321317	-1.13533	0.580536	-0.543803	0.684426	-0.379175	ARH1				BioProcess=iron homeostasis*|MolFunction=NADPH-adrenodoxin reductase|CellComponent=mitochondrial inner membrane
YOR251C	0.432932	-0.837176	0.590974	-0.525983	0.486951	-0.719591	0.631797	-0.459188	0.894957	-0.110979	ORF:YOR251C				BioProcess=not yet annotated|MolFunction=not yet annotated|CellComponent=not yet annotated
YBR183W	0.39788	-0.921606	0.524028	-0.64621	0.372601	-0.987247	0.702819	-0.352656	0.822671	-0.195199	YPC1				BioProcess=sphingolipid metabolism|MolFunction=not yet annotated|CellComponent=not yet annotated
YPL084W	0.402642	-0.909707	0.595975	-0.517556	0.425185	-0.855232	0.852787	-0.159245	0.833647	-0.181946	BRO1				BioProcess=signal transduction|MolFunction=molecular_function unknown|CellComponent=cellular_component unknown
YLL056C	4.95263	1.59992	1.31796	0.276086	5.70557	1.74144	11.2274	2.41836	10.2568	2.32794	ORF:YLL056C				BioProcess=biological_process unknown|MolFunction=molecular_function unknown|CellComponent=not yet annotated
YLL032C	0.424357	-0.857179	0.557847	-0.583671	0.367871	-1.00002	0.685983	-0.376902	0.878983	-0.12899	ORF:YLL032C				BioProcess=biological_process unknown|MolFunction=molecular_function unknown|CellComponent=not yet annotated
YKL168C	0.392293	-0.935747	0.404855	-0.904226	0.378936	-0.970388	0.587316	-0.532191	0.813517	-0.206388	KKQ8				BioProcess=biological_process unknown|MolFunction=protein kinase|CellComponent=not yet annotated
YNL097C	0.456397	-0.784393	0.585864	-0.534668	0.473178	-0.748283	1.03258	0.0320653	0.948296	-0.0530891	PHO23				BioProcess=chromatin modification|MolFunction=molecular_function unknown|CellComponent=nucleus
YDR264C	0.433233	-0.83648	0.497856	-0.697443	0.511668	-0.670078	0.538832	-0.618351	0.900686	-0.104598	AKR1				BioProcess=endocytosis*|MolFunction=molecular_function unknown|CellComponent=cellular_component unknown
YER061C	0.342083	-1.0727	0.666655	-0.405483	0.407138	-0.898604	0.665579	-0.407097	0.711677	-0.340132	CEM1				BioProcess=hexadecanal biosynthesis|MolFunction=3-oxoacyl-[acyl-carrier protein] synthase|CellComponent=mitochondrion
YPR035W	0.190087	-1.66027	0.317644	-1.14682	0.303004	-1.19401	0.421068	-0.864961	0.396612	-0.924796	GLN1				BioProcess=not yet annotated|MolFunction=glutamate-ammonia ligase|CellComponent=cytoplasm
YGL121C	0.346232	-1.06065	0.3038	-1.19139	0.337618	-1.08584	0.334279	-1.09578	0.724857	-0.321781	GPG1				BioProcess=signal transduction|MolFunction=signal transducer|CellComponent=cellular_component unknown
YDR388W	0.452113	-0.793823	0.488534	-0.716346	0.427375	-0.850094	0.676983	-0.390109	0.948206	-0.0531834	RVS167				BioProcess=response to osmotic stress*|MolFunction=cytoskeletal protein binding|CellComponent=actin cortical patch (sensu Saccharomyces)
YML110C	0.309488	-1.17284	0.426805	-0.851429	0.335937	-1.09083	0.780794	-0.247444	0.649401	-0.431705	COQ5				BioProcess=ubiquinone metabolism|MolFunction=not yet annotated|CellComponent=mitochondrion
YLR285W	0.431338	-0.840862	0.632984	-0.457309	0.501811	-0.689532	0.58472	-0.536623	0.906483	-0.0981833	ORF:YLR285W				BioProcess=biological_process unknown|MolFunction=molecular_function unknown|CellComponent=not yet annotated
YGR266W	0.481179	-0.731515	0.390635	-0.939982	0.603552	-0.504923	0.741924	-0.298508	1.01346	0.013369	ORF:YGR266W				BioProcess=biological_process unknown|MolFunction=molecular_function unknown|CellComponent=not yet annotated
YLR144C	0.367575	-1.00083	0.415237	-0.878906	0.396453	-0.925199	0.635094	-0.453982	0.774939	-0.25497	ACF2				BioProcess=actin cytoskeleton organization and biogenesis|MolFunction=molecular_function unknown|CellComponent=cellular_component unknown
YER119C	0.457984	-0.78092	0.622389	-0.47419	0.470473	-0.754018	0.845564	-0.167751	0.965575	-0.0350313	ORF:YER119C				BioProcess=biological_process unknown|MolFunction=molecular_function unknown|CellComponent=not yet annotated
YMR153W	0.469442	-0.756211	0.571563	-0.559381	0.521595	-0.650864	0.657835	-0.418801	0.991136	-0.00890338	NUP53				BioProcess=mRNA-nucleus export*|MolFunction=structural molecule|CellComponent=nuclear pore
YOR350C	0.400943	-0.913936	0.402902	-0.909062	0.337862	-1.08512	0.576372	-0.551002	0.848028	-0.164842	MNE1				BioProcess=biological_process unknown|MolFunction=molecular_function unknown|CellComponent=not yet annotated
YML102W	0.428693	-0.847013	0.63034	-0.461496	0.493982	-0.705256	0.859831	-0.151019	0.906737	-0.0979025	CAC2				BioProcess=DNA repair*|MolFunction=molecular_function unknown|CellComponent=chromatin assembly complex
YJL047C	0.418072	-0.872101	0.377987	-0.972896	0.415869	-0.877385	0.490095	-0.713155	0.885284	-0.121847	RTT101				BioProcess=not yet annotated|MolFunction=molecular_function unknown|CellComponent=not yet annotated
YPL017C	0.529328	-0.636146	0.72134	-0.326645	0.497534	-0.698091	0.85983	-0.15102	1.12094	0.114165	ORF:YPL017C				BioProcess=biological_process unknown|MolFunction=molecular_function unknown|CellComponent=not yet annotated
YAR035W	0.430431	-0.842969	0.475909	-0.742529	0.314192	-1.15775	0.510132	-0.673086	0.914873	-0.0889703	YAT1				BioProcess=not yet annotated|MolFunction=carnitine O-acetyltransferase|CellComponent=mitochondrion
YGL017W	0.321325	-1.1353	0.389125	-0.943854	0.492236	-0.708798	0.504566	-0.684057	0.683262	-0.380877	ATE1				BioProcess=ubiquitin-dependent protein catabolism*|MolFunction=arginyltransferase|CellComponent=cytoplasm
YKL201C	1.02626	0.0259184	1.28703	0.252334	1.17922	0.164856	2.31508	0.839446	2.18372	0.78103	MNN4				BioProcess=stress response*|MolFunction=transcription regulator|CellComponent=not yet annotated
YKL197C	0.442475	-0.815371	0.505567	-0.682074	0.464663	-0.766442	0.548423	-0.600708	0.942404	-0.0593213	PEX1				BioProcess=peroxisome organization and biogenesis|MolFunction=adenosinetriphosphatase|CellComponent=cellular_component unknown
YAR019C	0.444019	-0.811888	0.444777	-0.810181	0.434482	-0.833601	0.651299	-0.428786	0.946793	-0.0546752	CDC15				BioProcess=cell cycle|MolFunction=protein kinase|CellComponent=not yet annotated
YAR027W	0.362384	-1.01505	0.435429	-0.831423	0.3336	-1.09781	0.445924	-0.807607	0.773202	-0.257215	UIP3				BioProcess=biological_process unknown|MolFunction=molecular_function unknown|CellComponent=not yet annotated
YML120C	0.367241	-1.00174	0.454131	-0.78937	0.341139	-1.07546	0.636296	-0.452092	0.784784	-0.242347	NDI1				BioProcess=complex I (NADH to ubiquinone)|MolFunction=not yet annotated|CellComponent=NADH dehydrogenase complex (ubiquinone) (sensu Eukarya)
YBR149W	0.496888	-0.69939	0.555028	-0.588738	0.427485	-0.849836	0.634492	-0.45493	1.06342	0.0614865	ARA1				BioProcess=carbohydrate metabolism|MolFunction=D-arabinose 1-dehydrogenase [NAD(P)]|CellComponent=cellular_component unknown
YPR196W	0.331146	-1.1052	0.505861	-0.681494	0.591992	-0.524262	0.65686	-0.420285	0.708894	-0.344049	ORF:YPR196W				BioProcess=biological_process unknown|MolFunction=molecular_function unknown|CellComponent=nucleus
YDR402C	1.1964	0.179315	1.10707	0.101717	1.19541	0.178487	4.06008	1.4012	2.56777	0.943038	DIT2				BioProcess=spore wall assembly (sensu Saccharomyces)|MolFunction=enzyme*|CellComponent=cellular_component unknown
YGR055W	3.02475	1.10683	2.79678	1.02847	2.6532	0.975767	4.047	1.39798	6.49232	1.87062	MUP1				BioProcess=sulfur amino acid transport|MolFunction=L-methionine porter|CellComponent=integral plasma membrane protein
YBL095W	0.491276	-0.710749	0.406067	-0.901238	0.485187	-0.723221	0.570338	-0.561525	1.05647	0.0549296	ORF:YBL095W				BioProcess=biological_process unknown|MolFunction=molecular_function unknown|CellComponent=not yet annotated
YGR149W	0.280953	-1.26957	0.297007	-1.214	0.259186	-1.35021	0.526969	-0.640614	0.604963	-0.502588	ORF:YGR149W				BioProcess=biological_process unknown|MolFunction=molecular_function unknown|CellComponent=not yet annotated
YNL201C	0.407628	-0.897399	0.306652	-1.18204	0.41851	-0.871055	0.603734	-0.504621	0.877991	-0.130119	PSY2				BioProcess=biological_process unknown|MolFunction=molecular_function unknown|CellComponent=not yet annotated
YOR184W	0.398534	-0.919961	0.61659	-0.483551	0.46084	-0.774705	0.445244	-0.809133	0.858407	-0.152677	SER1				BioProcess=not yet annotated|MolFunction=phosphoserine aminotransferase|CellComponent=not yet annotated
YNL020C	0.404922	-0.90406	0.368137	-0.9993	0.361381	-1.01782	0.753971	-0.282401	0.873453	-0.1353	ARK1				BioProcess=protein amino acid phosphorylation*|MolFunction=protein serine/threonine kinase|CellComponent=actin cortical patch (sensu Saccharomyces)
YLR240W	0.303758	-1.19152	0.348943	-1.05285	0.253964	-1.37056	0.407738	-0.89713	0.655951	-0.421669	VPS34				BioProcess=protein amino acid phosphorylation*|MolFunction=protein kinase*|CellComponent=membrane fraction
YDR294C	0.396343	-0.925476	0.296294	-1.2164	0.387836	-0.947174	0.449603	-0.79939	0.857028	-0.154285	DPL1				BioProcess=phospholipid metabolism|MolFunction=lyase|CellComponent=not yet annotated
YCR011C	0.422116	-0.862475	0.389187	-0.943695	0.355428	-1.03443	0.761974	-0.271843	0.913504	-0.0904673	ADP1				BioProcess=transport|MolFunction=ATP-binding cassette (ABC) transporter|CellComponent=cytoplasm*
YDL128W	0.275748	-1.28827	0.276869	-1.28421	0.271662	-1.3032	0.414102	-0.881642	0.597039	-0.515774	VCX1				BioProcess=calcium ion homeostasis*|MolFunction=calcium ion transporter*|CellComponent=vacuolar membrane*
YBR235W	0.330036	-1.10855	0.349239	-1.052	0.337985	-1.08475	0.745055	-0.294297	0.714846	-0.335689	ORF:YBR235W				BioProcess=biological_process unknown|MolFunction=molecular_function unknown|CellComponent=not yet annotated
YJL102W	1.56397	0.447229	1.78876	0.581522	1.60924	0.475763	1.5445	0.434701	3.3919	1.22139	MEF2				BioProcess=translational elongation|MolFunction=translation elongation factor|CellComponent=mitochondrion
YAL044W-A	0.424707	-0.856356	0.518956	-0.655937	0.424466	-0.856922	0.611047	-0.492581	0.92142	-0.0818388	ORF:YAL044W-A				BioProcess=biological_process unknown|MolFunction=molecular_function unknown|CellComponent=cellular_component unknown
YML058W	0.393096	-0.933702	0.415392	-0.878532	0.402402	-0.910303	0.501331	-0.690489	0.853523	-0.158383	SML1				BioProcess=mitochondrion organization and biogenesis*|MolFunction=molecular_function unknown|CellComponent=cell
YKR031C	0.392571	-0.935038	0.40246	-0.910159	0.431298	-0.840955	0.566772	-0.567798	0.853634	-0.158252	SPO14				BioProcess=not yet annotated|MolFunction=phospholipase D|CellComponent=not yet annotated
YKL035W	0.237482	-1.43766	0.403054	-0.908686	0.252638	-1.3758	0.590752	-0.526359	0.517155	-0.659413	UGP1				BioProcess=protein amino acid glycosylation*|MolFunction=UTP-glucose-1-phosphate uridylyltransferase|CellComponent=not yet annotated
YJL151C	0.415803	-0.877543	0.441669	-0.817196	0.38937	-0.943224	0.55755	-0.584203	0.906845	-0.0977835	SNA3				BioProcess=biological_process unknown|MolFunction=molecular_function unknown|CellComponent=not yet annotated
YLL055W	1.88324	0.632994	1.14816	0.138161	1.28368	0.24973	1.65353	0.502911	4.10933	1.41326	ORF:YLL055W				BioProcess=biological_process unknown|MolFunction=molecular_function unknown|CellComponent=not yet annotated
YKL150W	0.310984	-1.16802	0.347662	-1.05652	0.241389	-1.42134	0.556213	-0.586605	0.678585	-0.387746	MCR1				BioProcess=not yet annotated|MolFunction=cytochrome b5 reductase|CellComponent=not yet annotated
YJR033C	0.334813	-1.09418	0.338112	-1.08438	0.358931	-1.02462	0.685747	-0.377247	0.732249	-0.311635	RAV1				BioProcess=not yet annotated|MolFunction=molecular_function unknown|CellComponent=not yet annotated
YLR417W	0.506962	-0.679319	0.550771	-0.596437	0.537424	-0.620967	0.944117	-0.0575049	1.11187	0.106044	VPS36				BioProcess=Golgi retention|MolFunction=not yet annotated|CellComponent=not yet annotated
YLR178C	0.485615	-0.722338	0.633125	-0.457088	0.357686	-1.0281	0.922083	-0.0811204	1.06563	0.0635614	TFS1				BioProcess=biological_process unknown|MolFunction=lipid binding*|CellComponent=cellular_component unknown
YHR135C	0.495812	-0.701559	0.452379	-0.793235	0.484716	-0.724193	0.922851	-0.0802871	1.08845	0.084751	YCK1				BioProcess=protein amino acid phosphorylation*|MolFunction=casein kinase I|CellComponent=endoplasmic reticulum*
YOR125C	0.298035	-1.21054	0.33789	-1.08504	0.323631	-1.12815	0.547655	-0.602109	0.654801	-0.423423	CAT5				BioProcess=ubiquinone metabolism|MolFunction=not yet annotated|CellComponent=mitochondrial inner membrane
YFR047C	0.209808	-1.56156	0.244366	-1.40909	0.195173	-1.63387	0.244807	-1.40729	0.463126	-0.769755	BNA6				BioProcess=nicotinamide adenine dinucleotide biosynthesis|MolFunction=nicotinate-nucleotide pyrophosphorylase (carboxylating)|CellComponent=cellular_component unknown
YKR052C	1.50804	0.410811	0.364001	-1.0106	1.40329	0.338816	0.836581	-0.178431	3.33145	1.20341	MRS4				BioProcess=transport*|MolFunction=carrier|CellComponent=mitochondrion
YER053C	0.318378	-1.14452	0.359589	-1.02279	0.31323	-1.16082	0.655563	-0.422261	0.703599	-0.351547	ORF:YER053C				BioProcess=biological_process unknown|MolFunction=molecular_function unknown*|CellComponent=mitochondrion*
YDL239C	0.243938	-1.41084	0.23357	-1.45427	0.209319	-1.5639	0.640022	-0.446252	0.539142	-0.617776	ADY3				BioProcess=biological_process unknown|MolFunction=molecular_function unknown|CellComponent=not yet annotated
YPL022W	0.401261	-0.913142	0.515078	-0.663437	0.476697	-0.740873	0.732471	-0.311332	0.890529	-0.11594	RAD1				BioProcess=nucleotide-excision repair, DNA incision, 5 to lesion|MolFunction=single-stranded DNA specific endodeoxyribonuclease|CellComponent=nucleotide excision repair factor 1
YPR106W	0.264545	-1.32974	0.356472	-1.0315	0.328034	-1.11464	0.599203	-0.512154	0.587213	-0.532367	ISR1				BioProcess=not yet annotated|MolFunction=protein kinase|CellComponent=not yet annotated
YFL030W	1.03491	0.0343112	0.783618	-0.243834	0.804504	-0.21753	0.981438	-0.0187368	2.29826	0.83215	ORF:YFL030W				BioProcess=biological_process unknown|MolFunction=molecular_function unknown|CellComponent=not yet annotated
YER028C	0.291163	-1.23387	0.198378	-1.61758	0.298561	-1.20878	0.327505	-1.11625	0.6479	-0.434019	ORF:YER028C				BioProcess=biological_process unknown|MolFunction=molecular_function unknown|CellComponent=not yet annotated
YDL125C	0.48735	-0.718772	0.554214	-0.590204	0.518613	-0.656597	0.851587	-0.160654	1.08608	0.0825738	HNT1				BioProcess=biological_process unknown|MolFunction=nucleotide binding|CellComponent=cytoplasm
YIL046W	1.18728	0.171665	1.36857	0.313769	0.968877	-0.0316176	1.68415	0.521259	2.65152	0.975133	MET30				BioProcess=ubiquitin-dependent protein catabolism*|MolFunction=protein binding*|CellComponent=nuclear ubiquitin ligase complex
YEL024W	0.494295	-0.704622	0.701436	-0.354625	0.450451	-0.797505	0.853778	-0.158084	1.10726	0.10189	RIP1				BioProcess=aerobic respiration*|MolFunction=ubiquinol-cytochrome c reductase|CellComponent=respiratory chain complex III (sensu Eukarya)
YDR397C	0.378544	-0.971422	0.299794	-1.20466	0.302555	-1.19549	0.407643	-0.897362	0.848025	-0.164845	NCB2				BioProcess=transcription|MolFunction=not yet annotated|CellComponent=not yet annotated
YLR356W	0.441737	-0.817041	0.441825	-0.81684	0.436946	-0.827945	0.652976	-0.426214	0.990614	-0.00943008	ORF:YLR356W				BioProcess=biological_process unknown|MolFunction=molecular_function unknown|CellComponent=not yet annotated
YLR450W	0.327645	-1.11583	0.351546	-1.04541	0.341581	-1.07417	0.628628	-0.464216	0.734829	-0.308117	HMG2				BioProcess=ergosterol biosynthesis|MolFunction=hydroxymethylglutaryl-CoA reductase (NADPH)|CellComponent=mitochondrial matrix*
YKL100C	0.414189	-0.881434	0.366648	-1.00335	0.399246	-0.918178	0.699915	-0.356797	0.929421	-0.0731937	ORF:YKL100C				BioProcess=biological_process unknown|MolFunction=molecular_function unknown|CellComponent=not yet annotated
YLR258W	0.239481	-1.42928	0.217225	-1.52682	0.26395	-1.332	0.353856	-1.03886	0.537676	-0.620499	GSY2				BioProcess=glycogen metabolism|MolFunction=glycogen (starch) synthase|CellComponent=cytoplasm
YCR097W	0.394426	-0.930323	0.541853	-0.612761	0.312583	-1.16289	0.583383	-0.538912	0.887933	-0.11886	HMRA1				BioProcess=regulation of transcription, mating-type specific|MolFunction=transcription co-repressor|CellComponent=nucleus
YDR391C	0.331195	-1.10505	0.352724	-1.04207	0.297464	-1.21246	0.51082	-0.671737	0.746626	-0.29219	ORF:YDR391C				BioProcess=biological_process unknown|MolFunction=molecular_function unknown|CellComponent=not yet annotated
YML128C	0.471141	-0.752597	0.466603	-0.762277	0.290347	-1.23668	0.753294	-0.2833	1.06316	0.0612493	MSC1				BioProcess=biological_process unknown|MolFunction=molecular_function unknown|CellComponent=cellular_component unknown
YML035C	0.441947	-0.816566	0.643549	-0.440757	0.465239	-0.765204	1.03648	0.0358307	1.00003	3.35611e-05	AMD1				BioProcess=not yet annotated|MolFunction=AMP deaminase|CellComponent=not yet annotated
YLR294C	0.456858	-0.783382	0.477793	-0.738579	0.437146	-0.827488	0.818374	-0.200436	1.0338	0.0332395	ORF:YLR294C				BioProcess=biological_process unknown|MolFunction=molecular_function unknown|CellComponent=not yet annotated
YNL165W	0.522518	-0.649095	0.535764	-0.624061	0.558303	-0.582853	0.769924	-0.261463	1.1824	0.16755	ORF:YNL165W				BioProcess=biological_process unknown|MolFunction=molecular_function unknown|CellComponent=not yet annotated
YDR223W	1.14128	0.132151	1.1871	0.171513	1.0359	0.0352663	2.3541	0.856157	2.58621	0.950194	ORF:YDR223W				BioProcess=biological_process unknown|MolFunction=molecular_function unknown|CellComponent=not yet annotated
YBR037C	0.452888	-0.79211	0.424641	-0.856511	0.373649	-0.984438	0.481373	-0.731114	1.0273	0.0269387	SCO1				BioProcess=protein complex assembly*|MolFunction=molecular_function unknown|CellComponent=mitochondrial inner membrane
YKL217W	1.38718	0.327271	1.55246	0.439844	0.909979	-0.094334	1.0343	0.0337267	3.14915	1.14713	JEN1				BioProcess=transport|MolFunction=lactate transporter|CellComponent=not yet annotated
YJL198W	0.220996	-1.50961	0.235095	-1.44776	0.0405927	-3.20417	0.208082	-1.56982	0.501724	-0.689706	PHO90				BioProcess=biological_process unknown|MolFunction=molecular_function unknown|CellComponent=not yet annotated
YFL031W	0.327734	-1.11555	0.246479	-1.40048	0.246968	-1.3985	0.325156	-1.12345	0.744167	-0.29549	HAC1				BioProcess=regulation of transcription from Pol II promoter*|MolFunction=specific RNA polymerase II transcription factor|CellComponent=nucleus
YIR036C	0.396059	-0.926191	0.434762	-0.832957	0.471578	-0.751671	0.572022	-0.558578	0.8994	-0.106028	ORF:YIR036C				BioProcess=biological_process unknown|MolFunction=molecular_function unknown|CellComponent=not yet annotated
YOL025W	0.294338	-1.22303	0.44974	-0.799086	0.351045	-1.04684	0.458272	-0.780293	0.668411	-0.402853	LAG2				BioProcess=not yet annotated|MolFunction=molecular_function unknown|CellComponent=not yet annotated
YAR015W	0.276755	-1.28462	0.355329	-1.03471	0.308751	-1.17522	0.286479	-1.25009	0.629093	-0.463476	ADE1				BioProcess=not yet annotated|MolFunction=phosphoribosylaminoimidazole-succinocarboxamide synthase|CellComponent=not yet annotated
YGR270W	0.417573	-0.873296	0.458532	-0.779725	0.448253	-0.802398	0.907109	-0.0974931	0.949341	-0.0519875	YTA7				BioProcess=protein catabolism|MolFunction=ATPase|CellComponent=cellular_component unknown
YNL321W	0.438269	-0.824921	0.397165	-0.923403	0.413568	-0.882933	0.685962	-0.376933	0.998023	-0.00197941	ORF:YNL321W				BioProcess=biological_process unknown|MolFunction=molecular_function unknown|CellComponent=not yet annotated
YLR205C	2.35566	0.856822	2.64249	0.971722	2.58115	0.948237	3.84895	1.3478	5.36433	1.67977	HMX1				BioProcess=biological_process unknown|MolFunction=molecular_function unknown|CellComponent=not yet annotated
YOR179C	0.280515	-1.27113	0.258669	-1.35221	0.259587	-1.34866	0.318693	-1.14353	0.639482	-0.447098	ORF:YOR179C				BioProcess=biological_process unknown|MolFunction=molecular_function unknown|CellComponent=not yet annotated
YFR016C	0.341423	-1.07463	0.431078	-0.841465	0.441083	-0.818522	0.572564	-0.55763	0.780088	-0.248348	ORF:YFR016C				BioProcess=biological_process unknown|MolFunction=molecular_function unknown|CellComponent=not yet annotated
YER047C	0.469455	-0.756183	0.514545	-0.664472	0.503217	-0.686733	0.645681	-0.43745	1.07501	0.0723339	SAP1				BioProcess=biological_process unknown|MolFunction=molecular_function unknown|CellComponent=cellular_component unknown
YLL040C	0.364651	-1.00882	0.454679	-0.788164	0.413509	-0.883076	0.710033	-0.342443	0.835412	-0.179831	VPS13				BioProcess=Golgi retention|MolFunction=molecular_function unknown|CellComponent=extrinsic membrane protein
YER024W	0.264859	-1.32856	0.268268	-1.31577	0.229332	-1.47258	0.20856	-1.56753	0.60901	-0.49592	YAT2				BioProcess=not yet annotated|MolFunction=carnitine O-acetyltransferase|CellComponent=not yet annotated
YIL154C	0.326576	-1.11909	0.379786	-0.968148	0.348924	-1.0529	0.58758	-0.531742	0.752547	-0.284292	IMP2'				BioProcess=DNA repair*|MolFunction=transcription factor|CellComponent=cellular_component unknown
YIR016W	0.365532	-1.0064	0.336573	-1.08894	0.2808	-1.27011	0.505182	-0.682836	0.845242	-0.168132	ORF:YIR016W				BioProcess=biological_process unknown|MolFunction=molecular_function unknown|CellComponent=not yet annotated
YOL096C	0.366512	-1.00372	0.348474	-1.05419	0.368607	-0.998024	0.673641	-0.395058	0.847596	-0.165351	COQ3				BioProcess=ubiquinone metabolism|MolFunction=hexaprenyldihydroxybenzoate methyltransferase|CellComponent=not yet annotated
YER066W	0.3317	-1.10353	0.199225	-1.61332	0.191049	-1.65522	0.368676	-0.997836	0.769546	-0.261955	ORF:YER066W				BioProcess=biological_process unknown|MolFunction=molecular_function unknown|CellComponent=not yet annotated
YOL130W	0.468403	-0.758426	0.517775	-0.658215	0.430083	-0.843778	0.781685	-0.246304	1.08796	0.0843021	ALR1				BioProcess=di-, tri-valent inorganic cation transport|MolFunction=di-, tri-valent inorganic cation transporter|CellComponent=plasma membrane
YBR086C	0.277214	-1.28297	0.315428	-1.15382	0.259768	-1.34797	0.513328	-0.66684	0.644774	-0.438855	IST2				BioProcess=biological_process unknown|MolFunction=molecular_function unknown|CellComponent=cellular_component unknown
YDR276C	0.461159	-0.774012	0.36804	-0.999564	0.358343	-1.02627	0.56136	-0.577392	1.07454	0.0718917	PMP3				BioProcess=cation transport|MolFunction=molecular_function unknown|CellComponent=plasma membrane
YLR348C	0.18046	-1.71225	0.298532	-1.20888	0.271724	-1.30297	0.672501	-0.396751	0.420693	-0.865851	DIC1				BioProcess=dicarboxylic acid transport|MolFunction=dicarboxylic acid transporter|CellComponent=mitochondrial membrane
YGL007W	0.356454	-1.03155	0.338677	-1.08271	0.740008	-0.301095	0.276035	-1.28723	0.831262	-0.18481	ORF:YGL007W				BioProcess=biological_process unknown|MolFunction=molecular_function unknown|CellComponent=not yet annotated
YBR067C	0.275483	-1.28923	0.349501	-1.05125	0.35567	-1.03375	0.402097	-0.911063	0.644394	-0.439445	TIP1				BioProcess=cell wall organization and biogenesis|MolFunction=structural constituent of cell wall|CellComponent=cell wall (sensu Fungi)
YOR014W	0.395159	-0.928467	0.47215	-0.750458	0.466074	-0.763411	0.64998	-0.430814	0.925103	-0.0778506	RTS1				BioProcess=protein biosynthesis|MolFunction=protein phosphatase type 2A|CellComponent=cytoplasm*
YGR079W	1.05093	0.0496734	1.2448	0.218977	1.12571	0.118418	1.1292	0.121509	2.4655	0.902393	ORF:YGR079W				BioProcess=biological_process unknown|MolFunction=molecular_function unknown|CellComponent=not yet annotated
YLR375W	0.302237	-1.19655	0.296911	-1.21432	0.303923	-1.19098	0.441242	-0.818162	0.709517	-0.34317	STP3				BioProcess=tRNA splicing|MolFunction=molecular_function unknown|CellComponent=not yet annotated
YAL028W	0.361385	-1.01781	0.420185	-0.86706	0.329765	-1.10937	0.609381	-0.495312	0.848653	-0.164104	ORF:YAL028W				BioProcess=biological_process unknown|MolFunction=molecular_function unknown|CellComponent=cellular_component unknown
YER178W	0.465576	-0.76448	0.708388	-0.344763	0.53374	-0.627847	0.876677	-0.131616	1.09504	0.0907886	PDA1				BioProcess=not yet annotated|MolFunction=pyruvate dehydrogenase (lipoamide)|CellComponent=not yet annotated
YOL083W	0.515467	-0.662681	0.52292	-0.648327	0.399667	-0.917123	0.852328	-0.159784	1.22014	0.198963	ORF:YOL083W				BioProcess=biological_process unknown|MolFunction=molecular_function unknown|CellComponent=not yet annotated
YNL118C	0.3543	-1.03761	0.455374	-0.786635	0.436859	-0.828145	0.60454	-0.503288	0.841979	-0.172	DCP2				BioProcess=mRNA catabolism|MolFunction=molecular_function unknown|CellComponent=cytoplasm*
YLL015W	0.354666	-1.03658	0.324637	-1.12505	0.3331	-1.09931	0.770113	-0.261219	0.843051	-0.170728	BPT1				BioProcess=bilirubin transport|MolFunction=bilirubin transporter|CellComponent=cellular_component unknown
YJL127C	0.367867	-1.00003	0.337753	-1.08544	0.358277	-1.02645	0.542192	-0.612136	0.874613	-0.133974	SPT10				BioProcess=chromatin modeling*|MolFunction=molecular_function unknown|CellComponent=nucleus
YOR015W	0.382682	-0.960551	0.410196	-0.891121	0.436492	-0.828986	0.744833	-0.294595	0.910218	-0.0940717	ORF:YOR015W				BioProcess=biological_process unknown|MolFunction=molecular_function unknown|CellComponent=not yet annotated
YBR050C	1.15866	0.147262	1.03196	0.0314596	0.767102	-0.265135	0.891942	-0.114354	2.75702	1.01415	REG2				BioProcess=negative regulation of transcription from Pol II promoter*|MolFunction=protein phosphatase type 1|CellComponent=protein phosphatase type 1 complex
YLR093C	0.364673	-1.00875	0.422955	-0.860491	0.398924	-0.918984	0.584547	-0.536918	0.869364	-0.139994	NYV1				BioProcess=non-selective vesicle fusion|MolFunction=v-SNARE|CellComponent=vacuolar membrane
YGL162W	0.342355	-1.07191	0.164648	-1.80395	0.177464	-1.72899	0.214609	-1.53894	0.816506	-0.202721	SUT1				BioProcess=transport|MolFunction=not yet annotated|CellComponent=not yet annotated
YGL018C	0.378301	-0.972065	0.346529	-1.05979	0.320724	-1.13717	0.443179	-0.813782	0.902507	-0.102579	JAC1				BioProcess=aerobic respiration*|MolFunction=co-chaperone|CellComponent=mitochondrion
YGL173C	0.382	-0.962334	0.437196	-0.827374	0.43505	-0.832295	0.696422	-0.3618	0.912055	-0.0920549	KEM1				BioProcess=35S primary transcript processing*|MolFunction=5-3 exoribonuclease|CellComponent=cytoplasm
YHL019C	0.441751	-0.81701	0.399537	-0.917449	0.449928	-0.798667	0.730969	-0.313385	1.05503	0.0535718	APM2				BioProcess=vesicle-mediated transport|MolFunction=clathrin binding|CellComponent=AP-1 adaptor complex
YDR498C	0.436571	-0.828804	0.334922	-1.09386	0.328621	-1.11285	0.46346	-0.769035	1.04439	0.0434294	SEC20				BioProcess=non-selective vesicle fusion*|MolFunction=v-SNARE|CellComponent=endoplasmic reticulum*
YBR212W	0.867005	-0.142711	0.74474	-0.294721	0.85409	-0.157719	1.1656	0.153233	2.07777	0.731296	NGR1				BioProcess=biological_process unknown|MolFunction=not yet annotated|CellComponent=cytoplasm
YDR457W	0.330787	-1.10628	0.339572	-1.08007	0.377725	-0.973589	0.67732	-0.389611	0.794595	-0.229922	TOM1				BioProcess=polyubiquitination*|MolFunction=ubiquitin-protein ligase|CellComponent=cellular_component unknown
YMR216C	0.329961	-1.10878	0.447681	-0.803675	0.448138	-0.802655	0.600669	-0.509711	0.793286	-0.231572	SKY1				BioProcess=biological_process unknown|MolFunction=protein kinase|CellComponent=not yet annotated
YJR121W	0.402727	-0.909496	0.511233	-0.67093	0.392086	-0.936274	0.792554	-0.232494	0.968453	-0.0320554	ATP2				BioProcess=ATP synthesis coupled proton transport|MolFunction=hydrogen-transporting two-sector ATPase|CellComponent=hydrogen-transporting ATP synthase, catalytic core (sensu Eukarya)
YNL329C	0.376168	-0.977719	0.379226	-0.969622	0.474138	-0.746258	0.70053	-0.355918	0.905469	-0.0993023	PEX6				BioProcess=peroxisome organization and biogenesis|MolFunction=adenosinetriphosphatase|CellComponent=peroxisome
YNL277W	1.5711	0.451775	2.70278	0.994281	2.03529	0.71064	2.47137	0.904771	3.78645	1.33143	MET2				BioProcess=methionine biosynthesis*|MolFunction=homoserine O-acetyltransferase|CellComponent=cytoplasm
YNL224C	0.474129	-0.746275	0.625486	-0.469226	0.535728	-0.624129	1.00756	0.00753367	1.14319	0.133822	ORF:YNL224C				BioProcess=biological_process unknown|MolFunction=molecular_function unknown|CellComponent=not yet annotated
YDL091C	0.542125	-0.612259	0.555702	-0.587522	0.494149	-0.704919	0.935118	-0.0670825	1.30719	0.26788	ORF:YDL091C				BioProcess=biological_process unknown|MolFunction=molecular_function unknown|CellComponent=not yet annotated
YGL003C	0.495292	-0.702607	0.351642	-1.04514	0.422924	-0.860563	0.680642	-0.384718	1.19474	0.177928	CDH1				BioProcess=ubiquitin-dependent protein catabolism*|MolFunction=enzyme activator|CellComponent=anaphase-promoting complex
YGR008C	0.458562	-0.779659	0.321641	-1.13432	0.285683	-1.25287	0.499807	-0.693534	1.10815	0.102692	STF2				BioProcess=ATP synthesis coupled proton transport|MolFunction=molecular_function unknown|CellComponent=proton-transporting ATP synthase complex (sensu Eukarya)
YNL274C	0.355264	-1.03489	0.440857	-0.819036	0.357895	-1.02752	0.640204	-0.445968	0.86125	-0.14937	ORF:YNL274C				BioProcess=biological_process unknown|MolFunction=not yet annotated|CellComponent=not yet annotated
YHR199C	1.38646	0.326753	0.633653	-0.456254	1.48758	0.39715	1.68499	0.521757	3.36438	1.21324	ORF:YHR199C				BioProcess=biological_process unknown|MolFunction=molecular_function unknown|CellComponent=not yet annotated
YPL219W	0.350897	-1.04726	0.426987	-0.851002	0.318416	-1.1444	0.478453	-0.737196	0.851495	-0.160762	PCL8				BioProcess=regulation of glycogen biosynthesis|MolFunction=cyclin-dependent protein kinase, regulator|CellComponent=cyclin-dependent protein kinase holoenzyme
YOR377W	0.376429	-0.977025	0.3706	-0.992633	0.395927	-0.926524	0.6414	-0.444101	0.913453	-0.0905231	ATF1				BioProcess=not yet annotated|MolFunction=alcohol O-acetyltransferase|CellComponent=not yet annotated
YPL098C	0.400555	-0.914904	0.48174	-0.73035	0.445737	-0.808027	0.615617	-0.485131	0.974691	-0.0256351	ORF:YPL098C				BioProcess=biological_process unknown|MolFunction=molecular_function unknown|CellComponent=not yet annotated
YMR213W	0.255535	-1.3644	0.296891	-1.21439	0.316981	-1.14891	0.505978	-0.681261	0.622958	-0.473277	CEF1				BioProcess=mRNA splicing|MolFunction=molecular_function unknown|CellComponent=spliceosome complex
YAL043C	0.362332	-1.01519	0.446009	-0.807415	0.421721	-0.863412	0.616064	-0.484404	0.883929	-0.123379	PTA1				BioProcess=mRNA polyadenylation*|MolFunction=cleavage/polyadenylation specificity factor|CellComponent=mRNA cleavage and polyadenylation specificity factor complex*
YDR272W	0.333059	-1.09944	0.322577	-1.13141	0.334454	-1.09526	0.517292	-0.659148	0.813315	-0.206636	GLO2				BioProcess=carbohydrate metabolism|MolFunction=hydroxyacylglutathione hydrolase|CellComponent=cytoplasm
YOR132W	0.502838	-0.687487	0.642209	-0.442841	0.513061	-0.667361	0.735496	-0.30721	1.22874	0.205991	VPS17				BioProcess=retrograde (endosome to Golgi) transport|MolFunction=molecular_function unknown|CellComponent=endosome
YCR010C	1.25721	0.228892	1.65091	0.501327	0.739061	-0.302375	0.99862	-0.00138074	3.07292	1.12263	ADY2				BioProcess=not yet annotated|MolFunction=molecular_function unknown|CellComponent=not yet annotated
YPR091C	0.313475	-1.16004	0.442699	-0.814865	0.373638	-0.984467	0.654482	-0.423912	0.766741	-0.265607	ORF:YPR091C				BioProcess=biological_process unknown|MolFunction=molecular_function unknown|CellComponent=not yet annotated
YKL010C	0.381716	-0.963079	0.475886	-0.742578	0.450302	-0.797836	0.833768	-0.1818	0.935146	-0.0670531	UFD4				BioProcess=polyubiquitination*|MolFunction=ubiquitin-protein ligase|CellComponent=cellular_component unknown
YKR058W	0.262763	-1.3365	0.231953	-1.46122	0.222141	-1.50445	0.345029	-1.06413	0.644663	-0.439027	GLG1				BioProcess=glycogen metabolism|MolFunction=not yet annotated|CellComponent=not yet annotated
YMR019W	0.22105	-1.50937	0.27675	-1.28464	0.255784	-1.36342	0.422007	-0.862732	0.542614	-0.611357	STB4				BioProcess=transcription|MolFunction=not yet annotated|CellComponent=not yet annotated
YJL186W	0.248684	-1.39157	0.303584	-1.1921	0.252556	-1.37612	0.679953	-0.385731	0.610856	-0.492894	MNN5				BioProcess=protein amino acid glycosylation|MolFunction=not yet annotated|CellComponent=not yet annotated
YIL047C	0.381182	-0.964479	0.467195	-0.761009	0.485507	-0.722562	0.967858	-0.0326701	0.93956	-0.0623435	SYG1				BioProcess=signal transduction|MolFunction=molecular_function unknown|CellComponent=plasma membrane
YMR195W	0.165293	-1.80004	0.158223	-1.84375	0.111819	-2.19087	0.177367	-1.72953	0.408088	-0.896272	ICY1				BioProcess=not yet annotated|MolFunction=molecular_function unknown|CellComponent=not yet annotated
YDL078C	0.393428	-0.932858	0.431808	-0.839774	0.34693	-1.05863	0.537763	-0.620337	0.974187	-0.0261523	MDH3				BioProcess=fatty acid beta-oxidation*|MolFunction=malic enzyme|CellComponent=peroxisomal matrix
YBL029C-A	0.346455	-1.06	0.290687	-1.23551	0.249932	-1.38657	0.597626	-0.51479	0.857908	-0.153258	ORF:YBL029C-A				BioProcess=biological_process unknown|MolFunction=molecular_function unknown|CellComponent=cellular_component unknown
YOR291W	0.272222	-1.30114	0.37568	-0.979019	0.274112	-1.29422	0.848684	-0.164069	0.675056	-0.392959	ORF:YOR291W				BioProcess=biological_process unknown|MolFunction=molecular_function unknown|CellComponent=not yet annotated
YPL149W	0.460814	-0.774761	0.460587	-0.775254	0.47008	-0.754853	0.527949	-0.638756	1.14689	0.137055	APG5				BioProcess=protein-vacuolar targeting*|MolFunction=molecular_function unknown|CellComponent=cellular_component unknown
YJR148W	0.216558	-1.5299	0.293495	-1.2259	0.3378	-1.0853	0.411666	-0.887542	0.539513	-0.617088	BAT2				BioProcess=not yet annotated|MolFunction=branched-chain amino acid aminotransferase|CellComponent=cytoplasm
YLR359W	0.273481	-1.29652	0.460915	-0.774541	0.300904	-1.20096	0.319006	-1.14255	0.681395	-0.383613	ADE13				BioProcess=not yet annotated|MolFunction=adenylosuccinate lyase|CellComponent=not yet annotated
YLR056W	0.15307	-1.87686	0.203129	-1.59391	0.281071	-1.26915	0.381314	-0.964131	0.383236	-0.959104	ERG3				BioProcess=ergosterol biosynthesis|MolFunction=C-5 sterol desaturase|CellComponent=endoplasmic reticulum
YMR008C	0.182735	-1.69972	0.19418	-1.63897	0.202328	-1.59787	0.449894	-0.798742	0.458153	-0.780552	PLB1				BioProcess=not yet annotated|MolFunction=lysophospholipase|CellComponent=cell wall (sensu Fungi)
YDL019C	0.295085	-1.22049	0.205643	-1.58162	0.220411	-1.51226	0.530428	-0.63407	0.740958	-0.299811	OSH2				BioProcess=steroid biosynthesis|MolFunction=molecular_function unknown|CellComponent=plasma membrane*
YDR306C	0.402004	-0.911293	0.368559	-0.998153	0.345539	-1.06265	0.44476	-0.810221	1.00998	0.0099287	ORF:YDR306C				BioProcess=biological_process unknown|MolFunction=molecular_function unknown|CellComponent=not yet annotated
YMR021C	0.317931	-1.14592	0.448778	-0.801227	0.33667	-1.08865	0.533795	-0.627743	0.800742	-0.222216	MAC1				BioProcess=not yet annotated|MolFunction=transcription factor|CellComponent=not yet annotated
YNL310C	0.450961	-0.796374	0.588849	-0.529585	0.551594	-0.594943	0.769239	-0.262353	1.13767	0.128985	ORF:YNL310C				BioProcess=biological_process unknown|MolFunction=molecular_function unknown|CellComponent=not yet annotated
YNL091W	0.428259	-0.848028	0.440111	-0.820728	0.469994	-0.755035	0.687803	-0.374253	1.08115	0.0780237	NST1				BioProcess=biological_process unknown|MolFunction=molecular_function unknown|CellComponent=not yet annotated
YKL019W	0.344448	-1.06581	0.439976	-0.821036	0.382228	-0.961737	0.603992	-0.504195	0.874565	-0.134029	RAM2				BioProcess=pheromone processing|MolFunction=protein farnesyltransferase|CellComponent=cytoplasm
YOR070C	0.351321	-1.04605	0.403375	-0.907889	0.364255	-1.0099	0.655679	-0.422084	0.895839	-0.109995	GYP1				BioProcess=vesicle-mediated transport|MolFunction=RAB GTPase activator|CellComponent=Golgi apparatus
YOR031W	0.4737	-0.747182	0.34007	-1.0786	0.401106	-0.91353	0.755508	-0.280365	1.20903	0.189815	CRS5				BioProcess=heavy metal sensitivity/resistance|MolFunction=copper binding|CellComponent=cytoplasm
YBR151W	0.310084	-1.17091	0.409846	-0.891974	0.317137	-1.14842	0.476017	-0.742302	0.791565	-0.233744	APD1				BioProcess=not yet annotated|MolFunction=molecular_function unknown|CellComponent=not yet annotated
YBR068C	0.432048	-0.839219	0.488312	-0.716801	0.315531	-1.1535	0.767831	-0.264186	1.10375	0.0987152	BAP2				BioProcess=amino acid transport|MolFunction=amino acid transporter|CellComponent=plasma membrane
YDR204W	0.436508	-0.828949	0.449991	-0.798527	0.374698	-0.981636	0.671832	-0.397747	1.12039	0.11368	COQ4				BioProcess=ubiquinone metabolism|MolFunction=not yet annotated|CellComponent=mitochondrial inner membrane
YPL006W	0.228964	-1.47419	0.286894	-1.24864	0.216098	-1.53202	0.432915	-0.837215	0.588144	-0.530783	NCR1				BioProcess=not yet annotated|MolFunction=molecular_function unknown|CellComponent=not yet annotated
YCR032W	0.300854	-1.20113	0.281117	-1.26898	0.336397	-1.08946	0.652499	-0.426945	0.773195	-0.257224	BPH1				BioProcess=transport|MolFunction=not yet annotated|CellComponent=not yet annotated
YDR436W	0.420551	-0.86619	0.430294	-0.843287	0.341679	-1.07388	0.760002	-0.274434	1.08119	0.0780598	PPZ2				BioProcess=sodium ion homeostasis|MolFunction=protein serine/threonine phosphatase|CellComponent=cellular_component unknown
YMR256C	0.409388	-0.893093	0.414967	-0.879555	0.340368	-1.07773	0.720691	-0.327545	1.06107	0.0592808	COX7				BioProcess=not yet annotated|MolFunction=cytochrome c oxidase|CellComponent=respiratory chain complex IV (sensu Eukarya)
YLR082C	0.367778	-1.00027	0.35453	-1.03696	0.363682	-1.01148	0.568893	-0.564063	0.953728	-0.0473763	SRL2				BioProcess=nucleobase, nucleoside, nucleotide and nucleic acid metabolism|MolFunction=molecular_function unknown|CellComponent=cellular_component unknown
YOL034W	0.284771	-1.25607	0.351372	-1.04591	0.355302	-1.03479	0.611506	-0.49183	0.739484	-0.301802	SMC5				BioProcess=DNA repair*|MolFunction=molecular_function unknown|CellComponent=nucleus
YKL020C	0.475191	-0.744038	0.614976	-0.486172	0.519474	-0.654939	1.01363	0.0135401	1.23541	0.211406	SPT23				BioProcess=transcription|MolFunction=transcription factor|CellComponent=not yet annotated
YHR102W	0.40814	-0.896145	0.413269	-0.883656	0.392114	-0.936202	0.685431	-0.377708	1.06359	0.0616497	KIC1				BioProcess=regulation of cell shape and cell size|MolFunction=kinase|CellComponent=cellular_component unknown
YJL016W	0.353922	-1.03868	0.339135	-1.08136	0.31341	-1.16024	0.875608	-0.132836	0.922687	-0.0804648	ORF:YJL016W				BioProcess=biological_process unknown|MolFunction=molecular_function unknown|CellComponent=not yet annotated
YLL062C	1.79707	0.586155	1.02567	0.0253462	3.53645	1.26312	3.55687	1.26888	4.68605	1.54459	MHT1				BioProcess=sulfur amino acid metabolism|MolFunction=homocysteine S-methyltransferase|CellComponent=cellular_component unknown
YNL134C	0.935382	-0.0668008	0.250017	-1.38623	1.32768	0.283436	1.29811	0.260911	2.43963	0.891845	ORF:YNL134C				BioProcess=biological_process unknown|MolFunction=molecular_function unknown|CellComponent=not yet annotated
YAL044C	0.200153	-1.60867	0.267354	-1.31918	0.237389	-1.43805	0.422618	-0.861288	0.52221	-0.649685	GCV3				BioProcess=glycine metabolism|MolFunction=not yet annotated|CellComponent=not yet annotated
YLL006W	0.336814	-1.08822	0.433882	-0.834982	0.396076	-0.926148	0.482875	-0.727997	0.878963	-0.129012	MMM1				BioProcess=mitochondrion organization and biogenesis*|MolFunction=molecular_function unknown|CellComponent=mitochondrial outer membrane
YNL326C	0.290264	-1.23697	0.390513	-0.940294	0.267667	-1.31801	0.502357	-0.688444	0.760143	-0.274249	ORF:YNL326C				BioProcess=biological_process unknown|MolFunction=molecular_function unknown|CellComponent=not yet annotated
YFR029W	0.367358	-1.00142	0.308303	-1.17667	0.403162	-0.908417	0.506447	-0.680335	0.965629	-0.0349754	PTR3				BioProcess=transport|MolFunction=not yet annotated|CellComponent=not yet annotated
YOR178C	0.374337	-0.982599	0.296663	-1.21516	0.23406	-1.45218	0.655367	-0.42256	0.984675	-0.015444	GAC1				BioProcess=meiosis*|MolFunction=protein phosphatase type 1|CellComponent=protein phosphatase type 1 complex
YDL222C	0.270639	-1.30697	0.194572	-1.63695	0.13267	-2.01989	0.353637	-1.03949	0.712324	-0.339223	ORF:YDL222C				BioProcess=cell wall organization and biogenesis|MolFunction=molecular_function unknown|CellComponent=integral membrane protein*
YPL004C	0.273425	-1.29673	0.24172	-1.41998	0.261563	-1.34108	0.311507	-1.16633	0.72224	-0.325398	ORF:YPL004C				BioProcess=biological_process unknown|MolFunction=molecular_function unknown|CellComponent=cytoplasm
YMR189W	0.161873	-1.82094	0.175755	-1.73867	0.16197	-1.82034	0.33926	-1.08099	0.429605	-0.844889	GCV2				BioProcess=not yet annotated|MolFunction=glycine dehydrogenase (decarboxylating)|CellComponent=not yet annotated
YML116W-A	0.338212	-1.08408	0.33613	-1.09026	0.369616	-0.99529	0.811283	-0.209138	0.897606	-0.108024	ORF:YML116W-A				BioProcess=biological_process unknown|MolFunction=molecular_function unknown|CellComponent=not yet annotated
YFR015C	0.218886	-1.5192	0.288423	-1.24333	0.131001	-2.03255	0.309924	-1.17143	0.582608	-0.540241	GSY1				BioProcess=not yet annotated|MolFunction=glycogen (starch) synthase|CellComponent=not yet annotated
YLR001C	0.327207	-1.11716	0.272142	-1.30143	0.378187	-0.972368	0.610686	-0.493173	0.872548	-0.136337	ORF:YLR001C				BioProcess=biological_process unknown|MolFunction=molecular_function unknown|CellComponent=not yet annotated
YER067W	0.269544	-1.31102	0.449111	-0.800486	0.287982	-1.24486	0.517899	-0.657976	0.720752	-0.327461	ORF:YER067W				BioProcess=biological_process unknown|MolFunction=molecular_function unknown|CellComponent=not yet annotated
YDR253C	1.53268	0.427021	1.41568	0.347607	1.78539	0.579637	2.4156	0.881948	4.121	1.4161	MET32				BioProcess=methionine metabolism|MolFunction=transcription factor|CellComponent=not yet annotated
YDR517W	0.306511	-1.1825	0.376442	-0.976991	0.303742	-1.19158	0.723268	-0.323976	0.82616	-0.190967	GRH1				BioProcess=mitotic spindle checkpoint|MolFunction=molecular_function unknown|CellComponent=cytoplasm
YHR094C	0.169164	-1.77689	0.146866	-1.91823	0.204048	-1.5894	0.191707	-1.65179	0.457625	-0.781706	HXT1				BioProcess=hexose transport|MolFunction=glucose transporter*|CellComponent=not yet annotated
YML117W	0.371538	-0.990104	0.474104	-0.746328	0.424342	-0.857215	0.70829	-0.344902	1.00527	0.00526041	ORF:YML117W				BioProcess=biological_process unknown|MolFunction=molecular_function unknown|CellComponent=not yet annotated
YDR135C	1.01089	0.0108308	0.2935	-1.22588	1.64126	0.495465	1.80507	0.590602	2.73573	1.0064	YCF1				BioProcess=bilirubin transport*|MolFunction=bilirubin transporter*|CellComponent=vacuolar membrane
YCR073W-A	0.410204	-0.8911	0.566107	-0.568972	0.395185	-0.928402	0.59743	-0.515119	1.11015	0.104495	SOL2				BioProcess=not yet annotated|MolFunction=molecular_function unknown|CellComponent=not yet annotated
YOR062C	0.343515	-1.06852	0.318381	-1.14451	0.283412	-1.26085	0.45803	-0.78082	0.93089	-0.0716143	ORF:YOR062C				BioProcess=biological_process unknown|MolFunction=molecular_function unknown|CellComponent=not yet annotated
YHR037W	0.177358	-1.72958	0.197135	-1.62387	0.201899	-1.59999	0.425089	-0.855458	0.480775	-0.732356	PUT2				BioProcess=glutamate biosynthesis*|MolFunction=1-pyrroline-5-carboxylate dehydrogenase|CellComponent=mitochondrion
YHR160C	1.04905	0.0478859	0.967027	-0.0335284	0.784671	-0.242491	0.847927	-0.164961	2.84845	1.04678	PEX18				BioProcess=protein-peroxisome targeting|MolFunction=protein binding|CellComponent=cytosol*
YER064C	0.718519	-0.330563	0.661121	-0.413818	0.602052	-0.507412	1.27513	0.243045	1.95368	0.669716	ORF:YER064C				BioProcess=biological_process unknown|MolFunction=molecular_function unknown|CellComponent=not yet annotated
YBR139W	0.323837	-1.12751	0.381296	-0.964179	0.34575	-1.06204	0.395288	-0.928142	0.88455	-0.122677	ORF:YBR139W				BioProcess=biological_process unknown|MolFunction=molecular_function unknown|CellComponent=not yet annotated
YOR081C	0.306202	-1.18351	0.334857	-1.09405	0.335884	-1.09099	0.553592	-0.591327	0.836517	-0.178508	ORF:YOR081C				BioProcess=biological_process unknown|MolFunction=molecular_function unknown|CellComponent=not yet annotated
YDL223C	0.486279	-0.720974	0.500807	-0.691534	0.348201	-1.05498	0.936905	-0.0651737	1.33135	0.286193	HBT1				BioProcess=biological_process unknown|MolFunction=molecular_function unknown|CellComponent=not yet annotated
YDR046C	0.28094	-1.26962	0.228411	-1.47661	0.192858	-1.6458	0.454523	-0.788507	0.770499	-0.260717	BAP3				BioProcess=amino acid transport|MolFunction=amino acid transporter|CellComponent=plasma membrane
YDR525W-A	0.403739	-0.906986	0.31139	-1.16671	0.327263	-1.11699	0.578552	-0.547228	1.1084	0.102916	SNA2				BioProcess=biological_process unknown|MolFunction=molecular_function unknown|CellComponent=not yet annotated
YDR392W	0.336222	-1.08998	0.330601	-1.10684	0.350867	-1.04735	0.704283	-0.350575	0.924446	-0.0785608	SPT3				BioProcess=chromatin modification*|MolFunction=not yet annotated|CellComponent=SAGA complex
YDL215C	0.47372	-0.747138	0.558091	-0.583234	0.48276	-0.728235	0.920411	-0.0829347	1.30282	0.264534	GDH2				BioProcess=not yet annotated|MolFunction=glutamate dehydrogenase|CellComponent=not yet annotated
YOR035C	0.385769	-0.952515	0.34402	-1.06706	0.333367	-1.09851	0.608798	-0.496269	1.06161	0.059785	SHE4				BioProcess=not yet annotated|MolFunction=molecular_function unknown|CellComponent=not yet annotated
YJR115W	0.28906	-1.24112	0.162355	-1.81797	0.182885	-1.6989	0.384313	-0.956297	0.797622	-0.226121	ORF:YJR115W				BioProcess=biological_process unknown|MolFunction=molecular_function unknown|CellComponent=not yet annotated
YAR044W	0.408127	-0.896176	0.502789	-0.687585	0.40835	-0.895631	0.888838	-0.11784	1.12638	0.119006	OSH1				BioProcess=steroid biosynthesis|MolFunction=not yet annotated|CellComponent=Golgi trans cisterna*
YBR126C	0.248886	-1.39076	0.312454	-1.1633	0.299858	-1.20445	0.494816	-0.70357	0.688109	-0.373808	TPS1				BioProcess=stress response*|MolFunction=alpha,alpha-trehalose-phosphate synthase (UDP-forming)|CellComponent=cytoplasm*
YPR006C	0.721671	-0.326186	0.796306	-0.227772	0.624972	-0.470049	1.41304	0.345741	1.99827	0.692283	ICL2				BioProcess=propionate metabolism|MolFunction=isocitrate lyase|CellComponent=not yet annotated
YHL047C	0.463373	-0.769224	0.423981	-0.858066	0.438818	-0.823671	0.70357	-0.351587	1.28338	0.249495	ARN2				BioProcess=iron homeostasis*|MolFunction=siderochrome-iron transporter|CellComponent=plasma membrane
YHL040C	0.953252	-0.047876	0.745625	-0.293533	1.13813	0.12939	0.54069	-0.614909	2.6424	0.971687	ARN1				BioProcess=iron-siderophore transport|MolFunction=siderochrome-iron transporter|CellComponent=cytoplasmic vesicle
YFR053C	0.278765	-1.27739	0.471419	-0.752009	0.449428	-0.79978	0.556165	-0.58669	0.772812	-0.257719	HXK1				BioProcess=fructose metabolism|MolFunction=hexokinase|CellComponent=cytosol
YLR454W	0.427217	-0.850464	0.452497	-0.792974	0.390944	-0.93919	0.864283	-0.145855	1.18637	0.170895	ORF:YLR454W				BioProcess=biological_process unknown|MolFunction=molecular_function unknown|CellComponent=not yet annotated
YOL013C	0.414874	-0.87978	0.480075	-0.733812	0.459417	-0.777797	0.812878	-0.207174	1.15428	0.143481	HRD1				BioProcess=ER-associated protein catabolism|MolFunction=ubiquitin-protein ligase|CellComponent=endoplasmic reticulum membrane
YPL024W	0.500454	-0.69224	0.477313	-0.739583	0.446966	-0.805273	0.849931	-0.1626	1.39858	0.335458	NCE4				BioProcess=not yet annotated|MolFunction=not yet annotated|CellComponent=not yet annotated
YPL054W	2.29698	0.831595	2.39282	0.872473	1.43873	0.363763	6.81826	1.9196	6.42457	1.86013	LEE1				BioProcess=biological_process unknown|MolFunction=molecular_function unknown|CellComponent=not yet annotated
YGL227W	0.362063	-1.01594	0.48383	-0.726023	0.385563	-0.95305	0.740373	-0.300601	1.01716	0.0170148	VID30				BioProcess=not yet annotated|MolFunction=molecular_function unknown|CellComponent=not yet annotated
YJL101C	0.907893	-0.0966291	0.554335	-0.589985	1.0102	0.0101486	1.61407	0.47876	2.55407	0.937689	GSH1				BioProcess=not yet annotated|MolFunction=glutamate-cysteine ligase|CellComponent=not yet annotated
YJL142C	0.312768	-1.16229	0.340307	-1.07791	0.300989	-1.20068	0.544818	-0.607304	0.881334	-0.126319	ORF:YJL142C				BioProcess=biological_process unknown|MolFunction=molecular_function unknown|CellComponent=not yet annotated
YLR012C	1.01755	0.0173941	1.24072	0.215689	0.927723	-0.0750224	5.14501	1.63803	2.8698	1.05424	ORF:YLR012C				BioProcess=biological_process unknown|MolFunction=molecular_function unknown|CellComponent=not yet annotated
YMR009W	0.430912	-0.841853	0.30592	-1.18443	0.360956	-1.019	0.334735	-1.09442	1.2178	0.197044	ORF:YMR009W				BioProcess=biological_process unknown|MolFunction=molecular_function unknown|CellComponent=not yet annotated
YKL034W	0.280475	-1.27127	0.317236	-1.14811	0.296507	-1.21569	0.501407	-0.690337	0.792812	-0.232169	TUL1				BioProcess=biological_process unknown|MolFunction=molecular_function unknown|CellComponent=not yet annotated
YLR087C	0.278018	-1.28007	0.290687	-1.23551	0.251783	-1.37919	0.53971	-0.616724	0.787753	-0.23857	CSF1				BioProcess=biological_process unknown|MolFunction=molecular_function unknown|CellComponent=not yet annotated
YMR120C	0.14047	-1.96276	0.197346	-1.6228	0.145239	-1.92938	0.261271	-1.3422	0.398303	-0.920542	ADE17				BioProcess=de novo IMP biosynthesis|MolFunction=IMP cyclohydrolase*|CellComponent=cytosol
YAL039C	1.06281	0.0609181	1.15392	0.143161	1.00326	0.00325108	1.49534	0.40235	3.02782	1.10784	CYC3				BioProcess=not yet annotated|MolFunction=holocytochrome c synthase|CellComponent=not yet annotated
YHR001W-A	0.459511	-0.777592	0.680921	-0.38431	0.310555	-1.16939	0.834023	-0.181495	1.31024	0.270214	QCR10				BioProcess=aerobic respiration*|MolFunction=ubiquinol-cytochrome c reductase|CellComponent=respiratory chain complex III (sensu Eukarya)
YCR036W	0.431243	-0.841083	0.472337	-0.750063	0.488831	-0.715739	0.677677	-0.389084	1.23523	0.211257	RBK1				BioProcess=not yet annotated|MolFunction=ribokinase|CellComponent=not yet annotated
YDR070C	0.370392	-0.993194	0.208661	-1.56704	0.242733	-1.41579	0.739423	-0.301885	1.06226	0.0603945	ORF:YDR070C				BioProcess=biological_process unknown|MolFunction=molecular_function unknown|CellComponent=not yet annotated
YCL049C	0.378648	-0.971147	0.415895	-0.877323	0.354254	-1.03774	0.922027	-0.081181	1.08606	0.082554	ORF:YCL049C				BioProcess=biological_process unknown|MolFunction=molecular_function unknown|CellComponent=not yet annotated
YOL153C	0.213235	-1.54536	0.179654	-1.71672	0.185692	-1.68366	0.370514	-0.992864	0.612288	-0.490552	ORF:YOL153C				BioProcess=biological_process unknown|MolFunction=molecular_function unknown|CellComponent=not yet annotated
YKL133C	0.489616	-0.714135	0.39374	-0.932065	0.448147	-0.802633	0.660967	-0.414051	1.40943	0.343183	ORF:YKL133C				BioProcess=biological_process unknown|MolFunction=molecular_function unknown|CellComponent=not yet annotated
YDR232W	0.371865	-0.989224	0.48077	-0.732365	0.409548	-0.892701	0.736254	-0.30618	1.07133	0.0689053	HEM1				BioProcess=not yet annotated|MolFunction=5-aminolevulinate synthase|CellComponent=not yet annotated
YFL041W	0.333915	-1.09687	0.356238	-1.03216	0.388678	-0.945005	0.460868	-0.774644	0.96379	-0.0368816	FET5				BioProcess=iron transport|MolFunction=multicopper ferroxidase iron transport mediator|CellComponent=membrane fraction
YPL111W	0.378459	-0.971648	0.421764	-0.86331	0.3432	-1.06944	0.62045	-0.47731	1.09426	0.090081	CAR1				BioProcess=not yet annotated|MolFunction=arginase|CellComponent=not yet annotated
YIL097W	0.410314	-0.890832	0.39386	-0.93176	0.342062	-1.07276	0.753587	-0.282911	1.1872	0.171594	FYV10				BioProcess=biological_process unknown|MolFunction=molecular_function unknown|CellComponent=cellular_component unknown
YOR215C	0.427987	-0.848663	0.370598	-0.992638	0.294054	-1.22399	0.609993	-0.494307	1.24138	0.216223	ORF:YOR215C				BioProcess=biological_process unknown|MolFunction=molecular_function unknown|CellComponent=not yet annotated
YBR140C	0.319233	-1.14183	0.347698	-1.05642	0.333725	-1.09744	0.601957	-0.50757	0.930575	-0.0719529	IRA1				BioProcess=sporulation (sensu Saccharomyces)*|MolFunction=RAS GTPase activator|CellComponent=not yet annotated
YHR138C	0.872787	-0.136064	0.939864	-0.0620197	0.616458	-0.483765	1.23729	0.212924	2.55074	0.936382	ORF:YHR138C				BioProcess=vacuole fusion (non-autophagic)*|MolFunction=molecular_function unknown|CellComponent=not yet annotated
YNL144C	0.421371	-0.864241	0.386829	-0.949772	0.420472	-0.866378	0.72543	-0.32099	1.23215	0.208757	ORF:YNL144C				BioProcess=biological_process unknown|MolFunction=molecular_function unknown|CellComponent=not yet annotated
YGL193C	0.282401	-1.26443	0.2781	-1.27978	0.303883	-1.19111	0.607154	-0.498972	0.827026	-0.189919	ORF:YGL193C				BioProcess=biological_process unknown|MolFunction=molecular_function unknown|CellComponent=not yet annotated
YBR053C	0.380044	-0.967468	0.439745	-0.821561	0.359115	-1.02411	0.804376	-0.217689	1.11336	0.107382	ORF:YBR053C				BioProcess=biological_process unknown|MolFunction=molecular_function unknown|CellComponent=not yet annotated
YJL212C	0.869176	-0.14021	1.02747	0.0271037	0.966736	-0.0338298	1.10042	0.0956944	2.55287	0.937217	OPT1				BioProcess=sulfur metabolism|MolFunction=oligopeptide transporter|CellComponent=cellular_component unknown
YGR031W	0.289521	-1.23953	0.277215	-1.28296	0.202629	-1.59638	0.372277	-0.988116	0.851698	-0.160523	ORF:YGR031W				BioProcess=biological_process unknown|MolFunction=molecular_function unknown|CellComponent=not yet annotated
YMR056C	0.342802	-1.0706	0.265784	-1.32507	0.281653	-1.26708	0.472014	-0.750747	1.0126	0.0125168	AAC1				BioProcess=ATP/ADP exchange|MolFunction=ATP/ADP antiporter|CellComponent=mitochondrial inner membrane
YLR038C	0.429651	-0.844783	0.414755	-0.880067	0.331567	-1.10392	0.798106	-0.225515	1.27023	0.239197	COX12				BioProcess=not yet annotated|MolFunction=cytochrome c oxidase|CellComponent=respiratory chain complex IV (sensu Eukarya)
YML013W	0.293039	-1.22745	0.339219	-1.08111	0.314399	-1.15709	0.441897	-0.816678	0.870284	-0.138936	SEL1				BioProcess=biological_process unknown|MolFunction=molecular_function unknown|CellComponent=not yet annotated
YBR117C	0.458891	-0.778943	0.508624	-0.676047	0.282841	-1.26287	0.935044	-0.0671614	1.36309	0.309757	TKL2				BioProcess=not yet annotated|MolFunction=transketolase|CellComponent=not yet annotated
YKL038W	0.342963	-1.07013	0.471688	-0.751438	0.338285	-1.08387	0.724853	-0.321786	1.02116	0.0209388	RGT1				BioProcess=glucose metabolism|MolFunction=DNA binding*|CellComponent=not yet annotated
YPL031C	0.295435	-1.21931	0.313778	-1.15907	0.257065	-1.35843	0.593971	-0.520924	0.880933	-0.126774	PHO85				BioProcess=protein amino acid phosphorylation*|MolFunction=cyclin-dependent protein kinase|CellComponent=not yet annotated
YGR070W	0.411857	-0.88708	0.432066	-0.839177	0.381803	-0.96285	0.739284	-0.302074	1.2289	0.20612	ROM1				BioProcess=establishment of cell polarity (sensu Saccharomyces)*|MolFunction=signal transducer*|CellComponent=intracellular
YLL060C	4.67265	1.54173	1.24501	0.219147	7.72797	2.04485	7.6362	2.0329	13.9911	2.63842	GTT2				BioProcess=glutathione metabolism|MolFunction=glutathione transferase|CellComponent=not yet annotated
YNL115C	0.273153	-1.29772	0.280012	-1.27292	0.263056	-1.33539	0.641048	-0.44465	0.823513	-0.194176	ORF:YNL115C				BioProcess=biological_process unknown|MolFunction=molecular_function unknown|CellComponent=not yet annotated
YBR105C	0.474934	-0.74458	0.576542	-0.550707	0.507046	-0.679154	0.650213	-0.430455	1.43205	0.359106	VID24				BioProcess=vesicle-mediated transport|MolFunction=molecular_function unknown|CellComponent=cytoplasmic vesicle*
YPL082C	0.204376	-1.58779	0.278242	-1.27926	0.287341	-1.24709	0.612235	-0.490639	0.617509	-0.482062	MOT1				BioProcess=transcription|MolFunction=not yet annotated|CellComponent=not yet annotated
YOR086C	0.270691	-1.30678	0.385021	-0.954456	0.345572	-1.06255	0.531406	-0.63223	0.817938	-0.200969	ORF:YOR086C				BioProcess=biological_process unknown|MolFunction=molecular_function unknown|CellComponent=not yet annotated
YJL084C	0.285717	-1.25275	0.299511	-1.2056	0.277577	-1.28166	0.640785	-0.445062	0.866532	-0.143256	ORF:YJL084C				BioProcess=biological_process unknown|MolFunction=molecular_function unknown|CellComponent=cytoplasm
YIL136W	0.349278	-1.05189	0.286663	-1.24945	0.24784	-1.39497	0.593124	-0.522351	1.06408	0.0621141	OM45				BioProcess=biological_process unknown|MolFunction=molecular_function unknown|CellComponent=mitochondrial outer membrane
YMR160W	0.337247	-1.08694	0.331071	-1.10542	0.341155	-1.07542	0.47961	-0.734783	1.03086	0.0303904	ORF:YMR160W				BioProcess=biological_process unknown|MolFunction=molecular_function unknown|CellComponent=not yet annotated
YOR040W	0.461371	-0.773553	0.48303	-0.727677	0.423801	-0.858491	0.622346	-0.47426	1.43015	0.357777	GLO4				BioProcess=carbohydrate metabolism|MolFunction=hydroxyacylglutathione hydrolase|CellComponent=mitochondrion*
YLR120C	0.39339	-0.932954	0.49802	-0.697115	0.425123	-0.855375	0.61569	-0.485012	1.22341	0.201643	YPS1				BioProcess=not yet annotated|MolFunction=not yet annotated|CellComponent=cell wall (sensu Fungi)
YGR043C	0.405891	-0.901671	0.413133	-0.883986	0.246891	-1.39881	0.72635	-0.319724	1.26785	0.237322	ORF:YGR043C				BioProcess=not yet annotated|MolFunction=transaldolase|CellComponent=not yet annotated
YOR042W	0.325834	-1.12137	0.37661	-0.976544	0.385593	-0.952972	0.543507	-0.609712	1.01915	0.0189673	CUE5				BioProcess=biological_process unknown|MolFunction=molecular_function unknown|CellComponent=not yet annotated
YHR002W	0.300747	-1.20148	0.279397	-1.27512	0.250113	-1.38584	0.528977	-0.636809	0.940715	-0.0611148	LEU5				BioProcess=biological_process unknown|MolFunction=molecular_function unknown|CellComponent=not yet annotated
YBR286W	0.227533	-1.48046	0.238663	-1.4327	0.226752	-1.4839	0.334911	-1.09389	0.712168	-0.339441	APE3				BioProcess=vacuolar protein catabolism|MolFunction=aminopeptidase|CellComponent=vacuole (sensu Fungi)
YKR018C	0.370986	-0.991591	0.379836	-0.968017	0.407578	-0.897524	0.557774	-0.583801	1.18216	0.167343	ORF:YKR018C				BioProcess=biological_process unknown|MolFunction=molecular_function unknown|CellComponent=not yet annotated
YOL084W	0.329478	-1.11024	0.516023	-0.661604	0.224304	-1.49475	0.934384	-0.067868	1.05279	0.0514458	PHM7				BioProcess=biological_process unknown|MolFunction=molecular_function unknown|CellComponent=cellular_component unknown
YMR136W	0.207818	-1.57109	0.206045	-1.57966	0.200094	-1.60897	0.441642	-0.817255	0.667204	-0.404659	GAT2				BioProcess=transcription|MolFunction=transcription factor|CellComponent=nucleus
YGL197W	0.238857	-1.43189	0.307178	-1.18033	0.295917	-1.21768	0.634581	-0.454791	0.7675	-0.264617	MDS3				BioProcess=meiosis|MolFunction=not yet annotated|CellComponent=cytoplasm
YBR287W	0.376527	-0.976765	0.423648	-0.858852	0.339686	-1.07973	0.69514	-0.363642	1.2129	0.19301	ORF:YBR287W				BioProcess=biological_process unknown|MolFunction=molecular_function unknown|CellComponent=not yet annotated
YMR119W	0.293374	-1.22631	0.399578	-0.917346	0.341377	-1.07477	0.601426	-0.508451	0.945567	-0.0559707	ASI1				BioProcess=ubiquitin-dependent protein catabolism|MolFunction=ubiquitin-protein ligase|CellComponent=endoplasmic reticulum membrane
YMR196W	0.397453	-0.922678	0.609808	-0.494611	0.332383	-1.10147	1.56052	0.445017	1.28126	0.247844	ORF:YMR196W				BioProcess=biological_process unknown|MolFunction=molecular_function unknown|CellComponent=not yet annotated
YLR089C	0.111563	-2.19317	0.162029	-1.81998	0.150232	-1.89558	0.316958	-1.14899	0.360278	-1.02088	ORF:YLR089C				BioProcess=not yet annotated|MolFunction=not yet annotated|CellComponent=not yet annotated
YDR028C	0.337467	-1.08629	0.409833	-0.892007	0.421299	-0.864411	0.712752	-0.338622	1.09252	0.088489	REG1				BioProcess=glycogen metabolism*|MolFunction=protein phosphatase type 1|CellComponent=cytoplasm*
YHR139C	1.76055	0.565627	1.39918	0.335886	1.78221	0.577855	5.39567	1.6856	5.70746	1.74177	SPS100				BioProcess=spore wall assembly (sensu Saccharomyces)|MolFunction=molecular_function unknown|CellComponent=spore wall (sensu Fungi)
YPL095C	0.190965	-1.65567	0.167227	-1.7884	0.210942	-1.55617	0.314804	-1.1558	0.619535	-0.478786	ORF:YPL095C				BioProcess=biological_process unknown|MolFunction=molecular_function unknown|CellComponent=not yet annotated
YNL045W	0.222392	-1.50331	0.308689	-1.17542	0.213789	-1.54277	0.426803	-0.851432	0.722253	-0.32538	ORF:YNL045W				BioProcess=not yet annotated|MolFunction=not yet annotated|CellComponent=not yet annotated
YDR043C	0.315723	-1.15289	0.216324	-1.53098	0.275258	-1.29005	1.11215	0.106298	1.02686	0.0265104	NRG1				BioProcess=regulation of transcription from Pol II promoter*|MolFunction=DNA binding*|CellComponent=nucleus
YPR026W	0.487055	-0.719379	0.403405	-0.907814	0.390032	-0.941526	0.945093	-0.0564718	1.58642	0.461478	ATH1				BioProcess=stress response*|MolFunction=alpha,alpha-trehalase|CellComponent=vacuole (sensu Fungi)
YAL054C	0.867733	-0.141872	1.0045	0.00448824	0.503489	-0.686194	0.792266	-0.232858	2.82755	1.03941	ACS1				BioProcess=acetyl-CoA biosynthesis*|MolFunction=acetate-CoA ligase|CellComponent=not yet annotated
YNL295W	0.410303	-0.89086	0.40697	-0.899017	0.390336	-0.940747	0.648741	-0.432722	1.3397	0.292448	ORF:YNL295W				BioProcess=biological_process unknown|MolFunction=molecular_function unknown|CellComponent=not yet annotated
YPR160W	0.0929352	-2.37585	0.126197	-2.06991	0.0827168	-2.49233	0.274151	-1.29408	0.303761	-1.19151	GPH1				BioProcess=not yet annotated|MolFunction=glycine amidinotransferase|CellComponent=not yet annotated
YGL208W	0.28632	-1.25065	0.268548	-1.31473	0.269717	-1.31038	0.456839	-0.783425	0.936226	-0.0658981	SIP2				BioProcess=protein amino acid phosphorylation*|MolFunction=SNF1A/AMP-activated protein kinase|CellComponent=not yet annotated
YOR056C	0.416857	-0.875013	0.394517	-0.930093	0.360866	-1.01925	0.545618	-0.605836	1.37019	0.31495	NOB1				BioProcess=biological_process unknown|MolFunction=molecular_function unknown|CellComponent=not yet annotated
YMR119W-A	0.299527	-1.20555	0.367812	-1.00018	0.345085	-1.06396	0.671319	-0.398511	0.987402	-0.0126784	ORF:YMR119W-A				BioProcess=biological_process unknown|MolFunction=molecular_function unknown|CellComponent=not yet annotated
YDR178W	0.338063	-1.08452	0.356905	-1.03029	0.282746	-1.26321	0.687773	-0.374297	1.13428	0.125996	SDH4				BioProcess=tricarboxylic acid cycle*|MolFunction=succinate dehydrogenase|CellComponent=mitochondrial matrix*
YGL156W	0.344731	-1.06499	0.40911	-0.893772	0.356789	-1.03061	1.26096	0.231873	1.15849	0.147121	AMS1				BioProcess=carbohydrate metabolism|MolFunction=alpha-mannosidase|CellComponent=vacuolar membrane
YMR105C	0.199101	-1.61394	0.166118	-1.79506	0.137303	-1.98556	0.311165	-1.16743	0.66942	-0.401343	PGM2				BioProcess=glycogen metabolism*|MolFunction=phosphoglucomutase|CellComponent=cytosol
YDL130W-A	0.333751	-1.09736	0.405048	-0.903749	0.281806	-1.26654	0.585027	-0.536097	1.12318	0.116162	STF1				BioProcess=ATP synthesis coupled proton transport|MolFunction=molecular_function unknown|CellComponent=proton-transporting ATP synthase complex (sensu Eukarya)
YDR345C	0.119905	-2.12106	0.192878	-1.6457	0.190631	-1.65741	0.274164	-1.29403	0.403567	-0.907412	HXT3				BioProcess=hexose transport|MolFunction=glucose transporter*|CellComponent=not yet annotated
YGL209W	0.124525	-2.08325	0.127074	-2.06299	0.239778	-1.42804	0.234428	-1.4506	0.423363	-0.859525	MIG2				BioProcess=regulation of transcription from Pol II promoter*|MolFunction=DNA binding*|CellComponent=nucleus
YNL305C	0.269855	-1.30987	0.298019	-1.2106	0.228103	-1.47796	0.628775	-0.463981	0.920391	-0.0829562	ORF:YNL305C				BioProcess=biological_process unknown|MolFunction=molecular_function unknown|CellComponent=not yet annotated
YGL248W	0.263182	-1.33491	0.226695	-1.48415	0.282874	-1.26276	0.57613	-0.551423	0.904133	-0.100779	PDE1				BioProcess=cAMP-mediated signaling|MolFunction=cAMP-specific phosphodiesterase|CellComponent=cellular_component unknown
YMR302C	0.279944	-1.27317	0.344181	-1.06659	0.311721	-1.16565	0.586828	-0.533023	0.962777	-0.0379336	PRP12				BioProcess=rRNA processing*|MolFunction=exonuclease|CellComponent=mitochondrial inner membrane
YDL174C	0.368411	-0.998556	0.423524	-0.859146	0.301979	-1.1974	0.438506	-0.824381	1.26847	0.237813	DLD1				BioProcess=aerobic respiration*|MolFunction=D-lactate dehydrogenase (cytochrome)|CellComponent=mitochondrial inner membrane
YIL155C	0.397984	-0.921344	0.367966	-0.999765	0.265226	-1.32717	0.813087	-0.206918	1.37485	0.318343	GUT2				BioProcess=carbohydrate metabolism|MolFunction=glycerol-3-phosphate dehydrogenase|CellComponent=mitochondrion
YHR092C	0.116616	-2.14887	0.109319	-2.21349	0.109979	-2.20747	0.134682	-2.00484	0.403686	-0.907119	HXT4				BioProcess=hexose transport|MolFunction=glucose transporter*|CellComponent=not yet annotated
YMR206W	0.411654	-0.887573	0.395362	-0.927954	0.270265	-1.30835	0.855472	-0.156102	1.42884	0.356865	ORF:YMR206W				BioProcess=biological_process unknown|MolFunction=molecular_function unknown|CellComponent=not yet annotated
YGR248W	0.366078	-1.00491	0.293053	-1.2274	0.236954	-1.43989	0.716348	-0.333589	1.27224	0.240782	SOL4				BioProcess=biological_process unknown|MolFunction=molecular_function unknown|CellComponent=not yet annotated
YEL060C	0.450768	-0.796802	0.556276	-0.586491	0.401521	-0.912497	0.848683	-0.164069	1.56668	0.448958	PRB1				BioProcess=vacuolar protein catabolism*|MolFunction=endopeptidase*|CellComponent=vacuole (sensu Fungi)
YIL166C	1.71485	0.539327	1.78006	0.576649	1.59535	0.467091	3.80144	1.33538	5.98717	1.78962	ORF:YIL166C				BioProcess=biological_process unknown|MolFunction=molecular_function unknown|CellComponent=not yet annotated
YDL085W	0.366092	-1.00487	0.176217	-1.73604	0.168401	-1.78141	0.413145	-0.883956	1.28319	0.249348	NDE2				BioProcess=biological_process unknown|MolFunction=NADH dehydrogenase|CellComponent=not yet annotated
YKR089C	0.234126	-1.45189	0.24128	-1.4218	0.254868	-1.36701	0.50821	-0.67686	0.824783	-0.192636	ORF:YKR089C				BioProcess=biological_process unknown|MolFunction=molecular_function unknown|CellComponent=not yet annotated
YPL026C	0.326895	-1.11812	0.494192	-0.704831	0.467379	-0.760615	0.834556	-0.180856	1.16047	0.148829	SKS1				BioProcess=not yet annotated|MolFunction=protein kinase|CellComponent=not yet annotated
YKL109W	0.167671	-1.78575	0.163656	-1.80999	0.16538	-1.79951	0.462376	-0.771377	0.595559	-0.518254	HAP4				BioProcess=transcription|MolFunction=not yet annotated|CellComponent=not yet annotated
YPL101W	0.233793	-1.45332	0.324625	-1.12508	0.323086	-1.12984	0.526791	-0.640951	0.832909	-0.182831	ELP4				BioProcess=biological_process unknown|MolFunction=molecular_function unknown|CellComponent=cytoplasm
YIL057C	1.24923	0.222527	1.03729	0.0366138	0.679445	-0.386479	1.24819	0.221693	4.45085	1.4931	ORF:YIL057C				BioProcess=biological_process unknown|MolFunction=molecular_function unknown|CellComponent=not yet annotated
YDR019C	0.115919	-2.15486	0.130064	-2.03973	0.10399	-2.26346	0.212502	-1.5488	0.416052	-0.876946	GCV1				BioProcess=not yet annotated|MolFunction=aminomethyltransferase|CellComponent=not yet annotated
YGR236C	0.333018	-1.09956	0.156004	-1.85787	0.130356	-2.03748	0.5117	-0.670016	1.20316	0.184953	SPG1				BioProcess=not yet annotated|MolFunction=molecular_function unknown|CellComponent=not yet annotated
YDR423C	0.533139	-0.628972	0.565402	-0.570219	1.62819	0.487468	0.750474	-0.287051	1.93866	0.661998	CAD1				BioProcess=transcription|MolFunction=not yet annotated|CellComponent=not yet annotated
YMR181C	0.315253	-1.15438	0.339315	-1.08083	0.297325	-1.21293	0.66696	-0.405026	1.14829	0.138278	ORF:YMR181C				BioProcess=biological_process unknown|MolFunction=molecular_function unknown|CellComponent=not yet annotated
YPL181W	0.339659	-1.07981	0.338605	-1.08292	0.378705	-0.970997	0.744054	-0.295642	1.23796	0.213467	RXT1				BioProcess=biological_process unknown|MolFunction=molecular_function unknown|CellComponent=not yet annotated
YMR098C	0.218452	-1.52119	0.183262	-1.69684	0.206152	-1.57914	0.37878	-0.9708	0.798741	-0.224718	ORF:YMR098C				BioProcess=biological_process unknown|MolFunction=molecular_function unknown|CellComponent=not yet annotated
YMR147W	0.420739	-0.865742	0.394743	-0.929521	0.413822	-0.882319	0.495082	-0.703032	1.53955	0.431489	ORF:YMR147W				BioProcess=biological_process unknown|MolFunction=molecular_function unknown|CellComponent=not yet annotated
YGR032W	0.341469	-1.0745	0.421804	-0.863214	0.355835	-1.03329	0.75803	-0.277032	1.25039	0.223457	GSC2				BioProcess=cell wall organization and biogenesis*|MolFunction=1,3-beta-glucan synthase|CellComponent=actin cap (sensu Saccharomyces)*
YJL163C	0.268902	-1.31341	0.197996	-1.61951	0.188967	-1.66618	0.599992	-0.510838	0.985327	-0.0147817	ORF:YJL163C				BioProcess=biological_process unknown|MolFunction=molecular_function unknown|CellComponent=not yet annotated
YOR173W	0.326616	-1.11897	0.320397	-1.1382	0.301467	-1.1991	0.805003	-0.216909	1.1974	0.18015	ORF:YOR173W				BioProcess=biological_process unknown|MolFunction=molecular_function unknown|CellComponent=not yet annotated
YLR284C	0.835022	-0.180298	0.839441	-0.175019	0.678939	-0.387224	1.02279	0.0225296	3.0655	1.12021	ECI1				BioProcess=fatty acid beta-oxidation|MolFunction=dodecenoyl-CoA delta-isomerase|CellComponent=peroxisome
YBR296C	1.47672	0.389826	0.957233	-0.0437087	0.841551	-0.172509	1.67664	0.516793	5.42832	1.69163	PHO89				BioProcess=phosphate metabolism|MolFunction=not yet annotated|CellComponent=not yet annotated
YBR298C	0.285486	-1.25356	0.240696	-1.42422	0.257696	-1.35597	0.547886	-0.601689	1.05121	0.0499388	MAL31				BioProcess=transport*|MolFunction=general alpha-glucoside:hydrogen symporter*|CellComponent=membrane fraction
YMR304W	0.282867	-1.26278	0.312466	-1.16326	0.367189	-1.00188	0.789388	-0.236497	1.04609	0.0450592	UBP15				BioProcess=deubiquitination|MolFunction=ubiquitin-specific protease|CellComponent=cellular_component unknown
YLR267W	0.753519	-0.283001	0.449462	-0.799705	0.472316	-0.750107	1.01002	0.0099656	2.79452	1.02766	BOP2				BioProcess=biological_process unknown|MolFunction=molecular_function unknown|CellComponent=not yet annotated
YBR132C	0.37235	-0.987922	0.369179	-0.996474	0.271543	-1.30364	0.564496	-0.571822	1.3889	0.328509	AGP2				BioProcess=fatty acid metabolism|MolFunction=hydrogen:amino acid symporter|CellComponent=endoplasmic reticulum membrane*
YBL048W	0.556898	-0.585373	0.39751	-0.922535	0.42429	-0.857339	1.23543	0.211418	2.0839	0.734243	ORF:YBL048W				BioProcess=biological_process unknown|MolFunction=molecular_function unknown|CellComponent=not yet annotated
YMR145C	0.26482	-1.32871	0.226466	-1.48516	0.258388	-1.35329	0.745056	-0.294296	0.994885	-0.00512808	NDE1				BioProcess=ethanol fermentation|MolFunction=NADH dehydrogenase|CellComponent=mitochondrion
YHL021C	0.20285	-1.59529	0.197871	-1.62014	0.151642	-1.88623	0.374979	-0.980885	0.763873	-0.269353	ORF:YHL021C				BioProcess=biological_process unknown|MolFunction=molecular_function unknown|CellComponent=not yet annotated
YJR151C	0.361382	-1.01782	0.216177	-1.53166	0.3972	-0.923316	0.872207	-0.136729	1.36851	0.313725	DAN4				BioProcess=biological_process unknown|MolFunction=molecular_function unknown|CellComponent=cell wall (sensu Fungi)
YAL061W	0.245704	-1.40363	0.134625	-2.00526	0.121435	-2.10838	0.390136	-0.94126	0.934506	-0.0677371	ORF:YAL061W				BioProcess=biological_process unknown|MolFunction=molecular_function unknown|CellComponent=not yet annotated
YCL033C	0.30224	-1.19653	0.276043	-1.2872	0.248991	-1.39034	0.588022	-0.530991	1.14956	0.139377	ORF:YCL033C				BioProcess=response to oxidative stress*|MolFunction=not yet annotated|CellComponent=cellular_component unknown
YGR066C	0.197984	-1.61957	0.235488	-1.44609	0.121085	-2.11126	0.571126	-0.560145	0.753327	-0.283256	ORF:YGR066C				BioProcess=biological_process unknown|MolFunction=molecular_function unknown|CellComponent=not yet annotated
YNL014W	0.654679	-0.423611	0.615518	-0.485291	0.598358	-0.513567	1.20337	0.185125	2.52784	0.927363	HEF3				BioProcess=biological_process unknown|MolFunction=molecular_function unknown|CellComponent=not yet annotated
YDL024C	0.363084	-1.01312	0.277948	-1.28032	0.327348	-1.11673	0.775586	-0.254137	1.40277	0.338446	DIA3				BioProcess=pseudohyphal growth*|MolFunction=acid phosphatase|CellComponent=cellular_component unknown
YGL117W	0.135985	-1.99521	0.153934	-1.87123	0.129418	-2.04471	0.111856	-2.19054	0.529258	-0.636279	ORF:YGL117W				BioProcess=biological_process unknown|MolFunction=molecular_function unknown|CellComponent=not yet annotated
YBR001C	0.306979	-1.18098	0.232141	-1.46041	0.345675	-1.06226	0.548675	-0.600249	1.19827	0.180882	NTH2				BioProcess=stress response*|MolFunction=alpha,alpha-trehalase|CellComponent=cellular_component unknown
YBR241C	0.270639	-1.30697	0.322893	-1.13043	0.232958	-1.4569	0.50899	-0.675326	1.06095	0.0591684	ORF:YBR241C				BioProcess=biological_process unknown|MolFunction=molecular_function unknown|CellComponent=not yet annotated
YHR190W	0.26548	-1.32622	0.348387	-1.05444	0.34899	-1.05271	0.619445	-0.478932	1.04476	0.0437867	ERG9				BioProcess=ergosterol biosynthesis|MolFunction=farnesyl-diphosphate farnesyltransferase|CellComponent=endoplasmic reticulum
YBR203W	0.290939	-1.23464	0.302205	-1.19665	0.215164	-1.53635	0.637758	-0.449796	1.15811	0.146793	ORF:YBR203W				BioProcess=biological_process unknown|MolFunction=molecular_function unknown|CellComponent=not yet annotated
YNL015W	0.416914	-0.874876	0.495444	-0.702302	0.351621	-1.0452	0.688543	-0.373177	1.67486	0.515729	PBI2				BioProcess=vacuole fusion (non-autophagic)*|MolFunction=endopeptidase inhibitor|CellComponent=cytoplasm*
YFL054C	0.344903	-1.06449	0.228767	-1.47505	0.243008	-1.41466	0.431801	-0.83979	1.3889	0.328511	ORF:YFL054C				BioProcess=biological_process unknown|MolFunction=molecular_function unknown|CellComponent=not yet annotated
YNR014W	0.201174	-1.60359	0.169211	-1.77661	0.145011	-1.93095	0.541336	-0.613714	0.821145	-0.197055	ORF:YNR014W				BioProcess=biological_process unknown|MolFunction=molecular_function unknown|CellComponent=cytoplasm
YNR001C	0.247477	-1.39644	0.3085	-1.17603	0.237157	-1.43903	0.572976	-0.556912	1.01293	0.0128435	CIT1				BioProcess=tricarboxylic acid cycle*|MolFunction=citrate (SI)-synthase|CellComponent=mitochondrion*
YGR289C	0.303453	-1.19253	0.235257	-1.44708	0.154838	-1.86537	0.639307	-0.44737	1.24425	0.218532	MAL11				BioProcess=alpha-glucoside transport|MolFunction=general alpha-glucoside:hydrogen symporter*|CellComponent=membrane fraction
YJL185C	0.314299	-1.15741	0.339808	-1.07938	0.291374	-1.23315	0.47707	-0.740092	1.29571	0.259062	ORF:YJL185C				BioProcess=biological_process unknown|MolFunction=molecular_function unknown|CellComponent=not yet annotated
YLR136C	1.66572	0.51026	1.76026	0.565461	2.036	0.710986	1.55588	0.442044	6.86825	1.92691	TIS11				BioProcess=biological_process unknown|MolFunction=molecular_function unknown|CellComponent=not yet annotated
YDR399W	0.295881	-1.2178	0.377041	-0.975401	0.312337	-1.16367	0.693289	-0.366309	1.23892	0.214244	HPT1				BioProcess=purine nucleotide biosynthesis|MolFunction=hypoxanthine phosphoribosyltransferase|CellComponent=not yet annotated
YPL222W	0.654876	-0.423309	0.837206	-0.177685	0.539953	-0.616273	1.47068	0.385722	2.74913	1.01128	ORF:YPL222W				BioProcess=biological_process unknown|MolFunction=molecular_function unknown|CellComponent=not yet annotated
YEL011W	0.150137	-1.89621	0.110764	-2.20035	0.114004	-2.17152	0.277828	-1.28075	0.630855	-0.460679	GLC3				BioProcess=not yet annotated|MolFunction=1,4-alpha-glucan branching enzyme|CellComponent=not yet annotated
YGL035C	0.316097	-1.1517	0.343087	-1.06977	0.297604	-1.21199	0.762271	-0.271453	1.3301	0.285258	MIG1				BioProcess=regulation of transcription from Pol II promoter*|MolFunction=DNA binding*|CellComponent=cytoplasm*
YBR230C	0.211218	-1.55486	0.196552	-1.62683	0.153753	-1.87241	0.452522	-0.79292	0.889951	-0.116589	ORF:YBR230C				BioProcess=biological_process unknown|MolFunction=molecular_function unknown|CellComponent=not yet annotated
YPR184W	0.25385	-1.37101	0.266854	-1.32105	0.207618	-1.57206	0.533239	-0.628786	1.07425	0.0716195	GDB1				BioProcess=glycogen catabolism|MolFunction=4-alpha-glucanotransferase*|CellComponent=cellular_component unknown
YDL079C	0.262365	-1.33802	0.194548	-1.63708	0.172133	-1.75949	0.399206	-0.918278	1.11177	0.105957	MRK1				BioProcess=biological_process unknown|MolFunction=protein kinase|CellComponent=not yet annotated
YMR083W	0.28051	-1.27115	0.329422	-1.11042	0.36094	-1.01904	0.874294	-0.134339	1.19219	0.175793	ADH3				BioProcess=not yet annotated|MolFunction=acylglycerone-phosphate reductase|CellComponent=not yet annotated
YOR120W	0.232114	-1.46053	0.247444	-1.39657	0.236879	-1.44021	0.52242	-0.649284	0.991023	-0.00901792	GCY1				BioProcess=biological_process unknown|MolFunction=molecular_function unknown|CellComponent=not yet annotated
YKR009C	0.861224	-0.1494	0.940889	-0.0609298	0.743699	-0.296118	1.37919	0.321495	3.6963	1.30733	FOX2				BioProcess=fatty acid beta-oxidation|MolFunction=3-hydroxyacyl-CoA dehydrogenase*|CellComponent=peroxisomal matrix
YCR091W	0.190914	-1.65593	0.188816	-1.66698	0.180818	-1.71026	0.385016	-0.954469	0.836409	-0.178638	KIN82				BioProcess=biological_process unknown|MolFunction=protein kinase|CellComponent=not yet annotated
YKR076W	1.57195	0.452316	0.143933	-1.9384	1.34152	0.293805	1.48637	0.396338	6.90267	1.93191	ECM4				BioProcess=not yet annotated|MolFunction=molecular_function unknown|CellComponent=not yet annotated
YMR191W	0.596948	-0.515925	0.780316	-0.248056	0.543622	-0.609501	1.38355	0.324653	2.63151	0.967558	ORF:YMR191W				BioProcess=biological_process unknown|MolFunction=molecular_function unknown|CellComponent=not yet annotated
YGL158W	0.159658	-1.83472	0.0505675	-2.98445	0.0637287	-2.75312	0.160521	-1.82933	0.70963	-0.343011	RCK1				BioProcess=biological_process unknown|MolFunction=protein kinase|CellComponent=not yet annotated
YGR256W	0.573574	-0.555868	0.363343	-1.01241	0.456486	-0.784198	1.16671	0.154189	2.61205	0.960136	GND2				BioProcess=not yet annotated|MolFunction=phosphogluconate dehydrogenase (decarboxylating)|CellComponent=not yet annotated
YOR383C	0.82432	-0.193196	0.410947	-0.889292	0.603676	-0.504718	0.88712	-0.119775	3.7588	1.3241	FIT3				BioProcess=biological_process unknown|MolFunction=molecular_function unknown|CellComponent=cell wall (sensu Fungi)
YDR453C	2.20387	0.790215	0.154139	-1.8699	2.4037	0.877008	1.1352	0.126808	10.269	2.32913	TSA2				BioProcess=regulation of redox homeostasis|MolFunction=thioredoxin peroxidase|CellComponent=nucleus
YGR243W	0.270696	-1.30676	0.322501	-1.13165	0.148019	-1.91041	0.683084	-0.381138	1.26293	0.233433	ORF:YGR243W				BioProcess=biological_process unknown|MolFunction=molecular_function unknown|CellComponent=not yet annotated
YMR118C	0.854308	-0.157464	0.613158	-0.489132	0.528051	-0.638562	1.6415	0.495613	4.00919	1.38859	ORF:YMR118C				BioProcess=biological_process unknown|MolFunction=molecular_function unknown|CellComponent=not yet annotated
YFL055W	2.35078	0.854748	1.08498	0.0815628	2.26553	0.817809	3.83452	1.34404	11.0565	2.40302	AGP3				BioProcess=transport|MolFunction=general amino acid permease|CellComponent=not yet annotated
YNR002C	0.437696	-0.82623	0.5281	-0.63847	0.360307	-1.0208	0.888544	-0.118172	2.06504	0.725148	FUN34				BioProcess=biological_process unknown|MolFunction=molecular_function unknown|CellComponent=not yet annotated
YAR050W	0.826628	-0.1904	0.553735	-0.591068	0.697343	-0.360478	1.06746	0.0652797	3.92649	1.36775	FLO1				BioProcess=flocculation|MolFunction=not yet annotated|CellComponent=cell wall (sensu Fungi)
YAL060W	0.219635	-1.51579	0.304358	-1.18955	0.194366	-1.63801	0.867905	-0.141673	1.05121	0.0499466	BDH1				BioProcess=butanediol fermentation|MolFunction=(R,R)-butanediol dehydrogenase|CellComponent=cytoplasm
YBR150C	0.651643	-0.428258	0.661052	-0.413923	0.576418	-0.550922	1.13218	0.124142	3.12388	1.13908	TBS1				BioProcess=not yet annotated|MolFunction=molecular_function unknown|CellComponent=not yet annotated
YOL016C	0.256767	-1.35958	0.408466	-0.895347	0.279396	-1.27513	0.622629	-0.473804	1.2412	0.216077	CMK2				BioProcess=protein amino acid phosphorylation*|MolFunction=calcium/calmodulin-dependent protein kinase|CellComponent=cytoplasm
YGR201C	0.337514	-1.08615	0.379634	-0.968549	0.245172	-1.40579	0.738213	-0.303523	1.64648	0.498639	ORF:YGR201C				BioProcess=biological_process unknown|MolFunction=molecular_function unknown|CellComponent=not yet annotated
YOL164W	0.726463	-0.319568	0.682608	-0.381834	0.810601	-0.209979	1.17514	0.161388	3.54522	1.2656	ORF:YOL164W				BioProcess=biological_process unknown|MolFunction=molecular_function unknown|CellComponent=not yet annotated
YMR280C	0.397747	-0.92194	0.289109	-1.24095	0.240558	-1.4248	0.690757	-0.369967	1.94765	0.666623	CAT8				BioProcess=gluconeogenesis|MolFunction=transcription factor|CellComponent=not yet annotated
YGL205W	0.783867	-0.243516	0.690829	-0.369863	0.489189	-0.715007	1.11587	0.109638	3.85093	1.34831	POX1				BioProcess=fatty acid beta-oxidation|MolFunction=acyl-CoA oxidase|CellComponent=peroxisomal matrix
YBR052C	0.189867	-1.66143	0.24241	-1.41713	0.19407	-1.63954	0.361676	-1.01701	0.948467	-0.0529086	ORF:YBR052C				BioProcess=biological_process unknown|MolFunction=molecular_function unknown|CellComponent=not yet annotated
YLR149C	0.311388	-1.16672	0.386906	-0.949574	0.31311	-1.1612	0.838819	-0.17576	1.55893	0.443999	ORF:YLR149C				BioProcess=biological_process unknown|MolFunction=molecular_function unknown|CellComponent=not yet annotated
YMR250W	0.14959	-1.89986	0.134621	-2.00529	0.113622	-2.17488	0.360945	-1.01903	0.750555	-0.286942	GAD1				BioProcess=amino acid metabolism|MolFunction=glutamate decarboxylase|CellComponent=cytoplasm
YPL113C	0.42805	-0.848516	0.416515	-0.875833	0.311248	-1.16717	0.451395	-0.795413	2.18696	0.782512	ORF:YPL113C				BioProcess=biological_process unknown|MolFunction=molecular_function unknown|CellComponent=not yet annotated
YNL194C	0.216812	-1.52872	0.184894	-1.68797	0.140998	-1.95901	0.431825	-0.839734	1.11458	0.108478	ORF:YNL194C				BioProcess=biological_process unknown|MolFunction=molecular_function unknown*|CellComponent=cytoplasm*
YBL075C	1.00548	0.0054629	0.878464	-0.12958	1.27734	0.244778	4.87197	1.5835	5.22489	1.65343	SSA3				BioProcess=stress response*|MolFunction=heat shock protein|CellComponent=cytoplasm
YOR285W	0.282476	-1.26416	0.322865	-1.13052	0.251582	-1.37999	0.840442	-0.173827	1.48424	0.394903	ORF:YOR285W				BioProcess=biological_process unknown|MolFunction=molecular_function unknown|CellComponent=not yet annotated
YAL062W	0.569726	-0.5626	0.586544	-0.533507	0.522252	-0.649605	1.12745	0.119962	3.00209	1.09931	GDH3				BioProcess=not yet annotated|MolFunction=glutamate dehydrogenase (NADP+)|CellComponent=not yet annotated
YPL274W	0.19461	-1.63676	0.219917	-1.51451	0.219516	-1.51633	0.396149	-0.925965	1.02626	0.0259226	SAM3				BioProcess=sulfur amino acid transport|MolFunction=amino acid-polyamine transporter|CellComponent=cellular_component unknown
YER015W	0.430774	-0.842173	0.345906	-1.06159	0.314268	-1.15751	0.672125	-0.397311	2.27496	0.821964	FAA2				BioProcess=not yet annotated|MolFunction=long-chain-fatty-acid-CoA-ligase|CellComponent=not yet annotated
YMR291W	0.215037	-1.53695	0.225967	-1.48737	0.156617	-1.85395	0.399553	-0.917408	1.16146	0.149677	ORF:YMR291W				BioProcess=biological_process unknown|MolFunction=molecular_function unknown|CellComponent=not yet annotated
YPL230W	0.217461	-1.52573	0.251498	-1.38032	0.169505	-1.77487	0.582983	-0.539598	1.17668	0.162696	ORF:YPL230W				BioProcess=biological_process unknown|MolFunction=molecular_function unknown|CellComponent=not yet annotated
YEL065W	0.698608	-0.358666	0.594002	-0.520873	0.672002	-0.397494	0.676303	-0.391114	3.83929	1.34529	SIT1				BioProcess=transport*|MolFunction=siderochrome-iron (ferrioxamine) uptake transporter|CellComponent=cytoplasmic vesicle
YDR342C	0.145403	-1.92824	0.230713	-1.46658	0.225117	-1.49113	0.523017	-0.648141	0.800991	-0.221906	HXT7				BioProcess=hexose transport|MolFunction=glucose transporter*|CellComponent=not yet annotated
YCL040W	0.172991	-1.75451	0.267596	-1.31828	0.218886	-1.5192	0.430311	-0.843247	0.972273	-0.0281191	GLK1				BioProcess=not yet annotated|MolFunction=glucokinase|CellComponent=cytosol
YOR382W	0.985017	-0.0150964	0.807249	-0.214123	1.06289	0.0609889	0.707273	-0.346338	5.70566	1.74146	FIT2				BioProcess=biological_process unknown|MolFunction=molecular_function unknown|CellComponent=cell wall (sensu Fungi)
YMR081C	0.130853	-2.03368	0.131938	-2.02542	0.0705714	-2.65113	0.362541	-1.01462	0.767033	-0.265225	ISF1				BioProcess=biological_process unknown|MolFunction=molecular_function unknown|CellComponent=cellular_component unknown
YFR017C	0.212448	-1.54906	0.297924	-1.21092	0.176069	-1.73688	0.580345	-0.544133	1.25461	0.226828	ORF:YFR017C				BioProcess=biological_process unknown|MolFunction=molecular_function unknown|CellComponent=not yet annotated
YKR049C	0.274854	-1.29152	0.233578	-1.45424	0.277314	-1.2826	0.572192	-0.558281	1.6253	0.485692	ORF:YKR049C				BioProcess=biological_process unknown|MolFunction=molecular_function unknown|CellComponent=not yet annotated
YDL110C	0.259247	-1.34997	0.252863	-1.37491	0.245682	-1.40372	0.764865	-0.268055	1.56447	0.447545	ORF:YDL110C				BioProcess=biological_process unknown|MolFunction=molecular_function unknown|CellComponent=not yet annotated
YKR075C	0.167743	-1.78532	0.0987186	-2.31548	0.215885	-1.53301	0.262463	-1.33764	1.05069	0.0494467	ORF:YKR075C				BioProcess=biological_process unknown|MolFunction=molecular_function unknown|CellComponent=cytoplasm
YPL057C	0.347595	-1.05672	0.52321	-0.647772	0.30457	-1.18885	0.926982	-0.0758213	2.23111	0.802498	SUR1				BioProcess=mannose-inositol-P-ceramide (MIPC) metabolism|MolFunction=not yet annotated|CellComponent=not yet annotated
YBR116C	0.27153	-1.30368	0.320284	-1.13855	0.191298	-1.65392	0.962589	-0.0381289	1.75178	0.560635	ORF:YBR116C				BioProcess=biological_process unknown|MolFunction=molecular_function unknown|CellComponent=not yet annotated
YHR096C	0.306697	-1.1819	0.362154	-1.01569	0.224974	-1.49177	0.952721	-0.0484327	1.99646	0.691377	HXT5				BioProcess=hexose transport|MolFunction=glucose transporter*|CellComponent=not yet annotated
YDR277C	0.174358	-1.74665	0.193927	-1.64028	0.199544	-1.61172	0.398489	-0.920076	1.18491	0.169671	MTH1				BioProcess=glucose transport|MolFunction=not yet annotated|CellComponent=not yet annotated
YDR343C	0.12163	-2.10677	0.196034	-1.62947	0.203195	-1.59359	0.36951	-0.995578	0.827481	-0.189368	HXT6				BioProcess=hexose transport|MolFunction=glucose transporter*|CellComponent=not yet annotated
YIL160C	0.642518	-0.442361	0.57079	-0.560734	0.384626	-0.955484	1.70608	0.5342	4.61372	1.52903	POT1				BioProcess=fatty acid beta-oxidation|MolFunction=acetyl-CoA C-acyltransferase|CellComponent=peroxisomal matrix
YBR294W	0.888694	-0.118003	1.47969	0.391833	0.936224	-0.0659009	1.46012	0.378518	6.80602	1.91781	SUL1				BioProcess=transport|MolFunction=not yet annotated|CellComponent=not yet annotated
YGR087C	4.16247	1.42611	5.73001	1.74572	4.77376	1.56313	11.7497	2.46383	34.3242	3.53585	PDC6				BioProcess=not yet annotated|MolFunction=pyruvate decarboxylase|CellComponent=cellular_component unknown
YDL218W	3.56151	1.27019	0.450211	-0.798038	4.27186	1.45205	7.99521	2.07884	30.1822	3.40725	ORF:YDL218W				BioProcess=biological_process unknown|MolFunction=molecular_function unknown|CellComponent=cytoplasm
YLL057C	4.44242	1.4912	2.66324	0.979545	5.52103	1.70856	15.4281	2.73619	40.1594	3.69286	ORF:YLL057C				BioProcess=biological_process unknown|MolFunction=molecular_function unknown|CellComponent=not yet annotated
YLL061W	0.771178	-0.259836	0.720352	-0.328015	0.992336	-0.007693	1.17645	0.1625	7.21751	1.97651	MMP1				BioProcess=sulfur amino acid transport|MolFunction=S-methylmethionine transporter|CellComponent=cellular_component unknown
YMR011W	0.165705	-1.79755	0.0515625	-2.96496	0.0633524	-2.75904	0.13378	-2.01156	1.75743	0.56385	HXT2				BioProcess=hexose transport|MolFunction=glucose transporter*|CellComponent=not yet annotated
YCR005C	0.0787265	-2.54178	0.0820078	-2.50094	0.0763907	-2.57189	0.28838	-1.24348	0.914586	-0.0892841	CIT2				BioProcess=glutamate biosynthesis*|MolFunction=citrate (SI)-synthase|CellComponent=peroxisomal matrix
YLR142W	0.13637	-1.99238	0.0865596	-2.44692	0.0823773	-2.49645	0.476112	-0.742102	2.17823	0.778515	PUT1				BioProcess=glutamate biosynthesis*|MolFunction=proline dehydrogenase|CellComponent=mitochondrion
YPL223C	0.544077	-0.608664	0.681899	-0.382873	0.545636	-0.605803	2.47096	0.904607	10.303	2.33243	GRE1				BioProcess=biological_process unknown|MolFunction=molecular_function unknown|CellComponent=cytoplasm
Additional data file 13. Genes two-fold or more differentially expressed after arsenite in the Arr1 deletion strain compared to the parent.
Note: Values for all other strains are included for comparison.
