# Supplementary material for: Integrating phenotypic and expression profiles to map arsenic-response networks
Source: Genome Biol. 2004 Nov 29;5(12):R95. doi: 10.1186/gb-2004-5-12-r95 (PMC545798; doi:10.1186/gb-2004-5-12-r95)
Supplement: Additional data file 14 — Genes failing to be induced or repressed by arsenite in the Arr1 deleted strain [file gb-2004-5-12-r95-s14.xls]

## Sheet: Parent_minus_Arr1_AsIII
Sequence Code	Sequence Name(s)	Sequence Description	Ratio	Fold Change	P-value	Sequence Source	Sequence ID
YOL056W	GPM3	converts 3-phosphoglycerate to 2-phosphoglycerate in glycolysis; phosphoglycerate mutase; Null mutant is viable, gpm3 gpm2 double deletion mutants exhibit no synthetic phenotypes	15.97	15.97	0	SGD	636612	BioProcess=gluconeogenesis*|MolFunction=phosphoglycerate mutase|CellComponent=cytosol
YFR057W	YFR057W		11.83	11.83	6.01e-34	SGD	638201	BioProcess=biological_process unknown|MolFunction=molecular_function unknown|CellComponent=not yet annotated
YLR213C	CRR1	CRH-Related	11.21	11.21	0	SGD	636773	BioProcess=biological_process unknown|MolFunction=molecular_function unknown|CellComponent=cell wall
YJR136C	YJR136C		10.31	10.31	1.11e-18	SGD	637037	BioProcess=biological_process unknown|MolFunction=molecular_function unknown|CellComponent=not yet annotated
YEL033W	YEL033W		9.85	9.85	9.33e-35	SGD	638229	BioProcess=biological_process unknown|MolFunction=molecular_function unknown|CellComponent=not yet annotated
YBR250W	YBR250W		9.16	9.16	0	SGD	635338	BioProcess=biological_process unknown|MolFunction=molecular_function unknown|CellComponent=not yet annotated
YJL051W	YJL051W		9.11	9.11	0	SGD	636319	BioProcess=biological_process unknown|MolFunction=molecular_function unknown|CellComponent=not yet annotated
YNL175C	NOP13	Nucleolar Protein 13	8.75	8.75	2.02e-37	SGD	636784	BioProcess=biological_process unknown|MolFunction=molecular_function unknown|CellComponent=not yet annotated
YOL150C	YOL150C		8.52	8.52	6.41e-26	SGD	634857	BioProcess=biological_process unknown|MolFunction=molecular_function unknown|CellComponent=not yet annotated
YBL023C	MCM2	Member of complex that acts at ARS's to initiate replication; Null mutant is inviable, at nonpermissive temperature mcm2(ts) mutants arrest with a large bud and a single nucleus, with < 2N DNA content, and exhibit a high rate of recombination, mcm2 mutants are defective in minichromosome maintenance, mcm2-1 cdc45-1 mutants are synthetically lethal	8.14	8.14	1.02e-08	SGD	637300	BioProcess=DNA replication initiation*|MolFunction=chromatin binding*|CellComponent=cytoplasm*
YBR247C	ENP1,MEG1	Essential nuclear protein; 57 kDa protein with an apparent MW of 70 kDa by SDS-PAGE (putative); Null mutant is inviable	7.76	7.76	0	SGD	637086	BioProcess=protein amino acid glycosylation|MolFunction=not yet annotated|CellComponent=not yet annotated
YCL050C	APA1,DTP1	diadenosine 5',5'''-P1,P4-tetraphosphate phosphorylase I; null mutant is viable, defective regulation of the PMA1 (ATPase gene) expression by glucose	7.58	7.58	0	SGD	638495	BioProcess=not yet annotated|MolFunction=ATP adenylyltransferase|CellComponent=not yet annotated
YJR156C	THI11	thiamine regulated gene, homologous to S. pombe NMT1A. Proposed biosynthetic enzyme involved in pyrimidine biosynth. pathway above the hydroxymethyl-pyrimidine precursor leading to the thiamine moiety. Three copies THI5, THI11 & THI12; thiamine biosynthetic enzyme	7.19	7.19	0	SGD	639311	BioProcess=thiamin biosynthesis|MolFunction=molecular_function unknown|CellComponent=cellular_component unknown
YJL050W	MTR4,DOB1	Dead-box family helicase required for mRNA export from nucleus; RNA helicase; Null mutant is inviable, a temperature-sensitive mtr4 mutant accumulates poly(A)+ RNA in the nucleus at 37 degrees	7.15	7.15	3.68e-21	SGD	633437	BioProcess=35S primary transcript processing|MolFunction=ATP dependent RNA helicase|CellComponent=nucleolus
YEL061C	CIN8,KSL2,SDS15	Kinesin-related protein involved in establishment and maintenance of mitotic spindle; Null mutant is viable, cin8 dyn1 and cin8 kip1 double deletion mutants are inviable	7.07	7.07	1.66e-30	SGD	637361	BioProcess=mitotic chromosome segregation*|MolFunction=microtubule motor|CellComponent=kinesin*
YOR006C	YOR006C		6.97	6.97	1.63e-13	SGD	638441	BioProcess=biological_process unknown|MolFunction=molecular_function unknown|CellComponent=cytoplasm
YPL187W	MF(ALPHA)1	mating factor alpha; Null mutant is viable.	6.88	6.88	5.72e-35	SGD	635007	BioProcess=pheromone response (sensu Saccharomyces)|MolFunction=pheromone|CellComponent=extracellular
YDR355C	YDR355C		6.8	6.8	1.21e-39	SGD	634880	BioProcess=biological_process unknown|MolFunction=molecular_function unknown|CellComponent=not yet annotated
YGR152C	RSR1,BUD1	Gtp-binding protein of the ras superfamily involved in bud site selection; random budding pattern	6.52	6.52	0	SGD	633785	BioProcess=polar budding*|MolFunction=signal transducer*|CellComponent=plasma membrane*
YDL244W	THI13	Product of gene unknown	6.5	6.5	0	SGD	633863	BioProcess=thiamin biosynthesis|MolFunction=molecular_function unknown|CellComponent=cellular_component unknown
YOR305W	YOR305W		6.47	6.47	7.29e-37	SGD	639144	BioProcess=biological_process unknown|MolFunction=molecular_function unknown|CellComponent=not yet annotated
YHR180W	YHR180W		6.33	6.33	0	SGD	634415	BioProcess=biological_process unknown|MolFunction=molecular_function unknown|CellComponent=not yet annotated
YLR215C	CDC123	Product of gene unknown	6.26	6.26	6.46e-17	SGD	639348	BioProcess=biological_process unknown|MolFunction=molecular_function unknown|CellComponent=not yet annotated
YCL031C	RRP7	involved in rRNA processing; Null mutant is inviable	5.85	5.85	0	SGD	634553	BioProcess=35S primary transcript processing*|MolFunction=molecular_function unknown|CellComponent=cellular_component unknown
YDL242W	YDL242W		5.64	5.64	8.67e-31	SGD	635761	BioProcess=biological_process unknown|MolFunction=molecular_function unknown|CellComponent=not yet annotated
YGL058W	RAD6,UBC2	Involved in DNA repair and sporulation. Rad6p interacts with Ubr1 and Rad18p. mRNA is induced early in meiosis and peaks at meiosis I.; ubiquitin-conjugating enzyme; Radiation sensitive. Defective for postreplication repair, repression of retrotransposition, meiotic gene conversion and sporulation. Mutations in srs2 suppress rad6 radiation-sensitivity but not the sporulation defect. rad6 forms re…	5.48	5.48	3.51e-29	SGD	635789	BioProcess=ubiquitin-dependent protein catabolism*|MolFunction=ubiquitin conjugating enzyme|CellComponent=cytoplasm*
YNL332W	THI12	thiamine regulated gene, homologous to nmt1a in Schizosaccharomyces pombe, putatively involved in pyrimidine biosynthesis	5.42	5.42	0	SGD	635939	BioProcess=thiamin biosynthesis|MolFunction=molecular_function unknown|CellComponent=cellular_component unknown
YBR088C	POL30	Accessory factor for DNA polymerase delta, mRNA increases in G1, peaks in S in mitosis, & increases prior to DNA synthesis in meiosis, required for DNA replication & repair, required for viability in cdc44, rad50, rad52 or rad57 backgrounds; Proliferating Cell Nuclear Antigen (PCNA); Null mutant is inviable	5.37	5.37	1.89e-32	SGD	635087	BioProcess=lagging strand elongation*|MolFunction=DNA polymerase processivity factor|CellComponent=replication fork
YKR070W	YKR070W		5.28	5.28	0	SGD	637789	BioProcess=biological_process unknown|MolFunction=molecular_function unknown|CellComponent=not yet annotated
YNL072W	RNH35	RNase H(35), a 35 kDa ribonuclease H; Null mutant is viable but shows 75% reduction of RNase H activity in cell extracts	5.28	5.28	0	SGD	635160	BioProcess=DNA replication|MolFunction=ribonuclease H|CellComponent=cell
YPL253C	VIK1	vegetative interaction with Kar3p; Cik1p homolog; Null mutant is viable and resistant to benomyl	5.28	5.28	1.51e-16	SGD	637177	BioProcess=microtubule-based process|MolFunction=microtubule motor|CellComponent=spindle pole body*
YIL140W	AXL2,BUD10,SRO4	involved in polarity establishment/cellular polarization during budding; AXL2 can serve as a multicopy suppressor of rho3 and is required for the haploid axial budding pattern of S. cerevisiae.	5.27	5.27	6.82e-36	SGD	634224	BioProcess=axial budding*|MolFunction=molecular_function unknown|CellComponent=bud neck*
YHR052W	CIC1,NSA3	Core interacting component 1; ribosome biogenesis; Null: lethal. Other phenotypes: cic1-2 ts mutant stabilizes F-box proteins.	5.18	5.18	0	SGD	636690	BioProcess=protein catabolism|MolFunction=protease substrate recruitment factor|CellComponent=26S proteasome
YJR044C	YJR044C		5.17	5.17	0	SGD	638213	BioProcess=biological_process unknown|MolFunction=molecular_function unknown|CellComponent=not yet annotated
YNL008C	ASI3	Amino acid Sensor-Independent (ASI) genes encode membrane proteins Asi1p, Asi2p and Asi3p. Asi1p and Asi3p have conserved ubiquitin ligase-like RING domains at their C-termini	5.17	5.17	0	SGD	638796	BioProcess=ubiquitin-dependent protein catabolism|MolFunction=ubiquitin-protein ligase|CellComponent=endoplasmic reticulum membrane
YBR098W	MMS4,SLX2	Product of gene unknown; null is synthetically lethal with sgs1 null	5.03	5.03	1.29e-14	SGD	636099	BioProcess=DNA repair|MolFunction=transcription co-activator|CellComponent=nucleus
YEL070W	YEL070W		5.03	5.03	1.7e-30	SGD	637091	BioProcess=biological_process unknown|MolFunction=molecular_function unknown|CellComponent=not yet annotated
YFL058W	THI5	proposed biosynthetic enzyme involved in pyrimidine biosynthesis pathway above the hydroxymethyl-pyrimidine precursor leading to the thiaminemoiety; thiamine regulated pyrimidine precursor biosynthesis enzyme; Null: null mutant viable, no phenotype, thi5, thi11,thi12, thi13 quadruple mutant shows hydroxymethyl pyrimidine auxotrophy	5.01	5.01	0	SGD	633843	BioProcess=thiamin biosynthesis|MolFunction=molecular_function unknown|CellComponent=cellular_component unknown
YHR204W	MNL1,HTM1	mannosidase like	4.96	4.96	0	SGD	634748	BioProcess=ER-associated protein catabolism|MolFunction=carbohydrate binding|CellComponent=endoplasmic reticulum
YDL027C	YDL027C		4.83	4.83	2.3e-31	SGD	636774	BioProcess=biological_process unknown|MolFunction=molecular_function unknown|CellComponent=not yet annotated
YGR208W	SER2	phosphoserine phosphatase; serine-requiring	4.75	4.75	4.92e-16	SGD	634544	BioProcess=not yet annotated|MolFunction=phosphoserine phosphatase|CellComponent=not yet annotated
YDR172W	SUP35,GST1,PNM2,SAL3,SUF12,SUP2,SUP36,[PSI]	altered form creates [PSI] prion; translation termination factor eRF3; accumulation of large budded cells and substantial arrest of DNA synthesis at the nonpermissive temperature (arrests at G(sub)1/S transition), omnipotent suppressor of nonsense mutations	4.73	4.73	2.76e-09	SGD	634587	BioProcess=translational termination|MolFunction=translation release factor|CellComponent=cytosol
YGL230C	YGL230C		4.65	4.65	0	SGD	638238	BioProcess=biological_process unknown|MolFunction=molecular_function unknown|CellComponent=not yet annotated
YLR325C	RPL38	Homology to rat L38; ribosomal protein L38	4.65	4.65	1.73e-30	SGD	634209	BioProcess=protein biosynthesis|MolFunction=structural constituent of ribosome|CellComponent=cytosolic large ribosomal subunit (sensu Eukarya)
YOR051C	YOR051C		4.63	4.63	0	SGD	636794	BioProcess=biological_process unknown|MolFunction=molecular_function unknown|CellComponent=nucleus
YJR158W	HXT16	hexose transporter; hexose permease	4.53	4.53	0	SGD	634051	BioProcess=hexose transport|MolFunction=glucose transporter*|CellComponent=not yet annotated
YAL015C	NTG1,FUN33	endonuclase III like glycosylase involved in DNA repair; DNA glycosylase; Null mutant is viable but is sensitive to H202 and menadione	4.49	4.49	3.9e-40	SGD	636723	BioProcess=DNA repair*|MolFunction=pyrimidine-specific oxidized base lesion DNA N-glycosylase*|CellComponent=nucleus*
YBL035C	POL12	Required for DNA synthesis and correct progression through S phase, plays an essential role at early stage of chromosomal DNA replication, before the hydroxyurea-sensitive step; DNA polymerase alpha-primase complex B subunit; Null mutant is inviable	4.45	4.45	0	SGD	634706	BioProcess=DNA replication initiation*|MolFunction=alpha DNA polymerase|CellComponent=alpha DNA polymerase:primase complex
YJL220W	YJL220W		4.4	4.4	5.13e-15	SGD	634320	BioProcess=biological_process unknown|MolFunction=molecular_function unknown|CellComponent=not yet annotated
YKL015W	PUT3	Positive regulator of PUT (proline utilization) genes; zinc finger transcription factor of the Zn(2)-Cys(6) binuclear cluster domain type; null is unable to use proline as sole nitrogen source due to deficient expression of PUT genes, mutants lacking C-terminal 76 codons show constitutive expression of PUT genes, other mutants show non-inducible expression of PUT genes	4.4	4.4	3.48e-26	SGD	634698	BioProcess=transcription|MolFunction=not yet annotated|CellComponent=not yet annotated
YGL015C	YGL015C		4.39	4.39	1.99e-31	SGD	635725	BioProcess=biological_process unknown|MolFunction=molecular_function unknown|CellComponent=not yet annotated
YKR012C	YKR012C		4.38	4.38	0	SGD	633630	BioProcess=biological_process unknown|MolFunction=molecular_function unknown|CellComponent=not yet annotated
YNL233W	BNI4	bud neck involved; required to link Chs3p and Chs4p to the septins; Null mutant is viable, shows delocalized chitin, elongated buds, enlarged bud necks	4.32	4.32	0	SGD	634651	BioProcess=cytokinesis|MolFunction=molecular_function unknown|CellComponent=contractile ring (sensu Saccharomyces)
YMR277W	FCP1	TFIIF interacting Component of CTD Phosphatase; TFIIF interacting component of CTD phosphatase; Null mutant is inviable	4.22	4.22	5.16e-26	SGD	638046	BioProcess=transcription|MolFunction=phosphatase|CellComponent=not yet annotated
YDL245C	HXT15	High-affinity hexose transporter; hexose transporter	4.13	4.13	0	SGD	638016	BioProcess=hexose transport|MolFunction=glucose transporter*|CellComponent=not yet annotated
YNL076W	MKS1,LYS80	Pleiotropic regulatory factor involved in Ras-CAMP and lysine biosynthetic pathways and nitrogen regulation; negative transctiptional regulator; Null mutant is viable, fails to grow on galactose media containing ethidium bromide at 25 degrees and on YPglycerol media at 37 degrees	4.11	4.11	1.92e-28	SGD	639508	BioProcess=regulation of nitrogen utilization|MolFunction=molecular_function unknown|CellComponent=cellular_component unknown
YML088W	UFO1	F-box protein; Null mutant is viable and UV sensitive	4.06	4.06	0	SGD	635478	BioProcess=not yet annotated|MolFunction=molecular_function unknown|CellComponent=not yet annotated
YPR125W	YPR125W		4.05	4.05	0	SGD	636163	BioProcess=biological_process unknown|MolFunction=not yet annotated|CellComponent=not yet annotated
YDL028C	MPS1,RPK1	Required for spindle pole body duplication and a mitotic checkpoint function.; Null mutant is inviable. Eliminating the expression of MPS1 causes accumulation of non-viable cells with less than a 1 N DNA content. Allele-specific suppression and synthetic lethal interactions occur between mps1 and cdc37. Overexpression of Mps1p induces modification of Mad1p and arrests wild-type yeast cells in mit…	4.04	4.04	0	SGD	636299	BioProcess=mitotic spindle checkpoint*|MolFunction=protein threonine/tyrosine kinase|CellComponent=spindle pole body*
YER081W		catalyzes the first step in serine biosynthesis, isozyme of SER33; 3-phosphoglycerate dehydrogenase; enzyme activity of 3P-glycerate dehydrogenase is decreased in null mutant compared to wildtype and abolished in ser3 ser33 double deletion mutant	4.02	4.02	0	SGD	639419	BioProcess=serine biosynthesis|MolFunction=phosphoglycerate dehydrogenase|CellComponent=cellular_component unknown
YJL030W	MAD2	spindle checkpoint complex subunit; Null mutant is viable, mitotic arrest deficient, sensitive to the anti-microtubule drug benomyl	4.02	4.02	0	SGD	639105	BioProcess=mitotic spindle checkpoint|MolFunction=molecular_function unknown|CellComponent=nucleus
YCR019W	MAK32	Protein necessary for structural stability of L-A double-stranded RNA-containing particles	3.99	3.99	1.98e-16	SGD	639330	BioProcess=not yet annotated|MolFunction=molecular_function unknown|CellComponent=not yet annotated
YGR142W	BTN2	Gene/protein whose expression is elevated in a btn1 minus/Btn1p lacking yeast strain.; Null mutant is viable, expression of BTN2 is elevated in yeast lacking BTN1	3.97	3.97	0	SGD	638550	BioProcess=regulation of pH|MolFunction=molecular_function unknown|CellComponent=cytosol
YPR174C	YPR174C		3.92	3.92	1.25e-30	SGD	634469	BioProcess=biological_process unknown|MolFunction=molecular_function unknown|CellComponent=not yet annotated
YGL029W	CGR1	coiled-coil growth-regulated; coiled-coil protein; Null mutant is inviable, CGR1 expression is down-regulated in the postdiauxic growth phase	3.9	3.9	1.47e-40	SGD	635658	BioProcess=rRNA processing*|MolFunction=molecular_function unknown|CellComponent=nucleolus
YLR260W	LCB5	involved in sphingolipid biosynthesis; sphingoid long chain base (LCB) kinase; Null mutant is viable, exhibits approximately 97% of wild-type LCB kinase activity, lcb4 lcb5 double deletion mutants exhibit no LCB kinase activity	3.88	3.88	2.64e-35	SGD	634571	BioProcess=response to heat*|MolFunction=kinase|CellComponent=not yet annotated
YNR019W	ARE2,SAT1	Acyl-CoA cholesterol acyltransferase (sterol-ester synthetase); acyl-CoA cholesterol acyltransferase (sterol-ester synthetase); Null mutant is viable, greatly reduces in vivo and in vitro ergosterol esterification (to 15 - 35 % of wild-type). Deletion of both ARE1 and ARE2 completely eliminates in vivo and in vitro ergosterol esterification	3.88	3.88	0	SGD	637179	BioProcess=sterol metabolism|MolFunction=sterol O-acyltransferase|CellComponent=endoplasmic reticulum
YER185W	YER185W		3.84	3.84	4.9e-14	SGD	634549	BioProcess=biological_process unknown|MolFunction=molecular_function unknown|CellComponent=not yet annotated
YDR528W	HLR1	LRE1 homolog; Null mutant is viable.	3.8	3.8	3.28e-18	SGD	635263	BioProcess=not yet annotated|MolFunction=molecular_function unknown|CellComponent=not yet annotated
YOL057W	YOL057W		3.79	3.79	4.62e-21	SGD	634140	BioProcess=biological_process unknown|MolFunction=molecular_function unknown|CellComponent=not yet annotated
YGR214W	RPS0A,NAB1,NAB1A,YST1	Homology to rat Sa; ribosomal protein S0A; Null mutant is viable, yst1 (rps0a) yst2 (rps0b) double deletion mutant is inviable, yst1 (rps0a) mutants are defective for filamentous growth	3.75	3.75	0	SGD	637047	BioProcess=protein biosynthesis*|MolFunction=structural constituent of ribosome|CellComponent=cytosolic small ribosomal subunit (sensu Eukarya)
YDR151C	CTH1	cysteine-three histidine; CCCH zinc finger protein family that has two or more repeats of a novel zinc finger motif consisting of Cys and His residues in the form Cx8Cx5Cx3H [where x is a variable amino acid (aa)]; Null mutant is viable, displays a threefold increase in CTH2 mRNA accumulation. CTH1 overexpression causes delayed entry of cell cultures into exponential growth, and a decrease in fin…	3.73	3.73	5.79e-43	SGD	638431	BioProcess=biological_process unknown|MolFunction=molecular_function unknown|CellComponent=not yet annotated
YOL065C	INP54	INositol polyphosphate 5-Phosphatase, fourth one identified, has homology to Type I mammalian inositol polyphosphate 5-phosphatases; inositol polyphosphate 5-phosphatase	3.71	3.71	6.72e-27	SGD	635217	BioProcess=not yet annotated|MolFunction=inositol-1,4,5-trisphosphate 5-phosphatase|CellComponent=not yet annotated
YDR354W	TRP4	anthranilate phosphoribosyl transferase; tryptophan requiring	3.69	3.69	0	SGD	635173	BioProcess=tryptophan biosynthesis|MolFunction=anthranilate phosphoribosyltransferase|CellComponent=not yet annotated
YPL255W	BBP1	Involved in mitotic cell cycle and meiosis; Null mutant is inviable, cells depleted of Bbp1p are defective in nuclear segregation, bud formation, cytokinesis and nuclear spindle formation, overexpression gives ascus that contains asci instead of spores	3.66	3.66	0	SGD	635170	BioProcess=microtubule nucleation|MolFunction=structural constituent of cytoskeleton|CellComponent=spindle pole body
YDR257C	RMS1	Transcription regulator; null mutant is viable with no apparent defects	3.65	3.65	6.36e-20	SGD	637095	BioProcess=transcription|MolFunction=not yet annotated|CellComponent=not yet annotated
YDR042C	YDR042C		3.64	3.64	6.68e-22	SGD	637630	BioProcess=biological_process unknown|MolFunction=molecular_function unknown|CellComponent=not yet annotated
YLL042C	APG10	Involved in autophagy, protein-conjugating enzyme involved in the Apg12p-Apg5p conjugation pathway; protein-conjugating enzyme; Defective autophagy, apg10-1 allele shows reduced viablility under starvation conditions	3.64	3.64	3.53e-31	SGD	636477	BioProcess=protein-vacuolar targeting*|MolFunction=ubiquitin-like conjugating enzyme|CellComponent=soluble fraction
YHR084W	STE12	Involved in pheromone and pseudohyphal growth signal transduction pathways; transcription factor; Null mutant is viable but sterile, homozygous mutant diploids exhibit defects in pseudohyphal growth	3.63	3.63	0	SGD	637275	BioProcess=pseudohyphal growth*|MolFunction=transcription factor|CellComponent=nucleus
YPL251W	YPL251W		3.62	3.62	1.16e-06	SGD	634216	BioProcess=biological_process unknown|MolFunction=molecular_function unknown|CellComponent=not yet annotated
YLR217W	YLR217W		3.58	3.58	3.92e-44	SGD	634834	BioProcess=biological_process unknown|MolFunction=molecular_function unknown|CellComponent=cellular_component unknown
YLR076C	YLR076C		3.57	3.57	1.47e-29	SGD	634253	BioProcess=nucleobase, nucleoside, nucleotide and nucleic acid metabolism|MolFunction=molecular_function unknown|CellComponent=cellular_component unknown
YCR105W	YCR105W	Alcohol dehydrogenase	3.53	3.53	0	SGD	639279	BioProcess=biological_process unknown|MolFunction=molecular_function unknown|CellComponent=not yet annotated
YDL241W	YDL241W		3.52	3.52	1.06e-09	SGD	637493	BioProcess=biological_process unknown|MolFunction=molecular_function unknown|CellComponent=not yet annotated
YCL044C	YCL044C		3.5	3.5	4.3e-37	SGD	637023	BioProcess=biological_process unknown|MolFunction=molecular_function unknown|CellComponent=not yet annotated
YNL065W	AQR1	A(acids, azoles) Q(quinidine, quinine) Resistance; multidrug resistance transporter; Null mutant is viable, but exhibits increased susceptibility to low-chain organic acids (C2-C6), azoles, antimalarial quinoline-ring containing drugs, malachite green and crystal violet	3.49	3.49	0	SGD	639491	BioProcess=biological_process unknown|MolFunction=molecular_function unknown|CellComponent=cellular_component unknown
YMR067C	YMR067C		3.48	3.48	1.02e-29	SGD	638607	BioProcess=biological_process unknown|MolFunction=molecular_function unknown|CellComponent=not yet annotated
YGR211W	ZPR1	Involved in nucleolar function, similar to murine ZPR1 protein; zinc finger protein; Null mutant is inviable	3.47	3.47	4.01e-35	SGD	637101	BioProcess=transcription from Pol I promoter|MolFunction=not yet annotated|CellComponent=cytoplasm*
YLR026C	SED5	Sed5p is a t-SNARE (soluble NSF attachment protein receptor) required in ER to Golgi transport.; Null mutant is inviable, cells depleted of Sed5p are unable to transport carboxypeptidase Y to the Golgi complex, and stop growing after a dramatic accumulation of ER	3.46	3.46	6.43e-26	SGD	637799	BioProcess=biological_process unknown|MolFunction=molecular_function unknown|CellComponent=not yet annotated
YBR184W	MEL1	alpha-galactosidase; lack of melibiose fermentation	3.42	3.42	8.8e-35	SGD	635403	BioProcess=biological_process unknown|MolFunction=molecular_function unknown|CellComponent=not yet annotated
YKL043W	PHD1	protein similar to StuA of Aspergillus nidulans; transcription factor (putative); Null mutant is viable, diploid homozygous null mutants undergo pseudohyphal growth when starved for nitrogen. Overexpression of PHD1 in diploids and in bud4 haploids causes precocious and unusually vigorous pseudohyphal growth	3.42	3.42	0	SGD	637779	BioProcess=pseudohyphal growth|MolFunction=specific RNA polymerase II transcription factor|CellComponent=nucleus
YER050C	RSM18	protein similar to bacterial ribosomal subunit S18; mitochondrial ribosome small subunit component; null is unable to grow on glycerol	3.41	3.41	1.34e-16	SGD	635815	BioProcess=protein biosynthesis|MolFunction=structural constituent of ribosome|CellComponent=mitochondrial small ribosomal subunit
YNL108C	YNL108C		3.41	3.41	0	SGD	635879	BioProcess=biological_process unknown|MolFunction=molecular_function unknown|CellComponent=not yet annotated
YNL102W	POL1,CDC17,CRT5,HPR3	Required for mitotic DNA synthesis, premeiotic DNA synthesis, recombination, and full sporulation; DNA polymerase I alpha subunit p180; Null mutant is inviable. pol1(ts) mutants show blocked cell division at 36 degrees C	3.4	3.4	9.16e-17	SGD	638965	BioProcess=DNA replication initiation*|MolFunction=alpha DNA polymerase|CellComponent=alpha DNA polymerase:primase complex
YFL016C	MDJ1	involved in protection against heat-induced protein aggregation but not necessary for protein import into the mitochondrion; DnaJ homolog, involved in mitochondrial biogenesis and protein folding; Null mutant is viable, displays a petite phenotype, loss of mitochondrial DNA, and inviability at 37 degrees C	3.38	3.38	0	SGD	635329	BioProcess=protein folding*|MolFunction=heat shock protein|CellComponent=mitochondrial inner membrane
YDR004W	RAD57	Required for X-ray damage repair, meiotic recombination, wild-type levels of sporulation and viable spores; RecA homolog, interacts with Rad 55p by two-hybrid analysis, similar to DMC1, RAD51, and RAD55; Null mutant is viable, radiation sensitive	3.36	3.36	4.9e-43	SGD	639440	BioProcess=double-strand break repair via homologous recombination*|MolFunction=not yet annotated|CellComponent=not yet annotated
YHR124W	NDT80	Meiosis-specific gene, mRNA is sporulation specific, required for exit from pachytene and for full meiotic recombination; DNA binding transcription factor that activates middle sporulation genes; Null mutant is viable, arrests in pachytene stage of meiosis at the mononucleate stage with duplicated spindle pole bodies and no spindles, is not rescued by spo11 or rad50, no mitotic phenotype detected…	3.35	3.35	3.92e-44	SGD	636907	BioProcess=meiosis|MolFunction=transcription factor|CellComponent=meiotic chromosome
YPL124W	NIP29,LPH3,SPC29	Nuclear import protein; spindle pole body associated protein; Null mutant is inviable	3.34	3.34	2.44e-11	SGD	638348	BioProcess=microtubule nucleation*|MolFunction=structural constituent of cytoskeleton|CellComponent=central plaque of spindle pole body
YNL123W	YNL123W		3.32	3.32	0	SGD	638836	BioProcess=biological_process unknown|MolFunction=molecular_function unknown|CellComponent=not yet annotated
YNL333W	SNZ2	Snooze: stationary phase-induced gene family; hypersporulation	3.3	3.3	0	SGD	638392	BioProcess=vitamin B6 metabolism|MolFunction=molecular_function unknown|CellComponent=not yet annotated
YPR048W	TAH18	Product of gene unknown; tah18-1 mutant is hypersensitive to hydroxyurea, camptothecin when overexpressing wild-type TOP1, and has a slow growth phenotype	3.3	3.3	0	SGD	636911	BioProcess=biological_process unknown|MolFunction=molecular_function unknown|CellComponent=not yet annotated
YNR064C	YNR064C		3.27	3.27	1.14e-09	SGD	637708	BioProcess=biological_process unknown|MolFunction=molecular_function unknown|CellComponent=not yet annotated
YPL173W	MRPL40	Mitochondrial ribosomal protein MRPL40 (YmL40); ribosomal protein (YmL40)	3.27	3.27	0	SGD	634554	BioProcess=protein biosynthesis|MolFunction=structural constituent of ribosome|CellComponent=mitochondrial large ribosomal subunit
YML047W-A	ORF:YML047W-A	BioProcess=biological_process unknown|MolFunction=molecular_function unknown|CellComponent=not yet annotated	3.26	3.26	2.06e-15	SGD	970725	BioProcess=biological_process unknown|MolFunction=molecular_function unknown|CellComponent=not yet annotated
YPL107W	YPL107W		3.26	3.26	0	SGD	635886	BioProcess=biological_process unknown|MolFunction=molecular_function unknown|CellComponent=not yet annotated
YER044C-A	MEI4	Functions in early recombination; 88 bp intron at 5' end spliced independently of MER1, meiosis-specific protein; Loss of full chromosome pairing, heteroduplex DNA, synaptonemal complexes, meiotic intra- and interchromosomal gene conversion, reciprocal recombination and viable spores. mei4 executes both divisions with a delay in meiosis II, is rescued by spo13 and is epiststic to rad52	3.24	3.24	1.07e-21	SGD	633465	BioProcess=not yet annotated|MolFunction=molecular_function unknown|CellComponent=not yet annotated
YNL231C	PDR16	involved in pleiotropic drug resistance by controlling lipids in various cellular compartments, positively regulated by PDR1; Pdr17p homolog, Sec14p homolog; Null mutant is viable, exhibits hypersensitivity to azole inhibitors of ergosterol biosynthesis, alterations in sterol composition of the plasma membrane, pdr16 pdr17 double deletion mutants exhibit additive exacerbated phenotypes	3.21	3.21	0	SGD	633870	BioProcess=drug susceptibility/resistance*|MolFunction=molecular_function unknown|CellComponent=cytoplasm
YAL010C	MDM10,FUN37	Mitochondrial outer membrane protein involved in mitochondrial morphology and inheritance; mitochondrial outer membrane protein; Null mutant has short actin cables. Point mutants exhibit giant, spherical mitochondria and are defective for mitochondrial inheritance.	3.2	3.2	5.44e-05	SGD	638631	BioProcess=mitochondrion organization and biogenesis*|MolFunction=molecular_function unknown|CellComponent=mitochondrial outer membrane
YDL064W	UBC9	ubiquitin-conjugating enzyme; Null mutant is inviable	3.2	3.2	0	SGD	637637	BioProcess=G2/M transition of mitotic cell cycle*|MolFunction=SUMO conjugating enzyme|CellComponent=nucleus
YNL135C	FPR1,FKB1,RBP1	FK506 binding protein, proline rotamase, rapamycin-binding protein; peptidyl-prolyl cis-trans isomerase (PPIase); Null mutant is viable but exhibits slow growth. Null mutant also exibits partial resistance to FK506 and complete resistance to rapamycin.	3.18	3.18	1.54e-14	SGD	633543	BioProcess=biological_process unknown|MolFunction=peptidyl-prolyl cis-trans isomerase|CellComponent=cytoplasm
YOR266W	PNT1	Involved in targeting of proteins to the mitochondrial inner membrane, Pentamidine resistance protein; Null mutant is viable and shows slightly increased susceptibility to pentamidine (an anti-Pneumocystis carinii drug) and related compounds, confers resistance to pentamidine when present in high copy number	3.18	3.18	9.37e-14	SGD	635248	BioProcess=inner mitochondrial membrane organization and biogenesis|MolFunction=molecular_function unknown|CellComponent=mitochondrial inner membrane
YBR018C	GAL7	galactose-1-phosphate uridyl transferase; Null mutant is viable and cannot utilize galactose.	3.16	3.16	2.29e-13	SGD	633963	BioProcess=galactose metabolism|MolFunction=UTP-hexose-1-phosphate uridylyltransferase|CellComponent=cytoplasm
YDR218C	SPR28	Septin-related protein expressed during sporulation; Null mutant is viable	3.16	3.16	1.42e-16	SGD	635247	BioProcess=cell wall organization and biogenesis*|MolFunction=structural constituent of cytoskeleton|CellComponent=septin ring (sensu Saccharomyces)
YIL066C	RNR3,DIN1,RIR3	Ribonucleotide reductase (ribonucleoside-diphosphate reductase) large subunit; ribonucleotide reductase, large (R1) subunit; Null mutant is viable	3.13	3.13	0	SGD	638765	BioProcess=DNA replication|MolFunction=ribonucleoside-diphosphate reductase|CellComponent=cellular_component unknown
YKR097W	PCK1,JPM2,PPC1	phosphoenolpyruvate carboxylkinase; Null mutant is viable.	3.13	3.13	1.2e-09	SGD	636201	BioProcess=gluconeogenesis|MolFunction=phosphoenolpyruvate carboxykinase (ATP)|CellComponent=cytosol
YML092C	PRE8	proteasome component Y7	3.13	3.13	4.58e-38	SGD	637677	BioProcess=ubiquitin-dependent protein catabolism|MolFunction=proteasome endopeptidase|CellComponent=20S core proteasome
YEL069C	HXT13	high-affinity hexose transporter; high affinity hexose transporter	3.12	3.12	8.94e-22	SGD	636209	BioProcess=hexose transport|MolFunction=glucose transporter*|CellComponent=not yet annotated
YOR344C	TYE7,SGC1	may be involved in glycolytic gene expression; 33 kDa, serine-rich protein, is a potential member of the bHLH/leucine-zipper protein family; Null mutant is viable, expression of enolase genes is reduced three-fivefold in null mutant, gcr1 tye7 double deletion mutants exhibit additive defects in enolase expression. TYE7 was isolated as a dominant suppressor of gcr1 mutations	3.11	3.11	2.92e-22	SGD	639251	BioProcess=positive regulation of glycolysis|MolFunction=transcription factor*|CellComponent=not yet annotated
YLR064W	YLR064W		3.08	3.08	3.25e-11	SGD	637669	BioProcess=signal peptide processing|MolFunction=signal peptidase|CellComponent=signal peptidase complex
YNL230C	ELA1	similar to mammalian elongin A, interacts with elongin C; elongin A transcription elongation factor; viable	3.08	3.08	0	SGD	636737	BioProcess=RNA elongation from Pol II promoter|MolFunction=transcription elongation factor|CellComponent=transcription elongation factor complex
YNL077W	YNL077W		3.07	3.07	0	SGD	637119	BioProcess=biological_process unknown|MolFunction=chaperone|CellComponent=not yet annotated
YIL171W	HXT12	High level of sequence similarity to HXT1 and HXT9 hexose transporters; putative hexose permease	3.06	3.06	0	SGD	638166	BioProcess=biological_process unknown|MolFunction=molecular_function unknown|CellComponent=cellular_component unknown
YOR361C	PRT1,CDC63,DNA26	translation initiation factor eIF3 subunit; Null mutant is inviable.	3.06	3.06	2.91e-18	SGD	636264	BioProcess=translational initiation|MolFunction=translation initiation factor|CellComponent=cytoplasm*
YGR234W	YHB1,YHB4	may play a role in the oxidative stress response; flavohemoglobin; Null mutant is viable. A rho+ strain carrying a yhb1(-) deletion has normal levels of both cyanide-sensitive and cyanide-insensitive respiration. Cells that carry a yhb1(-) deletion are sensitive to conditions that promote oxidative stress.	3.05	3.05	0	SGD	635207	BioProcess=stress response|MolFunction=molecular_function unknown|CellComponent=cellular_component unknown
YBR148W	YSW1	Spore-specific protein	3.02	3.02	0	SGD	636923	BioProcess=biological_process unknown|MolFunction=not yet annotated|CellComponent=not yet annotated
YMR006C	PLB2	Phospholipase B 2; lysophospholipase, phospholipase B; overexpression confers resistance to lysophosphatidylcholine	3.02	3.02	2.04e-23	SGD	633380	BioProcess=not yet annotated|MolFunction=lysophospholipase|CellComponent=cell wall (sensu Fungi)
YOL036W	YOL036W		3.02	3.02	0	SGD	634186	BioProcess=biological_process unknown|MolFunction=molecular_function unknown|CellComponent=not yet annotated
YPL108W	YPL108W		3.02	3.02	0	SGD	634395	BioProcess=biological_process unknown|MolFunction=molecular_function unknown|CellComponent=not yet annotated
YNR075W	COS10	Protein with strong similarity to subtelomerically-encoded proteins such as Cos5p, Ybr302p, Cos3p, Cos1p, Cos4p, Cos8p, Cos6p, Cos9p	3.01	3.01	0	SGD	636036	BioProcess=biological_process unknown|MolFunction=molecular_function unknown|CellComponent=cytoplasm*
YHL022C	SPO11	Dispensable for mitosis, premeiotic DNA synthesis, spindle pole body duplication, meiosis I, meiosis II & spores. Required for chromosome pairing seen by in situ hybridization, double strand breaks, synaptonemal complexes.; early meiosis-specific recombination protein; Null mutant is viable, sporulation defective, spo11 executes meiosis I early, is rescued by spo13 and is epistatic to rad52 spo13…	3	3	9.14e-22	SGD	636717	BioProcess=meiotic DNA double-strand break formation|MolFunction=endodeoxyribonuclease, producing other than 5-phosphomonoesters|CellComponent=meiotic chromosome
YGR265W	YGR265W		2.99	2.99	1.15e-10	SGD	634936	BioProcess=biological_process unknown|MolFunction=molecular_function unknown|CellComponent=not yet annotated
YCR020W-B	HTL1	High-Temperature Lethal; Null mutant is viable but shows temperature-sensitive lethality	2.98	2.98	2.21e-14	SGD	970797	BioProcess=DNA replication and chromosome cycle|MolFunction=molecular_function unknown|CellComponent=cellular_component unknown
YDR071C	YDR071C		2.98	2.98	0	SGD	639178	BioProcess=biological_process unknown|MolFunction=molecular_function unknown|CellComponent=not yet annotated
YLR457C	NBP1	Nap1p Binding Protein; Null mutant is inviable	2.98	2.98	2.09e-16	SGD	634518	BioProcess=biological_process unknown|MolFunction=molecular_function unknown|CellComponent=not yet annotated
YAL068C	YAL068C		2.97	2.97	0	SGD	633395	BioProcess=biological_process unknown|MolFunction=molecular_function unknown|CellComponent=not yet annotated
YHR198C	YHR198C		2.97	2.97	0	SGD	636715	BioProcess=biological_process unknown|MolFunction=molecular_function unknown|CellComponent=not yet annotated
YIL026C	IRR1,SCC3	Irregular, involved in sister chromatid cohesion; cohesin complex subunit; Null mutant is inviable, decreased transcription of mutant causes irregularity of zygotes, colonies, decreased adhesion to solid supports	2.97	2.97	1.01e-33	SGD	635558	BioProcess=mitotic sister chromatid cohesion*|MolFunction=molecular_function unknown|CellComponent=cohesin
YPL001W	HAT1	histone acetyltransferase; Null mutant is viable	2.97	2.97	1.06e-08	SGD	639338	BioProcess=chromatin silencing at telomere*|MolFunction=H3/H4 histone acetyltransferase|CellComponent=cytoplasm*
YBR255C-A	ORF:YBR255C-A	BioProcess=biological_process unknown|MolFunction=molecular_function unknown|CellComponent=cellular_component unknown	2.96	2.96	0	SGD	970700	BioProcess=biological_process unknown|MolFunction=molecular_function unknown|CellComponent=cellular_component unknown
YAR053W	YAR053W	predicted membrane protein	2.95	2.95	2.67e-32	SGD	634207	BioProcess=biological_process unknown|MolFunction=molecular_function unknown|CellComponent=not yet annotated
YFL048C	EMP47	47 kDa type I transmembrane protein localized to the Golgi; Null mutant is viable	2.95	2.95	1.21e-25	SGD	637877	BioProcess=ER to Golgi transport|MolFunction=molecular_function unknown|CellComponent=Golgi apparatus*
YLR073C	YLR073C		2.94	2.94	0	SGD	639170	BioProcess=protein biosynthesis*|MolFunction=structural constituent of ribosome|CellComponent=cytosolic large ribosomal subunit (sensu Eukarya)
YLR113W	HOG1,SSK3	osmoregulation; MAP kinase; Null mutant is viable and unable to grow in high osmolarity media	2.94	2.94	1.9e-22	SGD	637884	BioProcess=not yet annotated|MolFunction=not yet annotated|CellComponent=cell wall (sensu Fungi)
YAL007C	ERP2	Emp24p/Erv25p related protein 2; p24 protein involved in membrane trafficking; null mutant is viable, delayed transport of Gas1p	2.93	2.93	6.98e-14	SGD	636524	BioProcess=ER to Golgi transport|MolFunction=molecular_function unknown|CellComponent=COPII-coated vesicle
YHL002W	YHL002W	SH3 domain	2.93	2.93	3.49e-20	SGD	639446	BioProcess=biological_process unknown|MolFunction=molecular_function unknown|CellComponent=endosome
YBR167C	POP7,RPP2	Processing of Precursors; RNase MRP subunit (putative), RNase P integral subunit; Null mutant is inviable, transient depletions cause loss of RNase P and RNase MRP function	2.92	2.92	1.96e-23	SGD	634346	BioProcess=rRNA processing*|MolFunction=ribonuclease P*|CellComponent=ribonuclease mitochondrial RNA processing complex*
YDL098C	SNU23	23 kD U4/U6.U5 snRNP associated protein; RNA binding zinc finger protein (putative); the null mutant is inviable	2.92	2.92	2.98e-17	SGD	639106	BioProcess=mRNA splicing|MolFunction=pre-mRNA splicing factor|CellComponent=small nuclear ribonucleoprotein complex
YDR157W	YDR157W		2.92	2.92	3.18e-15	SGD	634938	BioProcess=biological_process unknown|MolFunction=molecular_function unknown|CellComponent=not yet annotated
YOR333C	YOR333C		2.92	2.92	7.29e-05	SGD	634950	BioProcess=biological_process unknown|MolFunction=molecular_function unknown|CellComponent=not yet annotated
YDR131C	YDR131C		2.91	2.91	2.36e-11	SGD	636213	BioProcess=biological_process unknown|MolFunction=molecular_function unknown|CellComponent=not yet annotated
YGR151C	YGR151C		2.91	2.91	9.53e-10	SGD	633578	BioProcess=biological_process unknown|MolFunction=molecular_function unknown|CellComponent=not yet annotated
YJL058C	YJL058C		2.91	2.91	1.88e-13	SGD	636204	BioProcess=biological_process unknown|MolFunction=molecular_function unknown|CellComponent=not yet annotated
YHR062C	RPP1	Ribonuclease P protein 1, required for processing of precursor tRNA and 35S precursor rRNA, ortholog of the human scleroderma autoimmune antigen, Rpp30; nuclear ribonuclease P (RNase P) protein subunit; Null mutant is inviable	2.9	2.9	2.82e-07	SGD	633808	BioProcess=rRNA processing*|MolFunction=ribonuclease P*|CellComponent=ribonuclease mitochondrial RNA processing complex*
YKL082C	YKL082C		2.89	2.89	0	SGD	634005	BioProcess=biological_process unknown|MolFunction=molecular_function unknown|CellComponent=not yet annotated
YLR042C	YLR042C		2.89	2.89	8.13e-28	SGD	638274	BioProcess=biological_process unknown|MolFunction=molecular_function unknown|CellComponent=not yet annotated
YFR004W	RPN11,MPR1	Suppressor of mutant (ts on glycerol) tRNA gene deficient in the processing of its 3'-end, homologous to S. pombe PAD1 gene - global positive regulator of nuclear transcription and is involved in maintenance of chromatin structure; Null mutant is inviable	2.87	2.87	0	SGD	635144	BioProcess=ubiquitin-dependent protein catabolism|MolFunction=proteasome endopeptidase|CellComponent=19S proteasome regulatory particle*
YOR214C	YOR214C		2.86	2.86	1.95e-11	SGD	634425	BioProcess=biological_process unknown|MolFunction=molecular_function unknown|CellComponent=cell wall (sensu Fungi)
YIL170W	HXT12	High level of sequence similarity to HXT1 and HXT9 hexose transporters; putative hexose permease	2.84	2.84	0	SGD	636160	BioProcess=biological_process unknown|MolFunction=molecular_function unknown|CellComponent=cellular_component unknown
YDR195W	REF2	RNA-binding protein involved in cleavage step of mRNA 3'-end formation, prior to polyadenylation; mutants grow slowly	2.83	2.83	1.99e-11	SGD	637154	BioProcess=not yet annotated|MolFunction=molecular_function unknown|CellComponent=not yet annotated
YMR309C	NIP1	Protein required for nuclear import with some similarity to Nsr1p, another protein involved in nuclear transport; Null mutant is inviable, nip1-1 is a temperature-sensitive mutant defective in nuclear transport	2.82	2.82	3.77e-13	SGD	634226	BioProcess=translational initiation|MolFunction=translation initiation factor|CellComponent=cytoplasm*
YDR449C	YDR449C		2.81	2.81	7.43e-08	SGD	639393	BioProcess=processing of 20S pre-rRNA|MolFunction=snoRNA binding|CellComponent=small nucleolar ribonucleoprotein complex
YGR143W	SKN1	Involved in (1->6)-beta-glucan biosynthesis; highly homologous to Kre6p, type II membrane protein (putative); Null mutant is viable, exhibits no alterations in killer sensitivity, growth, or (1->6)-beta-glucan levels, skn1 kre6 double deletion mutants show a dramatic reduction in both (1-->6)-beta-glucan levels and growth rate compared with either single disruptant	2.81	2.81	2.57e-17	SGD	638077	BioProcess=cell wall organization and biogenesis*|MolFunction=not yet annotated|CellComponent=integral membrane protein
YKL115C	YKL115C		2.81	2.81	0	SGD	639000	BioProcess=biological_process unknown|MolFunction=molecular_function unknown|CellComponent=not yet annotated
YMR266W	RSN1	overexpression Rescues sro7/sop1 in NaCl; viable in both high and low salinity	2.81	2.81	1.67e-19	SGD	637315	BioProcess=biological_process unknown|MolFunction=molecular_function unknown|CellComponent=not yet annotated
YMR172C-A	YMR172C-A		2.8	2.8	4.05e-15	SGD	635745	BioProcess=biological_process unknown|MolFunction=molecular_function unknown|CellComponent=not yet annotated
YOL124C	YOL124C		2.8	2.8	1.39e-12	SGD	636047	BioProcess=biological_process unknown|MolFunction=molecular_function unknown|CellComponent=not yet annotated
YFL017C	GNA1	involved in UDP-N-acetylglucosamine biosynthesis; glucosamine-phosphate N-acetyltransferase; Null mutatn is inviable	2.79	2.79	1.54e-30	SGD	638260	BioProcess=UDP-N-acetylglucosamine biosynthesis|MolFunction=glucosamine-phosphate N-acetyltransferase|CellComponent=not yet annotated
YNL183C	NPR1	protein kinase homolog; inactive ammonia-sensitive amino acid permeases	2.78	2.78	9.1e-36	SGD	636375	BioProcess=regulation of nitrogen utilization|MolFunction=not yet annotated|CellComponent=not yet annotated
YLR168C	MSF1'	possibly involved in intramitochondrial sorting	2.77	2.77	6.24e-29	SGD	634446	BioProcess=biological_process unknown|MolFunction=not yet annotated|CellComponent=not yet annotated
YGL212W	VAM7,VPS43	Regulator of vacuolar morphogenesis; heptad repeat motif, hydrophilic protein; Null mutant is viable, exhibits prominent large vacuoles	2.76	2.76	6.11e-12	SGD	638455	BioProcess=non-selective vesicle fusion*|MolFunction=v-SNARE|CellComponent=not yet annotated
YOR050C	YOR050C		2.76	2.76	6.26e-14	SGD	639024	BioProcess=biological_process unknown|MolFunction=molecular_function unknown|CellComponent=not yet annotated
YOR309C	YOR309C		2.76	2.76	1.02e-16	SGD	635731	BioProcess=biological_process unknown|MolFunction=molecular_function unknown|CellComponent=not yet annotated
YKR101W	SIR1	repressor of silent mating loci; silent mating loci repressor	2.75	2.75	1.19e-23	SGD	634630	BioProcess=chromatin silencing at HML and HMR (sensu Saccharomyces)*|MolFunction=not yet annotated|CellComponent=chromatin silencing complex
YLL054C	YLL054C		2.75	2.75	0	SGD	634753	BioProcess=biological_process unknown|MolFunction=molecular_function unknown|CellComponent=not yet annotated
YCR104W	PAU3	member of the seripauperin protein/gene family (see Gene_class PAU)	2.74	2.74	4.77e-20	SGD	633615	BioProcess=biological_process unknown|MolFunction=molecular_function unknown|CellComponent=not yet annotated
YFL059W	SNZ3	Snooze: stationary phase-induced gene family; hypersporulation	2.74	2.74	6.43e-11	SGD	634491	BioProcess=vitamin B6 metabolism|MolFunction=molecular_function unknown|CellComponent=not yet annotated
YML093W	YML093W		2.74	2.74	6.98e-36	SGD	637279	BioProcess=processing of 20S pre-rRNA|MolFunction=snoRNA binding|CellComponent=small nucleolar ribonucleoprotein complex
YOL079W	YOL079W		2.74	2.74	1.82e-09	SGD	639092	BioProcess=biological_process unknown|MolFunction=molecular_function unknown|CellComponent=not yet annotated
YBL042C	FUI1	uridine permease; Null mutant is viable, resistant to 5-fluorouridine and does not grow on media containing uridine as the sole source of pyrimidines	2.73	2.73	5.12e-15	SGD	637143	BioProcess=transport|MolFunction=not yet annotated|CellComponent=not yet annotated
YNL188W	KAR1	involved in spindle pole body duplication and karyogamy, interacts with Cdc31p, localizes to the spindle pole body; Null mutant is inviable, kar1 mutants are karyogamy defective, defects in KAR1 block spindle pole body duplication, the temperature sensitivity of a kar1 mutant defective for localization to the spindle pole body can be suppressed by CDC31 overexpression or by dominant-acting CDC31 …	2.73	2.73	1.05e-37	SGD	637852	BioProcess=spindle pole body duplication (sensu Saccharomyces)*|MolFunction=structural molecule|CellComponent=half bridge of spindle pole body
YNL335W	YNL335W		2.71	2.71	7.48e-19	SGD	634381	BioProcess=biological_process unknown|MolFunction=molecular_function unknown|CellComponent=not yet annotated
YLR075W	RPL10,GRC5,QSR1	similar to members of the QM gene family, which is implicated in differentiation in other eukaryotes and tumorigenesis in humans, homology to rat L10, ubiquinol-cytochrome C reductase complex subunit VI requiring protein; ribosomal protein L10; Null mutant is inviable, temperature-sensitive mutant, at restrictive temperature (on rich medium), arrests after 1-3 cell divisions as large budded cells…	2.7	2.7	3.44e-13	SGD	638296	BioProcess=biological_process unknown|MolFunction=molecular_function unknown|CellComponent=not yet annotated
YJL197W	UBP12	ubiquitin carboxyl-terminal hydrolase	2.69	2.69	0	SGD	635588	BioProcess=deubiquitination|MolFunction=ubiquitin-specific protease|CellComponent=cellular_component unknown
YML077W	BET5	Bet5p/18kD component of TRAPP; TRAPP 18kDa component; Null mutant is inviable	2.69	2.69	3.26e-12	SGD	636467	BioProcess=ER to Golgi transport|MolFunction=molecular_function unknown|CellComponent=TRAPP
YMR270C	RRN9	Upstream activation factor subunit; upstream activation factor subunit; Null mutant is inviable	2.69	2.69	5.23e-27	SGD	639329	BioProcess=transcription from Pol I promoter|MolFunction=RNA polymerase I transcription factor*|CellComponent=RNA polymerase I upstream activating factor complex
YEL072W	YEL072W		2.68	2.68	6.28e-19	SGD	636578	BioProcess=biological_process unknown|MolFunction=molecular_function unknown|CellComponent=not yet annotated
YER054C	GIP2	Glc7-interacting protein, shares homology with PIG2, contains conserved 25 residue motif, called the GVNK motif, also found in GAC1, PIG1, PIG2, and RGI, the mammalian type 1 phosphatase targeting subunit.; Null mutant is viable	2.68	2.68	0	SGD	637921	BioProcess=biological_process unknown|MolFunction=protein phosphatase regulator|CellComponent=protein phosphatase type 1 complex
YMR004W	MVP1	Protein required for sorting proteins to the vacuole; MVP1 was identified as a multicopy suppressor of dominant-negative vps1 mutations, as well as an extragenic suppressor of a temperature-sensitive pma1 mutation (sop gene)	2.68	2.68	2.39e-09	SGD	637128	BioProcess=protein-vacuolar targeting|MolFunction=molecular_function unknown|CellComponent=cytoplasm
YNR048W	YNR048W		2.67	2.67	3.13e-15	SGD	635228	BioProcess=biological_process unknown|MolFunction=molecular_function unknown|CellComponent=not yet annotated
YDR183W	PLP1	Phosducin-Like Protein; Null mutant is viable	2.66	2.66	5.03e-09	SGD	636497	BioProcess=positive regulation of transcription from Pol II promoter by pheromones|MolFunction=GTPase inhibitor|CellComponent=cytoplasm
YHL029C	YHL029C		2.65	2.65	2.96e-34	SGD	635458	BioProcess=biological_process unknown|MolFunction=molecular_function unknown|CellComponent=not yet annotated
YLR066W	SPC3	signal peptidase subunit; Null mutant is inviable.	2.65	2.65	6.42e-07	SGD	637549	BioProcess=protein biosynthesis*|MolFunction=translation regulator|CellComponent=mitochondrial inner membrane*
YCR018C-A	ORF:YCR018C-A	BioProcess=biological_process unknown|MolFunction=molecular_function unknown|CellComponent=not yet annotated	2.64	2.64	2.82e-14	SGD	970824	BioProcess=biological_process unknown|MolFunction=molecular_function unknown|CellComponent=not yet annotated
YJR064W	CCT5,TCP5	Required for assembly of microtubules and actin in vivo; chaperonin subunit epsilon subunit	2.64	2.64	3.8e-14	SGD	634070	BioProcess=protein folding*|MolFunction=chaperone|CellComponent=cytoplasm*
YLR037C	DAN2	Delayed anaerobic gene; putative cell wall protein; unknown	2.63	2.63	9.61e-32	SGD	635733	BioProcess=not yet annotated|MolFunction=cytochrome c oxidase|CellComponent=respiratory chain complex IV (sensu Eukarya)
YLR151C	PCD1	peroxisomal nudix hydrolase active towards coenzyme A and its derivatives; coenzyme A diphosphatase; Null mutant is viable.	2.62	2.62	3.69e-26	SGD	637733	BioProcess=biological_process unknown|MolFunction=not yet annotated|CellComponent=not yet annotated
YMR046W-A	ORF:YMR046W-A	BioProcess=biological_process unknown|MolFunction=molecular_function unknown|CellComponent=not yet annotated	2.62	2.62	2.36e-13	SGD	970695	BioProcess=biological_process unknown|MolFunction=molecular_function unknown|CellComponent=not yet annotated
YMR101C	SRT1	cis-prenyltransferase homologue; cis-prenyltransferase; Null mutant is viable, grows at all temperatures tested and is not hygromycin B sensitive, srt1 rer2 double disruption mutants are inviable, overexpression of SRT1 suppresses the temperature sensitive and slow growth phenotypes of rer2 mutants	2.61	2.61	6.77e-17	SGD	639308	BioProcess=protein amino acid glycosylation|MolFunction=prenyltransferase|CellComponent=lipid particle
YAR008W	SEN34,FUN4	tRNA splicing endonuclease 34kDa subunit, homologous to the 42-kDa subunit, SEN2, contains active site for 3' splice site cleavage; tetrameric tRNA splicing endonuclease 34 kDa subunit; Null mutant is inviable and shows H242A impaired 3'splice site cleavage	2.6	2.6	2.4e-08	SGD	635903	BioProcess=tRNA splicing|MolFunction=tRNA-intron endonuclease|CellComponent=nuclear inner membrane*
YGL116W	CDC20,PAC5	Required for onset of anaphase; anaphase promoting complex (APC) subunit; Null mutant is inviable, conditional alleles show cell cycle arrest in G2	2.59	2.59	8.22e-18	SGD	638712	BioProcess=ubiquitin-dependent protein catabolism*|MolFunction=enzyme activator|CellComponent=anaphase-promoting complex
YOR208W	PTP2	protein tyrosine phosphatase; tyrosine phosphatase; Null mutant is viable, grows slowly, is hypersensitive to heat, ptp2 ptc1 mutants exhibit synthetic lethality	2.59	2.59	3.17e-12	SGD	634190	BioProcess=signal transduction of mating signal (sensu Saccharomyces)*|MolFunction=protein tyrosine phosphatase|CellComponent=nucleus
YGR224W	AZR1	MFS-MDR	2.58	2.58	2.07e-09	SGD	636921	BioProcess=transport|MolFunction=transporter|CellComponent=membrane
YJR024C	YJR024C		2.58	2.58	3.24e-31	SGD	637650	BioProcess=biological_process unknown|MolFunction=molecular_function unknown|CellComponent=not yet annotated
YKL205W	LOS1	Nuclear pore protein involved in pre-tRNA splicing; Null mutant is viable but is defective in pre-tRNA splicing at 37 degrees	2.58	2.58	0	SGD	638890	BioProcess=tRNA splicing|MolFunction=not yet annotated|CellComponent=not yet annotated
YDR184C	ATC1	interacts with AIP3, localized to the nucleus	2.57	2.57	5.68e-26	SGD	635068	BioProcess=biological_process unknown|MolFunction=molecular_function unknown|CellComponent=cellular_component unknown
YGL188C	YGL188C		2.57	2.57	1.45e-08	SGD	634790	BioProcess=biological_process unknown|MolFunction=molecular_function unknown|CellComponent=not yet annotated
YGR291C	YGR291C		2.55	2.55	4.47e-15	SGD	634200	BioProcess=biological_process unknown|MolFunction=molecular_function unknown|CellComponent=not yet annotated
YKL042W	SPC42	involved in SPB duplication, may facilitate attachment of the SPB to the nuclear membrane; spindle pole body component; Null mutant is inviable, temperature sensitive mutations show SBP duplication	2.55	2.55	1.02e-27	SGD	633880	BioProcess=microtubule nucleation*|MolFunction=structural constituent of cytoskeleton|CellComponent=central plaque of spindle pole body*
YKL069W	YKL069W		2.55	2.55	0	SGD	635799	BioProcess=biological_process unknown|MolFunction=molecular_function unknown|CellComponent=not yet annotated
YLR214W	FRE1	Ferric (and cupric) reductase; cupric reductase, ferric reductase; Null mutant is viable, fre1-1 mutants are deficient in the uptake of ferric iron and are extremely sensitive to iron deprivation	2.55	2.55	3.62e-15	SGD	638732	BioProcess=iron homeostasis|MolFunction=not yet annotated|CellComponent=not yet annotated
YKL066W	YKL066W		2.54	2.54	4.11e-08	SGD	636377	BioProcess=biological_process unknown|MolFunction=molecular_function unknown|CellComponent=not yet annotated
YOR310C	NOP58	57 kDa nucleolar protein involved in the pre-rRNA processing steps that lead to formation of 18 S rRNA, interacts with Nop1p; 57 kDa nucleolar protein; Null mutant is inviable, in vivo depletion impairs synthesis of the 40S ribosomal subunit	2.54	2.54	6.73e-19	SGD	636848	BioProcess=rRNA modification*|MolFunction=snoRNA binding|CellComponent=small nuclear ribonucleoprotein complex*
YPR202W	YPR202W		2.54	2.54	7.66e-07	SGD	635947	BioProcess=biological_process unknown|MolFunction=molecular_function unknown|CellComponent=cellular_component unknown
YBR042C	YBR042C	Probable membrane-bound small GTPase	2.53	2.53	0	SGD	638502	BioProcess=biological_process unknown|MolFunction=molecular_function unknown|CellComponent=not yet annotated
YNL129W	YNL129W		2.53	2.53	0	SGD	633799	BioProcess=biological_process unknown|MolFunction=molecular_function unknown|CellComponent=not yet annotated
YGL215W	CLG1	cyclin-like protein that interacts with Pho85p in affinity chromatography; Null mutant is viable	2.52	2.52	3.52e-09	SGD	639430	BioProcess=cell cycle|MolFunction=cyclin-dependent protein kinase, regulator|CellComponent=cyclin-dependent protein kinase holoenzyme
YKL083W	YKL083W		2.52	2.52	5.02e-18	SGD	633286	BioProcess=biological_process unknown|MolFunction=molecular_function unknown|CellComponent=not yet annotated
YGR249W	MGA1	Mga1p shows similarity to heat shock transcription factor; similar to heat shock transcription factor	2.51	2.51	1.91e-23	SGD	634040	BioProcess=not yet annotated|MolFunction=molecular_function unknown|CellComponent=not yet annotated
YNL151C	RPC31,ACP2,RPC8	31-kDa subunit of RNA polymerase III (C), HMG1 like protein; HMG1-like protein, RNA polymerase III (C) 31 kDa subunit; Null mutant is inviable	2.51	2.51	2.84e-12	SGD	635024	BioProcess=transcription from Pol III promoter|MolFunction=DNA-directed RNA polymerase III|CellComponent=DNA-directed RNA polymerase III complex
YNR062C	YNR062C		2.51	2.51	3.98e-07	SGD	638430	BioProcess=biological_process unknown|MolFunction=molecular_function unknown|CellComponent=not yet annotated
YOL068C	HST1	Homolog of SIR2; Overexpression restores transcriptional silencing in a sir2 mutant	2.51	2.51	8.47e-41	SGD	635314	BioProcess=transcriptional gene silencing|MolFunction=NAD-dependent histone deacetylase*|CellComponent=histone deacetylase complex
YOR204W	DED1,SPP81	ATP-dependent RNA helicase of DEAD box family, suppressor of a pre-mRNA splicing mutation, prp8-1; Null mutant is inviable	2.51	2.51	6.68e-05	SGD	636886	BioProcess=RNA processing|MolFunction=not yet annotated|CellComponent=not yet annotated
YBR100W	YBR100W		2.5	2.5	4.98e-14	SGD	635670	BioProcess=biological_process unknown|MolFunction=molecular_function unknown|CellComponent=not yet annotated
YER179W	DMC1,ISC2	Disp. for double strand breaks, synaptonemal complexes & gene conversion in return to growth assay. Required for full pairing by in situ hybrid. assay, wt time of appearance of synaptonemal complexes & reciprocal Rec in growth assay; meiosis-specific protein related to RecA and Rad51p. Dmc1p colocalizes with Rad51p to discrete subnuclear sites in nuclear spreads during mid prophase, briefly coloc…	2.5	2.5	1.17e-35	SGD	639345	BioProcess=meiosis*|MolFunction=single-stranded DNA binding*|CellComponent=nucleus*
YPL106C	SSE1,LPG3,MSI3	HSP70 family member, highly homologous to Ssa1p and Sse2p; HSP70 family, SSA1 SSE2 homolog; Null mutant is viable, slow growing, shows no additive effects with sse2 null mutation, temperature sensitive in some strain backgrounds	2.5	2.5	5.69e-16	SGD	636217	BioProcess=protein folding|MolFunction=co-chaperone|CellComponent=cytoplasm
YPL239W	YAR1	YAR1 encodes a 200-amino-acid protein with two ANK repeat motifs and an acidic C terminus rich in PEST-like sequences; 200-amino-acid protein with two ANK repeat motifs and an acidic C terminus rich in PEST-like sequences; Null mutant is viable, grow slowly at low temperature. YAR1 overexpression has no phenotype	2.5	2.5	9.42e-10	SGD	633732	BioProcess=biological_process unknown|MolFunction=molecular_function unknown|CellComponent=not yet annotated
YBR243C	ALG7,TUR1	ER protein that transfers Glc-Nac-P from UDP-GlcNac to Dol-P; UDP-N-acetyl-glucosamine-1-P transferase (GPT); Asparagine-linked glycosylation deficient, Null mutant is inviable	2.49	2.49	3.18e-43	SGD	637875	BioProcess=N-linked glycosylation|MolFunction=UDP-N-acetylglucosamine-dolichyl-phosphate N-acetylglucosamine-1-phosphate transferase|CellComponent=not yet annotated
YCL021W-A	ORF:YCL021W-A	BioProcess=biological_process unknown|MolFunction=molecular_function unknown|CellComponent=cellular_component unknown	2.49	2.49	1.87e-18	SGD	970801	BioProcess=biological_process unknown|MolFunction=molecular_function unknown|CellComponent=cellular_component unknown
YER091C-A	ORF:YER091C-A	BioProcess=biological_process unknown|MolFunction=molecular_function unknown|CellComponent=not yet annotated	2.49	2.49	1.65e-34	SGD	970807	BioProcess=biological_process unknown|MolFunction=molecular_function unknown|CellComponent=not yet annotated
YJL223C	PAU1	member of the seripauperin protein/gene family (see Gene_class PAU)	2.49	2.49	9.31e-08	SGD	639047	BioProcess=biological_process unknown|MolFunction=molecular_function unknown|CellComponent=not yet annotated
YOR304W	ISW2	has strong homology to Drosophila ISWI; ATPase component of a two subunit chromatin remodeling complex; Null mutant is viable, isw1 isw2 chd1 triple deletion mutants are synthetically temperature and formamide sensitive	2.48	2.48	2.48e-25	SGD	637390	BioProcess=biological_process unknown|MolFunction=molecular_function unknown|CellComponent=not yet annotated
YHR065C	RRP3	Required for maturation of the 35S primary transcript of pre-rRNA and is required for cleavages leading to mature 18S RNA; In strains where Rrp3 is depleted, 35S precursor RNA is improperly processed. Cleavage normally occurs at sites A0O, Al and A2, but in the Rrp3 depletion stain cleavage occurs between A2 and B1.	2.46	2.46	9.01e-22	SGD	636144	BioProcess=mRNA splicing*|MolFunction=ATP dependent RNA helicase|CellComponent=nucleolus
YPL279C	YPL279C		2.46	2.46	1.8e-12	SGD	637773	BioProcess=biological_process unknown|MolFunction=molecular_function unknown|CellComponent=not yet annotated
YGR062C	COX18	cytochrome oxidase gene 18; Null mutant is viable, respiratory deficient due to inactivity of cytochrome oxidase	2.45	2.45	1.36e-07	SGD	636967	BioProcess=cytochrome c oxidase biogenesis|MolFunction=molecular_function unknown|CellComponent=mitochondrial inner membrane*
YKL106W	AAT1	aspartate aminotransferase, mitochondrial; aspartate aminotransferase; Null mutant is viable, aat1 leu2 double mutant is inviable.	2.45	2.45	2.53e-17	SGD	639355	BioProcess=aspartate catabolism|MolFunction=aspartate aminotransferase|CellComponent=mitochondrion
YKL223W	YKL223W		2.45	2.45	9.02e-25	SGD	638148	BioProcess=biological_process unknown|MolFunction=molecular_function unknown|CellComponent=not yet annotated
YBR172C	SMY2	partial suppressor of myo2-66; Null mutant is viable'	2.44	2.44	6.74e-34	SGD	638074	BioProcess=cytoskeleton organization and biogenesis|MolFunction=molecular_function unknown|CellComponent=cellular_component unknown
YDR002W	YRB1,CST20,HTN1,SFO1	Yeast Ran Binder #1, suppressor of FUS1, homolog of mouse HTF9a and human RanBP1; Null mutant is inviable, yrb1 (ts) mutants are defective in protein import and nuclear export	2.44	2.44	5.88e-30	SGD	635847	BioProcess=ubiquitin-dependent protein catabolism*|MolFunction=RAN protein binding|CellComponent=cytoplasm*
YDR331W	GPI8	Protein involved in the attachment of glycosylphosphatidylinositol (GPI) anchors to proteins; Null mutant is inviable	2.44	2.44	5.57e-37	SGD	638566	BioProcess=attachment of GPI anchor to protein|MolFunction=GPI-anchor transamidase|CellComponent=endoplasmic reticulum membrane, intrinsic protein
YER149C	PEA2,DFG9,PPF2	Pea2p is localized with Spa2p to sites of polarized growth and is required for efficient mating and bipolar budding, it is required for pheromone-induced shmoo formation; coiled-coil domain; Null mutant is viable, exhibits defects in mating that subtly affect mating efficiency, pea2 mutants form bilobed, peanut-like shapes when treated with pheromone, such that they can mate with wild-type but no…	2.44	2.44	0	SGD	635265	BioProcess=establishment of cell polarity (sensu Saccharomyces)*|MolFunction=cytoskeletal regulatory protein binding|CellComponent=actin cap (sensu Saccharomyces)*
YHR126C	YHR126C		2.44	2.44	4.61e-10	SGD	634328	BioProcess=biological_process unknown|MolFunction=molecular_function unknown|CellComponent=not yet annotated
YIR012W	SQT1	Involved in a late step of 60S ribosomal subunit assembly or modification, contains multiple WD repeats, interacts with Qsr1p; Null mutant is inviable. Loss of SQT1 function by down regulation from an inducible promoter results in formation of half-mer polyribosomes and descreased levels of Qsr1p on free 60S subunits	2.44	2.44	5.9e-24	SGD	633938	BioProcess=ribosomal large subunit assembly and maintenance|MolFunction=molecular_function unknown|CellComponent=cytoplasm*
YJL060W	YJL060W		2.44	2.44	0	SGD	633998	BioProcess=nicotinamide adenine dinucleotide biosynthesis|MolFunction=arylformamidase|CellComponent=cellular_component unknown
YJR030C	YJR030C		2.44	2.44	1.23e-14	SGD	634191	BioProcess=biological_process unknown|MolFunction=molecular_function unknown|CellComponent=not yet annotated
YKL044W	YKL044W		2.44	2.44	8.78e-14	SGD	636325	BioProcess=biological_process unknown|MolFunction=molecular_function unknown|CellComponent=not yet annotated
YLR020C	YLR020C		2.44	2.44	1.72e-10	SGD	639484	BioProcess=ER to Golgi transport*|MolFunction=t-SNARE|CellComponent=not yet annotated
YLR067C	PET309	Involved in expression of mitochondrial COX1 by regulating translation of COX1 mRNA and by affecting transcription or stability of COX1 mRNAs; petite, unable to grow on non-fermentable carbon sources	2.44	2.44	3.72e-35	SGD	638809	BioProcess=biological_process unknown|MolFunction=molecular_function unknown|CellComponent=not yet annotated
YKL068W	NUP100,NSP100	Participates in nucleocytoplasmic transport, member of GLFG-containing family of nucleoporins; nuclear pore complex subunit; Null mutant is viable with no obvious phenotypes, synthetically lethal with nup116 and gle2 mutants	2.43	2.43	6.86e-33	SGD	634680	BioProcess=mRNA-nucleus export*|MolFunction=structural molecule|CellComponent=nuclear pore
YOL122C	SMF1,SBS1	Isolated as high copy suppressor of a cdc1 mutation & involved in high affinity Mn2+ uptake. SMF1 was isolated as a high copy suppressor of a ts mutation in the PEP (mito. matrix protease) gene & may influence PEP-dependent protein import; plasma membrane/mitochondrial membrane protein; Null mutant is viable, exhibits reduced Mn2+ uptake, shows double mutant sickness with smf2 null	2.43	2.43	2.22e-10	SGD	637960	BioProcess=manganese ion transport|MolFunction=manganese ion transporter|CellComponent=plasma membrane*
YJL090C	DPB11	Part of the DNA polymerase II complex, acts in a checkpoiint pathway during S-phase; DNA polymerase II complex; Null mutant is inviable, conditional allele demonstrates defective S-phase progression	2.42	2.42	7.74e-20	SGD	638079	BioProcess=lagging strand elongation*|MolFunction=epsilon DNA polymerase|CellComponent=replication fork
YLR372W	SUR4,ELO3,SRE1,VBM1	Required for conversion of 24-carbon fatty acids to 26-carbon species; Null mutants is viable, not sensitive to UV or gamma radiation. sur4 mutants suppress rad3, rvs161 delta, and rvs167 mutations. sur4 fen1 mutants and sur4 elo2 mutants are inviable.	2.42	2.42	0	SGD	633875	BioProcess=fatty acid biosynthesis*|MolFunction=molecular_function unknown|CellComponent=endoplasmic reticulum membrane
YNL036W	NCE103	involved in secretion of proteins that lack classical secretory signal sequences; An uncharacterized allele exhibits defects in the export of the mammalian protein galectin-1.	2.42	2.42	0	SGD	634452	BioProcess=not yet annotated|MolFunction=molecular_function unknown|CellComponent=cytoplasm
YJR070C	YJR070C		2.41	2.41	0	SGD	636646	BioProcess=biological_process unknown|MolFunction=molecular_function unknown|CellComponent=not yet annotated
YLR313C	SPH1	SPa2-Homolog, protein involved in shmoo formation and required for bipolar bud site selection (GB:AF008236).; Spa2p homolog; Null mutant is viable but results in defects in shmoo formation.	2.41	2.41	2.73e-16	SGD	636890	BioProcess=establishment of cell polarity (sensu Saccharomyces)*|MolFunction=cytoskeletal regulatory protein binding|CellComponent=actin cap (sensu Saccharomyces)*
YMR325W	YMR325W		2.41	2.41	1.1e-15	SGD	633616	BioProcess=biological_process unknown|MolFunction=molecular_function unknown|CellComponent=not yet annotated
YNR034W	SOL1	Multicopy Suppressor Of los1; Null mutant is viable	2.41	2.41	3.3e-09	SGD	638480	BioProcess=not yet annotated|MolFunction=molecular_function unknown|CellComponent=not yet annotated
YDR194C	MSS116	Mitochondrial RNA helicase of the DEAD box family; RNA helicase DEAD box; mss116 mutations affect the splicing of several introns of the cytochrome B and cytochrome C oxidase subunit I primary transcripts	2.4	2.4	0	SGD	635479	BioProcess=RNA splicing|MolFunction=RNA helicase|CellComponent=mitochondrial matrix
YGL260W	YGL260W		2.4	2.4	2.59e-30	SGD	634788	BioProcess=biological_process unknown|MolFunction=molecular_function unknown|CellComponent=not yet annotated
YHL046C	YHL046C		2.4	2.4	1.25e-10	SGD	635674	BioProcess=biological_process unknown|MolFunction=molecular_function unknown|CellComponent=not yet annotated
YNR066C	YNR066C		2.4	2.4	0	SGD	633950	BioProcess=biological_process unknown|MolFunction=molecular_function unknown|CellComponent=not yet annotated
YPL212C	PUS1	Involved in tRNA biogenesis; tRNA pseudouridine synthase; pus1 los1 double mutant exhibits loss of suppressor tRNA activity, pus1, los1 and nsp1 mutations cause synthetic lethality	2.4	2.4	0	SGD	634064	BioProcess=not yet annotated|MolFunction=pseudouridylate synthase|CellComponent=not yet annotated
YDR213W	UPC2,MOX4	involved in sterol uptake; zinc finger transcription factor of the Zn(2)-Cys(6) binuclear cluster domain type; Null mutant is viable, upc2-1 allele shows altered sterol uptake	2.39	2.39	3.1e-11	SGD	638813	BioProcess=steroid metabolism|MolFunction=RNA polymerase II transcription factor|CellComponent=cytoplasm
YFR043C	YFR043C		2.39	2.39	5.83e-07	SGD	635095	BioProcess=biological_process unknown|MolFunction=molecular_function unknown|CellComponent=not yet annotated
YGL244W	RTF1,CSL3	Directly or indirectly regulates the DNA-binding properties of Spt15p, the TATA box-binding protein, and the relative activities of different TATA elements; nuclear protein; Null mutant is viable and can suppress TATA box-binding protein mutants (SPT15) in an allele-specific fashion	2.39	2.39	4.69e-17	SGD	637917	BioProcess=transcription|MolFunction=not yet annotated|CellComponent=not yet annotated
YGR039W	YGR039W		2.39	2.39	3.8e-32	SGD	634841	BioProcess=biological_process unknown|MolFunction=molecular_function unknown|CellComponent=not yet annotated
YJR072C	YJR072C		2.39	2.39	1.48e-09	SGD	636748	BioProcess=biological_process unknown|MolFunction=molecular_function unknown|CellComponent=not yet annotated
YLR223C	IFH1	Interacts with fork head protein. Protein controlling pre-rRNA processing machinery in conjunction with Fhl1p; weak RNA-dependent ATPase activity which is not specific for rRNA; Null mutant is inviable, ifh1 fhl1 double deletion mutant is viable	2.39	2.39	2.89e-26	SGD	637340	BioProcess=rRNA processing*|MolFunction=molecular_function unknown|CellComponent=cellular_component unknown
YNL061W	NOP2,YNA1	May participate in nucleolar function during the transition from stationary phase to rapid growth; 90 kDa protein homologous to a human proliferation-associated nucleolar protein, p120; Null mutant is inviable, overexpression leads to changes in nucleolar morphology	2.39	2.39	3.06e-14	SGD	636935	BioProcess=rRNA processing|MolFunction=RNA methyltransferase|CellComponent=nucleolus
YCR102W-A	ORF:YCR102W-A	BioProcess=biological_process unknown|MolFunction=molecular_function unknown|CellComponent=not yet annotated	2.37	2.37	0	SGD	970817	BioProcess=biological_process unknown|MolFunction=molecular_function unknown|CellComponent=not yet annotated
YDL185C-A	ORF:YDL185C-A	BioProcess=biological_process unknown|MolFunction=molecular_function unknown|CellComponent=cellular_component unknown	2.37	2.37	5.48e-05	SGD	970703	BioProcess=biological_process unknown|MolFunction=molecular_function unknown|CellComponent=cellular_component unknown
YGL214W	YGL214W		2.37	2.37	1.39e-20	SGD	636535	BioProcess=biological_process unknown|MolFunction=molecular_function unknown|CellComponent=not yet annotated
YIL174W	YIL174W		2.37	2.37	1.41e-26	SGD	638103	BioProcess=biological_process unknown|MolFunction=molecular_function unknown|CellComponent=not yet annotated
YJL043W	YJL043W		2.37	2.37	2.2e-17	SGD	634432	BioProcess=biological_process unknown|MolFunction=molecular_function unknown|CellComponent=cytoplasm
YLL046C	RNP1	ribonucleoprotein 1; RNA binding protein (putative); Null mutant is viable	2.36	2.36	1.86e-18	SGD	635885	BioProcess=biological_process unknown|MolFunction=molecular_function unknown|CellComponent=not yet annotated
YDR488C	PAC11	Protein required in the absence of Cin8p; Null mutant is viable.	2.35	2.35	1.06e-17	SGD	636904	BioProcess=microtubule-based process|MolFunction=microtubule motor|CellComponent=cell
YNL064C	YDJ1,MAS5	yeast dnaJ homolog (nuclear envelope protein), heat shock protein; heat shock protein, yeast dnaJ homolog (nuclear envelope protein); slow growth at 23 degrees, inviable at 37 degrees, modest mitochondrial import defect at 23 degrees, substantial import defect at 37 degrees	2.35	2.35	2.24e-08	SGD	638551	BioProcess=protein-mitochondrial targeting|MolFunction=chaperone regulator*|CellComponent=cytosol
YNL211C	YNL211C		2.35	2.35	3.37e-11	SGD	634218	BioProcess=biological_process unknown|MolFunction=molecular_function unknown|CellComponent=not yet annotated
YNR051C	BRE5	protein of unknown function; null mutant is sensitive to brefeldin A	2.35	2.35	5.51e-16	SGD	636861	BioProcess=biological_process unknown|MolFunction=molecular_function unknown|CellComponent=cellular_component unknown
YPL237W	SUI3	beta subunit of translation initiation factor eIF-2; translation initiation factor eIF-2 beta subunit; suppression of initiator codon mutations	2.35	2.35	2.26e-14	SGD	639203	BioProcess=translational initiation|MolFunction=translation initiation factor|CellComponent=ribosome
YDL167C	NRP1	asparagine-rich protein	2.34	2.34	6.45e-22	SGD	638049	BioProcess=biological_process unknown|MolFunction=molecular_function unknown|CellComponent=cellular_component unknown
YJL218W	YJL218W		2.34	2.34	5.21e-22	SGD	637619	BioProcess=biological_process unknown|MolFunction=molecular_function unknown|CellComponent=not yet annotated
YKL055C	OAR1	3-oxoacyl-[acyl-carrier-protein] reductase; Null mutant is viable, respiratory deficient	2.34	2.34	7.51e-12	SGD	635938	BioProcess=respiratory gaseous exchange|MolFunction=not yet annotated|CellComponent=not yet annotated
YPR136C	FYV15	Function required for Yeast Viability on toxin exposure; Null mutant is viable but a hHeterozygous diploid mutant exhibit haploinsufficiency K1 killer toxin hypersensitivity.	2.34	2.34	3.17e-17	SGD	637480	BioProcess=biological_process unknown|MolFunction=molecular_function unknown|CellComponent=cellular_component unknown
YBL109W	YBL109W		2.33	2.33	1.48e-12	SGD	633297	BioProcess=biological_process unknown|MolFunction=molecular_function unknown|CellComponent=not yet annotated
YDR426C	YDR426C		2.33	2.33	5.01e-08	SGD	633365	BioProcess=biological_process unknown|MolFunction=molecular_function unknown|CellComponent=not yet annotated
YKR011C	TOS5	Hypothetical ORF	2.33	2.33	1.28e-06	SGD	633902	BioProcess=biological_process unknown|MolFunction=molecular_function unknown|CellComponent=cellular_component unknown
YLL044W	YLL044W		2.33	2.33	0.000168	SGD	638237	BioProcess=biological_process unknown|MolFunction=not yet annotated|CellComponent=not yet annotated
YOR143C	THI80	Thiamin pyrophosphokinase; thiamin pyrophosphokinase	2.33	2.33	4.73e-35	SGD	636701	BioProcess=thiamin biosynthesis|MolFunction=thiamin pyrophosphokinase|CellComponent=cellular_component unknown
YNR020C	YNR020C		2.32	2.32	2.11e-07	SGD	639231	BioProcess=biological_process unknown|MolFunction=molecular_function unknown|CellComponent=not yet annotated
YDL143W	CCT4,TCP4	cytoplasmic chaperonin subunit required for actin cytoskeleton assembly or function; Null mutant is inviable, cct4 mutant exhibit allele-specific non-complementing interactions with different act1 mutations, anc2-1 mutants contain abnormal and disorganized actin structures, are defective in cellular morphogenesis, and are hypersensitive to the microtubule inhibitor benomyl. Overexpression of wild…	2.31	2.31	1.09e-19	SGD	636854	BioProcess=protein folding*|MolFunction=chaperone|CellComponent=cytoplasm*
YDL202W	MRPL11	Mitochondrial ribosomal protein MRPL11 (YmL11); ribosomal protein (YmL11); Null mutant is viable, respiratory deficient accompanied by a loss of mitochondrial DNA	2.31	2.31	1.07e-13	SGD	633716	BioProcess=protein biosynthesis|MolFunction=structural constituent of ribosome|CellComponent=mitochondrial large ribosomal subunit
YGL148W	ARO2	Chorismate synthase; chorismate synthase; aromatic amino acid requiring, lack of premeiotic DNA synthesis, blocked sporulation in homozygous mutant	2.31	2.31	2.03e-40	SGD	638516	BioProcess=not yet annotated|MolFunction=chorismate synthase|CellComponent=not yet annotated
YGL261C	YGL261C		2.31	2.31	1.1e-15	SGD	637531	BioProcess=biological_process unknown|MolFunction=molecular_function unknown|CellComponent=not yet annotated
YJL209W	CBP1	Protein required for COB mRNA stability or 5' processing; Null mutant is viable, unable to respire due to degradation of mitochondrially encoded cytochrome b (cob) RNA	2.31	2.31	1.86e-13	SGD	637238	BioProcess=not yet annotated|MolFunction=molecular_function unknown|CellComponent=not yet annotated
YMR317W	YMR317W		2.31	2.31	2.57e-37	SGD	638871	BioProcess=biological_process unknown|MolFunction=molecular_function unknown|CellComponent=not yet annotated
YOL148C	SPT20,ADA5	Transcription factor; histone acetyltransferase SAGA complex member, transcription factor; Null mutant is viable, exhibits growth defects on glucose and galactose, fails to grow on media lacking inositol	2.31	2.31	0	SGD	637195	BioProcess=chromatin modification*|MolFunction=not yet annotated|CellComponent=SAGA complex
YBL077W	YBL077W		2.3	2.3	1.37e-14	SGD	634945	BioProcess=biological_process unknown|MolFunction=molecular_function unknown|CellComponent=not yet annotated
YDR153C	YDR153C		2.3	2.3	7.31e-10	SGD	635254	BioProcess=biological_process unknown|MolFunction=molecular_function unknown|CellComponent=cytoplasm
YDR503C	LPP1	Lipid phosphate phosphatase; lipid phosphate phosphatase	2.3	2.3	3.23e-16	SGD	639211	BioProcess=phospholipid metabolism|MolFunction=not yet annotated|CellComponent=not yet annotated
YKL116C	PRR1	protein kinase	2.3	2.3	2.45e-07	SGD	638617	BioProcess=MAPKKK cascade|MolFunction=receptor signaling protein serine/threonine kinase|CellComponent=cellular_component unknown
YDR173C	ARG82,ARGR3,IPK2	Regulator of arginine-responsive genes with ARG80 and ARG81; dual specificity inositol 1,4,5-trisphosphate 6-kinase/inositol 1,4,5,6-tetrakisphosphate 3-kinase (IP3 6-/IP4 3-kinase); Null mutant is viable but requires arginine at 23C, growth defect at 30C, inviable at 37C, null is defective in sporulation, mating, amino acid metabolism (fails to grow on medium in which arginine or ornithine is th…	2.29	2.29	6.52e-17	SGD	637771	BioProcess=arginine metabolism*|MolFunction=inositol/phosphatidylinositol kinase|CellComponent=nucleus
YDR227W	SIR4,ASD1,STE9,UTH2	regulator of silencing at HML, HMR, and telomeres; silencing regulator at HML, HMR, and telomeres; sterile	2.29	2.29	7.14e-06	SGD	638953	BioProcess=chromatin silencing at telomere*|MolFunction=not yet annotated|CellComponent=nucleolus*
YER006W	NUG1	NUclear GTPase; Nuclear GTPase involved in Ribosome biogenesis; Null: dead.	2.29	2.29	0	SGD	635324	BioProcess=biological_process unknown|MolFunction=molecular_function unknown|CellComponent=nucleus*
YFR032C	YFR032C		2.29	2.29	1.12e-06	SGD	633812	BioProcess=biological_process unknown|MolFunction=molecular_function unknown|CellComponent=not yet annotated
YGL217C	YGL217C		2.29	2.29	1.81e-25	SGD	639026	BioProcess=biological_process unknown|MolFunction=molecular_function unknown|CellComponent=not yet annotated
YJL049W	YJL049W		2.29	2.29	2.73e-06	SGD	636114	BioProcess=biological_process unknown|MolFunction=molecular_function unknown|CellComponent=not yet annotated
YJR091C	JSN1,PUF1	benomyl dependent tubulin mutant; Overexpression suppresses some tub2 alleles and confers greater benomyl sensitivity	2.29	2.29	7.14e-19	SGD	635599	BioProcess=not yet annotated|MolFunction=molecular_function unknown|CellComponent=not yet annotated
YDR034C-A	ORF:YDR034C-A	BioProcess=biological_process unknown|MolFunction=molecular_function unknown|CellComponent=not yet annotated	2.28	2.28	3.21e-10	SGD	970721	BioProcess=biological_process unknown|MolFunction=molecular_function unknown|CellComponent=not yet annotated
YFL034C-A	RPL22B	Homology to rat L22; ribosomal protein L22B (L1c) (rp4) (YL31)	2.28	2.28	1.69e-06	SGD	970761	BioProcess=protein biosynthesis|MolFunction=structural constituent of ribosome|CellComponent=cytosolic large ribosomal subunit (sensu Eukarya)
YGL038C	OCH1,NGD29	membrane-bound alpha-1,6-mannosyltransferase; alpha-1,6-mannosyltransferase; Null mutant is viable, temperature sensitive, lacks mannose outer chains	2.28	2.28	7.1e-27	SGD	637072	BioProcess=N-linked glycoprotein maturation|MolFunction=alpha-1,6-mannosyltransferase|CellComponent=Golgi cis cisterna
YJR042W	NUP85,RAT9	Protein in nuclear pore complex, may function in nuclear envelope integrity, may also be involved in tRNA biogenesis; Null mutant is viable but is temperature-sensitive, at nonpermissive temperature, null mutant accumulates poly(A)+ RNA and has fragmented nucleolus, at permissive temperature, nuclear envelope of null mutant detaches from nucleus	2.28	2.28	8.83e-41	SGD	633289	BioProcess=mRNA-nucleus export*|MolFunction=structural molecule|CellComponent=nuclear pore
YML043C	RRN11	rDNA transcription factor CF component, which also contains Rrn6p and Rrn7p, which is required for rDNA transcription by RNA polymerase I; rDNA transcription factor component; Null mutant is inviable	2.28	2.28	4.19e-28	SGD	637130	BioProcess=transcription from Pol I promoter|MolFunction=RNA polymerase I transcription factor|CellComponent=RNA polymerase I transcription factor complex
YOR267C	YOR267C		2.28	2.28	2.96e-11	SGD	636265	BioProcess=ion homeostasis|MolFunction=protein kinase|CellComponent=cellular_component unknown
YPL261C	YPL261C		2.28	2.28	1.65e-27	SGD	634293	BioProcess=biological_process unknown|MolFunction=molecular_function unknown|CellComponent=not yet annotated
YPR137W	RRP9	Rrp9p is an ortholog of the human U3-55k protein, the human cDNA partially complements a yeast rrp9 null mutant. (Pluk et al. (1998) Mol. Cell. Biol. 18, 488-498.); U3 snRNP-associated protein; null mutant is inviable, genetic depletion inhibits pre-rRNA processing at sites A0, A1 and A2, and thereby inhibits synthesis of 18S rRNA	2.28	2.28	2.38e-22	SGD	637998	BioProcess=rRNA modification*|MolFunction=snoRNA binding|CellComponent=small nuclear ribonucleoprotein complex*
YBR180W	DTR1	dityrosine transporter MFS-MDR; Null: Null mutant is viable, bisformyl dityrosine accumulates in cytoplasm of spores, spore wall dityrosine is significantly reduced	2.27	2.27	2.25e-19	SGD	634048	BioProcess=biological_process unknown|MolFunction=molecular_function unknown|CellComponent=cellular_component unknown
YFR003C	YFR003C		2.27	2.27	9.42e-36	SGD	634999	BioProcess=biological_process unknown|MolFunction=molecular_function unknown|CellComponent=cellular_component unknown
YOL035C	YOL035C		2.27	2.27	3.37e-10	SGD	638194	BioProcess=biological_process unknown|MolFunction=molecular_function unknown|CellComponent=not yet annotated
YOR390W	YOR390W		2.27	2.27	1.98e-22	SGD	639322	BioProcess=biological_process unknown|MolFunction=molecular_function unknown|CellComponent=not yet annotated
YPL282C	YPL282C		2.27	2.27	7.4e-20	SGD	634992	BioProcess=biological_process unknown|MolFunction=molecular_function unknown|CellComponent=not yet annotated
YHR123W	EPT1	sn-1,2-diacylglycerol ethanolamine- and cholinephosphotranferase; Null mutant is viable	2.26	2.26	2.01e-27	SGD	635281	BioProcess=phosphatidylethanolamine biosynthesis|MolFunction=ethanolaminephosphotransferase|CellComponent=endoplasmic reticulum
YHR143W-A	RPC10,RPB12	subunit of RNA polymerase II; RNA polymerase II subunit; Null mutant is inviable	2.26	2.26	2.29e-27	SGD	633413	BioProcess=transcription from Pol II promoter*|MolFunction=DNA-directed RNA polymerase III*|CellComponent=DNA-directed RNA polymerase III complex*
YIL176C	YIL176C		2.26	2.26	5.01e-40	SGD	635757	BioProcess=biological_process unknown|MolFunction=molecular_function unknown|CellComponent=not yet annotated
YJL148W	RPA34	RNA polymerase I subunit, not shared (A34.5); Null mutant is viable but its RNA polymerase I lacks subunit A49 (rpa49p), synthetically lethal with RPA14, shows synthetic interactions with DNA topoisomerase I (TPO1)	2.26	2.26	6.15e-08	SGD	636634	BioProcess=transcription from Pol I promoter|MolFunction=DNA-directed RNA polymerase I|CellComponent=DNA-directed RNA polymerase I complex
YLR216C	CPR6	a cyclophilin related to the mammalian CyP-40, physically interacts with RPD3 gene product; cyclophilin 40, peptidyl-prolyl cis-trans isomerase (PPIase); Null mutant is viable, has normal growth rate	2.26	2.26	1.15e-05	SGD	637775	BioProcess=protein folding|MolFunction=peptidyl-prolyl cis-trans isomerase|CellComponent=cytoplasm
YNL319W	YNL319W		2.26	2.26	3.18e-09	SGD	636378	BioProcess=biological_process unknown|MolFunction=molecular_function unknown|CellComponent=not yet annotated
YOL032W	YOL032W		2.25	2.25	8.16e-10	SGD	637664	BioProcess=biological_process unknown|MolFunction=molecular_function unknown|CellComponent=cellular_component unknown
YAL009W	SPO7	dispensable for mitosis, but required for a normal mutation rate, required for premeiotic DNA synthesis, recombination, meiosis I, meiosis II, glycogen degradation and spores; Null mutant is viable, sporulation defective	2.24	2.24	2.42e-14	SGD	638360	BioProcess=meiosis|MolFunction=molecular_function unknown|CellComponent=not yet annotated
YAL014C	YAL014C		2.24	2.24	0	SGD	639165	BioProcess=biological_process unknown|MolFunction=molecular_function unknown|CellComponent=not yet annotated
YBR029C	CDS1,CDG1	CDP-diacylglycerol synthase, CTP-phosphatidic acid cytidylyltransferase, CDP-diglyceride synthetase; phosphatidate cytidylyltransferase; Null mutant is inviable	2.23	2.23	2.48e-11	SGD	633973	BioProcess=phosphatidylglycerol biosynthesis*|MolFunction=phosphatidate cytidylyltransferase|CellComponent=mitochondrion*
YDR333C	YDR333C		2.23	2.23	1.16e-08	SGD	634153	BioProcess=biological_process unknown|MolFunction=molecular_function unknown|CellComponent=not yet annotated
YFL064C	YFL064C		2.23	2.23	1.55e-16	SGD	637572	BioProcess=biological_process unknown|MolFunction=molecular_function unknown|CellComponent=not yet annotated
YML046W	PRP39	May function to facilitate or stabilize the interaction between U1 snRNP and the 5' splice site in pre-mRNAs; RNA splicing factor, U1 snRNP protein; Temperature-sensitive mutant arrests at the nonpermissive temperature and shows block in pre-mRNA splicing	2.23	2.23	0	SGD	638703	BioProcess=mRNA splicing|MolFunction=not yet annotated|CellComponent=snRNP U1*
YBR301W	DAN3	delayed anaerobic gene; putative cell wall protein; unknown	2.22	2.22	1.45e-33	SGD	637530	BioProcess=biological_process unknown|MolFunction=molecular_function unknown|CellComponent=not yet annotated
YGL057C	YGL057C		2.22	2.22	7.43e-12	SGD	637694	BioProcess=biological_process unknown|MolFunction=molecular_function unknown|CellComponent=cellular_component unknown
YGR215W	RSM27	mitochondrial ribosome small subunit component	2.22	2.22	1.55e-05	SGD	636407	BioProcess=protein biosynthesis|MolFunction=structural constituent of ribosome|CellComponent=mitochondrial small ribosomal subunit
YNL184C	YNL184C		2.22	2.22	9.61e-07	SGD	634265	BioProcess=biological_process unknown|MolFunction=molecular_function unknown|CellComponent=not yet annotated
YOL115W	TRF4	TRF5 homolog, Involved in mitotic chromsome condensation, associates with Smc1p and Smc2p; DNA polymerase sigma; Null mutant is viable, cold sensitive, display reduced expression of GAL1 and cell cycle box UAS::LacZ fusions, and is inviable in combination with a trfI (hpr1) null mutant. trf4 trf5 double mutants are inviable. A trf4 (ts) trf5 double mutant is hypersensitive to the anti-microtubule…	2.22	2.22	1.45e-11	SGD	638008	BioProcess=mitotic chromosome condensation*|MolFunction=DNA-directed DNA polymerase|CellComponent=nucleus
YDL217C	TIM22	Mitochondrial inner membrane protein involved in import of proteins of the ADP/ATP carrier (AAC) family	2.21	2.21	1.53e-06	SGD	637592	BioProcess=mitochondrial translocation|MolFunction=protein transporter|CellComponent=mitochondrial inner membrane translocase complex
YER113C	YER113C		2.21	2.21	0	SGD	638052	BioProcess=biological_process unknown|MolFunction=molecular_function unknown|CellComponent=not yet annotated
YHR184W	SSP1,SPO3	Involved in the control of meiotic nuclear divisions & spore formation, dispensable for mitosis, premeiotic DNA synthesis, recombination, meiosis I, meiosis II, & initiation of prospore walls, required for spore wall elongation; Null mutant is viable, spo3-1 at a semi-permissive temperature produces asci with one or two randomly packaged haploid spores, at a restrictive temperature, prospore wall…	2.21	2.21	5.5e-05	SGD	634049	BioProcess=not yet annotated|MolFunction=molecular_function unknown|CellComponent=not yet annotated
YIR041W	YIR041W		2.21	2.21	8.19e-09	SGD	637524	BioProcess=biological_process unknown|MolFunction=molecular_function unknown|CellComponent=not yet annotated
YGR113W	DAM1	Duo1 And Mps1 interacting. Localized to intranuclear spindles and spindle pole bodies.; Null mutant is inviable	2.2	2.2	2.53e-24	SGD	635976	BioProcess=biological_process unknown|MolFunction=molecular_function unknown|CellComponent=kinetochore microtubule
YHR105W	YHR105W		2.2	2.2	4.25e-05	SGD	635045	BioProcess=biological_process unknown|MolFunction=molecular_function unknown|CellComponent=not yet annotated
YKL011C	CCE1,mgt1	cruciform cutting endonuclease; Null mutant is viable, exhibits a higher than normal frequency of appearance of petite cells	2.2	2.2	2.49e-25	SGD	637772	BioProcess=tRNA processing*|MolFunction=not yet annotated|CellComponent=mitochondrion
YML041C	YML041C		2.2	2.2	1.74e-11	SGD	635953	BioProcess=biological_process unknown|MolFunction=molecular_function unknown|CellComponent=not yet annotated
YML080W	DUS1	tRNA dihydrouridine synthase	2.2	2.2	1.17e-24	SGD	637036	BioProcess=biological_process unknown|MolFunction=molecular_function unknown|CellComponent=cellular_component unknown
YMR003W	YMR003W		2.2	2.2	6.95e-07	SGD	639103	BioProcess=biological_process unknown|MolFunction=molecular_function unknown|CellComponent=not yet annotated
YNL174W	YNL174W		2.2	2.2	2.87e-28	SGD	633691	BioProcess=biological_process unknown|MolFunction=molecular_function unknown|CellComponent=not yet annotated
YNL232W	CSL4,SKI4	Represses the replication of double-stranded RNA viruses, protecting the host from the otherwise lethal effects of the virus; Null mutant is inviable, csl4-1 exhibits double mutant inviability in combination with cbf1(cep1) deletion mutants	2.2	2.2	2.26e-34	SGD	637690	BioProcess=35S primary transcript processing*|MolFunction=3-5 exoribonuclease|CellComponent=nuclear exosome (RNase complex)*
YBR012C	YBR012C		2.19	2.19	2.88e-39	SGD	634949	BioProcess=biological_process unknown|MolFunction=molecular_function unknown|CellComponent=not yet annotated
YBR074W	YBR074W	Homolog to aminopeptidase Y (S. cerevisiae)	2.19	2.19	5.92e-12	SGD	637041	BioProcess=biological_process unknown|MolFunction=molecular_function unknown|CellComponent=not yet annotated
YIL030C	SSM4	Protein involved in mRNA turnover; integral membrane protein; Null mutant is viable, suppresses temperature sensitive rna14 mutations, ssm4 sls1 mutants are inviable	2.19	2.19	1.01e-11	SGD	633485	BioProcess=mRNA polyadenylation|MolFunction=ubiquitin-protein ligase|CellComponent=nuclear membrane
YPL244C	HUT1	similar to UDP-galactose transporter	2.19	2.19	0	SGD	635904	BioProcess=UDP-galactose transport|MolFunction=UDP-galactose transporter|CellComponent=cellular_component unknown
YPL252C	YAH1	Yeast Adrenodoxin Homologue 1, This protein is targeted to the mitochondrial matrix as shown by using a specific polyclonal antibody; iron-sulfur protein similar to human adrenodoxin; Null mutant is inviable	2.19	2.19	1.45e-13	SGD	637516	BioProcess=heme a biosynthesis|MolFunction=Fe2S2 electron transfer carrier|CellComponent=mitochondrial matrix
YHR217C	YHR217C		2.18	2.18	3.05e-08	SGD	633309	BioProcess=biological_process unknown|MolFunction=molecular_function unknown|CellComponent=not yet annotated
YJL097W	YJL097W		2.18	2.18	1.31e-32	SGD	634387	BioProcess=biological_process unknown|MolFunction=molecular_function unknown|CellComponent=not yet annotated
YBL108C-A	ORF:YBL108C-A	BioProcess=biological_process unknown|MolFunction=molecular_function unknown|CellComponent=cellular_component unknown	2.17	2.17	4.02e-32	SGD	970780	BioProcess=biological_process unknown|MolFunction=molecular_function unknown|CellComponent=cellular_component unknown
YBR135W	CKS1	subunit of the Cdc28 protein kinase; Cdc28 protein kinase subunit; Null mutant is inviable and arrests in G1.	2.17	2.17	0	SGD	638267	BioProcess=regulation of cell cycle|MolFunction=molecular_function unknown|CellComponent=cellular_component unknown
YKL224C	YKL224C		2.17	2.17	2.1e-44	SGD	635735	BioProcess=biological_process unknown|MolFunction=molecular_function unknown|CellComponent=not yet annotated
YML009C-A	ORF:YML009C-A	BioProcess=biological_process unknown|MolFunction=molecular_function unknown|CellComponent=not yet annotated	2.17	2.17	9.69e-19	SGD	970811	BioProcess=biological_process unknown|MolFunction=molecular_function unknown|CellComponent=not yet annotated
YDR189W	SLY1	Hydrophilic suppressor of ypt1 involved in vesicle trafficking between ER and Golgi; Null mutant is inviable, SLY1-20, which differs from wild-type SLY1 by a single amino acid, is a single copy suppressor of loss of YPT1	2.16	2.16	1.37e-23	SGD	637250	BioProcess=ER to Golgi transport|MolFunction=SNARE binding|CellComponent=endoplasmic reticulum*
YIR040C	YIR040C		2.16	2.16	2.31e-32	SGD	634828	BioProcess=biological_process unknown|MolFunction=molecular_function unknown|CellComponent=not yet annotated
YKR105C	YKR105C		2.16	2.16	0.000136	SGD	637993	BioProcess=biological_process unknown|MolFunction=not yet annotated|CellComponent=not yet annotated
YLR381W	YLR381W		2.16	2.16	4.39e-18	SGD	634715	BioProcess=chromosome segregation|MolFunction=protein binding|CellComponent=kinetochore
YDR302W	GPI11	Glycosylphosphatidylinositol (GPI) assembly	2.15	2.15	6.7e-23	SGD	634964	BioProcess=GPI anchor biosynthesis|MolFunction=phosphoethanolamine N-methyltransferase|CellComponent=endoplasmic reticulum
YGR164W	YGR164W		2.15	2.15	1.46e-19	SGD	635656	BioProcess=biological_process unknown|MolFunction=molecular_function unknown|CellComponent=not yet annotated
YGR294W	YGR294W		2.15	2.15	1.91e-21	SGD	633655	BioProcess=biological_process unknown|MolFunction=not yet annotated|CellComponent=not yet annotated
YHL005C	YHL005C		2.15	2.15	2.7e-19	SGD	638984	BioProcess=biological_process unknown|MolFunction=molecular_function unknown|CellComponent=not yet annotated
YAL069W	YAL069W		2.14	2.14	0	SGD	633339	BioProcess=biological_process unknown|MolFunction=molecular_function unknown|CellComponent=not yet annotated
YDR542W	YDR542W		2.14	2.14	0	SGD	633654	BioProcess=biological_process unknown|MolFunction=molecular_function unknown|CellComponent=not yet annotated
YNL012W	SPO1	dispensable for mitosis, premeiotic DNA synthesis, synaptonemal complexes, and recombination, but required for meiotic spindle pole body duplication/separation, meiosis I, meiosis II, and spore formation; similar to phospholipase B; Null mutant is viable, arrests as mononucleate cells with unduplicated/unseparated spindle pole bodies	2.14	2.14	8.71e-26	SGD	636903	BioProcess=meiosis|MolFunction=phospholipase|CellComponent=nucleus
YOR020C	HSP10,CPN10	Homolog of E. coli GroES protein, regulates Hsp60, the yeast mitochondrial chaperonin, and is thereby involved in protein folding and sorting in mitochondria; heat shock protein 10; Null mutant is inviable, temperature-sensitive mutants are available	2.14	2.14	2.06e-11	SGD	636432	BioProcess=protein folding|MolFunction=chaperone|CellComponent=mitochondrial matrix
YJR157W	YJR157W		2.13	2.13	3.54e-35	SGD	637532	BioProcess=biological_process unknown|MolFunction=molecular_function unknown|CellComponent=not yet annotated
YJL028W	YJL028W		2.12	2.12	6.75e-30	SGD	637447	BioProcess=biological_process unknown|MolFunction=molecular_function unknown|CellComponent=not yet annotated
YKL114C	APN1	major apurinic/apyrimidinic endonuclease/3'-repair diesterase; hypersensitive to both oxidative and alkylating agents that damage DNA, higher rate of spontaneous mutation	2.12	2.12	1.31e-20	SGD	636009	BioProcess=not yet annotated|MolFunction=DNA-(apurinic or apyrimidinic site) lyase|CellComponent=not yet annotated
YLL065W	GIN11	growth inhibitor; Inhibits growth when overexpressed	2.12	2.12	2.26e-19	SGD	639022	BioProcess=biological_process unknown|MolFunction=molecular_function unknown|CellComponent=not yet annotated
YLR009W	RLP24	Ribosomal Like Protein 24; part of a pre-60S complex; Null: lethal. Other phenotypes: A gal1::rlp24 mutant shows a 60S maturation defect under glucose repressive conditions..	2.12	2.12	1.35e-25	SGD	637600	BioProcess=biological_process unknown|MolFunction=molecular_function unknown|CellComponent=not yet annotated
YNL166C	BNI5	bud neck involved, localizes to mother-bud neck in a septin-dependent manner, bni5* shows synthetic enhancement of septin Ts- mutant phenotypes.; Null: Null mutant is viable, interacts genetically with CDC3, CDC10, CDC11, and CDC12 (septin) genes	2.12	2.12	5.85e-19	SGD	637860	BioProcess=biological_process unknown|MolFunction=molecular_function unknown|CellComponent=not yet annotated
YPL260W	YPL260W		2.12	2.12	6.71e-09	SGD	636125	BioProcess=biological_process unknown|MolFunction=molecular_function unknown|CellComponent=not yet annotated
YER056C-A	RPL34A	Homology to rat L34; ribosomal protein L34A	2.11	2.11	4.31e-12	SGD	633385	BioProcess=protein biosynthesis|MolFunction=structural constituent of ribosome|CellComponent=cytosolic large ribosomal subunit (sensu Eukarya)
YGR166W	KRE11,TRS65	Involved in biosynthetic pathway for cell wall beta-glucans; Null mutant is viable, killer toxin resistant, reduced levels of 1,6-beta-glucan in cell wall	2.11	2.11	1.19e-26	SGD	639472	BioProcess=ER to Golgi transport|MolFunction=molecular_function unknown|CellComponent=TRAPP
YKL225W	YKL225W		2.11	2.11	1.73e-39	SGD	639039	BioProcess=biological_process unknown|MolFunction=molecular_function unknown|CellComponent=not yet annotated
YLL034C	YLL034C		2.11	2.11	1.14e-08	SGD	638771	BioProcess=biological_process unknown*|MolFunction=helicase|CellComponent=cellular_component unknown
YLR212C	TUB4	spindle pole body component that organizes both cytoplasmic and nuclear microtubule arrays; gamma tubulin-like protein, interacts with Spc98p and Spc97p, the Tub4p-Spc98p-Spc97p complex may be part of the microtubule attachment site at the spindle pole body; Null mutant is inviable. Tub4p-depleted cells arrest during nuclear division, most arrested cells contain a large bud, replicated DNA, and a…	2.11	2.11	3.61e-10	SGD	637893	BioProcess=microtubule nucleation*|MolFunction=structural constituent of cytoskeleton|CellComponent=inner plaque of spindle pole body*
YLR424W	YLR424W		2.11	2.11	2.6e-23	SGD	636228	BioProcess=biological_process unknown|MolFunction=molecular_function unknown|CellComponent=not yet annotated
YLR437C	YLR437C		2.11	2.11	3.46e-07	SGD	634922	BioProcess=ergosterol biosynthesis|MolFunction=hydroxymethylglutaryl-CoA reductase (NADPH)|CellComponent=mitochondrial matrix*
YAL004W	YAL004W		2.1	2.1	4.16e-14	SGD	634373	BioProcess=biological_process unknown|MolFunction=molecular_function unknown|CellComponent=cellular_component unknown
YAL034W-A	MTW1	Mis TWelve like (a Schizosaccharomyces pombe kinetochore protein); Null mutant is inviable. ts mtw1 mutant exhibits longer metaphase spindles and unequal sister chromatid segregation	2.1	2.1	8.16e-07	SGD	639268	BioProcess=chromosome segregation|MolFunction=molecular_function unknown|CellComponent=spindle pole
YBR049C	REB1,GRF2	DNA binding protein which binds sites found in genes transcribed by both RNA polymerase I and RNA polymerase II. Reb1p is required for termination of RNA polymerase I transcription.; RNA polymerase I enhancer binding protein; Null mutant is inviable	2.1	2.1	4.92e-14	SGD	638126	BioProcess=regulation of transcription from Pol II promoter*|MolFunction=Pol I transcription termination factor|CellComponent=nucleus
YER103W	SSA4	member of 70 kDa heat shock protein family; HSP70 family; Null mutant is viable, ssa1 ssa2 ssa4 strains are inviable, an intact copy of SSA3 regulated by the constitutive SSA2 promoter is capable of rescuing the inviability of an ssa1 ssa2 ssa4 strain	2.1	2.1	3.63e-05	SGD	635424	BioProcess=stress response*|MolFunction=chaperone*|CellComponent=cytoplasm
YFL063W	YFL063W		2.1	2.1	4.22e-20	SGD	638282	BioProcess=biological_process unknown|MolFunction=molecular_function unknown|CellComponent=not yet annotated
YOR394W	YOR394W		2.1	2.1	7.4e-17	SGD	638272	BioProcess=biological_process unknown|MolFunction=molecular_function unknown|CellComponent=not yet annotated
YBR166C	TYR1	Step of tyrosine biosynthesis pathway; prephenate dehydrogenase (NADP+); tyrosine-requiring	2.09	2.09	4.27e-08	SGD	634043	BioProcess=not yet annotated|MolFunction=prephenate dehydrogenase (NADP+)|CellComponent=not yet annotated
YBR174C	YBR174C		2.09	2.09	4.86e-39	SGD	638142	BioProcess=biological_process unknown|MolFunction=molecular_function unknown|CellComponent=not yet annotated
YCL024W	KCC4	involved in septin organization; S. pombe Nim1 homolog, protein kinase; Null mutant is viable	2.09	2.09	4.78e-11	SGD	636320	BioProcess=protein amino acid phosphorylation*|MolFunction=transcription factor*|CellComponent=bud neck
YCL037C	SRO9	Associates with translating ribosomes, may function in the cytoplasm to modulate mRNA translation, may be involved in organization of actin filaments; Null mutant is viable, multicopy SRO9 suppresses disappearance of cables of actin filaments in both rho3 and tpm1 mutants, growth defect in tpm1 tpm2 double mutant, and temperature sensitivity of act1-1 mutant, sro9 is synthetically lethal with tpm…	2.09	2.09	2.23e-11	SGD	636087	BioProcess=not yet annotated|MolFunction=RNA binding|CellComponent=polysome
YDR180W	SCC2	Sister chromatid cohesion protein	2.09	2.09	2.22e-06	SGD	635636	BioProcess=mitotic sister chromatid cohesion|MolFunction=molecular_function unknown|CellComponent=cohesin
YDR366C	YDR366C		2.09	2.09	7.98e-14	SGD	638236	BioProcess=biological_process unknown|MolFunction=molecular_function unknown|CellComponent=not yet annotated
YKL198C	PTK1,KKT8,STK1	Putative serine/threonine protein kinase; Mutant shows decrease in total polyamine accumulation and resistance to polyamine analogs, ptk1 ptk2 double mutant shows virtually abolished high-affinity spermidine transport	2.09	2.09	0	SGD	634015	BioProcess=polyamine transport|MolFunction=protein kinase|CellComponent=cellular_component unknown
YOR233W	KIN4,KIN31	protein kinase; Null mutant is viable	2.09	2.09	1.46e-13	SGD	636373	BioProcess=biological_process unknown|MolFunction=protein kinase|CellComponent=cytoplasm
YPL246C	YPL246C		2.09	2.09	4.53e-41	SGD	636547	BioProcess=biological_process unknown|MolFunction=molecular_function unknown|CellComponent=not yet annotated
YER037W	PHM8	involved in phosphate metabolism	2.08	2.08	2.57e-07	SGD	634532	BioProcess=biological_process unknown|MolFunction=molecular_function unknown|CellComponent=cellular_component unknown
YGR217W	CCH1	calcium channel; calcium channel (putative); Null mutant is viable, exhibits reduced growth rate, viability and calcium uptake, exhibits a defect in pheromone-induced Ca2+ uptake, suppressor of cdc1 temperature-sensitive mutant	2.08	2.08	4.82e-25	SGD	637417	BioProcess=transport|MolFunction=not yet annotated|CellComponent=plasma membrane
YLL064C	YLL064C		2.08	2.08	2.27e-08	SGD	633565	BioProcess=biological_process unknown|MolFunction=not yet annotated|CellComponent=not yet annotated
YLR222C	YLR222C		2.08	2.08	1.07e-12	SGD	634225	BioProcess=processing of 20S pre-rRNA|MolFunction=snoRNA binding|CellComponent=small nucleolar ribonucleoprotein complex
YBR070C	YBR070C	involved in osmotolerance	2.07	2.07	1.45e-17	SGD	636630	BioProcess=stress response|MolFunction=not yet annotated|CellComponent=not yet annotated
YFL012W	YFL012W		2.07	2.07	1.85e-26	SGD	634355	BioProcess=biological_process unknown|MolFunction=molecular_function unknown|CellComponent=not yet annotated
YJL031C	BET4	catalyzes prenylation of Ypt1p (as a subunit of PGGTase-II); geranylgeranyltransferase type II alpha subunit (PGGTase-II, alpha subunit)	2.07	2.07	5e-28	SGD	639267	BioProcess=protein amino acid geranylgeranylation|MolFunction=RAB-protein geranylgeranyltransferase|CellComponent=RAB-protein geranylgeranyltransferase complex
YNR076W	PAU6	member of the seripauperin protein/gene family	2.07	2.07	5.87e-29	SGD	639048	BioProcess=biological_process unknown|MolFunction=not yet annotated|CellComponent=not yet annotated
YAL037W	YAL037W		2.06	2.06	2.66e-44	SGD	637642	BioProcess=biological_process unknown|MolFunction=molecular_function unknown|CellComponent=not yet annotated
YGL185C	YGL185C		2.06	2.06	2e-05	SGD	638530	BioProcess=biological_process unknown|MolFunction=molecular_function unknown|CellComponent=not yet annotated
YOL094C	RFC4	RFC is a DNA binding protein and ATPase that acts as a processivity factor for DNA polymerases delta and epsilon and loads proliferating cell nuclear antigen (PCNA) on DNA; replication factor C subunit 4, similar to human RFC 40 kDa subunit; Null mutant is inviable	2.06	2.06	0	SGD	636977	BioProcess=mismatch repair*|MolFunction=adenosinetriphosphatase*|CellComponent=DNA replication factor C complex
YGL078C	DBP3	ATP-dependent RNA helicase CA3 of the DEAD/DEAH box family; ATP dependent RNA helicase, dead/deah box protein CA3; Null mutant is viable	2.05	2.05	7.45e-18	SGD	638672	BioProcess=35S primary transcript processing*|MolFunction=ATP dependent RNA helicase|CellComponent=nucleolus
YHR175W	CTR2	Putative low-affinity copper transport protein; ctr2 mutants display a high level of resistance to toxic copper concentrations. CTR2 overexpression provides increased resistance to copper starvation and is also associated with an increased sensitivity to copper toxicity.	2.05	2.05	1.42e-29	SGD	635804	BioProcess=transport|MolFunction=not yet annotated|CellComponent=not yet annotated
YNL313C	YNL313C		2.05	2.05	1.31e-12	SGD	635482	BioProcess=biological_process unknown|MolFunction=molecular_function unknown|CellComponent=not yet annotated
YOR359W	YOR359W		2.05	2.05	2.1e-07	SGD	638657	BioProcess=biological_process unknown|MolFunction=molecular_function unknown|CellComponent=not yet annotated
YDL227C	HO	Homothallic switching; homothallic switching endonuclease; Null mutant is viable and cannot undergo mating type switching	2.04	2.04	7.82e-06	SGD	634102	BioProcess=mating-type switching/recombination*|MolFunction=endonuclease|CellComponent=nucleus
YJR023C	YJR023C		2.04	2.04	7.13e-05	SGD	634369	BioProcess=biological_process unknown|MolFunction=molecular_function unknown|CellComponent=not yet annotated
YNL073W	MSK1	mitochondrial lysine-tRNA synthetase; lysine-tRNA ligase; An uncharacterized allele is respiratory deficient.	2.04	2.04	2.07e-17	SGD	637996	BioProcess=not yet annotated|MolFunction=lysine-tRNA ligase|CellComponent=not yet annotated
YNL185C	MRPL19	mitochondrial ribosomal protein of the large subunit; ribosomal protein large subunit	2.04	2.04	5.98e-20	SGD	636538	BioProcess=protein biosynthesis|MolFunction=structural constituent of ribosome|CellComponent=mitochondrial large ribosomal subunit
YBR075W	YBR075W		2.03	2.03	1.33e-07	SGD	636106	BioProcess=biological_process unknown|MolFunction=molecular_function unknown|CellComponent=not yet annotated
YCR072C	YCR072C	regulatory protein	2.03	2.03	1.45e-07	SGD	635326	BioProcess=biological_process unknown|MolFunction=molecular_function unknown|CellComponent=not yet annotated
YDR278C	YDR278C		2.03	2.03	7.73e-10	SGD	638141	BioProcess=biological_process unknown|MolFunction=molecular_function unknown|CellComponent=not yet annotated
YHR108W	GGA2	Golgi-localized, gamma-adaptin homology, Arf-binding; ARF-binding protein	2.03	2.03	7.95e-21	SGD	636241	BioProcess=Golgi to vacuole transport|MolFunction=molecular_function unknown|CellComponent=Golgi trans-face
YGR263C	YGR263C		2.02	2.02	1.29e-14	SGD	637051	BioProcess=biological_process unknown|MolFunction=molecular_function unknown|CellComponent=not yet annotated
YNR024W	YNR024W		2.02	2.02	6.6e-05	SGD	639128	BioProcess=biological_process unknown|MolFunction=molecular_function unknown|CellComponent=not yet annotated
YPR167C	MET16	3'phosphoadenylylsulfate reductase; Null mutant is viable, and is a methionine auxotroph	2.02	2.02	5.3e-16	SGD	634497	BioProcess=methionine metabolism*|MolFunction=phosphoadenylyl-sulfate reductase (thioredoxin)|CellComponent=cellular_component unknown
YIR020W-B	ORF:YIR020W-B	BioProcess=biological_process unknown|MolFunction=molecular_function unknown|CellComponent=not yet annotated	2.01	2.01	4.22e-31	SGD	970760	BioProcess=biological_process unknown|MolFunction=molecular_function unknown|CellComponent=not yet annotated
YJL111W	CCT7,TCP7	Required for assembly of microtubules and actin in vivo; chaperonin containing T-complex subunit seven component	2.01	2.01	1.09e-37	SGD	636141	BioProcess=protein folding*|MolFunction=chaperone|CellComponent=cytoplasm*
YML037C	YML037C		2.01	2.01	1.2e-08	SGD	633848	BioProcess=biological_process unknown|MolFunction=molecular_function unknown|CellComponent=not yet annotated
YPL273W	SAM4	AdoMet-homocysteine methyltransferase; Slow growth on S-adenosylmethionine used as a sulfur source	2.01	2.01	4.41e-41	SGD	635127	BioProcess=sulfur amino acid metabolism|MolFunction=homocysteine S-methyltransferase|CellComponent=cellular_component unknown
YNL292W	PUS4	catalyzes formation of Psi55 (modified uridine) in mitochondrial and cytoplasmic tRNAs; pseudouridine synthase; Null mutant is viable, mutant is available that is defective in exit from late anaphase/early telophase (Raymond, Wendy E.)	2	2	1.53e-07	SGD	633356	BioProcess=not yet annotated|MolFunction=pseudouridylate synthase|CellComponent=not yet annotated
YOL104C	NDJ1,TAM1	Involved in meiotic chromosome segregation, may stabilize homologus DNA interactions at telomeres and is required for a telomere activity in distributive segregation, is associated with telomeres; Null allele exhibits errors in meiotic chromosome segregation about 10-fold higher than the wild-type error rate. Spore viability of homozygous diploids with the null allele is approximately 50% of wild…	2	2	1.16e-08	SGD	633854	BioProcess=synapsis|MolFunction=molecular_function unknown|CellComponent=telomere
YDL115C	IWR1	Hypothetical ORF	0.5	-2	2.8e-45	SGD	639145	BioProcess=biological_process unknown|MolFunction=molecular_function unknown|CellComponent=cellular_component unknown
YGR172C	YIP1	Golgi integral membrane protein, binds to the transport GTPases Ypt1p and Ypt31p; Null mutant is inviable	0.5	-2	6.57e-08	SGD	633793	BioProcess=vesicle-mediated transport|MolFunction=molecular_function unknown|CellComponent=Golgi apparatus*
YBR149W	ARA1	D-arabinose dehydrogenase; Null mutant is viable but cannot produce D-arabinono-1,4-lactone, a precursor of D-erythroascorbic acid	0.5	-2.01	9.12e-16	SGD	637729	BioProcess=carbohydrate metabolism|MolFunction=D-arabinose 1-dehydrogenase [NAD(P)]|CellComponent=cellular_component unknown
YKL176C	LST4	involved in regulated secretion/recycling of nitrogen regulated permeases; very low activity of the nitrogen-regulated permeases Gap1p and Put4p on poor nitrogen sources, lst4-1 behaves as a complete kanMX knockout for the phenotypes tested so far	0.5	-2.01	3.65e-12	SGD	634808	BioProcess=not yet annotated|MolFunction=molecular_function unknown|CellComponent=not yet annotated
YMR235C	RNA1	Protein involved in RNA processing and export from nucleus; GTPase activating protein (GAP) for Gsp1p; inviable, RNA synthesis defective	0.5	-2.01	2.24e-13	SGD	635272	BioProcess=rRNA-nucleus export*|MolFunction=not yet annotated|CellComponent=not yet annotated
YNL163C	RIA1	RIbosome Assembly; Null: quasi essential. Other phenotypes: Depletion of Ria1p leads to modification of the polysome profile, with the apperance of halfmers and a reduced level of 60S subunits.	0.5	-2.01	5.27e-10	SGD	638928	BioProcess=ribosome biogenesis|MolFunction=translation elongation factor|CellComponent=cytoplasm
YNL288W	CAF40	Hypothetical ORF; Null mutant is viable	0.5	-2.01	1.5e-05	SGD	639339	BioProcess=regulation of transcription from Pol II promoter|MolFunction=molecular_function unknown|CellComponent=CCR4-NOT complex
YOR371C	KRH2	Kelch Repeat Homologue. Homologue of KRH1. Does not act in the cAMP-PKA pathway, probably acts in the pheromone pathway.	0.5	-2.01	3.18e-06	SGD	638776	BioProcess=signal transduction|MolFunction=signal transducer|CellComponent=cellular_component unknown
YLR178C	TFS1,DKA1	(putative) lipid binding protein, supressor of a cdc25 mutation; lipid binding protein (putative), supressor of a cdc25 mutation; Null mutant is viable.	0.49	-2.02	5.27e-25	SGD	636587	BioProcess=biological_process unknown|MolFunction=lipid binding*|CellComponent=cellular_component unknown
YML001W	YPT7,AST4,VAM4	Gtp-binding protein of the rab family, required for homotypic fusion event in vacuole inheritance, for endosome-endosome fusion, and for fusion of endosomes to vacuoles when expressed from high copy plasmid; GTP-binding protein, rab family; Null mutant is viable, characterized by highly fragmented vacuoles and differential defects of vacuolar transport and maturation	0.5	-2.02	6.53e-08	SGD	635841	BioProcess=vesicle-mediated transport*|MolFunction=RAB small monomeric GTPase|CellComponent=vacuole
YMR258C	YMR258C		0.49	-2.02	1.14e-09	SGD	637918	BioProcess=biological_process unknown|MolFunction=molecular_function unknown|CellComponent=not yet annotated
YPL235W	RVB2,TIH2,TIP49B	RUVB-like protein, TIP49b Homologue; transcriptional regulator; Null mutant is inviable	0.49	-2.02	1.95e-25	SGD	636100	BioProcess=biological_process unknown|MolFunction=molecular_function unknown|CellComponent=not yet annotated
YFR044C	YFR044C		0.49	-2.03	6.28e-06	SGD	635311	BioProcess=biological_process unknown|MolFunction=molecular_function unknown|CellComponent=cytoplasm
YLR294C	YLR294C		0.49	-2.03	2.48e-05	SGD	636426	BioProcess=biological_process unknown|MolFunction=molecular_function unknown|CellComponent=not yet annotated
YOR186W	YOR186W		0.49	-2.03	1.06e-06	SGD	636380	BioProcess=biological_process unknown|MolFunction=molecular_function unknown|CellComponent=not yet annotated
YDL067C	COX9	Plays role in cytochrome c oxidase holoenzyme assembly or stability; cytochrome c oxidase subunit VIIa; Lacks functional cytochrome c oxidase holoenzyme	0.49	-2.04	9.97e-21	SGD	636365	BioProcess=not yet annotated|MolFunction=cytochrome c oxidase|CellComponent=respiratory chain complex IV (sensu Eukarya)
YEL024W	RIP1	oxidizes ubiquinol at center P in the protonmotive Q cycle mechanism, transferring one electron to cytochrome c1 and generating a low-potential ubisemiquinone anion which reduces the low-potential cytochrome b-566 heme group; Rieske iron-sulfur protein of the mitochondrial cytochrome bc1 complex; Null mutant is viable, unable to grow on nonfermentable carbon sources	0.49	-2.04	3.56e-43	SGD	634389	BioProcess=aerobic respiration*|MolFunction=ubiquinol-cytochrome c reductase|CellComponent=respiratory chain complex III (sensu Eukarya)
YHR079C	IRE1,ERN1	Involved in myo-inositol biosynthesis, implicated as the sensor of unfolded proteins in the ER that initiates transmittance of the unfolded protein signal from the ER to the nucleus; endoribonuclease, serine-threonine kinase, transmembrane protein; Null mutant is viable, myo-inositol auxotroph, IRE1 is essential for viability under stress conditions that cause unfolded proteins to accumulate in t…	0.49	-2.04	2.71e-06	SGD	637337	BioProcess=myo-inositol metabolism*|MolFunction=protein serine/threonine kinase*|CellComponent=endoplasmic reticulum membrane*
YPL024W	NCE4	negative regulator of cts1 expression; Null mutant is viable and suppresses the failure of an ace2 null to activate CTS1, also grows slowly at 37 C	0.49	-2.04	3.34e-09	SGD	633783	BioProcess=not yet annotated|MolFunction=not yet annotated|CellComponent=not yet annotated
YCR081W	SRB8,GIG1,NUT6,SSN5	activation mediator subcomplex of RNA polymerase I holoenzyme; Null mutant is viable	0.49	-2.05	6.29e-26	SGD	638898	BioProcess=negative regulation of transcription from Pol II promoter|MolFunction=RNA polymerase II transcription mediator|CellComponent=transcription factor complex
YDL040C	NAT1,AAA1	Required for entry into stationary phase, heat shock-resistance, a mating-type functions, and sporulation, forms a complex with Ard1p; N-terminal acetyltransferase; Null mutant is viable, has reduced acetyltransferase activity, derepressed silent mating type locus (HML) and fails to enter G0	0.49	-2.05	3.85e-06	SGD	637287	BioProcess=protein amino acid acetylation|MolFunction=peptide alpha-N-acetyltransferase|CellComponent=not yet annotated
YDR381C-A	ORF:YDR381C-A	BioProcess=biological_process unknown|MolFunction=molecular_function unknown|CellComponent=cellular_component unknown	0.49	-2.05	9.7e-27	SGD	970769	BioProcess=biological_process unknown|MolFunction=molecular_function unknown|CellComponent=cellular_component unknown
YER178W	PDA1	alpha subunit of pyruvate dehydrogenase (E1 alpha); pyruvate dehydrogenase alpha subunit (E1 alpha); Null mutant is viable, exhibits reduced growth on glucose and increased formation of petites	0.49	-2.05	1.16e-21	SGD	633945	BioProcess=not yet annotated|MolFunction=pyruvate dehydrogenase (lipoamide)|CellComponent=not yet annotated
YGR266W	YGR266W		0.49	-2.05	0	SGD	638054	BioProcess=biological_process unknown|MolFunction=molecular_function unknown|CellComponent=not yet annotated
YHR077C	NMD2,IFS1,SUA1,UPF2	Protein involved in decay of mRNA containing nonsense codons; Null mutant is viable, exhibits stabilization of nonsense-containing mRNAs	0.49	-2.05	4.86e-13	SGD	633435	BioProcess=mRNA catabolism*|MolFunction=protein binding|CellComponent=cytoplasm*
YLR305C	STT4,BLM1	functions in the PKC1 protein kinase pathway, in a pathway with STT1 and MSS4; phosphatidylinositol-4-kinase, similar to VPC34; Null mutant is viable, has an osmoremedial phenotype, staurosporine sensitive, stt4 mutations can be suppressed by overexpression of PKC1/STT1 or MSS4, Bleomycin sensitive	0.49	-2.05	1.1e-26	SGD	638974	BioProcess=not yet annotated|MolFunction=1-phosphatidylinositol 4-kinase|CellComponent=plasma membrane
YMR247C	YMR247C		0.49	-2.05	0	SGD	635634	BioProcess=biological_process unknown|MolFunction=molecular_function unknown|CellComponent=not yet annotated
YNL097C	PHO23	Involved in expression of PHO5; Null mutant is viable but shows constitutive PHO5 expression	0.49	-2.05	2.26e-13	SGD	638427	BioProcess=chromatin modification|MolFunction=molecular_function unknown|CellComponent=nucleus
YNL224C	YNL224C		0.49	-2.05	1.43e-19	SGD	634820	BioProcess=biological_process unknown|MolFunction=molecular_function unknown|CellComponent=not yet annotated
YOL020W	TAT2,LTG3,SAB2,SCM2,TAP2	Tryptophan permease, high affinity; tryptophan permease, high affinity; suppressor of chromosome segregation mutation	0.49	-2.05	4.44e-09	SGD	637988	BioProcess=aromatic amino acid transport|MolFunction=aromatic amino acid transporter|CellComponent=plasma membrane
YDL125C	HNT1	Hint homolog, member of the histidine triad superfamily of nucleotide-binding proteins	0.48	-2.06	2.69e-39	SGD	639176	BioProcess=biological_process unknown|MolFunction=nucleotide binding|CellComponent=cytoplasm
YDR479C	YDR479C		0.49	-2.06	5.05e-34	SGD	634074	BioProcess=biological_process unknown|MolFunction=molecular_function unknown|CellComponent=not yet annotated
YOR213C	SAS5	Involved in silencing at telomeres, HML and HMR; Null mutant is viable	0.48	-2.06	3.99e-43	SGD	635870	BioProcess=chromatin silencing at telomere|MolFunction=acetyltransferase|CellComponent=chromatin*
YBR105C	VID24	also involved in vacuolar protein targeting; peripheral vesicle membrane protein; Null mutant is viable, defective in fructose-1,6-bisphosphatase dergadation	0.48	-2.07	2.95e-36	SGD	633912	BioProcess=vesicle-mediated transport|MolFunction=molecular_function unknown|CellComponent=cytoplasmic vesicle*
YDL231C	BRE4	contains several putative trans-membrane domains; null mutant is sensitive to brefeldin A	0.48	-2.07	1.51e-24	SGD	633495	BioProcess=biological_process unknown|MolFunction=molecular_function unknown|CellComponent=integral membrane protein
YLR278C	YLR278C		0.48	-2.07	5.68e-10	SGD	633513	BioProcess=biological_process unknown|MolFunction=molecular_function unknown|CellComponent=not yet annotated
YOR040W	GLO4	Mitochondrial glyoxylase-II; glyoxylase-II; Null mutant is viable, but shows increased sensitivity to methylglyoxal	0.48	-2.07	4.69e-08	SGD	639187	BioProcess=carbohydrate metabolism|MolFunction=hydroxyacylglutathione hydrolase|CellComponent=mitochondrion*
YAR035W	YAT1	Outer carnitine acetyltransferase, mitochondrial; carnitine acetyltransferase; Null mutant is viable, yields no obvious phenotype on any carbon source	0.48	-2.08	5.9e-06	SGD	635471	BioProcess=not yet annotated|MolFunction=carnitine O-acetyltransferase|CellComponent=mitochondrion
YDR166C	SEC5	107 kDa component of the Exocyst complex, required for exocytosis.; exocyst complex 107 kDa component; secretion deficient, Null is inviable	0.48	-2.08	1.62e-10	SGD	634644	BioProcess=establishment of cell polarity (sensu Saccharomyces)*|MolFunction=not yet annotated|CellComponent=actin cap (sensu Saccharomyces)*
YHL047C	TAF1,ARN2	Siderophore transporter for triacetylfusarinine C; triacetylfusarinine C transporter; YHL047c disrupted cells are unable to take up and utilize iron from triacetylfusarinine C und fusigen	0.48	-2.08	2.68e-39	SGD	637186	BioProcess=iron homeostasis*|MolFunction=siderochrome-iron transporter|CellComponent=plasma membrane
YKL023W	YKL023W		0.48	-2.08	3.64e-16	SGD	637718	BioProcess=biological_process unknown|MolFunction=molecular_function unknown|CellComponent=not yet annotated
YMR020W	FMS1	Multicopy suppressor of fenpropimorph resistance (fen2 mutant), shows similarity to Candida albicans corticosteroid-binding protein CBP1; putatitive amine oxidase; Null mutant is viable	0.48	-2.08	1.22e-09	SGD	638680	BioProcess=pantothenate biosynthesis|MolFunction=molecular_function unknown|CellComponent=cytoplasm
YNL032W	SIW14	Synthetic interaction with Whi2; tyrosine phosphatase; Null mutant fails to show cell cycle arrest upon nutrient starvation, is sensitive to 5mM caffeine and 1M NaCL, and shows delocalized actin upon nutrient starvation, synthetically lethal with whi2, on minimal medium only	0.48	-2.08	2.38e-08	SGD	633834	BioProcess=cell cycle|MolFunction=not yet annotated|CellComponent=not yet annotated
YBR221C	PDB1	beta subunit of pyruvate dehydrogenase (E1 beta); pyruvate dehydrogenase beta subunit (E1 beta); Null mutant is viable	0.48	-2.09	1.72e-16	SGD	636041	BioProcess=not yet annotated|MolFunction=pyruvate dehydrogenase (lipoamide)|CellComponent=not yet annotated
YNL294C	RIM21,PAL3	Regulator of IME2; Unknown function; Null: Affected in sporulation and invasive growth. Other phenotypes: Alkaline sensitivity	0.48	-2.09	3.67e-14	SGD	635349	BioProcess=biological_process unknown|MolFunction=molecular_function unknown|CellComponent=not yet annotated
YNL310C	YNL310C		0.48	-2.09	2.21e-10	SGD	639112	BioProcess=biological_process unknown|MolFunction=molecular_function unknown|CellComponent=not yet annotated
YCR044C	PER1	Protein Processing in the ER	0.48	-2.1	3.12e-08	SGD	639281	BioProcess=not yet annotated|MolFunction=molecular_function unknown|CellComponent=not yet annotated
YDL223C	YDL223C		0.48	-2.1	5.81e-29	SGD	637360	BioProcess=biological_process unknown|MolFunction=molecular_function unknown|CellComponent=not yet annotated
YEL066W	HPA3	Histone and other Protein Acetyltransferase, Has sequence homology to known HATs and NATs; Null mutant is viable and does not show any detectable phenotype	0.48	-2.1	5.57e-05	SGD	635784	BioProcess=histone acetylation|MolFunction=histone acetyltransferase|CellComponent=cellular_component unknown
YFL027C	GYP8	GAP for Ypt protein; GTPase-activating protein; Null: viable	0.48	-2.1	7.92e-18	SGD	636872	BioProcess=biological_process unknown|MolFunction=molecular_function unknown|CellComponent=not yet annotated
YOL072W	THP1	Null mutant is viable and shows transcription-associated hyper-recombination and transcription elongation impairment, and is unable to transcribe the bacterial lacZ ORF	0.48	-2.1	0	SGD	639444	BioProcess=biological_process unknown|MolFunction=molecular_function unknown|CellComponent=not yet annotated
YJR127C	ZMS1	Product of gene unknown	0.47	-2.11	0.000261	SGD	637471	BioProcess=biological_process unknown|MolFunction=molecular_function unknown|CellComponent=not yet annotated
YMR226C	YMR226C		0.47	-2.11	8.03e-15	SGD	639151	BioProcess=biological_process unknown|MolFunction=molecular_function unknown|CellComponent=not yet annotated
YBL095W	YBL095W		0.47	-2.12	3.3e-17	SGD	633710	BioProcess=biological_process unknown|MolFunction=molecular_function unknown|CellComponent=not yet annotated
YBR193C	MED8	Member of RNA Polymerase II transcriptional regulation mediator; RNA polymerase II holoenzyme/mediator subunit; Null mutant is inviable	0.47	-2.12	4.02e-11	SGD	634450	BioProcess=transcription from Pol II promoter|MolFunction=RNA polymerase II transcription mediator|CellComponent=mediator complex
YBR206W	YBR206W		0.47	-2.12	1.28e-19	SGD	638137	BioProcess=biological_process unknown|MolFunction=molecular_function unknown|CellComponent=not yet annotated
YCR036W	RBK1	ribokinase	0.47	-2.12	6.11e-30	SGD	633806	BioProcess=not yet annotated|MolFunction=ribokinase|CellComponent=not yet annotated
YDR483W	KRE2,MNT1	N-glycosylation; alpha-1,2-mannosyltransferase; have altered N-linked glycosylation of proteins and grow slowly at 30 degrees, unable to grow at 37 degrees	0.47	-2.12	1.15e-25	SGD	637879	BioProcess=O-linked glycosylation*|MolFunction=alpha-1,2-mannosyltransferase|CellComponent=Golgi apparatus
YEL034W	HYP2,TIF51A	Translation initiation factor eIF-5A; translation initiation factor eIF-5A; Null mutant is viable, a double mutant containing disruptions of both HYP2 and and the highly homologous ANB1 is inviable	0.47	-2.12	1.48e-10	SGD	638261	BioProcess=translational initiation|MolFunction=translation initiation factor|CellComponent=cytoplasm*
YIL091C	YIL091C		0.47	-2.12	3.41e-11	SGD	636225	BioProcess=biological_process unknown|MolFunction=molecular_function unknown|CellComponent=not yet annotated
YIL150C	DNA43,MCM10	Protein required for S-phase (DNA synthesis) initiation or completion; Null mutant is inviable, conditional allele demonstrates cell-cycle arrest at the restrictive temperature with a large-budded terminal phenotype	0.47	-2.12	2.14e-18	SGD	636248	BioProcess=DNA replication initiation*|MolFunction=chromatin binding|CellComponent=nucleus
YKL077W	YKL077W		0.47	-2.12	2.05e-26	SGD	636979	BioProcess=biological_process unknown|MolFunction=molecular_function unknown|CellComponent=not yet annotated
YKR091W	SRL3	Suppressor of Rad53 null Lethality	0.47	-2.12	0.000186	SGD	638266	BioProcess=nucleobase, nucleoside, nucleotide and nucleic acid metabolism|MolFunction=molecular_function unknown|CellComponent=cytoplasm
YMR009W	YMR009W		0.47	-2.12	5.8e-18	SGD	637553	BioProcess=biological_process unknown|MolFunction=molecular_function unknown|CellComponent=not yet annotated
YMR218C	TRS130	targeting complex (TRAPP) component involved in ER to Golgi membrane traffic, 130 kD subunit; Null mutant is inviable	0.47	-2.12	1.44e-10	SGD	633497	BioProcess=ER to Golgi transport|MolFunction=molecular_function unknown|CellComponent=TRAPP
YNL280C	ERG24	sterol C-14 reductase; Null mutant appears to be inviable in some genetic backgrounds and conditionally lethal in others, erg24 mutations are suppessed by fen1 and fen2 mutations	0.47	-2.12	0	SGD	633372	BioProcess=ergosterol biosynthesis|MolFunction=C-14 sterol reductase|CellComponent=endoplasmic reticulum
YOR035C	SHE4	Required for mother cell-specific HO expression; Null mutant is viable	0.47	-2.12	1.5e-05	SGD	634800	BioProcess=not yet annotated|MolFunction=molecular_function unknown|CellComponent=not yet annotated
YPR098C	YPR098C		0.47	-2.12	6.04e-24	SGD	638169	BioProcess=biological_process unknown|MolFunction=molecular_function unknown|CellComponent=not yet annotated
YBR054W	YRO2	Homolog to HSP30 heat shock protein Yro1p	0.47	-2.13	5.35e-14	SGD	639307	BioProcess=biological_process unknown|MolFunction=not yet annotated|CellComponent=not yet annotated
YDL215C	GDH2	NAD-dependent glutamate dehydrogenase; Null mutant is viable, grows very poorly on glutamate as a nitrogen source	0.47	-2.13	0	SGD	638891	BioProcess=not yet annotated|MolFunction=glutamate dehydrogenase|CellComponent=not yet annotated
YGL140C	YGL140C		0.47	-2.13	3.11e-11	SGD	637346	BioProcess=biological_process unknown|MolFunction=not yet annotated|CellComponent=not yet annotated
YLR038C	COX12	essential during assembly for full cytochrome c oxidase activity; cytochrome c oxidase subunit VIb; Null mutant is viable, grows poorly at room temperature, fails to grow on glycerol/ethanol media at 37 degrees	0.47	-2.13	0	SGD	638197	BioProcess=biological_process unknown|MolFunction=molecular_function unknown|CellComponent=cell wall (sensu Fungi)
YML002W	YML002W		0.47	-2.13	4.87e-07	SGD	638045	BioProcess=biological_process unknown|MolFunction=molecular_function unknown|CellComponent=not yet annotated
YNL227C	YNL227C		0.47	-2.13	1.6e-24	SGD	634100	BioProcess=biological_process unknown|MolFunction=molecular_function unknown|CellComponent=not yet annotated
YOR031W	CRS5	Metallothionein-like protein; metallothionein-like protein; Null mutant is viable, exhibits increased sensitivity to copper toxicity	0.47	-2.13	1.61e-17	SGD	638198	BioProcess=heavy metal sensitivity/resistance|MolFunction=copper binding|CellComponent=cytoplasm
YDR466W	YDR466W		0.47	-2.14	4.32e-38	SGD	634665	BioProcess=biological_process unknown|MolFunction=molecular_function unknown|CellComponent=not yet annotated
YML107C	YML107C		0.47	-2.14	0	SGD	636683	BioProcess=biological_process unknown|MolFunction=molecular_function unknown|CellComponent=not yet annotated
YML128C	MSC1	Meiotic Sister-Chromatid recombination	0.47	-2.14	0	SGD	637127	BioProcess=biological_process unknown|MolFunction=molecular_function unknown|CellComponent=cellular_component unknown
YOR317W	FAA1	cellular lipid metabolism and protein N-myristolation; long chain fatty acyl:CoA synthetase; Null mutant is viable as long as fatty acid synthase (fas) complex is active	0.47	-2.14	1.88e-15	SGD	634708	BioProcess=biological_process unknown|MolFunction=molecular_function unknown|CellComponent=not yet annotated
YBR223C	TDP1	Tyrosine-DNA Phosphodiesterase	0.47	-2.15	0.000573	SGD	637977	BioProcess=biological_process unknown|MolFunction=molecular_function unknown|CellComponent=not yet annotated
YDR436W	PPZ2	serine-threonine phosphatase Z; Null mutant is viable but shows increase in cell size and cell lysis (remediated by 1 M sorbitol), ppz1 ppz2 double mutant shows increased expression of ENA1, resistance to sodium and lithium, and sensitivity to 5 mM caffeine (which is suppressed by 1 M sorbitol)	0.46	-2.15	4.33e-24	SGD	636277	BioProcess=sodium ion homeostasis|MolFunction=protein serine/threonine phosphatase|CellComponent=cellular_component unknown
YGL258W-A	ORF:YGL258W-A	BioProcess=biological_process unknown|MolFunction=molecular_function unknown|CellComponent=cellular_component unknown	0.47	-2.15	1.57e-05	SGD	970697	BioProcess=biological_process unknown|MolFunction=molecular_function unknown|CellComponent=cellular_component unknown
YHR042W	NCP1,CPR1	NADP-cytochrome P450 reductase; Null mutant is viable	0.47	-2.15	8.16e-05	SGD	634569	BioProcess=ergosterol biosynthesis|MolFunction=electron transporter|CellComponent=microsome
YMR007W	YMR007W		0.47	-2.15	8.73e-11	SGD	635715	BioProcess=biological_process unknown|MolFunction=molecular_function unknown|CellComponent=not yet annotated
YOL087C	YOL087C		0.46	-2.15	6.47e-08	SGD	638873	BioProcess=biological_process unknown|MolFunction=molecular_function unknown|CellComponent=not yet annotated
YOR251C	YOR251C		0.46	-2.15	3.78e-13	SGD	636665	BioProcess=not yet annotated|MolFunction=not yet annotated|CellComponent=not yet annotated
YAL001C	TFC3,FUN24,TSV115	transcription factor tau (TFIIIC) subunit 138; 138 kDa, transcription factor tau (TFIIIC) subunit; Null mutant is inviable	0.46	-2.16	8.9e-17	SGD	638922	BioProcess=transcription initiation from Pol III promoter|MolFunction=RNA polymerase III transcription factor|CellComponent=transcription factor TFIIIC
YGR008C	STF2	ATPase stabilizing factor	0.46	-2.16	4.52e-42	SGD	634883	BioProcess=ATP synthesis coupled proton transport|MolFunction=molecular_function unknown|CellComponent=proton-transporting ATP synthase complex (sensu Eukarya)
YCR042C	TSM1,TAF150	TATA binding protein-associated factor (TAF); TATA binding protein-associated factor; Null mutant is inviable	0.46	-2.17	1.42e-13	SGD	638905	BioProcess=transcription initiation from Pol II promoter*|MolFunction=general RNA polymerase II transcription factor|CellComponent=TFIID complex
YDR103W	STE5,HMD3,NUL3	Protein of the pheromone pathway; Null mutant is viable but sterile. Overexpression of STE5 suppresses the temperature sensitivity of a cdc25 allele.	0.46	-2.17	7.14e-16	SGD	637304	BioProcess=signal transduction of mating signal (sensu Saccharomyces)|MolFunction=MAP-kinase scaffold protein|CellComponent=cytoplasm*
YGL196W	YGL196W		0.46	-2.17	1.23e-27	SGD	634414	BioProcess=biological_process unknown|MolFunction=molecular_function unknown|CellComponent=not yet annotated
YIL090W	YIL090W		0.46	-2.17	3.55e-30	SGD	637081	BioProcess=biological_process unknown|MolFunction=molecular_function unknown|CellComponent=not yet annotated
YKL133C	YKL133C	probable purine nucleotide-binding protein	0.46	-2.17	6.64e-26	SGD	639407	BioProcess=biological_process unknown|MolFunction=molecular_function unknown|CellComponent=not yet annotated
YLR371W	ROM2	Gdp-GTP Exchange Protein (GEP) for the Rho1p Small GTP-binding Protein, high copy suppressor of cik1 and kar3 deletion mutants.; Null mutant is viable but shows temperature- and cold-sensitive growth defects at 37 and 11 degrees, increased sensitivity to benomyl, and elongated buds and abnormal mating projections at the permissive temperature, synthetically lethal with rom1	0.46	-2.17	3.23e-10	SGD	635625	BioProcess=establishment of cell polarity (sensu Saccharomyces)*|MolFunction=signal transducer*|CellComponent=bud tip
YOL130W	ALR1	aluminium resistance; ion transporter (putative); Null mutant is inviable, overexpression increases resistance to aluminum and gallium toxicity	0.46	-2.17	2.77e-09	SGD	637302	BioProcess=di-, tri-valent inorganic cation transport|MolFunction=di-, tri-valent inorganic cation transporter|CellComponent=plasma membrane
YPL149W	APG5	Involved in autophagy; reduced viability upon nutrient starvation, defective in autophagy	0.46	-2.17	7.44e-09	SGD	635925	BioProcess=protein-vacuolar targeting*|MolFunction=molecular_function unknown|CellComponent=cellular_component unknown
YJR155W	AAD10	high degree of similarity with the AAD of P. chrysosporium; aryl-alcohol dehydrogenase (putative)	0.46	-2.18	3.94e-12	SGD	637760	BioProcess=aldehyde metabolism|MolFunction=benzyl alcohol dehydrogenase|CellComponent=cellular_component unknown
YOR041C	YOR041C		0.46	-2.18	6.78e-05	SGD	634913	BioProcess=biological_process unknown|MolFunction=molecular_function unknown|CellComponent=not yet annotated
YPL087W	YDC1	Yeast dihydro-ceramidase; alkaline dihydroceramidase with minor reverse activity; Null mutant is viable.	0.46	-2.18	6.07e-05	SGD	638438	BioProcess=sphingolipid metabolism|MolFunction=not yet annotated|CellComponent=not yet annotated
YGL206C	CHC1,SWA5	presumed vesicle coat protein; Clathrin heavy chain; Null mutant is viable, but is slow-growing and shows defects in mating, sporulation and vesicle ultrastructure (however it shows little or no defect in secretion), null mutants easily become inviable due to second site mutations in a number of unlinked genes such as SCD1 and CDL1. Null mutants also exhibit an endocytosis defect, late Golgi prot…	0.46	-2.19	8.42e-21	SGD	633363	BioProcess=vesicle-mediated transport|MolFunction=structural molecule|CellComponent=clathrin vesicle coat
YGR168C	YGR168C		0.46	-2.19	1.01e-26	SGD	636754	BioProcess=biological_process unknown|MolFunction=molecular_function unknown|CellComponent=not yet annotated
YIL125W	KGD1,OGD1	alpha-ketoglutarate dehydrogenase; Null mutant is viable but is deficient in alpha-ketoglutarate dehydrogenase, is therefore respiratory deficient, cannot grow on glycerol, and produces increased amount of organic acids during growth on glucose	0.46	-2.19	9.42e-12	SGD	637309	BioProcess=tricarboxylic acid cycle*|MolFunction=oxoglutarate dehydrogenase (lipoamide)|CellComponent=mitochondrial matrix
YLR179C	YLR179C		0.46	-2.19	1.02e-11	SGD	637598	BioProcess=biological_process unknown|MolFunction=molecular_function unknown|CellComponent=cytoplasm
YBR068C	BAP2	contains 12 predicted transmembrane domains; amino acid permease for leucine, valine, and isoleucine (putative); reduced uptake of leucine, isoleucine, and valine	0.45	-2.2	8.2e-34	SGD	636883	BioProcess=amino acid transport|MolFunction=amino acid transporter|CellComponent=plasma membrane
YNL168C	YNL168C		0.46	-2.2	0	SGD	636549	BioProcess=biological_process unknown|MolFunction=molecular_function unknown|CellComponent=not yet annotated
YOR292C	YOR292C		0.45	-2.2	6.8e-23	SGD	635142	BioProcess=biological_process unknown|MolFunction=molecular_function unknown|CellComponent=not yet annotated
YAL058W	CNE1,FUN48	Functions in endoplasmic reticulum protein quality control; calnexin and calreticulin homolog; Null mutant is viable, increase of cell-surface expression of ste2-3p, increase in secretion of heterologously expressed mammalian alpha 1-antitrypsin	0.45	-2.21	6.41e-14	SGD	638642	BioProcess=ER-associated protein catabolism|MolFunction=molecular_function unknown|CellComponent=endoplasmic reticulum membrane, intrinsic protein
YCL041C	YCL041C		0.45	-2.21	2.99e-24	SGD	634976	BioProcess=biological_process unknown|MolFunction=molecular_function unknown|CellComponent=not yet annotated
YER125W	RSP5,MDP1,MUT2,NPI1,UBY1	involved in ubiquitin-mediated protein degradation; Null mutant is inviable, an rsp5 mutation was isolated as a suppressor of mutations in SPT3, certain rsp5 mutants also exhibit hypersensitivity to stresses such as cadmium and canavanine, and sporulation defects	0.45	-2.21	1.43e-07	SGD	638111	BioProcess=polyubiquitination*|MolFunction=ubiquitin-protein ligase|CellComponent=plasma membrane
YAL044W-A	ORF:YAL044W-A	BioProcess=biological_process unknown|MolFunction=molecular_function unknown|CellComponent=cellular_component unknown	0.45	-2.22	3.25e-43	SGD	970773	BioProcess=biological_process unknown|MolFunction=molecular_function unknown|CellComponent=cellular_component unknown
YKR028W	SAP190	190 kDa protein that associates with the SIT4 phosphatase in a cell cycle dependent manner; type 2A-related protein phosphatase; Null mutant is viable	0.45	-2.22	5.58e-07	SGD	637354	BioProcess=G1/S transition of mitotic cell cycle|MolFunction=protein serine/threonine phosphatase|CellComponent=cytoplasm
YLR352W	YLR352W		0.45	-2.22	2.1e-18	SGD	634746	BioProcess=biological_process unknown|MolFunction=molecular_function unknown|CellComponent=not yet annotated
YNL317W	PFS2	Polyadenylation Factor I subunit 2; polyadenylation factor subunit; Null mutant is inviable, conditionally lethal mutations exhibit defects in 3'-end processing in vitro	0.45	-2.22	0	SGD	639437	BioProcess=mRNA polyadenylation*|MolFunction=cleavage/polyadenylation specificity factor|CellComponent=mRNA cleavage and polyadenylation specificity factor complex
YBR274W	CHK1	checkpoint kinase 1, homolog of the S. pombe and mammalian Chk1 checkpoint kinases; protein kinase; Mutants are defective in the DNA damage checkpoint operating at metaphase	0.45	-2.23	9.71e-08	SGD	636873	BioProcess=cell cycle|MolFunction=kinase|CellComponent=not yet annotated
YCR011C	ADP1	Shows homology to ATP-dependent permeases	0.45	-2.23	3.13e-16	SGD	634685	BioProcess=transport|MolFunction=ATP-binding cassette (ABC) transporter|CellComponent=cytoplasm*
YDR239C	YDR239C		0.45	-2.23	1.67e-32	SGD	633414	BioProcess=biological_process unknown|MolFunction=molecular_function unknown|CellComponent=not yet annotated
YIL124W	AYR1	Subcellular location of Ayr1p: lipid particles and endoplasmic reticulum of the yeast; 1-acyl dihydroxyacetone phosphate reductase; Null mutant is viable	0.45	-2.23	7.13e-23	SGD	636670	BioProcess=phosphatidic acid biosynthesis|MolFunction=acylglycerone-phosphate reductase|CellComponent=cytoplasm*
YLR358C	YLR358C		0.45	-2.23	1.26e-10	SGD	639061	BioProcess=biological_process unknown|MolFunction=molecular_function unknown|CellComponent=not yet annotated
YML102W	CAC2	Involved in DNA-replication-linked nucleosome assembly, homologous to the p60 subunit of the Human CAF-I; chromatin assembly factor-I (CAF-I) p60 subunit; Null mutant is viable, but is sensitive to UV irradiation	0.45	-2.23	3.61e-05	SGD	639404	BioProcess=DNA repair*|MolFunction=molecular_function unknown|CellComponent=chromatin assembly complex
YMR029C	YMR029C		0.45	-2.23	1.18e-28	SGD	638615	BioProcess=biological_process unknown|MolFunction=molecular_function unknown|CellComponent=not yet annotated
YMR153W	NUP53	Component of karyopherin docking complex of the nuclear pore complex; karyopherin docking complex component of the nuclear pore complex; Null mutant is viable but disrupts Kap121 localization to the nuclear envelope.	0.45	-2.23	0	SGD	634029	BioProcess=mRNA-nucleus export*|MolFunction=structural molecule|CellComponent=nuclear pore
YNL144C	YNL144C		0.45	-2.23	4.31e-39	SGD	636287	BioProcess=biological_process unknown|MolFunction=molecular_function unknown|CellComponent=not yet annotated
YCR097W	HMRA1,A1,MATA1	silenced copy of A1, which encodes a homeobox-domain containing protein that, together with alpha2, represses transcription of haploid-specific genes in diploid cells; homeobox transcription factor; Null mutant is viable, deletion of the expressed copy of A1 causes mating defect, diploids in which the expressed copy of a1 is mutated cannot undergo meiosis and sporulation	0.45	-2.24	2.26e-05	SGD	970838	BioProcess=regulation of transcription, mating-type specific|MolFunction=transcription co-repressor|CellComponent=nucleus
YJR062C	NTA1,DEA1	Removes amide group from N-terminal asparagine and glutamine, to generate aspartate and glutamate, which are destabilizing terminal residues; 52 kDa amidase specific for N-terminal asparagine and glutamine; Null mutant is viable but cannot degrade N-end rule substrates that have N-terminal asparagine or glutamine	0.45	-2.24	5.04e-30	SGD	636093	BioProcess=protein catabolism*|MolFunction=protein N-terminal asparagine amidohydrolase|CellComponent=cellular_component unknown
YKL020C	SPT23	Dosage dependent suppressor of Ty-induced promoter mutations; Null mutant is viable, does not have an Spt- phenotype	0.45	-2.24	1.16e-08	SGD	635600	BioProcess=transcription|MolFunction=transcription factor|CellComponent=not yet annotated
YLR098C	CHA4,SIL2,SIL3	Zinc-finger protein with Zn[2]-Cys[6] fungal-type binuclear cluster domain; DNA binding transcriptional activator of CHA1; Unable to grow with serine or threonine as the sole nitrogen source, suppresses ilv1 mutant by causing inducer-independent, constitutive expression of CHA1	0.45	-2.24	6.12e-10	SGD	634582	BioProcess=not yet annotated|MolFunction=not yet annotated|CellComponent=cytoplasm
YMR162C	DNF3	Drs2 Neo1 Family; Potential aminophospholipid translocase; viable	0.45	-2.24	7.55e-19	SGD	637377	BioProcess=biological_process unknown|MolFunction=molecular_function unknown|CellComponent=not yet annotated
YOR161C	YOR161C		0.45	-2.24	2.15e-20	SGD	634026	BioProcess=biological_process unknown|MolFunction=molecular_function unknown|CellComponent=not yet annotated
YDR291W	YDR291W		0.44	-2.25	8.16e-27	SGD	635565	BioProcess=biological_process unknown*|MolFunction=helicase|CellComponent=cellular_component unknown
YHL042W	YHL042W		0.45	-2.25	5.52e-06	SGD	634410	BioProcess=biological_process unknown|MolFunction=molecular_function unknown|CellComponent=not yet annotated
YNL020C	ARK1	actin regulating kinase; serine/threonine kinase (putative); Null mutant is viable and shows slight delocalisation of actin cytoskeleton	0.45	-2.25	3.62e-08	SGD	637202	BioProcess=protein amino acid phosphorylation*|MolFunction=protein serine/threonine kinase|CellComponent=actin cortical patch (sensu Saccharomyces)
YOR329C	SCD5,FTB1	Multicopy suppressor of clathrin deficiency and of ts mutants of IPL1; Null mutant is inviable, strains with C-terminal truncations are temperature sensitive for growth at 37 degrees, truncation mutants accumulate invertase, alpha factor, and 80 to 100 nm vessicles	0.44	-2.25	2.8e-10	SGD	634654	BioProcess=protein secretion|MolFunction=molecular_function unknown|CellComponent=peripheral membrane protein of membrane fraction
YAR019C	CDC15,LYT1	Required for mitosis and sporulation, cell division cycle blocked at 36 degrees; protein kinase domain; Null mutant is inviable, arrests in G(sub)2, buds at distal instead of axial position and undergoes autolysis when buds reach the size of mother cells, the mitotic, but not the meiotic phenotype is suppressible by overexpressing SPO12	0.44	-2.26	1.63e-16	SGD	635581	BioProcess=cell cycle|MolFunction=protein kinase|CellComponent=not yet annotated
YBR117C	TKL2	transketolase, homologous to tkl1; transketolase, similar to TKL1; Null mutant is viable, no reduction in transketolase activity. tkl1 tkl2 mutants are auxotrophic for aromatic amino acids, indicating a complete block in transketolase activity	0.44	-2.26	9.9e-09	SGD	638733	BioProcess=not yet annotated|MolFunction=transketolase|CellComponent=not yet annotated
YBR228W	SLX1		0.44	-2.26	3.6e-20	SGD	634548	BioProcess=biological_process unknown|MolFunction=molecular_function unknown|CellComponent=not yet annotated
YDR264C	AKR1	Negative regulator of pheromone response pathway, required for endocytosis of pheromone receptors, involved in cell shape control; ankyrin repeat-containing protein; Null mutant is viable, exhibits slow growth, abnormal morphology, and partial activation of pheromone response, defective for endocytosis of Ste2p and Ste3p	0.44	-2.26	1.3e-09	SGD	634754	BioProcess=endocytosis*|MolFunction=molecular_function unknown|CellComponent=cellular_component unknown
YER033C	ZRG8	Zinc regulated gene	0.44	-2.26	7.68e-28	SGD	638893	BioProcess=biological_process unknown|MolFunction=molecular_function unknown|CellComponent=not yet annotated
YLR046C	YLR046C		0.44	-2.26	3.42e-08	SGD	633771	BioProcess=biological_process unknown|MolFunction=molecular_function unknown|CellComponent=not yet annotated
YOR122C	PFY1,PRF1	profilin (actin-binding protein); profilin; Null mutant is either inviable or viable (but temperature sensitive) under certain conditions, temperature sensitive null mutants exhibit delocalized chitin deposition and arrest as large, unbudded cells with multiple nuclei and delocalized actin	0.44	-2.26	1.08e-06	SGD	635822	BioProcess=response to osmotic stress*|MolFunction=actin monomer binding|CellComponent=actin cap (sensu Saccharomyces)*
YPR117W	YPR117W		0.44	-2.26	2.8e-05	SGD	638955	BioProcess=biological_process unknown|MolFunction=molecular_function unknown|CellComponent=not yet annotated
YHR099W	TRA1	TRA1 is the homolog of the human protein TRRAP which we have isolated as an essential cofactor of c-Myc.; ATM/Mec1/TOR1/TOR2-related; Null mutant is inviable.	0.44	-2.27	1.35e-07	SGD	633376	BioProcess=histone acetylation|MolFunction=molecular_function unknown|CellComponent=nucleus
YLL032C	YLL032C		0.44	-2.27	1.74e-23	SGD	634824	BioProcess=biological_process unknown|MolFunction=molecular_function unknown|CellComponent=not yet annotated
YLR368W	YLR368W		0.44	-2.27	0	SGD	634113	BioProcess=biological_process unknown|MolFunction=molecular_function unknown|CellComponent=not yet annotated
YOR241W	MET7	METhionine requiring; folylpolyglutamate synthetase; Null mutant is viable, requires methionine for growth, and is respiration-deficient	0.44	-2.27	1.47e-27	SGD	636202	BioProcess=not yet annotated|MolFunction=folylpolyglutamate synthase|CellComponent=not yet annotated
YPL268W	PLC1	Hydrolyzes phosphatidylinositol 4,5-biphosphate (PIP2) to generate two second messengers, inositol 1,4,5-triphosphate (IP3) and 1,2-diacylglycerol (DAG); phosphoinositide-specific phospholipase C; Null mutant is inviable in some genetic backgrounds and otherwise shows aberrant chromosome segregation and is slow growing, temperature-sensitive, osmotically sensitive, and defective in utilization of…	0.44	-2.27	1.71e-15	SGD	637284	BioProcess=pseudohyphal growth*|MolFunction=1-phosphatidylinositol-4,5-bisphosphate phosphodiesterase|CellComponent=cellular_component unknown
YBR037C	SCO1,PET161	inner mitochondrial membrane protein; inner membrane protein; required for accumulation of mitochondrial cytochrome c oxidase subunits I and II	0.44	-2.28	1.94e-09	SGD	634493	BioProcess=protein complex assembly*|MolFunction=molecular_function unknown|CellComponent=mitochondrial inner membrane
YBR102C	EXO84,USA3	exocyst complex component, homolog in rat brain called rExo84.<br>pre-mRNA splicing factor.; Null mutant is inviable, defective in secretion	0.44	-2.28	4.7e-29	SGD	638026	BioProcess=establishment of cell polarity (sensu Saccharomyces)*|MolFunction=not yet annotated|CellComponent=actin cap (sensu Saccharomyces)*
YBR222C	FAT2	Fatty acid transporter, very similar to FAT1	0.44	-2.28	2.77e-12	SGD	634080	BioProcess=lipid transport|MolFunction=plasma membrane long-chain fatty acid transporter|CellComponent=cytoplasm
YDR204W	COQ4	Involved in ubiquinone biosynthesis; Unable to produce ubiquinone, hypersensitivity to polyunsaturated fatty acid treatment	0.44	-2.28	7.22e-31	SGD	637752	BioProcess=ubiquinone metabolism|MolFunction=not yet annotated|CellComponent=mitochondrial inner membrane
YER119C	YER119C	similar to amino acid transport proteins	0.44	-2.28	4.24e-17	SGD	637812	BioProcess=biological_process unknown|MolFunction=molecular_function unknown|CellComponent=not yet annotated
YNL295W	YNL295W		0.44	-2.28	2.31e-39	SGD	636841	BioProcess=biological_process unknown|MolFunction=molecular_function unknown|CellComponent=not yet annotated
YPR053C	YPR053C		0.44	-2.28	9.08e-34	SGD	634987	BioProcess=biological_process unknown|MolFunction=molecular_function unknown|CellComponent=not yet annotated
YCR077C	PAT1,MRT1	Necessary for accurate chromosome transmission during cell, Involved in mRNA turnover; Null mutant is viable, slow growth rate, reduced fidelity of chromosome segregation during both mitosis and meiosis, slower rate of deadenylation-dependent decapping of mRNAs and transcript-specific effects on mRNA decay rates.	0.44	-2.29	3.79e-09	SGD	634198	BioProcess=chromosome segregation*|MolFunction=not yet annotated|CellComponent=cytosolic small ribosomal subunit (sensu Eukarya)
YDR307W	YDR307W		0.44	-2.29	2.34e-07	SGD	637220	BioProcess=biological_process unknown|MolFunction=molecular_function unknown|CellComponent=not yet annotated
YEL071W	DLD3	D-lactate dehydrogenase	0.44	-2.29	9.75e-09	SGD	637094	BioProcess=lactate metabolism|MolFunction=D-lactate dehydrogenase (cytochrome)|CellComponent=cytoplasm*
YMR088C	YMR088C		0.44	-2.29	1.02e-19	SGD	639471	BioProcess=biological_process unknown|MolFunction=molecular_function unknown|CellComponent=not yet annotated
YBR094W	YBR094W		0.43	-2.3	4.5e-06	SGD	638083	BioProcess=biological_process unknown|MolFunction=molecular_function unknown|CellComponent=not yet annotated
YER164W	CHD1	Sole S. cerevesiae member of CHD gene family containing Chromodomain, Helicase domain, and DNA-binding domain; transcriptional regulator; Null mutant is viable, resistant to 6-azauracil	0.43	-2.3	8.99e-07	SGD	635637	BioProcess=transcription|MolFunction=not yet annotated|CellComponent=not yet annotated
YKL076C	YKL076C		0.44	-2.3	1.94e-07	SGD	637488	BioProcess=biological_process unknown|MolFunction=molecular_function unknown|CellComponent=not yet annotated
YNL321W	YNL321W		0.43	-2.3	0	SGD	638829	BioProcess=biological_process unknown|MolFunction=molecular_function unknown|CellComponent=not yet annotated
YDR034C	LYS14	Transcriptional activator of lysine pathway genes with 2-aminoadipate semialdehyde as co-inducer, saccharopine reductase synthesis; Lysine requiring	0.43	-2.31	1.9e-37	SGD	634180	BioProcess=lysine biosynthesis|MolFunction=transcription factor|CellComponent=not yet annotated
YDR089W	YDR089W		0.43	-2.31	2.39e-10	SGD	635504	BioProcess=biological_process unknown|MolFunction=molecular_function unknown|CellComponent=not yet annotated
YDR525W-A	SNA2	Homology to PMP3/SNA1 (Sensitivity to Na+); Null mutant is viable.	0.43	-2.31	1.37e-18	SGD	970734	BioProcess=biological_process unknown|MolFunction=molecular_function unknown|CellComponent=not yet annotated
YER155C	BEM2,IPL2,SUP9,TSL1	Protein with role in bud emergence; rho GTPase activating protein (GAP); randomized bud-site selection at 26 degrees C and defective bud emergence and growth at 37 degrees C	0.43	-2.31	1.95e-17	SGD	633531	BioProcess=establishment of cell polarity (sensu Saccharomyces)*|MolFunction=signal transducer*|CellComponent=intracellular
YHR135C	YCK1,CKI2	membrane-bound casein kinase I homolog; casein kinase I homolog; Null mutant is viable, yck1 yck2 double deletion mutants are inviable, yck1 point mutants suppress defective Snf1p kinase activity in snf4 strains	0.43	-2.31	1.93e-05	SGD	636147	BioProcess=protein amino acid phosphorylation*|MolFunction=casein kinase I|CellComponent=endoplasmic reticulum*
YIL113W	YIL113W		0.43	-2.31	1.54e-23	SGD	635825	BioProcess=not yet annotated|MolFunction=protein tyrosine phosphatase|CellComponent=cytoplasm*
YLR189C	UGT51	Udp-glycosyltransferase; UDP-glucose:sterol glucosyltransferase; Null mutant is viable and unable to synthesize sterol glucoside	0.43	-2.31	1.29e-33	SGD	633490	BioProcess=sterol metabolism|MolFunction=not yet annotated|CellComponent=not yet annotated
YOR298C-A	MBF1	bridges the DNA-binding region of GCN4 and TBP, similar to multiprotein bridging factor 1 of Bombyx mori; multiprotein bridging factor; Null mutant is viable, shows reduced transcription of HIS3	0.43	-2.31	2.82e-34	SGD	970752	BioProcess=transcription|MolFunction=not yet annotated|CellComponent=not yet annotated
YBR183W	YPC1	Yeast Phyto-ceramidase; alkaline ceramidase with reverse activity; Null mutant is viable and two times more heat resistant than the wild-type parental strain.	0.43	-2.32	4.55e-24	SGD	636637	BioProcess=sphingolipid metabolism|MolFunction=not yet annotated|CellComponent=not yet annotated
YDL112W	TRM3	Trna ribose methylase; tRNA (Gm18) ribose methylase; Null mutants are defective specifically for Gm18 tRNA ribose methylation	0.43	-2.32	9.62e-13	SGD	637411	BioProcess=tRNA processing|MolFunction=not yet annotated|CellComponent=not yet annotated
YDR388W	RVS167	Involved in endocytosis; cytoskeletal protein (putative); Null mutant is viable but exhibits reduced viability upon starvation	0.43	-2.32	5.84e-29	SGD	637103	BioProcess=response to osmotic stress*|MolFunction=cytoskeletal protein binding|CellComponent=actin cortical patch (sensu Saccharomyces)
YHR001W-A	QCR10	8.5 kDa subunit of the ubiqunol-cytochrome c oxidoreductase complex; ubiqunol-cytochrome c oxidoreductase complex 8.5 kDa subunit; Null mutant is viable, even on nonfermentable carbon sources, but shows reduced ubiquinol-cytochrome c oxidoreductase activity and loss of Rieske iron-sulfur protein from the complex, qcr10 mutation exacerbates the temperature-sensitivty of qcr6 mutation	0.43	-2.32	7.09e-07	SGD	633421	BioProcess=aerobic respiration*|MolFunction=ubiquinol-cytochrome c reductase|CellComponent=respiratory chain complex III (sensu Eukarya)
YML103C	NUP188	Localized at both the cytoplasmic and nucleoplasmic faces of the nuclear pore complex (NPC), may form the octagonal core structure of NPC; nuclear pore complex subunit; Null mutant is viable but exhibits abnormalities in nuclear envelope and nuclear pore morphology, dominant mutants of nup188 are temperature-sensitive and show nuclear envelope herniations, synthetically lethal with pom152, nup157…	0.43	-2.32	2.97e-27	SGD	637406	BioProcess=mRNA-nucleus export*|MolFunction=structural molecule|CellComponent=nuclear pore
YMR147W	YMR147W		0.43	-2.32	0.000202	SGD	635038	BioProcess=biological_process unknown|MolFunction=molecular_function unknown|CellComponent=not yet annotated
YOR228C	YOR228C		0.43	-2.32	0	SGD	634488	BioProcess=biological_process unknown|MolFunction=molecular_function unknown|CellComponent=not yet annotated
YPR122W	AXL1,FUS5,STE22	determinant in axial budding pattern of haploid cells, involved in processing of a-factor; human insulin-degrading endoprotease homolog (putative); Null mutant is viable, exhibits reduced a-factor expresion, haploid mutants show bipolar budding pattern (diploid pattern) rather than the normal axial (spiral) budding pattern	0.43	-2.32	3.22e-16	SGD	638867	BioProcess=mating (sensu Saccharomyces)*|MolFunction=metalloendopeptidase|CellComponent=intracellular
YGR170W	PSD2	converts phosphatidylserine to phosphatidylethanolamine; phosphatidylserine decarboxylase; Null mutant is viable and shows small decrease in phosphatidylserine decarboxylase activity, psd1 psd2 double mutant is an ethanolamine auxotroph and expresses no detectable phosphatidylserine decarboxylase activity	0.43	-2.33	5.6e-11	SGD	638887	BioProcess=phosphatidylcholine biosynthesis|MolFunction=phosphatidylserine decarboxylase|CellComponent=not yet annotated
YGR191W	HIP1	histidine permease; requires supplementation with large amounts of histidine for growth	0.43	-2.33	0	SGD	635396	BioProcess=transport|MolFunction=not yet annotated|CellComponent=not yet annotated
YHL019C	APM2	homologous to the medium chain of mammalian clathrin-associated protein complex; Null mutant is viable	0.43	-2.33	1.1e-10	SGD	637194	BioProcess=vesicle-mediated transport|MolFunction=clathrin binding|CellComponent=AP-1 adaptor complex
YLR241W	YLR241W		0.43	-2.33	5.47e-42	SGD	634232	BioProcess=biological_process unknown|MolFunction=not yet annotated|CellComponent=not yet annotated
YOR303W	CPA1	Carbamoyl phosphate synthetase, arginine specific; arginine specific, carbamoyl phosphate synthetase; Null mutant is viable	0.43	-2.33	3.39e-11	SGD	636795	BioProcess=arginine biosynthesis|MolFunction=carbamoyl-phosphate synthase (glutamine-hydrolyzing)|CellComponent=cytosol
YDR283C	GCN2,AAS1	Derepression of GCN4 expression; eukaryotic initiation factor 2 alpha (eIF2-alpha) kinase; Null mutant is viable, unable to grow on medium containing 3-aminotriazole (3-AT), a competitive inhibitor of histidine biosynthesis, because it cannot derepress GCN4 and its target genes in the histidine biosynthetic pathway	0.43	-2.34	3.91e-21	SGD	638914	BioProcess=protein amino acid phosphorylation*|MolFunction=protein kinase|CellComponent=cytosolic ribosome (sensu Eukarya)
YLR356W	YLR356W		0.43	-2.34	0	SGD	633735	BioProcess=biological_process unknown|MolFunction=molecular_function unknown|CellComponent=not yet annotated
YLR454W	YLR454W		0.43	-2.34	1.13e-17	SGD	635699	BioProcess=biological_process unknown|MolFunction=not yet annotated|CellComponent=not yet annotated
YOR014W	RTS1	B-type regulatory subunit of protein phosphatase 2A (PP2A); protein phosphatase 2A (PP2A) B-type regulatory subunit; Null mutant is viable but is temperature-sensitive, hypersensitive to ethanol, and unable to grow with glycerol as the sole carbon source	0.43	-2.34	5.1e-33	SGD	634757	BioProcess=protein biosynthesis|MolFunction=protein phosphatase type 2A|CellComponent=cytoplasm*
YER080W	YER080W		0.43	-2.35	2.11e-10	SGD	635428	BioProcess=biological_process unknown|MolFunction=molecular_function unknown|CellComponent=not yet annotated
YGL142C	GPI10	Involved in glycosyl phosphatidyl inositol synthesis, could be the target of the GPI synthesis inhibitor, YW3548, Most likely an alpha 1,2 mannosyltransferase utilized for the addition of the third mannose onto the GPI core structure.; alpha 1,2 mannosyltransferase (putative); Null mutant is inviable but can be complemented by the homologous cDNA from humans that encodes the PIG-B protein, a muta…	0.43	-2.35	5.9e-05	SGD	638725	BioProcess=GPI anchor biosynthesis|MolFunction=molecular_function unknown|CellComponent=integral membrane protein
YOR288C	MPD1	Disulfide isomerase related protein; disulfide isomerase related protein; Null mutant is viable. MPD1 overexpression can suppress the maturation defect of carboxypeptidase Y caused by PDI1 deletion	0.43	-2.35	5.23e-07	SGD	636702	BioProcess=protein folding*|MolFunction=protein disulfide isomerase|CellComponent=not yet annotated
YPL128C	TBF1,LPI16	TTAGGG repeat binding factor; lethal	0.43	-2.35	1.14e-13	SGD	639520	BioProcess=not yet annotated|MolFunction=not yet annotated|CellComponent=nucleus
YDR276C	PMP3,SNA1	plasma membrane protein involved in salt tolerance; hypothetical transmembrane protein; Null mutant is viable and sensitive to cations such as sodium	0.42	-2.36	5.36e-16	SGD	634221	BioProcess=cation transport|MolFunction=molecular_function unknown|CellComponent=plasma membrane
YDR298C	ATP5,OSC1	Subunit 5 of the mitochondrial ATP synthase complex, homologous to bovine OSCP and E. coli delta.; ATP synthase subunit 5, oligomycin sensitivity-conferring protein; null mutant is viable, but unable to grow on glycerol, exhibits high level of genetic instability	0.42	-2.36	0	SGD	634970	BioProcess=ATP synthesis coupled proton transport|MolFunction=hydrogen-transporting two-sector ATPase|CellComponent=hydrogen-transporting ATP synthase, stator stalk (sensu Eukarya)
YDR474C	YDR474C		0.42	-2.36	8.8e-32	SGD	634073	BioProcess=biological_process unknown|MolFunction=molecular_function unknown|CellComponent=not yet annotated
YER047C	SAP1	interacts with Sin1p; AAA ATPase	0.42	-2.36	1.11e-24	SGD	635515	BioProcess=biological_process unknown|MolFunction=molecular_function unknown|CellComponent=cellular_component unknown
YGL155W	CDC43,CAL1	may participate in a ras-like C-terminus modification of proteins involved in nuclear division and bud growth; protein geranylgeranyltransferase type 1 polypeptide subunit; temperature sensitive mutants unable to form buds and display delocalized cell-surface deposition	0.42	-2.36	5.19e-40	SGD	636953	BioProcess=establishment of cell polarity (sensu Saccharomyces)*|MolFunction=signal transducer*|CellComponent=intracellular
YKR031C	SPO14,PLD1	dispensable for mitosis, premeiotic DNA synthesis, recombination, meiosis I, required for commitment to meiosis, meiosis II and spores; phospholipase D; Null mutant is viable, deficient for growth on non-fermentable carbon sources, unable to catalyze hydrolysis of phosphatidylcholine, diploids are unable to sporulate, most spo14 mutant cells arrest at the binucleate stage, a small fraction procee…	0.42	-2.36	8.09e-13	SGD	637421	BioProcess=not yet annotated|MolFunction=phospholipase D|CellComponent=not yet annotated
YLR328W	YLR328W		0.42	-2.36	1.48e-38	SGD	635205	BioProcess=nicotinamide adenine dinucleotide metabolism|MolFunction=nicotinamide-nucleotide adenylyltransferase|CellComponent=cellular_component unknown
YML035C	AMD1,AMD3	putative alpha-mannosidase; alpha-mannosidase (putative); Null mutant is viable	0.42	-2.36	0	SGD	636371	BioProcess=not yet annotated|MolFunction=AMP deaminase|CellComponent=not yet annotated
YPL120W	VPS30,APG6,VPT30	Required for sorting and delivery of soluble hydrolases to the vacuole.; Vacuolar hydrolases sorting receptor Vps10p is mislocalized in vps30 mutants.	0.42	-2.36	2.35e-13	SGD	634057	BioProcess=protein-vacuolar targeting*|MolFunction=molecular_function unknown|CellComponent=cellular_component unknown
YDR294C	DPL1	dihydrosphingosine phosphate lyase (also known as sphingosine phosphate lyase); Null mutant is viable but is sensitive to exogenous D- erythro-sphingosine and phytosphingosine and accumulates sphingosine 1-phosphate upon exposure to exogenous sphingosine, overexpression confers resistance to sphingosine	0.42	-2.37	1.91e-06	SGD	636238	BioProcess=phospholipid metabolism|MolFunction=lyase|CellComponent=not yet annotated
YKL168C	KKQ8	Serine/threonine protein kinase of unknown function	0.42	-2.37	8.35e-08	SGD	634193	BioProcess=biological_process unknown|MolFunction=protein kinase|CellComponent=not yet annotated
YLR180W	SAM1,ETH10	S-adenosylmethionine synthetase; Null mutant is viable.	0.42	-2.37	2.25e-06	SGD	635234	BioProcess=methionine metabolism|MolFunction=methionine adenosyltransferase|CellComponent=cytoplasm
YML072C	YML072C		0.42	-2.37	0	SGD	633522	BioProcess=biological_process unknown|MolFunction=molecular_function unknown|CellComponent=not yet annotated
YML100W	TSL1	123 kD regulatory subunit of trehalose-6-phosphate synthase/phosphatase complex, homologous to TPS3 gene product; similar to TPS3 gene product, trehalose-6-phosphate synthase/phosphatase complex 123 kDa regulatory subunit; Null mutant is viable	0.42	-2.37	2.66e-05	SGD	637392	BioProcess=stress response*|MolFunction=alpha,alpha-trehalose-phosphate synthase (UDP-forming)|CellComponent=alpha, alpha-trehalose-phosphate synthase complex (UDP-forming)
YPL096W	PNG1	de-N-glycosylation enzyme; peptide:N-glycanase; Null mutant is viable and shows no growth or viability defect under experimental conditions	0.42	-2.37	6.12e-06	SGD	637807	BioProcess=misfolded or incompletely synthesized protein catabolism*|MolFunction=peptide-N4-(N-acetyl-beta-glucosaminyl)asparagine amidase|CellComponent=nucleus*
YHR078W	YHR078W		0.42	-2.38	0	SGD	634019	BioProcess=biological_process unknown|MolFunction=molecular_function unknown|CellComponent=not yet annotated
YIR036C	YIR036C		0.42	-2.38	1.26e-05	SGD	637660	BioProcess=biological_process unknown|MolFunction=molecular_function unknown|CellComponent=not yet annotated
YLR285W	YLR285W		0.42	-2.38	1.54e-07	SGD	638414	BioProcess=biological_process unknown|MolFunction=molecular_function unknown|CellComponent=not yet annotated
YOL133W	HRT1,RBX1,ROC1	High level expression Reduces Ty3 Transposition; Skp1-Cullin-F-box ubiquitin protein ligase (SCF) subunit; Null mutant is inviable.	0.42	-2.38	4.83e-29	SGD	639014	BioProcess=ubiquitin-dependent protein catabolism*|MolFunction=protein binding*|CellComponent=nuclear ubiquitin ligase complex
YOR002W	ALG6	Required for glucosylation in the N-linked glycosylation pathway; glucosyltransferase; Null mutant is viable and defective in protein glycosylation.	0.42	-2.38	0	SGD	637923	BioProcess=protein amino acid glycosylation|MolFunction=transferase, transferring hexosyl groups|CellComponent=endoplasmic reticulum
YPR191W	QCR2,COR2,UCR2	40 kDa ubiquinol cytochrome-c reductase core protein 2; Null mutant is viable and grows slowly on glycerol	0.42	-2.38	2.05e-16	SGD	639274	BioProcess=aerobic respiration*|MolFunction=ubiquinol-cytochrome c reductase|CellComponent=mitochondrion*
YLR398C	SKI2	blocks translation of non-poly(A) mRNAs; antiviral protein, helicase (putative); Null mutant is viable, SKI2 is essential in cells carrying M dsRNA	0.42	-2.39	5e-16	SGD	638879	BioProcess=mRNA catabolism*|MolFunction=RNA helicase|CellComponent=nucleolus
YLR401C	YLR401C		0.42	-2.39	2.64e-30	SGD	638697	BioProcess=biological_process unknown|MolFunction=molecular_function unknown|CellComponent=not yet annotated
YMR152W	YIM1	Mitochondrial inner membrane protease, similar to E. coli leader peptidase; protease, similar to E. coli leader peptidase	0.42	-2.39	2.04e-12	SGD	636027	BioProcess=mitochondrial processing|MolFunction=peptidase|CellComponent=cytoplasm*
YOR332W	VMA4	vacuolar ATPase V1 domain subunit E (27 kDa); E subunit of V1 sector, vacuolar H(+) ATPase 27 kDa subunit; Null mutant is viable, slow growing, cold-sensitive, thermo-sensitive, and exhibits poor growth on glycerol, fails to grow on media supplemented with 100 mM CaCl2 or ZnCl2	0.42	-2.39	7.14e-23	SGD	635015	BioProcess=vacuolar acidification|MolFunction=hydrogen-transporting two-sector ATPase|CellComponent=vacuolar membrane (sensu Fungi)*
YLR425W	TUS1,SOP10	TOR Unique function Suppressor, exchange factor for RHO1; 1307 amino acid hydrophilic protein; Null mutant is viable, shows temperature sensitive growth above 37^*C, but no detectable secretory or endocytosis defect.	0.42	-2.4	0	SGD	637380	BioProcess=biological_process unknown|MolFunction=molecular_function unknown|CellComponent=not yet annotated
YNL201C	YNL201C		0.42	-2.4	3.87e-34	SGD	635448	BioProcess=biological_process unknown|MolFunction=molecular_function unknown|CellComponent=not yet annotated
YNL268W	LYP1	lysine permease	0.42	-2.4	2.8e-25	SGD	636922	BioProcess=basic amino acid transport|MolFunction=basic amino acid transporter|CellComponent=plasma membrane
YOL082W	CVT19	Cytoplasm to Vacuole Targeting, Mutant is defective in import of aminopeptidase I through the cytoplasm to vacuole targeting pathway; Receptor for biosynthetic cytoplasm to vacuole targeting; Null: viable, unable to target vacuolar aminopeptidase I and to vacuoles, both under growing and nitrogen starvation conditions.	0.42	-2.4	1.53e-14	SGD	635252	BioProcess=biological_process unknown|MolFunction=molecular_function unknown|CellComponent=not yet annotated
YPL094C	SEC62,LPG14	membrane component of ER protein translocation apparatus; ER protein translocation apparatus membrane component; secretion deficient	0.42	-2.4	3.63e-38	SGD	635951	BioProcess=SRP-dependent, co-translational membrane targeting, translocation|MolFunction=transporter|CellComponent=translocon
YDR377W	ATP17	Subunit f of mitochondrial ATP synthase. Homologous to bovine subunit f.; ATP synthase subunit f; No growth on glycerol	0.42	-2.41	0	SGD	638181	BioProcess=ATP synthesis coupled proton transport|MolFunction=hydrogen-transporting two-sector ATPase|CellComponent=proton-transporting ATP synthase complex, coupling factor F(0) (sensu Eukarya)
YGR270W	YTA7	Member of CDC48/PAS1/SEC18 family of ATPases	0.42	-2.41	2.68e-08	SGD	637413	BioProcess=protein catabolism|MolFunction=ATPase|CellComponent=cellular_component unknown
YOR056C	YOR056C		0.41	-2.41	0	SGD	633972	BioProcess=biological_process unknown|MolFunction=molecular_function unknown|CellComponent=not yet annotated
YOR215C	YOR215C		0.42	-2.41	1.76e-08	SGD	639062	BioProcess=biological_process unknown|MolFunction=molecular_function unknown|CellComponent=not yet annotated
YPL022W	RAD1,LPB9	UV endonuclease; radiation sensitive	0.42	-2.41	8.36e-09	SGD	638929	BioProcess=nucleotide-excision repair, DNA incision, 5 to lesion|MolFunction=single-stranded DNA specific endodeoxyribonuclease|CellComponent=nucleotide excision repair factor 1
YPL098C	YPL098C		0.42	-2.41	4.9e-27	SGD	635654	BioProcess=biological_process unknown|MolFunction=molecular_function unknown|CellComponent=not yet annotated
YBR263W	SHM1,SHMT1,TMP3	Serine hydroxymethyltransferase, mitochondrial; Null mutant is viable.	0.41	-2.42	0	SGD	637927	BioProcess=not yet annotated|MolFunction=glycine hydroxymethyltransferase|CellComponent=not yet annotated
YBR270C	YBR270C	Probable ATP/GTP-binding protein	0.41	-2.42	1.43e-29	SGD	636203	BioProcess=biological_process unknown|MolFunction=molecular_function unknown|CellComponent=not yet annotated
YGL162W	SUT1	Involved in sterol uptake; Null mutant is viable	0.41	-2.42	1.32e-26	SGD	638454	BioProcess=transport|MolFunction=not yet annotated|CellComponent=not yet annotated
YPL049C	DIG1,RST1	Down-regulator of Invasive Growth, Regulator of Sterile Twelve, binds Fus3 and Ste12; MAP kinase-associated protein; Null mutant is viable, shows abnormal bud morphology, dig1 dig2 double mutants show constitutive mating defect and invasive growth, overexpression causes pheromone resistance	0.41	-2.42	8.56e-06	SGD	633977	BioProcess=invasive growth|MolFunction=not yet annotated|CellComponent=not yet annotated
YBR216C	YBR216C		0.41	-2.43	1.09e-20	SGD	635414	BioProcess=biological_process unknown|MolFunction=molecular_function unknown|CellComponent=not yet annotated
YDR306C	YDR306C		0.41	-2.43	3.15e-07	SGD	636837	BioProcess=biological_process unknown|MolFunction=molecular_function unknown|CellComponent=not yet annotated
YIL087C	YIL087C		0.41	-2.43	0	SGD	634403	BioProcess=biological_process unknown|MolFunction=molecular_function unknown|CellComponent=not yet annotated
YJL151C	SNA3	Homology to PMP3/SNA1 (Sensitivity to Na+); Null mutant is viable.	0.41	-2.43	5.92e-25	SGD	634353	BioProcess=biological_process unknown|MolFunction=molecular_function unknown|CellComponent=not yet annotated
YOR133W	EFT1	translation elongation factor 2 (EF-2); Null mutant is viable (eft1 eft2 double mutant is lethal)	0.41	-2.43	4.32e-13	SGD	634622	BioProcess=translational elongation|MolFunction=translation elongation factor|CellComponent=ribosome
YJL132W	YJL132W		0.41	-2.44	6.07e-33	SGD	638084	BioProcess=biological_process unknown|MolFunction=molecular_function unknown|CellComponent=not yet annotated
YJR039W	YJR039W		0.41	-2.44	5.08e-36	SGD	638888	BioProcess=biological_process unknown|MolFunction=molecular_function unknown|CellComponent=not yet annotated
YKL174C	YKL174C	probable transport protein	0.41	-2.44	2.88e-11	SGD	637189	BioProcess=biological_process unknown|MolFunction=molecular_function unknown|CellComponent=not yet annotated
YMR026C	PEX12,PAS11	C3HC4 zinc-binding integral peroxisomal membrane protein; mutant lacks morphologically recognizable peroxisomes and shows cytosolic mislocalization of peroxisomal matrix proteins	0.41	-2.45	0	SGD	638517	BioProcess=peroxisome organization and biogenesis|MolFunction=molecular_function unknown|CellComponent=peroxisomal membrane
YMR056C	AAC1	minor species of mitochondrial ADP/ATP translocator, highly homologous to PET9 (AAC2) and AAC3; ADP/ATP translocator; Null mutant is viable, shows altered colony morphology	0.41	-2.45	4.95e-15	SGD	638383	BioProcess=ATP/ADP exchange|MolFunction=ATP/ADP antiporter|CellComponent=mitochondrial inner membrane
YGR070W	ROM1,SKC1	Gdp-GTP Exchange Protein (GEP) for the Rho1p Small GTP-binding Protein; Synthetically lethal with ROM2 (growth arrest with small bud and cell lysis)	0.41	-2.46	5.11e-42	SGD	637387	BioProcess=establishment of cell polarity (sensu Saccharomyces)*|MolFunction=signal transducer*|CellComponent=intracellular
YGR287C	YGR287C		0.41	-2.46	1.98e-16	SGD	634731	BioProcess=not yet annotated|MolFunction=alpha-glucosidase|CellComponent=not yet annotated
YNL025C	SSN8,GIG3,NUT9,SRB11,UME3	Component of RNA polymerase II holoenzyme, involved in RNA pol II carboxy-terminal domain phosphorylation. Activity of the kinase (SSN3)/cyclin (SSN8) pair required, along with SSN6 & TUP1, for transcriptional repression of a-specific genes; C-type cyclin, associates with the Ssn3p cyclin-dependent kinase; null is viable, exhibits set of phenotypes common to strains defective in SSN6/TUP1-mediate…	0.41	-2.46	5.95e-29	SGD	636961	BioProcess=negative regulation of transcription from Pol II promoter|MolFunction=general RNA polymerase II transcription factor*|CellComponent=transcription factor complex
YHR028C	DAP2,DPP2	Dipeptidyl aminopeptidase B (DPAP B); dipeptidyl aminopeptidase B (DPAP B); Null mutant is viable and lacks dipeptidyl aminopeptidase yscV activity	0.4	-2.47	0	SGD	636369	BioProcess=protein processing|MolFunction=dipeptidyl-peptidase and tripeptidyl-peptidase|CellComponent=vacuolar membrane (sensu Fungi)
YJL141C	YAK1	Serine-threonine protein kinase; viable, confers growth to strains deleted for tpk1, tpk2, tpk3 (genes encoding the catalytic subunit of the cAMP-dependent kinase)	0.4	-2.47	0	SGD	636372	BioProcess=protein amino acid phosphorylation*|MolFunction=protein kinase|CellComponent=cytoplasm*
YKR096W	YKR096W		0.41	-2.47	4.38e-34	SGD	635607	BioProcess=biological_process unknown|MolFunction=molecular_function unknown|CellComponent=not yet annotated
YNL138W	SRV2,CAP	70-kDa adenylyl cyclase-associated protein; 70 kDa adenylyl cyclase-associated protein; Null mutant is inviable.	0.41	-2.47	0.000123	SGD	638655	BioProcess=cytoskeleton organization and biogenesis*|MolFunction=cytoskeletal protein binding*|CellComponent=actin cortical patch (sensu Saccharomyces)
YAR014C	BUD14	Null mutant is viable, random budding in diploid null mutants	0.4	-2.48	1.23e-35	SGD	634143	BioProcess=biological_process unknown|MolFunction=molecular_function unknown|CellComponent=not yet annotated
YJR121W	ATP2	F(1)F(0)-ATPase complex beta subunit, mitochondrial; F(1)F(0)-ATPase complex beta subunit; Mutant displays a growth defect on glycerol	0.4	-2.48	1.81e-24	SGD	638663	BioProcess=ATP synthesis coupled proton transport|MolFunction=hydrogen-transporting two-sector ATPase|CellComponent=hydrogen-transporting ATP synthase, catalytic core (sensu Eukarya)
YMR129W	POM152	May be involved in duplication of nuclear pores and nuclear pore complexes during S-phase; membrane glycoprotein, nuclear pore complex subunit; Null mutant is viable, overproduction inhibits cell growth, synthetically lethal with NUP170 and NUP188	0.4	-2.48	0	SGD	635585	BioProcess=mRNA-nucleus export*|MolFunction=structural molecule|CellComponent=nuclear pore*
YFL054C	YFL054C		0.4	-2.49	9.71e-05	SGD	634567	BioProcess=biological_process unknown|MolFunction=molecular_function unknown|CellComponent=not yet annotated
YMR221C	YMR221C		0.4	-2.49	0.000377	SGD	635366	BioProcess=biological_process unknown|MolFunction=not yet annotated|CellComponent=not yet annotated
YNL091W	YNL091W		0.4	-2.5	4.74e-38	SGD	635604	BioProcess=biological_process unknown|MolFunction=molecular_function unknown|CellComponent=not yet annotated
YOR184W	SER1,ADE9	phosphoserine transaminase; Null mutant is viable, serine-requiring	0.4	-2.5	1.37e-17	SGD	636984	BioProcess=not yet annotated|MolFunction=phosphoserine aminotransferase|CellComponent=not yet annotated
YPR114W	YPR114W		0.4	-2.5	8.78e-12	SGD	635119	BioProcess=biological_process unknown|MolFunction=molecular_function unknown|CellComponent=not yet annotated
YHR001W	OSH7	Oxysterol Binding Protein	0.4	-2.51	5.72e-08	SGD	636074	BioProcess=steroid biosynthesis|MolFunction=molecular_function unknown|CellComponent=not yet annotated
YIR035C	YIR035C		0.4	-2.51	5.37e-18	SGD	635022	BioProcess=biological_process unknown|MolFunction=molecular_function unknown|CellComponent=cytoplasm
YML117W	YML117W		0.4	-2.51	8.99e-12	SGD	637351	BioProcess=biological_process unknown|MolFunction=molecular_function unknown|CellComponent=not yet annotated
YOR307C	SLY41	multicopy suppressor of ypt1 deletion; chloroplast phosphate transporter homolog; Null mutant is viable	0.4	-2.51	4.62e-15	SGD	633992	BioProcess=not yet annotated|MolFunction=molecular_function unknown|CellComponent=not yet annotated
YPL162C	YPL162C		0.4	-2.51	1.53e-17	SGD	635893	BioProcess=biological_process unknown|MolFunction=molecular_function unknown|CellComponent=not yet annotated
YHR074W	QNS1	Hypothetical ORF	0.4	-2.52	1.53e-09	SGD	636226	BioProcess=biological_process unknown|MolFunction=NAD+ synthase (glutamine-hydrolyzing)|CellComponent=cellular_component unknown
YOR356W	YOR356W		0.4	-2.52	8.74e-28	SGD	635369	BioProcess=not yet annotated|MolFunction=not yet annotated|CellComponent=not yet annotated
YAL043C	PTA1,FUN39	pre-tRNA processing; Null mutant is inviable, temperature-sensitive mutant shows defects in pre-tRNA processing	0.4	-2.53	7.36e-10	SGD	636324	BioProcess=mRNA polyadenylation*|MolFunction=cleavage/polyadenylation specificity factor|CellComponent=mRNA cleavage and polyadenylation specificity factor complex*
YGR194C	XKS1	Xylulokinase; xylulokinase; Null mutant is viable and cannot grow on media containing xylulose as the sole carbon source	0.39	-2.53	1.25e-23	SGD	634097	BioProcess=not yet annotated|MolFunction=xylulokinase|CellComponent=not yet annotated
YOR015W	YOR015W		0.4	-2.53	1.45e-13	SGD	633658	BioProcess=biological_process unknown|MolFunction=molecular_function unknown|CellComponent=not yet annotated
YOR065W	CYT1,CTC1	Cytochrome c1; cytochrome c1	0.4	-2.53	9.06e-12	SGD	634483	BioProcess=complex III (ubiquinone to cytochrome c)*|MolFunction=electron transporter, transferring electrons within CoQH2-cytochrome c reductase complex|CellComponent=mitochondrial inner membrane*
YPL219W	PCL8	PHO85 cyclin; cyclin; Null mutant is viable.	0.39	-2.53	1.65e-12	SGD	635304	BioProcess=regulation of glycogen biosynthesis|MolFunction=cyclin-dependent protein kinase, regulator|CellComponent=cyclin-dependent protein kinase holoenzyme
YBR287W	YBR287W		0.39	-2.54	1.02e-17	SGD	636770	BioProcess=biological_process unknown|MolFunction=molecular_function unknown|CellComponent=not yet annotated
YHR170W	NMD3,SRC5	putative Upf1p-interacting protein; factor required for a late assembly step of the 60S subunit; Null mutant is inviable, at nonpermissive temperature, nmd3 ts mutants exhibit decreased levels of 60S subunits resulting in formation of half-mer polysomes, nmd3 xrn1(kem1) double mutants are inviable	0.39	-2.54	0	SGD	635325	BioProcess=ribosomal large subunit assembly and maintenance|MolFunction=protein binding*|CellComponent=cytosol*
YIR007W	YIR007W		0.39	-2.54	6.45e-13	SGD	634805	BioProcess=biological_process unknown|MolFunction=molecular_function unknown|CellComponent=not yet annotated
YMR219W	ESC1	Establishes Silent Chromatin	0.39	-2.54	3.91e-36	SGD	638961	BioProcess=not yet annotated|MolFunction=molecular_function unknown|CellComponent=not yet annotated
YNL218W	MGS1	Maintenance of Genome Stability 1	0.39	-2.54	6.25e-20	SGD	636180	BioProcess=DNA replication|MolFunction=ATPase*|CellComponent=cellular_component unknown
YIL112W	YIL112W		0.39	-2.55	1.07e-14	SGD	633463	BioProcess=biological_process unknown|MolFunction=molecular_function unknown|CellComponent=not yet annotated
YJL005W	CYR1,CDC35,HSR1,SRA4,TSM0185	Required for START A of cell cycle, and glucose and nitrogen repression of sporulation; adenylate cyclase; Null mutant is inviable. cyr1 transiently arrests in G1 and sporulates precociously. N-terminal domain is dispensable for mitotic G1 arrest after nitrogen starvation, but required for sporulation. When altered, cAMP levels remain high and cells continue to bud with abnormal spindles	0.39	-2.55	3.13e-14	SGD	633592	BioProcess=meiosis*|MolFunction=adenylate cyclase|CellComponent=plasma membrane
YKL091C	YKL091C		0.39	-2.55	1.5e-10	SGD	635140	BioProcess=biological_process unknown|MolFunction=molecular_function unknown|CellComponent=not yet annotated
YAR044W	OSH1	May be involved in ergosterol synthesis; Null mutant is viable but displays pleiotropic sterol-related phenotypes such as tryptophan-transport defects, overexpression of HES1 or KES1 alleviates tryptophan-transport defect	0.39	-2.56	1.01e-17	SGD	635490	BioProcess=steroid biosynthesis|MolFunction=not yet annotated|CellComponent=Golgi trans cisterna*
YCL049C	YCL049C		0.39	-2.56	1.33e-38	SGD	636970	BioProcess=biological_process unknown|MolFunction=molecular_function unknown|CellComponent=not yet annotated
YCR073W-A	SOL2	multicopy suppressor of los1-1; Null mutant is viable	0.39	-2.56	0	SGD	634537	BioProcess=not yet annotated|MolFunction=molecular_function unknown|CellComponent=not yet annotated
YML120C	NDI1	NADH dehydrogenase (ubiquinone)	0.39	-2.56	0	SGD	637111	BioProcess=complex I (NADH to ubiquinone)|MolFunction=not yet annotated|CellComponent=NADH dehydrogenase complex (ubiquinone) (sensu Eukarya)
YMR237W	YMR237W		0.39	-2.56	3.96e-20	SGD	638090	BioProcess=biological_process unknown|MolFunction=molecular_function unknown|CellComponent=not yet annotated
YOL098C	YOL098C		0.39	-2.56	1.4e-21	SGD	635534	BioProcess=biological_process unknown|MolFunction=molecular_function unknown|CellComponent=not yet annotated
YBR229C	ROT2,GLS2	Reversal of tor2 lethality. Involved in Beta-1,6-glucan synthesis.; glucosidase II; Null mutant is inviable, rot2 mutations can suppress tor2 mutations, synthetically lethal with rot1	0.39	-2.57	2.16e-32	SGD	634679	BioProcess=cell wall biosynthesis (sensu Fungi)|MolFunction=alpha-glucosidase|CellComponent=endoplasmic reticulum
YDL174C	DLD1	mitochondrial enzyme D-lactate ferricytochrome c oxidoreductase; D-lactate ferricytochrome c oxidoreductase; Null mutant is viable and cannot grow on media containing lactate as the sole carbon source	0.39	-2.57	0	SGD	639505	BioProcess=aerobic respiration*|MolFunction=D-lactate dehydrogenase (cytochrome)|CellComponent=mitochondrial inner membrane
YKL197C	PEX1,PAS1	member of the AAA-protein family; AAA ATPase; mutant lacks morphologically recognizable peroxisomes and shows mislocalization of peroxisomal matrix proteins	0.39	-2.57	6.18e-25	SGD	638863	BioProcess=peroxisome organization and biogenesis|MolFunction=adenosinetriphosphatase|CellComponent=cellular_component unknown
YKR018C	YKR018C		0.39	-2.57	4.92e-05	SGD	636224	BioProcess=biological_process unknown|MolFunction=molecular_function unknown|CellComponent=not yet annotated
YMR256C	COX7	subunit VII of cytochrome c oxidase; cytochrome c oxidase subunit VII; Null mutant is viable, lacks cytochrome c oxidase activity and haem a/a3 spectra, respiratory deficient	0.39	-2.57	2.27e-05	SGD	634201	BioProcess=not yet annotated|MolFunction=cytochrome c oxidase|CellComponent=respiratory chain complex IV (sensu Eukarya)
YOR109W	INP53,SJL3,SOP2	Synaptojanin-like protein; inositol polyphosphate 5-phosphatase; Null mutant is viable but has abnormal vacuoles	0.39	-2.57	0	SGD	637391	BioProcess=cell wall organization and biogenesis*|MolFunction=inositol-1,4,5-trisphosphate 5-phosphatase|CellComponent=membrane fraction
YBR132C	AGP2	General amino acid permease with broad substrate specificity; amino acid permease; Null mutant is viable, loss of growth on some amino acids as nitrogen source (leu, thr) in a strain which has no Gap1p or Agp1p function	0.39	-2.58	4.73e-32	SGD	639486	BioProcess=fatty acid metabolism|MolFunction=hydrogen:amino acid symporter|CellComponent=endoplasmic reticulum membrane*
YGR127W	YGR127W		0.39	-2.58	1.12e-17	SGD	638442	BioProcess=biological_process unknown|MolFunction=molecular_function unknown|CellComponent=not yet annotated
YJL070C	YJL070C		0.39	-2.58	0	SGD	633293	BioProcess=biological_process unknown|MolFunction=molecular_function unknown|CellComponent=not yet annotated
YJL164C	TPK1,PKA1,SRA3	putative catalytic subunit of cAMP-dependent protein kinase; cAMP-dependent protein kinase catalytic subunit (putative); multicopy suppression of ras mutant	0.39	-2.58	0	SGD	636740	BioProcess=protein amino acid phosphorylation*|MolFunction=protein serine/threonine kinase*|CellComponent=cytoplasm*
YOL048C	YOL048C		0.39	-2.58	2.57e-09	SGD	634301	BioProcess=biological_process unknown|MolFunction=molecular_function unknown|CellComponent=not yet annotated
YBL105C	PKC1,CLY15,HPO2,STT1	Protein Kinase C; The null mutant is inviable and lyses rapidly in hypotonic media. Cells lacking PKC1 arrest growth with small buds at a point after DNA replication but prior to mitosis.	0.39	-2.59	3.38e-16	SGD	637403	BioProcess=cell wall organization and biogenesis*|MolFunction=protein kinase C|CellComponent=cellular_component unknown
YGL173C	KEM1,DST2,RAR5,SEP1,SKI1,XRN1	Kar1-1 nuclear-fusion-defect Enhancing Mutation. Plays a role in cytoplasmic mRNA degradation.; 5'-3' exonuclease; Null mutant is viable but grows poorly. kem1 mutants exhibit aberrant mRNA turnover and are are thought to be very pleiotropic as a result, elongated morphology, defective in spindle-pole-body duplication/separation and telomere maintenance, benomyl hypersensitive, 10-20-fold elevati…	0.39	-2.59	1.43e-09	SGD	638901	BioProcess=35S primary transcript processing*|MolFunction=5-3 exoribonuclease|CellComponent=cytoplasm
YJL127C	SPT10,CRE1,SUD1	chromatin maintenance and transcriptional regulation; transcriptional regulator; suppression of transcriptional defect of UAS-less sta1 gene, suppression of salt-sensitive phenotype caused by elevated TATA-binding protein, ts growth, reduced sporulation efficiency, sensitivity to heat shock and nitrogen starvation	0.39	-2.59	0.000137	SGD	636878	BioProcess=chromatin modeling*|MolFunction=molecular_function unknown|CellComponent=nucleus
YNL104C	LEU4	leucine biosynthesis; alpha-isopropylmalate synthase (2-isopropylmalate synthase); Null mutant is viable, Leu+	0.39	-2.59	0	SGD	635434	BioProcess=leucine biosynthesis|MolFunction=2-isopropylmalate synthase|CellComponent=cytoplasm*
YDR385W	EFT2	translation elongation factor 2 (EF-2); Null mutant is viable (eft1 eft2 double mutant is lethal)	0.38	-2.6	0	SGD	637270	BioProcess=translational elongation|MolFunction=translation elongation factor|CellComponent=ribosome
YJL047C	RTT101	Regulator of Ty1 Transposition; Null mutant is viable and causes an increase in Ty1 transposition	0.38	-2.6	9.16e-35	SGD	637289	BioProcess=not yet annotated|MolFunction=molecular_function unknown|CellComponent=not yet annotated
YKL010C	UFD4	Ubiquitin Fusion Degradation; Null is viable, defective in proteolysis of fusion proteins containing a 'nonremovable' N-terminal ubiquitin moiety	0.38	-2.6	0	SGD	638949	BioProcess=polyubiquitination*|MolFunction=ubiquitin-protein ligase|CellComponent=cellular_component unknown
YLR090W	XDJ1	Homolog of E. coli DnaJ, closely related to Ydj1p; Null mutant is viable, displays no detectable phenotype	0.38	-2.6	0	SGD	639425	BioProcess=non-selective vesicle fusion|MolFunction=v-SNARE|CellComponent=vacuolar membrane
YAL028W	YAL028W		0.38	-2.61	0	SGD	638653	BioProcess=biological_process unknown|MolFunction=molecular_function unknown|CellComponent=cellular_component unknown
YMR154C	RIM13,CPL1	calpain-like protease involved in proteolytic processing of Rim1p; cysteine protease, similar to E. nidulans palB; Mutant shows reduced expression of IME1, defect in Rim1p C-terminal proteolytic processing, reduced sporulation, slow growth at 17 degrees, smooth colony morphology and slow growth in alkaline medium (pH8.0).	0.38	-2.61	0	SGD	636290	BioProcess=protein processing|MolFunction=cysteine-type endopeptidase|CellComponent=cellular_component unknown
YMR196W	YMR196W		0.38	-2.61	0	SGD	638876	BioProcess=biological_process unknown|MolFunction=molecular_function unknown|CellComponent=not yet annotated
YPL111W	CAR1,LPH15	arginase; Null mutant is viable but defective in arginine catabolism	0.38	-2.61	2.26e-27	SGD	637738	BioProcess=not yet annotated|MolFunction=arginase|CellComponent=not yet annotated
YAR023C	YAR023C	membrane protein	0.38	-2.62	0.000694	SGD	637585	BioProcess=biological_process unknown|MolFunction=molecular_function unknown|CellComponent=not yet annotated
YBR053C	YBR053C		0.38	-2.62	0	SGD	633883	BioProcess=biological_process unknown|MolFunction=molecular_function unknown|CellComponent=not yet annotated
YBR111C	YSA1,RMA2	Protein with weak homology to D. melanogaster serendipity protein and X. laevis basis fibroblast growth factor	0.38	-2.62	0	SGD	634444	BioProcess=biological_process unknown|MolFunction=molecular_function unknown|CellComponent=not yet annotated
YKL100C	YKL100C		0.38	-2.62	6.73e-20	SGD	634117	BioProcess=biological_process unknown|MolFunction=molecular_function unknown|CellComponent=not yet annotated
YER166W	DNF1	Drs2 Neo1 Family; Potential aminophospholipid translocase; viable	0.38	-2.63	0	SGD	633581	BioProcess=biological_process unknown|MolFunction=molecular_function unknown|CellComponent=not yet annotated
YOR377W	ATF1	Alcohol acetyltransferase; alcohol acetyltransferase	0.38	-2.63	1.15e-21	SGD	638614	BioProcess=not yet annotated|MolFunction=alcohol O-acetyltransferase|CellComponent=not yet annotated
YIL111W	COX5B	Cytochrome-c oxidase chain Vb; cytochrome c oxidase chain Vb; Null mutant is viable	0.38	-2.64	3.26e-16	SGD	637584	BioProcess=aerobic respiration|MolFunction=cytochrome c oxidase|CellComponent=respiratory chain complex IV (sensu Eukarya)
YLR120C	YPS1	Gpi-anchored aspartic protease (Yapsin 1); GPI-anchored aspartic protease; Null mutant is viable, defective in expression of somatostatin-28, yps1 mkc7 double disruptants are temperature sensitive, yps1 mkc7 kex2 mutants are profoundly temperature sensitive and are cold sensitive	0.38	-2.64	0	SGD	638000	BioProcess=biological_process unknown|MolFunction=molecular_function unknown|CellComponent=not yet annotated
YOL013C	HRD1,DER3	Ubiquitin-protein ligase for endoplasmic reticulum-associated degradation.; Null mutant is viable, slows degradation of Hmg2p	0.38	-2.64	2.49e-16	SGD	639526	BioProcess=ER-associated protein catabolism|MolFunction=ubiquitin-protein ligase|CellComponent=endoplasmic reticulum membrane
YPL084W	BRO1,LPF2	BCK1-like resistance to osmotic shock; Temperature-sensitive growth defect, sensitive to caffeine and respond abnormally to nutrient limitation at the permissive temperature	0.38	-2.64	1.86e-12	SGD	635493	BioProcess=signal transduction|MolFunction=molecular_function unknown|CellComponent=cellular_component unknown
YDL078C	MDH3	malate dehydrogenase; Null mutant is viable, does not grow on oleate and grows slowly on acetate	0.38	-2.65	2.05e-06	SGD	633845	BioProcess=fatty acid beta-oxidation*|MolFunction=malic enzyme|CellComponent=peroxisomal matrix
YDR154C	YDR154C		0.38	-2.65	0.000589	SGD	639037	BioProcess=biological_process unknown|MolFunction=molecular_function unknown|CellComponent=not yet annotated
YGL137W	SEC27	Involved in endoplasmic-to-Golgi protein trafficking; yeast coatomer beta'-subunit; Null mutant is inviable	0.38	-2.65	1.35e-16	SGD	635578	BioProcess=ER to Golgi transport*|MolFunction=molecular_function unknown|CellComponent=COPI vesicle coat
YGR043C	YGR043C		0.38	-2.65	1.11e-07	SGD	635908	BioProcess=not yet annotated|MolFunction=transaldolase|CellComponent=not yet annotated
YOL089C	HAL9	involved in salt tolerance; contains zinc finger, transcription factor (putative); Null mutant is viable, exhibits decreased salt tolerance and ENA1 expression, HAL9 overexpression increases sodium and lithium tolerance	0.38	-2.65	0	SGD	637308	BioProcess=transcription initiation from Pol II promoter*|MolFunction=specific RNA polymerase II transcription factor|CellComponent=nucleus
YJL082W	IML2	Similar to Ykr018p	0.38	-2.66	2.23e-28	SGD	634194	BioProcess=not yet annotated|MolFunction=molecular_function unknown|CellComponent=not yet annotated
YML058W	SML1	Suppressor of mec lethality; Null mutant is viable and suppresses mec1 and rad53 lethality, suppresses mip1-1 at 37 C, suppresses dun1 DNA damage sensitivity, increased resistance to DNA damage, increased dNTP pools	0.38	-2.66	4.84e-15	SGD	634872	BioProcess=mitochondrion organization and biogenesis*|MolFunction=molecular_function unknown|CellComponent=cell
YPR156C	TPO3	Polyamine transport protein	0.38	-2.66	6.56e-07	SGD	636926	BioProcess=polyamine transport|MolFunction=spermine transporter*|CellComponent=vacuolar membrane
YBL099W	ATP1	mitochondrial F1F0-ATPase alpha subunit; F1F0-ATPase alpha subunit; null mutant is viable, grows slowly on fermentable carbon sources, exhibits delayed kinetics of protein import for several mitochondrial precursors	0.37	-2.67	0	SGD	634023	BioProcess=ATP synthesis coupled proton transport|MolFunction=hydrogen-transporting two-sector ATPase|CellComponent=hydrogen-transporting ATP synthase, catalytic core (sensu Eukarya)
YDL237W	YDL237W		0.37	-2.67	1.16e-39	SGD	636681	BioProcess=biological_process unknown|MolFunction=molecular_function unknown|CellComponent=not yet annotated
YER061C	CEM1	homology with beta-keto-acyl synthases; beta-keto-acyl synthase homolog; Null mutant is viable, exhibits respiratory-deficient growth	0.37	-2.67	7.67e-09	SGD	637816	BioProcess=hexadecanal biosynthesis|MolFunction=3-oxoacyl-[acyl-carrier protein] synthase|CellComponent=mitochondrion
YOR270C	VPH1	vacuolar ATPase V0 domain subunit a (100 kDa); V0 sector subunit, essential for vacuolar acidification and vacuolar H-ATPase activity, vacuolar H-ATPase; Null mutant is viable, deficient in assembly of vacuolar H(+) ATPase and acidification of the vacuole	0.37	-2.67	0	SGD	637271	BioProcess=vacuolar acidification*|MolFunction=hydrogen-transporting two-sector ATPase|CellComponent=hydrogen-transporting ATPase V0 domain
YFR029W	PTR3,SSY3	Regulator of expression of the PTR2, GAP1, and BAP2 genes, involved in the the control of peptide transport; Null mutant is viable, resistant to toxic dipeptides and the toxic amino acid analogs ethionine and f-phenylalanine in presence of ammonium. Depressed rate of uptake of di-/tripeptides. Other mutant alleles characterized exhibit the same phenotype as the null mutant. Sensitive to sulfonylu…	0.37	-2.68	4.53e-09	SGD	637215	BioProcess=transport|MolFunction=not yet annotated|CellComponent=not yet annotated
YDL022W	GPD1,DAR1,HOR1,OSG1,OSR5	glycerol-3-phosphate dehydrogenase; lethal under conditions of osmotic stress, unable to grow on glycerol	0.37	-2.7	0	SGD	638523	BioProcess=intracellular accumulation of glycerol|MolFunction=glycerol-3-phosphate dehydrogenase (NAD+)|CellComponent=cytoplasm
YDL204W	YDL204W		0.37	-2.7	1.73e-17	SGD	636679	BioProcess=biological_process unknown|MolFunction=molecular_function unknown|CellComponent=not yet annotated
YMR216C	SKY1	SRPK1-like Kinase in Yeast (SRPK1 is a human serine kinase that specifically phosphoryates arginine-serine rich domains found in the SR family of splicing factors.); Slow growth, Decreased in vivo phosphorylation of npl3p	0.37	-2.7	2.54e-06	SGD	638086	BioProcess=biological_process unknown|MolFunction=protein kinase|CellComponent=not yet annotated
YNR041C	COQ2	para hydroxybenzoate: polyprenyl transferase; Null mutant is viable but is respiratory defective and lacks PHB:polyprenyltransferase activity	0.37	-2.7	3.62e-10	SGD	636037	BioProcess=ubiquinone metabolism|MolFunction=not yet annotated|CellComponent=not yet annotated
YPR028W	YOP1,YIP2	Ypt Interacting Protein	0.37	-2.7	5.86e-16	SGD	634449	BioProcess=biological_process unknown|MolFunction=molecular_function unknown|CellComponent=not yet annotated
YDR397C	NCB2	Negative Cofactor B2 is the beta subunit of a negative regulator of RNA polymerase II holoenzyme. It is homologous to the Dr1 subunit of the mammalian NC2 (negative cofactor2); Null mutant is inviable	0.37	-2.71	3.55e-08	SGD	633599	BioProcess=transcription|MolFunction=not yet annotated|CellComponent=not yet annotated
YFL041W	FET5	ferrous iron transport; multicopper oxidase, type 1 integral membrane protein; overexpression of FET5 suppresses a fet3 null mutant.	0.37	-2.71	6.89e-06	SGD	637196	BioProcess=iron transport|MolFunction=multicopper ferroxidase iron transport mediator|CellComponent=membrane fraction
YGL156W	AMS1	vacuolar alpha mannosidase; alpha mannosidase; null mutant is viable	0.37	-2.71	0	SGD	633499	BioProcess=carbohydrate metabolism|MolFunction=alpha-mannosidase|CellComponent=vacuolar membrane
YGR183C	QCR9,UCR9	7.3 kDa subunit 9 of the ubiquinol cytochrome c oxidoreductase complex; ubiquinol cytochrome c oxidoreductase complex 7.3 kDa subunit 9; Null mutant is viable, is unable to grow on non-fermentable carbon sources	0.37	-2.71	7.85e-21	SGD	634349	BioProcess=aerobic respiration*|MolFunction=ubiquinol-cytochrome c reductase|CellComponent=respiratory chain complex III (sensu Eukarya)
YIL155C	GUT2	glycerol-3-phosphate dehydrogenase, mitochondrial; glycerol-3-phosphate dehydrogenase; Null mutant is viable, unable to utilize glycerol as a carbon source	0.37	-2.71	8.45e-10	SGD	638727	BioProcess=carbohydrate metabolism|MolFunction=glycerol-3-phosphate dehydrogenase|CellComponent=mitochondrion
YOR350C	MNE1	similar to Lucilia illustris mitochondria cytochrome oxidase	0.37	-2.71	1.01e-14	SGD	638798	BioProcess=biological_process unknown|MolFunction=molecular_function unknown|CellComponent=not yet annotated
YMR316C-B	YMR316C-B		0.37	-2.72	1.01e-17	SGD	634276	BioProcess=biological_process unknown|MolFunction=molecular_function unknown|CellComponent=not yet annotated
YAL031C	FUN21	Function unknown now; Null mutant is viable	0.37	-2.73	5.12e-14	SGD	636316	BioProcess=biological_process unknown|MolFunction=molecular_function unknown|CellComponent=cellular_component unknown
YDL024C	DIA3	involved in invasive and pseudohyphal growth; Null mutant is viable and causes invasive growth in haploids and pseudohyphal growth in diploids	0.37	-2.73	1.07e-12	SGD	636101	BioProcess=pseudohyphal growth*|MolFunction=acid phosphatase|CellComponent=cellular_component unknown
YFR016C	YFR016C		0.37	-2.73	1.25e-09	SGD	637398	BioProcess=biological_process unknown|MolFunction=molecular_function unknown|CellComponent=not yet annotated
YBL015W	ACH1	Mannose-containing glycoprotein which binds concanavalin A; acetyl CoA hydrolase	0.37	-2.74	0	SGD	636855	BioProcess=acetate metabolism*|MolFunction=acetyl-CoA hydrolase|CellComponent=cytoplasm
YKL019W	RAM2	CAAX farnesyltransferase alpha subunit; lethal	0.36	-2.74	4.52e-42	SGD	636653	BioProcess=pheromone processing|MolFunction=protein farnesyltransferase|CellComponent=cytoplasm
YML075C	HMG1	3-hydroxy-3-methylglutaryl-coenzyme A (HMG-CoA) reductase isozyme; Null mutant is viable, sensitive to compactin, a competitive inhibitor of HMG-CoA reductase, hmg1 hmg2 double deletion mutants are inviable	0.36	-2.74	1.05e-40	SGD	638862	BioProcess=ergosterol biosynthesis|MolFunction=hydroxymethylglutaryl-CoA reductase (NADPH)|CellComponent=mitochondrial matrix*
YOR178C	GAC1	Regulatory subunit for phosphoprotein phosphatase type 1 (PP-1), also known as Glc7p, which regulates glycogen synthase-2; Glc7p regulatory subunit; Reduced glycogen accumulation	0.37	-2.74	2.54e-22	SGD	634179	BioProcess=meiosis*|MolFunction=protein phosphatase type 1|CellComponent=protein phosphatase type 1 complex
YGL060W	YGL060W		0.36	-2.75	2.98e-27	SGD	637203	BioProcess=biological_process unknown*|MolFunction=molecular_function unknown*|CellComponent=cellular_component unknown
YGR271W	SLH1	SKI2-like helicase; null mutant is viable	0.36	-2.75	4.94e-08	SGD	635701	BioProcess=regulation of translation|MolFunction=RNA helicase|CellComponent=cellular_component unknown
YLR001C	YLR001C		0.36	-2.75	7.22e-22	SGD	635505	BioProcess=biological_process unknown|MolFunction=molecular_function unknown|CellComponent=cellular_component unknown
YLR082C	SRL2	Suppressor of Rad53 null Lethality	0.36	-2.75	7.52e-08	SGD	636745	BioProcess=biological_process unknown|MolFunction=molecular_function unknown|CellComponent=not yet annotated
YDR406W	PDR15	similar to Pdr5p and Pdr10p; multidrug resistance transporter (putative)	0.36	-2.76	1.52e-33	SGD	638963	BioProcess=transport|MolFunction=ATP-binding cassette (ABC) transporter|CellComponent=integral membrane protein
YLR375W	STP3	Involved in pre-tRNA splicing and in uptake of branched-chain amino acids	0.36	-2.76	3.26e-13	SGD	636002	BioProcess=tRNA splicing|MolFunction=molecular_function unknown|CellComponent=not yet annotated
YFR021W	AUT10,NMR1	Required for cytoplasm to vacuole targeting of proaminopeptidase I and starvation induced autophagy (AUT10). Needed for pre-Meiotic Replication (NMR1).; (NMR1)Null mutant is viable, arrests with 2C DNA content after shift to sporulation medium.	0.36	-2.78	7.01e-45	SGD	635300	BioProcess=protein-vacuolar targeting*|MolFunction=molecular_function unknown|CellComponent=cytosol
YGL007W	YGL007W		0.36	-2.78	5.86e-09	SGD	637490	BioProcess=biological_process unknown|MolFunction=molecular_function unknown|CellComponent=not yet annotated
YNL118C	DCP2,PSU1	Mrna Decapping. essential suppressor of the respiratory deficiency of a pet mutant	0.36	-2.78	6.2e-36	SGD	635529	BioProcess=mRNA catabolism|MolFunction=molecular_function unknown|CellComponent=cytoplasm*
YPL076W	GPI2,GCR4	Required for synthesis of N-acetylglucoaminylphosphatidylinositol, the first intermediate in synthesis of glycosylphosphatidylinositol (GPI) anchors; Null mutant is inviable	0.36	-2.78	2.08e-26	SGD	639207	BioProcess=GPI anchor biosynthesis|MolFunction=molecular_function unknown|CellComponent=cellular_component unknown
YDR232W	HEM1	First enzyme in heme biosynthetic pathway; 5-aminolevulinate synthase; Null mutant is viable, auxotroph for heme and methionine	0.36	-2.79	0	SGD	637975	BioProcess=not yet annotated|MolFunction=5-aminolevulinate synthase|CellComponent=not yet annotated
YMR264W	CUE1	Cue1p assembles with Ubc7p. Cue1p recruits Ubc7p to the cytosolic surface of the endoplasmic reticulum. Assembly with Cue1p is a prerequisite for the function of Ubc7p; Ubc7p binding and recruitment protein; Null mutant is viable and shows stabilization of ER degradation substrates	0.36	-2.79	4.33e-11	SGD	639114	BioProcess=ER-associated protein catabolism*|MolFunction=protein binding|CellComponent=endoplasmic reticulum membrane, intrinsic protein
YIL154C	IMP2'	Protein involved in nucleo-mitochondrial control of maltose, galactose and raffinose utilization; transcription factor; Null mutant is viable, Inability to grow on maltose, galactose and raffinose in respiratory-deficient conditions or in the presence of ethidium bromide and erythromycin, leaky phenotype on oxidizable carbon sources: sensitivity to heat shock and sporulation deficiency	0.36	-2.8	1.98e-11	SGD	639236	BioProcess=DNA repair*|MolFunction=transcription factor|CellComponent=cellular_component unknown
YDR224C	HTB1,SPT12	Histone H2B (HTB1 and HTB2 code for nearly identical proteins); histone H2B (HTB1 and HTB2 code for nearly identical proteins); Null mutant is viable	0.36	-2.81	3.53e-08	SGD	633622	BioProcess=chromatin assembly/disassembly|MolFunction=DNA binding|CellComponent=nucleosome
YKR019C	IRS4	Increased rDNA silencing; Null mutant is viable and shows increased rDNA silencing	0.36	-2.81	0	SGD	635375	BioProcess=not yet annotated|MolFunction=molecular_function unknown|CellComponent=not yet annotated
YLR093C	NYV1,MAM2	Synaptobrevin (v-SNARE) homolog involved in vacuolar vesicle fusion; vacuolar v-SNARE; Null mutant is viable	0.36	-2.81	6.83e-42	SGD	636570	BioProcess=regulation of transcription, DNA-dependent*|MolFunction=transcription factor*|CellComponent=nucleus
YLR361C	YLR361C		0.36	-2.81	2.86e-11	SGD	634123	BioProcess=biological_process unknown|MolFunction=molecular_function unknown|CellComponent=not yet annotated
YMR206W	YMR206W		0.36	-2.81	7.19e-05	SGD	636706	BioProcess=biological_process unknown|MolFunction=molecular_function unknown|CellComponent=not yet annotated
YBL029C-A	ORF:YBL029C-A	BioProcess=biological_process unknown|MolFunction=molecular_function unknown|CellComponent=cellular_component unknown	0.35	-2.82	1.93e-07	SGD	970681	BioProcess=biological_process unknown|MolFunction=molecular_function unknown|CellComponent=cellular_component unknown
YDR392W	SPT3	Transcription factor; histone acetyltransferase SAGA complex member, transcription factor; Null mutant is viable, exhibits defects in mating and sporulation, Ty transcription, and suppression of certain Ty insertion mutations	0.35	-2.82	3.66e-11	SGD	633866	BioProcess=chromatin modification*|MolFunction=not yet annotated|CellComponent=SAGA complex
YGR248W	SOL4	similar to SOL3	0.35	-2.82	4.71e-25	SGD	634500	BioProcess=biological_process unknown|MolFunction=molecular_function unknown|CellComponent=not yet annotated
YOL096C	COQ3	3,4-dihydroxy-5-hexaprenylbenzoate methyltransferase; Null mutant is viable, fails to grow on H2O2, fails to grow on glycerol	0.35	-2.82	2.35e-34	SGD	635190	BioProcess=ubiquinone metabolism|MolFunction=hexaprenyldihydroxybenzoate methyltransferase|CellComponent=not yet annotated
YPL262W	FUM1	Fumarase converts l-malate to fumarate as part of the TCA cycle; fumarase (fumarate hydralase); respiratory defective	0.35	-2.82	0	SGD	635307	BioProcess=tricarboxylic acid cycle*|MolFunction=fumarate hydratase|CellComponent=cytosol*
YML116W-A	ORF:YML116W-A	BioProcess=biological_process unknown|MolFunction=molecular_function unknown|CellComponent=not yet annotated	0.35	-2.83	1.5e-20	SGD	970714	BioProcess=biological_process unknown|MolFunction=molecular_function unknown|CellComponent=not yet annotated
YDL185W	TFP1,CLS8,VMA1	Encodes a protein with three regions (ABC) that is spliced to yield the extein AC & the intein B, AC is a 69K vacuolar (H+)-ATPase & B is a 50K site-specific endonuclease named VDE (PI-SceI) that is homologous to HO; protein with three regions (ABC) that are spliced to yield the extein AC and the intein B, AC is a 69K vacuolar (H+)-ATPase, and B is a 50K site-specfic endonuclease named VDE (PI-Sc…	0.35	-2.84	3.25e-29	SGD	635582	BioProcess=vacuolar acidification*|MolFunction=hydrogen-transporting two-sector ATPase*|CellComponent=hydrogen-transporting ATPase V1 domain
YDR457W	TOM1	Temperature dependent Organization in Mitotic nucleus; hect-domain-containing protein, containing kinase motifs, similar to Rsp5; Null mutant is viable and temperature sensitive, and arrests at the G2/M boundary of the cell cycle	0.35	-2.84	6.67e-26	SGD	635626	BioProcess=polyubiquitination*|MolFunction=ubiquitin-protein ligase|CellComponent=cellular_component unknown
YIL097W	FYV10	Function required for Yeast Viability on toxin exposure; Null mutant is viable but exhibits K1 killer toxin hypersensitivity.	0.35	-2.84	1.06e-07	SGD	638618	BioProcess=biological_process unknown|MolFunction=molecular_function unknown|CellComponent=cellular_component unknown
YKL220C	FRE2	Ferric reductase, similar to Fre1p; ferric reductase	0.35	-2.84	2.06e-19	SGD	638051	BioProcess=iron homeostasis|MolFunction=not yet annotated|CellComponent=not yet annotated
YDR028C	REG1,HEX2,PZF240,SPP43,SRN1	The reg1 locus encodes a gene which is involved in RNA processing and is a negative regulator of glucose-repressible genes.; The null mutant is viable but will not grow on galactose and non-fermentalbe carbon sources. Null mutants overacumulate glycogen, grow slowly on maltose and sucrose, are intolerant of nitrogen starvation, and are larger than wild-type cells. Some mutant strains are maltose …	0.35	-2.85	1.5e-21	SGD	638833	BioProcess=glycogen metabolism*|MolFunction=protein phosphatase type 1|CellComponent=cytoplasm*
YDR391C	YDR391C		0.35	-2.85	2.15e-17	SGD	636590	BioProcess=biological_process unknown|MolFunction=molecular_function unknown|CellComponent=not yet annotated
YJL134W	LCB3,LBP1,YSR2	Protein involved in incorporation of exogenous long chain bases in sphingolipids; plasma membrane transporter (putative); Null mutant is viable, has reduced rate of exogenous long chain base incorporation into sphingolipids, increased resistance to growth inhibition by long chain bases	0.35	-2.85	7.78e-20	SGD	638564	BioProcess=sphingolipid metabolism*|MolFunction=sphingosine-1-phosphate phosphatase|CellComponent=endoplasmic reticulum
YPR113W	PIS1	phosphatidylinositol synthase; Null mutant is inviable	0.35	-2.85	0	SGD	636520	BioProcess=phosphatidylinositol biosynthesis|MolFunction=CDP-diacylglycerol-inositol 3-phosphatidyltransferase|CellComponent=endoplasmic reticulum
YGR032W	GSC2,FKS2	Highly similar to FKS1 (GSC1). GSC2 and FKS1 encode redundant catalytic components of 1,3-beta-glucan synthase. Deletion of both is lethal; 1,3-beta-D-glucan synthase catalytic component; Null mutant is viable and shows partially reduced 1,3-beta-glucan synthase activity	0.35	-2.86	9.32e-21	SGD	638911	BioProcess=cell wall organization and biogenesis*|MolFunction=1,3-beta-glucan synthase|CellComponent=actin cap (sensu Saccharomyces)*
YHR087W	YHR087W		0.35	-2.86	1.37e-23	SGD	635672	BioProcess=biological_process unknown|MolFunction=molecular_function unknown|CellComponent=not yet annotated
YJL167W	ERG20,BOT3,FDS1,FPP1	May be rate-limiting step in sterol biosynthesis pathway; farnesyl diphosphate synthetase (FPP synthetase); Null mutant is inviable	0.35	-2.86	1.29e-06	SGD	639301	BioProcess=ergosterol biosynthesis|MolFunction=dimethylallyltransferase*|CellComponent=cytosol
YJR074W	MOG1	Required for nuclear-protein import; nuclear protein that interacts with GTP-Gsp1p; Null mutant is viable, temperature sensitive, exhibits defects in nuclear-protein import, MOG1 overexpression supresses the temperature sensitivity of gsp1 strains, overexpression of NTF2 or GSP1 can suppress the ts phenotype of mog1	0.35	-2.86	4.71e-27	SGD	634371	BioProcess=biological_process unknown|MolFunction=molecular_function unknown|CellComponent=not yet annotated
YJR151C	DAN4	Delayed Anaerobic Gene; cell wall mannoprotein; unknown	0.35	-2.86	1.71e-24	SGD	638924	BioProcess=biological_process unknown|MolFunction=molecular_function unknown|CellComponent=cell wall (sensu Fungi)
YJL016W	YJL016W		0.35	-2.87	0	SGD	639057	BioProcess=biological_process unknown|MolFunction=molecular_function unknown|CellComponent=not yet annotated
YPL221W	BOP1	bypass of PAM1	0.35	-2.87	8.72e-19	SGD	634230	BioProcess=biological_process unknown|MolFunction=molecular_function unknown|CellComponent=not yet annotated
YNL329C	PEX6,PAS8	Required for peroxisome assembly; AAA ATPase; lack of peroxisome biogenesis	0.35	-2.88	0	SGD	637362	BioProcess=peroxisome organization and biogenesis|MolFunction=adenosinetriphosphatase|CellComponent=peroxisome
YAR027W	YAR027W	membrane protein	0.35	-2.89	3.78e-26	SGD	636632	BioProcess=biological_process unknown|MolFunction=molecular_function unknown|CellComponent=not yet annotated
YGL227W	VID30	vacuole import and degradation (VID), TOR inhibitor (TIN); Null mutant is viable but exhibits vacuolar degradation of cytosolic proteins, mutants are also sensitive to starvation.	0.35	-2.89	9.17e-06	SGD	637371	BioProcess=not yet annotated|MolFunction=molecular_function unknown|CellComponent=not yet annotated
YLR354C	TAL1	Transaldolase, enzyme in the pentose phosphate pathway; transaldolase, enzyme in the pentose phosphate pathway; Null mutant is viable	0.35	-2.89	0	SGD	635992	BioProcess=not yet annotated|MolFunction=transaldolase|CellComponent=not yet annotated
YDR070C	YDR070C		0.34	-2.9	1.4e-37	SGD	634217	BioProcess=biological_process unknown|MolFunction=molecular_function unknown|CellComponent=not yet annotated
YHR093W	AHT1	the AHT1 DNA sequence is upstream of HXT4 and contains an HXT4 regulatory element which is a multicopy suppressor of glucose transport defects, probable non-functional ORF	0.34	-2.91	1.11e-16	SGD	637566	BioProcess=biological_process unknown|MolFunction=molecular_function unknown|CellComponent=not yet annotated
YLL040C	VPS13,SOI1,VPT2	vacuolar Protein Sorting; Null mutant is viable but exhibits defects in vacuolar protein sorting.	0.34	-2.91	4.41e-12	SGD	638954	BioProcess=Golgi retention|MolFunction=molecular_function unknown|CellComponent=extrinsic membrane protein
YLR450W	HMG2	3-hydroxy-3-methylglutaryl-coenzyme A (HMG-CoA) reductase isozyme; Null mutant is viable, sensitive to compactin, a competitive inhibitor of HMG-CoA reductase, hmg1 hmg2 double deletion mutants are inviable	0.34	-2.91	6.46e-20	SGD	634670	BioProcess=biological_process unknown|MolFunction=molecular_function unknown|CellComponent=not yet annotated
YMR021C	MAC1,CUA1	metal-binding transcriptional activator; Null mutant is viable, has a defect in the plasma membrane Cu(II) and Fe(III) reductase activity, ais slow growing, respiratory deficient, and hypersensitive to heat and exposure to cadmium, zinc, lead and H2O2	0.34	-2.91	1.06e-15	SGD	637055	BioProcess=not yet annotated|MolFunction=transcription factor|CellComponent=not yet annotated
YMR278W	YMR278W		0.34	-2.91	0	SGD	638726	BioProcess=biological_process unknown|MolFunction=molecular_function unknown|CellComponent=not yet annotated
YNL274C	YNL274C		0.34	-2.91	2.86e-19	SGD	633855	BioProcess=biological_process unknown|MolFunction=not yet annotated|CellComponent=not yet annotated
YOR086C	YOR086C		0.34	-2.91	1.49e-24	SGD	637401	BioProcess=biological_process unknown|MolFunction=molecular_function unknown|CellComponent=not yet annotated
YOR370C	MRS6,MSI4	protein of the TCD/MRS6 family of GDP dissociation inhibitors (Rab escort protein); rab geranylgeranyltransferase regulatory subunit; Null mutant is inviable, multicopy MRS6 causes a mild pet- phenotype, multicopy MRS6 suppresses the pet- phenotype of mrs2-1 mutants, suppresses ts ypt1	0.34	-2.91	0	SGD	638649	BioProcess=intracellular protein transport|MolFunction=RAB escort protein|CellComponent=cytoplasm*
YPR196W	MAL63	zinc-finger transcription factor of the Zn(2)-Cys(6) binuclear cluster domain type	0.34	-2.91	1.59e-09	SGD	636085	BioProcess=biological_process unknown|MolFunction=molecular_function unknown|CellComponent=nucleus
YGR289C	MAL11,AGT1	Part of MAL1 complex locus, encodes funct. maltose permease in all strains, exhibits sign. seq. variability, shows homol. to functional maltose permease from S. carlsbergenesis, member of the 12 tm domain superfamily of sugar transporters; alpha-glucoside transporter, hexose transporter, maltose permease; Mutant is defective in maltose fermentation.	0.34	-2.92	1.73e-13	SGD	637205	BioProcess=alpha-glucoside transport|MolFunction=general alpha-glucoside:hydrogen symporter*|CellComponent=membrane fraction
YHR102W	KIC1,NRK1	Kinase that interacts with Cdc31p, N-rich kinase 1	0.34	-2.94	6.11e-21	SGD	633436	BioProcess=regulation of cell shape and cell size|MolFunction=kinase|CellComponent=cellular_component unknown
YIR016W	YIR016W		0.34	-2.94	8.33e-19	SGD	637675	BioProcess=biological_process unknown|MolFunction=molecular_function unknown|CellComponent=not yet annotated
YPL083C	SEN54	Trna splicing endonuclease 54kDa subunit; tetrameric tRNA splicing endonuclease 54 kDa subunit; Null mutant is inviable	0.34	-2.94	0	SGD	633967	BioProcess=tRNA splicing|MolFunction=tRNA-intron endonuclease|CellComponent=nuclear inner membrane*
YMR181C	YMR181C		0.34	-2.95	0	SGD	636471	BioProcess=biological_process unknown|MolFunction=molecular_function unknown|CellComponent=not yet annotated
YJR073C	OPI3,PEM2	Second and third steps of methylation pathway for phosphatidylcholine biosynthesis; methylene-fatty-acyl-phospholipid synthase (unsaturated phospholipid N-methyltransferase); Null mutant is viable, temperature sensitive in the presence of monomethylethanolamine, exhibits an inositol secretion phenotype	0.34	-2.96	0	SGD	639181	BioProcess=phosphatidylcholine biosynthesis|MolFunction=phosphatidylethanolamine N-methyltransferase|CellComponent=endoplasmic reticulum
YMR160W	YMR160W		0.34	-2.96	1e-21	SGD	634744	BioProcess=biological_process unknown|MolFunction=molecular_function unknown|CellComponent=not yet annotated
YBR235W	YBR235W		0.34	-2.98	3.12e-27	SGD	637352	BioProcess=biological_process unknown|MolFunction=molecular_function unknown|CellComponent=not yet annotated
YGR240C	PFK1	phosphofructokinase alpha subunit; Null mutant is viable, accumulates fructose-6-phosphate, glucose-6-phosphate, and sedoheptulose-7-phosphate, exhibits decreased levels of fructose-1,6-bisphosphate, pfk1 pfk2 double deletion mutants fail to grow on 2% glucose	0.34	-2.98	0	SGD	637319	BioProcess=glycolysis|MolFunction=6-phosphofructokinase|CellComponent=cytoplasm*
YKL038W	RGT1	transcriptional repressor and activator; transcriptional activator, transcriptional repressor; Null mutant is viable, shows consitutive expression of glucose-induced HXT geness	0.34	-2.98	0	SGD	637402	BioProcess=glucose metabolism|MolFunction=DNA binding*|CellComponent=not yet annotated
YIL136W	OM45	45-kDa mitochondrial outer membrane protein; 45 kDa mitochondrial outer membrane protein; Null mutant is viable and shows normal growth, viability, mitochondrial function and mitochondrial protein import	0.33	-2.99	3.22e-10	SGD	638506	BioProcess=biological_process unknown|MolFunction=molecular_function unknown|CellComponent=mitochondrial outer membrane
YDL085W	YDL085W		0.33	-3	4.9e-44	SGD	636128	BioProcess=biological_process unknown|MolFunction=NADH dehydrogenase|CellComponent=not yet annotated
YGL035C	MIG1,CAT4,SSN1,TDS22	Transcription factor involved in glucose repression; C2H2 zinc finger protein that resembles the mammalian Egr and Wilms tumour proteins; Null mutant is viable, exhibits partial derepression of numerous glucose regulated transcripts, MIG1 overexpression and deletion studies suggest that other repressors such as MIG2 may act in a redundant fashion with MIG1	0.33	-3	0	SGD	637132	BioProcess=regulation of transcription from Pol II promoter*|MolFunction=DNA binding*|CellComponent=cytoplasm*
YGR100W	MDR1,GYP2,MIC1	Mac1-dependent regulator; GTPase activating protein (GAP) for Ypt6; Null mutant is viable	0.33	-3	3.51e-11	SGD	634641	BioProcess=biological_process unknown|MolFunction=RAB GTPase activator|CellComponent=soluble fraction
YIL047C	SYG1	Protein for which truncation and overexpression can suppress lethality of G-alpha protein deficiency; plasma membrane protein; Null mutant is viable	0.33	-3	0	SGD	635498	BioProcess=signal transduction|MolFunction=molecular_function unknown|CellComponent=plasma membrane
YBR298C	MAL31,MAL3T	Part of the complex locus MAL3, functional in S288C, highly homologous to MAL61 from S. cerevisiae, MAL61 from S. carlsbergenesis strains JM1901 and CB11, and MAL1T from strain 4059; maltose permease; Defective maltose fermentation	0.33	-3.01	2.34e-11	SGD	637190	BioProcess=transport*|MolFunction=general alpha-glucoside:hydrogen symporter*|CellComponent=membrane fraction
YDR297W	SUR2,SYR2	Suppressor of rvs161 and rvs167 mutations; sphingosine hydroxylase; Null mutant is viable, has altered phospholipid levels	0.33	-3.01	0	SGD	639287	BioProcess=sphingolipid metabolism|MolFunction=sphingosine hydroxylase|CellComponent=endoplasmic reticulum
YOR173W	YOR173W		0.33	-3.01	2.36e-17	SGD	638535	BioProcess=biological_process unknown|MolFunction=molecular_function unknown|CellComponent=not yet annotated
YKL022C	CDC16	a component of anaphase-promoting complex required for the G2/M transition in mitosis and degradation of mitotic cyclins, required for sporulation; metal-binding nucleic acid-binding protein, interacts with Cdc23p and Cdc27p to catalyze the conjugation of ubiquitin to cyclin B (putative); Null mutant is inviable, sensitive to caffeine, cdc16 mutants are unable to progress through the G(sub)2/M tr…	0.33	-3.02	4.56e-37	SGD	637255	BioProcess=ubiquitin-dependent protein catabolism*|MolFunction=protein binding*|CellComponent=anaphase-promoting complex
YOR081C	YOR081C		0.33	-3.02	2.6e-10	SGD	634712	BioProcess=biological_process unknown|MolFunction=molecular_function unknown|CellComponent=not yet annotated
YPL270W	MDL2	ATP-binding cassette (ABC) transporter family member; Null mutant is viable	0.33	-3.02	1.7e-16	SGD	638124	BioProcess=transport|MolFunction=not yet annotated|CellComponent=not yet annotated
YBR140C	IRA1,GLC1,PPD1	Inhibitory regulator of the RAS-cAMP pathway, negatively regulates cAPK by antagonizing CDC25; GTPase activating protein (GAP); Null mutant is viable, exhibits constitutive activation of the Ras/cyclic AMP (cAMP) pathway, heat shock sensitivity, nitrogen starvation sensitivity, sporulation deficiency, suppresses lethality of cdc25, but not cyr1, ras1, or ras2 mutants	0.33	-3.03	1.45e-12	SGD	638971	BioProcess=sporulation (sensu Saccharomyces)*|MolFunction=RAS GTPase activator|CellComponent=not yet annotated
YOR062C	YOR062C		0.33	-3.03	1.29e-10	SGD	635896	BioProcess=biological_process unknown|MolFunction=molecular_function unknown|CellComponent=not yet annotated
YDL155W	CLB3	Involved in mitotic induction and perhaps in DNA replication and spindle assembly; B-type cyclin; Null mutant is viable	0.33	-3.04	6.42e-17	SGD	635261	BioProcess=G1/S transition of mitotic cell cycle*|MolFunction=cyclin-dependent protein kinase, regulator|CellComponent=cellular_component unknown
YNL330C	RPD3,REC3,SDI2,SDS6	Transcription modifier, required for vegetative repression of early meiosis-specific as well as non-meiotic genes, required for mitotic intragenic and intergenic recombination and for sporulation; histone deacetylase; Null mutant is viable and shows reduced potassium dependency, mating defects, hypersensitivity to cycloheximide, and constitutive derepression of acid phosphatase, mutant epistasis …	0.33	-3.04	2.84e-14	SGD	633937	BioProcess=regulation of transcription, DNA-dependent*|MolFunction=histone deacetylase|CellComponent=histone deacetylase complex
YLL006W	MMM1	Involved in mechanism by which mitochondrial shape is established or maintained; mitochondrial outer membrane protein; Null mutant is viable, fails to grow on nonfermentable carbon sources, demonstrates abnormal mitochondrial morphology, fails to segregate mitochondria into daughter cells	0.33	-3.05	4.85e-08	SGD	638557	BioProcess=mitochondrion organization and biogenesis*|MolFunction=molecular_function unknown|CellComponent=mitochondrial outer membrane
YOL084W	PHM7	transcription is regulated by PHO system	0.33	-3.05	1.49e-24	SGD	637311	BioProcess=biological_process unknown|MolFunction=molecular_function unknown|CellComponent=cellular_component unknown
YDR376W	ARH1	adrenodoxin oxidoreductase homolog; Null mutant is inviable	0.33	-3.06	0	SGD	638575	BioProcess=iron homeostasis*|MolFunction=NADPH-adrenodoxin reductase|CellComponent=mitochondrial inner membrane
YGL017W	ATE1	arginyl-tRNA-protein transferase; Null mutant is viable, but unable to degrade substrates of the N-end rule pathway that start with residues recognized by the Arg-transferase	0.33	-3.07	5.24e-18	SGD	637090	BioProcess=ubiquitin-dependent protein catabolism*|MolFunction=arginyltransferase|CellComponent=cytoplasm
YOR070C	GYP1	Gtpase activating protein for Ypt1p; GTPase activating protein (GAP); Null mutant is viable and shows no phenotype	0.33	-3.07	7.02e-32	SGD	638690	BioProcess=vesicle-mediated transport|MolFunction=RAB GTPase activator|CellComponent=Golgi apparatus
YPR091C	YPR091C		0.33	-3.07	3.59e-23	SGD	634819	BioProcess=biological_process unknown|MolFunction=molecular_function unknown|CellComponent=not yet annotated
YKR080W	MTD1	NAD-dependent 5,10-methylenetetrahydrafolate dehydrogenase; Null mutant is viable, associated with loss of NAD-dependent 5,10-methylene-THF dehydrogenase activity and a purine requirement in some genetic backgrounds	0.32	-3.08	1.57e-42	SGD	634533	BioProcess=not yet annotated|MolFunction=methylenetetrahydrofolate dehydrogenase (NAD+)|CellComponent=not yet annotated
YFL031W	HAC1,ERN4,IRE15	Transcription factor that is required for the unfolded protein-response pathway, binds to CRE motif, homologous to ATF/CREB 1; bZIP (basic-leucine zipper) protein; Null mutant is viable but is sensitive to caffeine (suppressed by high-copy SRA5) and stresses that produce unfolded proteins. High-copy HAC1 suppresses S. pombe cdc10-129	0.32	-3.09	1.21e-06	SGD	633666	BioProcess=regulation of transcription from Pol II promoter*|MolFunction=specific RNA polymerase II transcription factor|CellComponent=nucleus
YOR042W	YOR042W		0.32	-3.09	0	SGD	636779	BioProcess=biological_process unknown|MolFunction=molecular_function unknown|CellComponent=not yet annotated
YPL026C	SKS1,SHA3	multicopy suppressor of snf3 and grr1 mutants; Null mutant is viable, Sks1 lacking the consensus ATP binding site cannot suppress snf3 mutants when overexpressed	0.32	-3.09	2.78e-12	SGD	638627	BioProcess=not yet annotated|MolFunction=protein kinase|CellComponent=not yet annotated
YDR178W	SDH4,ACN18	succinate dehydrogenase membrane anchor subunit; Null mutant is viable, retains ability to grow on rich glycerol media	0.32	-3.1	4.2e-15	SGD	637551	BioProcess=tricarboxylic acid cycle*|MolFunction=succinate dehydrogenase|CellComponent=mitochondrial matrix*
YDR272W	GLO2	Cytoplasmic glyoxylase-II; glyoxylase-II; Null mutant is viable but shows increased sensitivity to methylglyoxal	0.32	-3.1	8.02e-26	SGD	635941	BioProcess=carbohydrate metabolism|MolFunction=hydroxyacylglutathione hydrolase|CellComponent=cytoplasm
YGL026C	TRP5	tryptophan synthetase; Null mutant is viable and requires tryptophan	0.32	-3.1	0	SGD	636278	BioProcess=tryptophan biosynthesis|MolFunction=tryptophan synthase|CellComponent=cytoplasm
YMR232W	FUS2	Involved in cell fusion during mating, also required for the alignment of parental nuclei before nuclear fusion; Null mutant is viable, fus2 mutants have strong defects in karyogamy and fail to orient microtubules between parental nuclei in zygotes	0.32	-3.1	1.85e-20	SGD	638794	BioProcess=nuclear fusion during karyogamy*|MolFunction=molecular_function unknown|CellComponent=shmoo tip
YGL121C	YGL121C		0.32	-3.11	4.48e-09	SGD	638989	BioProcess=signal transduction|MolFunction=signal transducer|CellComponent=cellular_component unknown
YJR115W	YJR115W		0.32	-3.11	1.57e-11	SGD	635706	BioProcess=biological_process unknown|MolFunction=molecular_function unknown|CellComponent=not yet annotated
YGR236C	SPG1	Hypothetical ORF; Null mutant is viable, SPG1 is required for long-term survival in YPD at 37 degrees C.	0.32	-3.13	0	SGD	639001	BioProcess=not yet annotated|MolFunction=molecular_function unknown|CellComponent=not yet annotated
YKL151C	YKL151C		0.32	-3.15	2.8e-45	SGD	639298	BioProcess=biological_process unknown|MolFunction=molecular_function unknown|CellComponent=not yet annotated
YJL185C	YJL185C		0.32	-3.16	0	SGD	635942	BioProcess=biological_process unknown|MolFunction=molecular_function unknown|CellComponent=not yet annotated
YDR498C	SEC20	membrane glycoprotein, sorted by HDEL retrieval system; membrane glycoprotein, sorted by HDEL retrieval system; secretion deficient	0.32	-3.17	1.04e-11	SGD	636991	BioProcess=non-selective vesicle fusion*|MolFunction=v-SNARE|CellComponent=endoplasmic reticulum*
YMR297W	PRC1,LBC1	dispensable for haploidization and sporulation, but required for full protein degradation during sporulation; carboxypeptidase Y (proteinase C); Null mutant is viable,proteinase C deficient	0.32	-3.17	0	SGD	636889	BioProcess=not yet annotated|MolFunction=carboxypeptidase C|CellComponent=cytoplasm*
YMR203W	TOM40,ISP42,MOM38	Translocase of Outer Mitochondrial membrane; forms the outer membrane import channel, mitochondrial outer membrane protein; Null mutant is inviable, cells accumulate uncleaved mitochondrial precursor proteins	0.31	-3.18	0	SGD	635215	BioProcess=mitochondrial translocation|MolFunction=protein transporter|CellComponent=mitochondrion*
YBR139W	YBR139W	Probable serine-type carboxypeptidase (EC 3.4.16.1)	0.31	-3.19	7.76e-17	SGD	635346	BioProcess=biological_process unknown|MolFunction=molecular_function unknown|CellComponent=not yet annotated
YGR141W	YGR141W		0.31	-3.19	2.4e-24	SGD	639420	BioProcess=biological_process unknown|MolFunction=molecular_function unknown|CellComponent=not yet annotated
YMR243C	ZRC1,OSR1	Zinc- and cadmium-resistance protein; Null mutant is viable and sensitive to zinc	0.31	-3.2	1.09e-26	SGD	636120	BioProcess=zinc ion transport*|MolFunction=di-, tri-valent inorganic cation transporter*|CellComponent=vacuole (sensu Fungi)
YGL234W	ADE5,7	glycinamide ribotide synthetase and aminoimidazole ribotide synthetase; aminoimidazole ribotide synthetase, glycinamide ribotide synthetase; Adenine requiring	0.31	-3.21	0	SGD	634747	BioProcess=not yet annotated|MolFunction=phosphoribosylformylglycinamidine cyclo-ligase|CellComponent=cytoplasm
YER053C	YER053C		0.31	-3.22	0	SGD	635148	BioProcess=biological_process unknown|MolFunction=molecular_function unknown*|CellComponent=mitochondrion*
YLR087C	CSF1		0.31	-3.22	6.75e-11	SGD	637415	BioProcess=biological_process unknown|MolFunction=molecular_function unknown|CellComponent=not yet annotated
YPL181W	YPL181W		0.31	-3.22	0	SGD	637115	BioProcess=biological_process unknown|MolFunction=molecular_function unknown|CellComponent=not yet annotated
YFR022W	YFR022W		0.31	-3.24	4.23e-20	SGD	636222	BioProcess=biological_process unknown|MolFunction=molecular_function unknown|CellComponent=not yet annotated
YJL084C	YJL084C		0.31	-3.24	1.99e-12	SGD	634701	BioProcess=biological_process unknown|MolFunction=molecular_function unknown|CellComponent=cytoplasm
YML059C	YML059C		0.31	-3.26	1.01e-26	SGD	633520	BioProcess=biological_process unknown|MolFunction=molecular_function unknown|CellComponent=not yet annotated
YNL326C	YNL326C		0.31	-3.26	3.1e-18	SGD	639314	BioProcess=biological_process unknown|MolFunction=molecular_function unknown|CellComponent=not yet annotated
YDL130W-A	STF1,AIS2	ATPase stabilizing factor	0.31	-3.27	4.22e-34	SGD	970739	BioProcess=ATP synthesis coupled proton transport|MolFunction=molecular_function unknown|CellComponent=proton-transporting ATP synthase complex (sensu Eukarya)
YMR302C	PRP12,RNA12,YME2	Integral membrane mitochondrial protein; integral membrane protein; Null mutant is viable but shows increased rate of DNA escape from mitochondria to the nucleus and, in some strains, shows a growth defect on nonfermentable carbon sources, rna12-1 is a dominant, thermosensitive allele that results in defects in RNA maturation at the restrictive temperature, yme1 cold sensitivity is suppressed by …	0.31	-3.27	1.19e-34	SGD	634605	BioProcess=rRNA processing*|MolFunction=exonuclease|CellComponent=mitochondrial inner membrane
YJL142C	YJL142C		0.31	-3.28	3.47e-39	SGD	633608	BioProcess=biological_process unknown|MolFunction=molecular_function unknown|CellComponent=not yet annotated
YOL034W	YOL034W		0.3	-3.28	1.14e-17	SGD	638875	BioProcess=DNA repair*|MolFunction=molecular_function unknown|CellComponent=nucleus
YBR151W	APD1	actin patches distal	0.3	-3.3	3.59e-17	SGD	636703	BioProcess=not yet annotated|MolFunction=molecular_function unknown|CellComponent=not yet annotated
YDR517W	GRH1	Yeast (GR)ASP65 (H)omologue; mammalian GRASP protein homolog; Null mutation is viable, exhibits defects in spindle checkpoint	0.3	-3.31	0	SGD	633959	BioProcess=mitotic spindle checkpoint|MolFunction=molecular_function unknown|CellComponent=cytoplasm
YPR106W	ISR1	Inhibition of staurosporine resistance; protein kinase; The null mutant is viable but exacerbates the phenotypes of a temperature-sensitive allele (stt1-1) of PKC1.	0.3	-3.31	9.02e-17	SGD	639376	BioProcess=not yet annotated|MolFunction=protein kinase|CellComponent=not yet annotated
YDL222C	YDL222C		0.3	-3.32	1.76e-09	SGD	638398	BioProcess=cell wall organization and biogenesis|MolFunction=molecular_function unknown|CellComponent=integral membrane protein*
YGR243W	YGR243W		0.3	-3.32	0	SGD	638207	BioProcess=biological_process unknown|MolFunction=molecular_function unknown|CellComponent=not yet annotated
YJR033C	RAV1	Regulator of (H+)-ATPase in vacuolar membrane	0.3	-3.32	1.02e-21	SGD	633528	BioProcess=not yet annotated|MolFunction=molecular_function unknown|CellComponent=not yet annotated
YMR119W	ASI1	Amino acid Sensor-Independent (ASI) genes encode membrane proteins Asi1p, Asi2p and Asi3p. Asi1p and Asi3p have conserved ubiquitin ligase-like RING domains at their C-termini	0.3	-3.32	7.39e-14	SGD	635404	BioProcess=ubiquitin-dependent protein catabolism|MolFunction=ubiquitin-protein ligase|CellComponent=endoplasmic reticulum membrane
YGL018C	JAC1	may be involved in assembly/maturation of mitochondrial iron-sulfur proteins; E. coli Hsc20 co-chaperone protein homolog, J-protein co-chaperone family 20 kDa; Null mutant is inviable, the jac1-1 mutation caused by a single amino acid deletion of Asp32 can suppress the endogenous oxygen toxicity (methionine and lysine auxotrophies) of sod1 null mutants, jac1-1 exhibits diminished rates of respira…	0.3	-3.33	3.64e-15	SGD	635764	BioProcess=aerobic respiration*|MolFunction=co-chaperone|CellComponent=mitochondrion
YIL045W	PIG2	Interacts with Gsy2p; 30% identity to YER054C/GIP2; Null mutant is viable and shows no detectable changes in glycogen metabolism	0.3	-3.34	4.05e-29	SGD	639468	BioProcess=biological_process unknown|MolFunction=protein phosphatase regulator|CellComponent=cellular_component unknown
YOL025W	LAG2,ECM36	affects longevity; A Tn3 insertion into this gene causes hypersensitivity to the cell surface polymer perturbing agent calcofluor white, Null mutant is viable but shows 50% reduction in mean and maximum life span, overexpression increases mean and maximum life span	0.3	-3.34	3.78e-11	SGD	634563	BioProcess=not yet annotated|MolFunction=molecular_function unknown|CellComponent=not yet annotated
YGR031W	YGR031W		0.3	-3.35	1.17e-09	SGD	633861	BioProcess=biological_process unknown|MolFunction=molecular_function unknown|CellComponent=not yet annotated
YMR231W	PEP5,END1,VAM1,VPL9,VPS11,VPT11	peripheral vaculor membrane protein, putative Zn-finger protein; Zn-finger protein (putative); Null mutant is viable, grows slowly at 37 degrees, fails to grow on non-fermentable carbon sources, exhibits inefficient mating and defects in vacuole formation or maintenance, exhibits decreased activities of PrA, PrB, CpY and the repressible alkaline phosphatase	0.3	-3.35	2.74e-34	SGD	635535	BioProcess=non-selective vesicle docking*|MolFunction=molecular_function unknown|CellComponent=vacuolar membrane (sensu Fungi)
YOR179C	YOR179C		0.3	-3.35	7.21e-13	SGD	635793	BioProcess=biological_process unknown|MolFunction=molecular_function unknown|CellComponent=not yet annotated
YLL015W	BPT1	bile pigment transporter; ABC transporter, highly homologous to human MRP1 and to C. elegans mrp-1; Null mutant is viable but lacks approximately 40% of the trasport activity of unconjugated bilirubin into the vacuolar system of yeast	0.3	-3.36	1.34e-28	SGD	635691	BioProcess=bilirubin transport|MolFunction=bilirubin transporter|CellComponent=cellular_component unknown
YNL305C	YNL305C		0.3	-3.36	2.01e-29	SGD	638457	BioProcess=biological_process unknown|MolFunction=molecular_function unknown|CellComponent=not yet annotated
YBR203W	YBR203W		0.29	-3.4	3.02e-25	SGD	638853	BioProcess=biological_process unknown|MolFunction=molecular_function unknown|CellComponent=not yet annotated
YLR359W	ADE13,BRA1,BRA8	Adenylosuccinate Lyase; adenylosuccinate lyase; Unable to grow on complete media with glucose or fructose as a carbon source, but can grow with glycerol or ethanol	0.29	-3.4	1.61e-39	SGD	638582	BioProcess=not yet annotated|MolFunction=adenylosuccinate lyase|CellComponent=not yet annotated
YER066W	YER066W		0.29	-3.44	4.47e-25	SGD	633678	BioProcess=biological_process unknown|MolFunction=molecular_function unknown|CellComponent=not yet annotated
YHR002W	LEU5	mitochondrial carrier protein, involved in the accumulation of CoA in the mitochondrial matrix, homologue of human Graves disease protein, LEU5 does not encode an alpha-IPM synthase, as was first hypothesized.; Null mutant is viable, leu5 mutant is not a leucine auxotroph unless in a leu4 background, glycerol auxotrophy	0.29	-3.44	3.86e-30	SGD	637840	BioProcess=biological_process unknown|MolFunction=molecular_function unknown|CellComponent=not yet annotated
YDR074W	TPS2,HOG2,PFK3	Trehalose-6-phosphate phosphatase; trehalose-6-phosphate phosphatase; Null mutant is viable, exhibits complete loss of trehalose-6-phosphate phosphatase activity, measured in vitro, and accumulation of excessive amounts of trehalose-6-phosphate instead of trehalose upon heat shock or entrance into stationary phase in vivo, null mutant is temperature sensitive, tps2 (pfk3) pfk1 double mutants are …	0.29	-3.45	0	SGD	637295	BioProcess=stress response*|MolFunction=trehalose phosphatase|CellComponent=alpha, alpha-trehalose-phosphate synthase complex (UDP-forming)
YPL031C	PHO85	involved in phosphate and glycogen metabolism and cell cycle progression; cyclin-dependent protein kinase	0.29	-3.47	1.86e-15	SGD	635989	BioProcess=protein amino acid phosphorylation*|MolFunction=cyclin-dependent protein kinase|CellComponent=not yet annotated
YDR043C	NRG1	involved in regulation of glucose repression; binds to UAS-1 in the STA1 promoter and can interact with Ssn6p, transcriptional repressor; Null mutant is viable, relieves glucose repression of SUC2 and STA1, suppresses snf mutations	0.29	-3.5	3.86e-16	SGD	636562	BioProcess=regulation of transcription from Pol II promoter*|MolFunction=DNA binding*|CellComponent=nucleus
YDR399W	HPT1,BRA6	enzyme involved in de novo purine biosynthesis; hypoxanthine guanine phosphoribosyltransferase; Null mutant is viable, mutants show resistance to 8-azaguanine	0.29	-3.5	6.66e-14	SGD	636585	BioProcess=purine nucleotide biosynthesis|MolFunction=hypoxanthine phosphoribosyltransferase|CellComponent=not yet annotated
YER187W	YER187W	similar to killer toxin	0.29	-3.5	4.39e-12	SGD	636485	BioProcess=biological_process unknown|MolFunction=molecular_function unknown|CellComponent=not yet annotated
YLR128W	YLR128W		0.29	-3.5	1.48e-19	SGD	634473	BioProcess=actin cytoskeleton organization and biogenesis|MolFunction=molecular_function unknown|CellComponent=cellular_component unknown
YMR119W-A	YMR119W-A		0.29	-3.5	4.55e-08	SGD	637492	BioProcess=biological_process unknown|MolFunction=molecular_function unknown|CellComponent=not yet annotated
YOR125C	CAT5,COQ7	may encode a protein involved in one or more monoxygenase or hydroxylase steps of ubiquinone biosynthesis; Null mutant is viable, results in complete loss of glucose derepression affecting gluconeogenic key enzymes. Respiration, but not mitochondrial cytochrome c oxidase activity, are also affected, fails to synthesize ubiquinone	0.29	-3.51	1.65e-21	SGD	635878	BioProcess=ubiquinone metabolism|MolFunction=not yet annotated|CellComponent=mitochondrial inner membrane
YMR304W	UBP15	putative deubiquitinating enzyme; deubiquitinating enzyme (putative)	0.28	-3.52	1.96e-21	SGD	633488	BioProcess=deubiquitination|MolFunction=ubiquitin-specific protease|CellComponent=cellular_component unknown
YKL062W	MSN4	multicopy suppressor of snf1 mutation; zinc finger protein; Null mutant is viable, msn2 msn4 double deletion mutants exhibit higher sensitivity to different stresses, including carbon source starvation, heat shock and severe osmotic and oxidative stresses	0.28	-3.53	2.74e-17	SGD	638719	BioProcess=transcription*|MolFunction=not yet annotated|CellComponent=not yet annotated
YCR032W	BPH1	beige protein homologue 1; Null mutant is viable, sensitive to low pH	0.28	-3.54	0	SGD	633515	BioProcess=transport|MolFunction=not yet annotated|CellComponent=not yet annotated
YHR162W	YHR162W		0.28	-3.55	0	SGD	637501	BioProcess=biological_process unknown|MolFunction=molecular_function unknown|CellComponent=not yet annotated
YML110C	COQ5,DBI56	co-enzyme Q deficient; C-methyltransferase (putative); Null mutant is viable, respiratory deficient, petite.	0.28	-3.55	0	SGD	636609	BioProcess=ubiquinone metabolism|MolFunction=not yet annotated|CellComponent=mitochondrion
YBR001C	NTH2	hydrolyzes trehalose, may be inolved in growth transition from glucose to glycerol, shows significant sequence similarity to Nth1p; neutral trehalase; Null mutant is viable but lacks thermotolerance	0.28	-3.56	2.38e-24	SGD	634751	BioProcess=stress response*|MolFunction=alpha,alpha-trehalase|CellComponent=cellular_component unknown
YGR149W	YGR149W		0.28	-3.56	0	SGD	639368	BioProcess=biological_process unknown|MolFunction=molecular_function unknown|CellComponent=not yet annotated
YPR161C	SGV1,BUR1	CDC28/cdc2 related protein kinase; Null mutant is inviable.	0.28	-3.56	2.06e-09	SGD	635419	BioProcess=cell cycle|MolFunction=protein kinase|CellComponent=not yet annotated
YMR261C	TPS3	115 kD regulatory subunit of trehalose-6-phosphate synthase/phosphatase complex; trehalose-6-phosphate synthase/phosphatase complex 115 kDa regulatory subunit; Null mutant is viable	0.28	-3.57	2.61e-10	SGD	637305	BioProcess=stress response*|MolFunction=alpha,alpha-trehalose-phosphate synthase (UDP-forming)|CellComponent=alpha, alpha-trehalose-phosphate synthase complex (UDP-forming)
YER024W	YAT2	The Yat2p protein shows significant homology with the known carnitine acetyltransferase associated with the outer-mitochondrial membrane, Yat1p, and also functions as a carnitine acetyltransferase.; carnitine acetyltransferase; Null: viable. Other phenotypes: The cit2yat2 double mutant does not grow on ethanol, glycerol and acetate in the presence of carnitine.	0.28	-3.58	0	SGD	635574	BioProcess=not yet annotated|MolFunction=carnitine O-acetyltransferase|CellComponent=not yet annotated
YGL193C	YGL193C		0.28	-3.59	6.49e-37	SGD	634873	BioProcess=biological_process unknown|MolFunction=molecular_function unknown|CellComponent=not yet annotated
YDL239C	ADY3	Accumulation of dyads; Null: forms largely asci that contain 2 spores (dyads) when sporulated	0.28	-3.61	2.25e-41	SGD	634164	BioProcess=biological_process unknown|MolFunction=molecular_function unknown|CellComponent=not yet annotated
YKL150W	MCR1	NADH-cytochrome b5 reductase	0.28	-3.61	8.76e-13	SGD	638404	BioProcess=not yet annotated|MolFunction=cytochrome b5 reductase|CellComponent=not yet annotated
YDL128W	VCX1,HUM1,MNR1	Similar to sodium/calcium exchangers, including bovine Na+/Ca2+,K+ antiporter, putative vacuolar transmembrane protein; vacuolar H+/Ca2+ exchanger; Null mutant is viable, sensitive to high Ca2+ conditions	0.28	-3.63	1.79e-30	SGD	635199	BioProcess=calcium ion homeostasis*|MolFunction=calcium ion transporter*|CellComponent=vacuolar membrane*
YMR145C	YMR145C		0.28	-3.63	3.99e-31	SGD	636212	BioProcess=ethanol fermentation|MolFunction=NADH dehydrogenase|CellComponent=mitochondrion
YNL022C	YNL022C		0.28	-3.63	0	SGD	635290	BioProcess=biological_process unknown|MolFunction=molecular_function unknown|CellComponent=nucleus
YGL248W	PDE1	3',5'-Cyclic-nucleotide phosphodiesterase, low affinity; 3',5'-cyclic-nucleotide phosphodiesterase, low affinity; Null mutant is viable	0.28	-3.64	0	SGD	639341	BioProcess=cAMP-mediated signaling|MolFunction=cAMP-specific phosphodiesterase|CellComponent=cellular_component unknown
YKR058W	GLG1	self-glucosylating initiator of glycogen synthesis, similar to mammalian glycogenin; glycogen synthesis initiator; Null mutant is viable, disruption of both GLG1 and GLG2 renders cells unable to synthesize glycogen	0.27	-3.65	6.64e-27	SGD	637088	BioProcess=glycogen metabolism|MolFunction=not yet annotated|CellComponent=not yet annotated
YOL016C	CMK2	Calmodulin-dependent protein kinase; calmodulin-dependent protein kinase; Null mutant is viable, exhibits slow rate of spore germination	0.27	-3.66	4.57e-20	SGD	636117	BioProcess=protein amino acid phosphorylation*|MolFunction=calcium/calmodulin-dependent protein kinase|CellComponent=cytoplasm
YCL033C	YCL033C	Transcription regulator	0.27	-3.72	3.84e-16	SGD	633605	BioProcess=response to oxidative stress*|MolFunction=not yet annotated|CellComponent=cellular_component unknown
YJL186W	MNN5	mannan synthesis; golgi alpha-1,2-mannosyltransferase (putative); Null mutant is viable but defective in addition of the alpha-1,3-linked mannose branch to the mannan structure found on N-linked glycans.	0.27	-3.73	0	SGD	636240	BioProcess=protein amino acid glycosylation|MolFunction=not yet annotated|CellComponent=not yet annotated
YBR126C	TPS1,BYP1,CIF1,FDP1,GGS1,GLC6,TSS1	Probable regulator of glucose influx into the cell & into glycolytic pathway, indirectly regulating glucose-induced signalling (activation & inactivation) & initial step(s) of glucose metabolism. Homologue of E. coli otsA protein; trehalose-6-phosphate synthase/phosphatase complex 56 kDa synthase subunit; null is viable, but does not grow on glucose and/or fructose,and shows lack of trehalose	0.27	-3.74	1.37e-28	SGD	635318	BioProcess=stress response*|MolFunction=alpha,alpha-trehalose-phosphate synthase (UDP-forming)|CellComponent=cytoplasm*
YGL208W	SIP2,SPM2	Member of a family of proteins, including Sip1p and Gal83p, that interact with Snf1p and Snf4p and are involved in the response to glucose starvation; Null mutant is viable	0.27	-3.74	1.15e-10	SGD	636792	BioProcess=protein amino acid phosphorylation*|MolFunction=SNF1A/AMP-activated protein kinase|CellComponent=not yet annotated
YJL163C	YJL163C		0.27	-3.74	1.08e-11	SGD	636214	BioProcess=biological_process unknown|MolFunction=molecular_function unknown|CellComponent=not yet annotated
YMR213W	CEF1	homolog of S. pombe cdc5+; protein complex component associated with the splicing factor Prp19p; Null mutant is inviable, arrests in G2/M, exhibits abnormal nuclear morphologies. Essential for mRNA splicing.	0.27	-3.77	1.57e-20	SGD	638004	BioProcess=mRNA splicing|MolFunction=molecular_function unknown|CellComponent=spliceosome complex
YML013W	YML013W		0.26	-3.78	8.83e-43	SGD	636182	BioProcess=biological_process unknown|MolFunction=molecular_function unknown|CellComponent=not yet annotated
YOR285W	YOR285W		0.26	-3.79	0	SGD	636385	BioProcess=biological_process unknown|MolFunction=molecular_function unknown|CellComponent=not yet annotated
YMR083W	ADH3	alcohol dehydrogenase isoenzyme III; Null mutant is viable	0.26	-3.8	0	SGD	636035	BioProcess=not yet annotated|MolFunction=acylglycerone-phosphate reductase|CellComponent=not yet annotated
YAR015W	ADE1	phosphoribosyl amino imidazolesuccinocarbozamide synthetase; Null mutant is viable and adenine auxotroph, ade1 mutants produce red pigment when grown in media containing low lvels of adenine.	0.26	-3.81	0	SGD	634502	BioProcess=not yet annotated|MolFunction=phosphoribosylaminoimidazole-succinocarboxamide synthase|CellComponent=not yet annotated
YKR049C	YKR049C		0.26	-3.83	0	SGD	636405	BioProcess=biological_process unknown|MolFunction=molecular_function unknown|CellComponent=not yet annotated
YKL034W	YKL034W		0.26	-3.89	2.13e-10	SGD	634187	BioProcess=biological_process unknown|MolFunction=molecular_function unknown|CellComponent=not yet annotated
YBR241C	YBR241C	Probable sugar transport protein	0.26	-3.9	0	SGD	636800	BioProcess=biological_process unknown|MolFunction=molecular_function unknown|CellComponent=not yet annotated
YAL061W	YAL061W		0.26	-3.91	2.51e-39	SGD	637054	BioProcess=biological_process unknown|MolFunction=molecular_function unknown|CellComponent=not yet annotated
YKR089C	YKR089C		0.26	-3.92	5.44e-38	SGD	634610	BioProcess=biological_process unknown|MolFunction=molecular_function unknown|CellComponent=not yet annotated
YLR240W	VPS34,END12,PEP15,VPL7,VPT29	phosphatidylinositol 3-kinase; temperature sensitive, defective vacuolar protein sorting	0.25	-3.93	1.67e-15	SGD	638764	BioProcess=protein amino acid phosphorylation*|MolFunction=protein kinase*|CellComponent=membrane fraction
YNL115C	YNL115C		0.25	-3.94	0	SGD	635469	BioProcess=biological_process unknown|MolFunction=molecular_function unknown|CellComponent=not yet annotated
YPR184W	GDB1	Glycogen debranching enzyme, the enzyme that debranches the glycogen having a glucanotranferase + 1-6amyloglucosidase activity; Null mutant is viable but unable to degrade glycogen.	0.25	-3.94	0	SGD	635635	BioProcess=glycogen catabolism|MolFunction=4-alpha-glucanotransferase*|CellComponent=cellular_component unknown
YOR291W	YOR291W		0.25	-3.96	1.55e-40	SGD	633584	BioProcess=biological_process unknown|MolFunction=molecular_function unknown|CellComponent=not yet annotated
YDR046C	BAP3	branched-chain amino acid permease; valine transporter	0.25	-3.97	5.3e-26	SGD	635395	BioProcess=amino acid transport|MolFunction=amino acid transporter|CellComponent=plasma membrane
YDL079C	MRK1	putative protein kinase with similarity to mammalian glycogen synthase kinase-3 and Drosophila Zeste-White3/Shaggy; MDS1 related protein kinase; Null mutant is viable and does not alter glycogen accumulation. mck1 mds1 mrk1 triple mutant is viable	0.25	-3.99	0	SGD	638017	BioProcess=biological_process unknown|MolFunction=protein kinase|CellComponent=not yet annotated
YHR190W	ERG9	squalene synthetase; Null mutant is inviable	0.25	-3.99	9.9e-11	SGD	637862	BioProcess=ergosterol biosynthesis|MolFunction=farnesyl-diphosphate farnesyltransferase|CellComponent=endoplasmic reticulum
YBR086C	IST2	Similar to calcium and sodium channel proteins	0.25	-4.02	3.33e-41	SGD	637330	BioProcess=biological_process unknown|MolFunction=molecular_function unknown|CellComponent=cellular_component unknown
YPL004C	YPL004C		0.24	-4.09	0	SGD	639241	BioProcess=biological_process unknown|MolFunction=molecular_function unknown|CellComponent=cytoplasm
YNL037C	IDH1	alpha-4-beta-4 subunit of mitochondrial isocitrate dehydrogenase 1; isocitrate dehydrogenase 1 alpha-4-beta-4 subunit; Null mutant is viable, grows at a reduced rate on glycerol, lactate, and acetate	0.24	-4.13	5.53e-14	SGD	637768	BioProcess=tricarboxylic acid cycle*|MolFunction=isocitrate dehydrogenase (NAD+)|CellComponent=mitochondrial matrix
YBR067C	TIP1	cold- and heat-shock induced protein of the Srp1p/Tip1p family of serine-alanine-rich proteins; cell wall mannoprotein; Null mutant is viable, exhibits increased sensitivity to calcoflour white and congo red	0.24	-4.15	4.39e-10	SGD	633292	BioProcess=cell wall organization and biogenesis|MolFunction=structural constituent of cell wall|CellComponent=cell wall (sensu Fungi)
YLR258W	GSY2	Highly similar to GSY1. GSY2 is the predominantly expressed glycogen synthase. Activity is probably regulated by cAMP-dependent and SNF1 protein kinases and type 1 phosphatase; glycogen synthase (UDP-glucose-starch glucosyltransferase); Null mutant is viable. Mutant lacking both GSY1 and GSY2 is viable but lacks glycogen synthase activity and glycogen deposition	0.24	-4.17	1.32e-40	SGD	638037	BioProcess=glycogen metabolism|MolFunction=glycogen (starch) synthase|CellComponent=cytoplasm
YNR001C	CIT1,CS1,LYS6	citrate synthase. Nuclear encoded mitochondrial protein.; citrate synthase; Null mutant is viable, disruption of both CIT1 and CIT2 result in glutamate auxotrophy and poor growth on rich medium containing lactate	0.24	-4.17	0	SGD	638640	BioProcess=tricarboxylic acid cycle*|MolFunction=citrate (SI)-synthase|CellComponent=mitochondrion*
YER028C	YER028C		0.24	-4.18	6.05e-20	SGD	638520	BioProcess=biological_process unknown|MolFunction=molecular_function unknown|CellComponent=not yet annotated
YJL198W	PHO90	Low-affinity phosphate transporter	0.24	-4.19	3.35e-43	SGD	635502	BioProcess=biological_process unknown|MolFunction=molecular_function unknown|CellComponent=not yet annotated
YFR053C	HXK1	Glucose phosphorylation; hexokinase I (PI) (also called hexokinase A); Null mutant is viable, is able to ferment fructose, and has little or no effect on glucose repression, hxk1, hxk2 double null mutant cannot ferment fructose and fails to show glucose repression at SUC2, CYC1, GAL10	0.24	-4.2	0	SGD	638580	BioProcess=fructose metabolism|MolFunction=hexokinase|CellComponent=cytosol
YER067W	YER067W		0.23	-4.28	0	SGD	634400	BioProcess=biological_process unknown|MolFunction=molecular_function unknown|CellComponent=not yet annotated
YPL101W	ELP4,HAP1	ELongator Protein 4, 50kD subunit; RNA polymerase II Elongator protein subunit; Null: Slow adaptation to growth on new media, <br> ts- (39 oC), sensitive to 1 M NaCl, insensitive to pGKL killer toxin	0.23	-4.33	2.48e-34	SGD	639443	BioProcess=biological_process unknown|MolFunction=molecular_function unknown|CellComponent=cytoplasm
YMR019W	STB4	binds Sin3p in two-hybrid assay; Null mutant is viable, hypersensitive to caffeine	0.23	-4.34	2.33e-22	SGD	634694	BioProcess=transcription|MolFunction=not yet annotated|CellComponent=not yet annotated
YOR120W	GCY1	Galactose-induced transcript, product is homologous to mammalian aldo/keto reductases, as well as to gamma-crystallin, a vertebrate eye lens protein; Null mutant is viable	0.23	-4.36	1.78e-15	SGD	634541	BioProcess=biological_process unknown|MolFunction=molecular_function unknown|CellComponent=not yet annotated
YCR091W	KIN82	Putative serine/threonine protein kinase most similar to cyclic nucleotide-dependent protein kinase subfamily and the protein kinase C subfamily; serine/threonine kinase (putative), similar to cyclic nucleotide-dependent protein kinase subfamily and the protein kinase C subfamily; Null mutant is viable	0.23	-4.38	0	SGD	634764	BioProcess=biological_process unknown|MolFunction=protein kinase|CellComponent=not yet annotated
YNL045W	YNL045W		0.23	-4.4	1.22e-42	SGD	638736	BioProcess=not yet annotated|MolFunction=not yet annotated|CellComponent=not yet annotated
YGL197W	MDS3	Mck1 Dosage Suppressor 3, negative regulator of early meiotic gene expression; Null mutant is viable, mds3 pmd1 double deletion mutants exhibit starvation-independent expression of early sporulation-specific genes, mds3 is a suppressor of mck1 sporulation defects, amino terminal truncation generates a dominant negative allele	0.23	-4.41	0	SGD	638902	BioProcess=meiosis|MolFunction=not yet annotated|CellComponent=cytoplasm
YBR286W	APE3,APY1	Aminopeptidase yscIII; aminopeptidase yscIII; Null mutant is viable but exhibited reduced vacuolar aminopeptidase activities and could not hydrolyze Lys-Ala-MCA to Lys and Ala-MCA.	0.23	-4.42	6.11e-15	SGD	637928	BioProcess=vacuolar protein catabolism|MolFunction=aminopeptidase|CellComponent=vacuole (sensu Fungi)
YOL153C	YOL153C		0.22	-4.44	4.65e-34	SGD	639509	BioProcess=biological_process unknown|MolFunction=molecular_function unknown|CellComponent=not yet annotated
YKL035W	UGP1	Uridinephosphoglucose pyrophosphorylase; uridinephosphoglucose pyrophosphorylase; Null mutant is inviable, probably due to inability to properly form the cell wall	0.22	-4.46	0	SGD	635301	BioProcess=protein amino acid glycosylation*|MolFunction=UTP-glucose-1-phosphate uridylyltransferase|CellComponent=not yet annotated
YCL040W	GLK1,HOR3	Glucose phosphorylation; glucokinase; Null mutant is viable with no discernible difference from wild-type, hxk1, hxk2, glk1 triple null mutants are unable to grow on any sugar except galactose and fail to sporulate	0.22	-4.49	1.35e-06	SGD	638628	BioProcess=not yet annotated|MolFunction=glucokinase|CellComponent=cytosol
YDL019C	OSH2	Oxysterol Binding Protein; Null mutant is viable	0.22	-4.5	0	SGD	637343	BioProcess=steroid biosynthesis|MolFunction=molecular_function unknown|CellComponent=plasma membrane*
YPL006W	NCR1	Niemann-Pick Type C homologous gene; transmembrane protein (putative); Null mutant is viable.	0.22	-4.58	1.63e-19	SGD	633355	BioProcess=not yet annotated|MolFunction=molecular_function unknown|CellComponent=not yet annotated
YBR052C	YBR052C	Homolog to YCR004, obr1 (S. pombe), trp repressor binding protein (E. coli)	0.22	-4.62	1.58e-15	SGD	638337	BioProcess=biological_process unknown|MolFunction=molecular_function unknown|CellComponent=not yet annotated
YMR098C	YMR098C		0.22	-4.63	0	SGD	638695	BioProcess=biological_process unknown|MolFunction=molecular_function unknown|CellComponent=not yet annotated
YMR136W	GAT2	Product of gene unknown	0.21	-4.67	5.71e-28	SGD	636195	BioProcess=transcription|MolFunction=transcription factor|CellComponent=nucleus
YNR014W	YNR014W		0.21	-4.7	9.12e-26	SGD	636511	BioProcess=biological_process unknown|MolFunction=molecular_function unknown|CellComponent=cytoplasm
YDR277C	MTH1,BPC1,DGT1,HTR1	Negative regulator of HXT gene expression; Msn3p homolog (61% identical); Null mutant is viable, mth1(htr1) mutants are deficient in glucose update and transcription of glucose transporters, mth1 (htr1) mutation suppresses glucose sensitivity of tpi1 mutant, multicopy expression of HXT genes suppresses some defects of mth1 (htr1) mutants, msn3 mth1 double deletion mutants are impaired in derepres…	0.21	-4.72	7.31e-07	SGD	636046	BioProcess=glucose transport|MolFunction=not yet annotated|CellComponent=not yet annotated
YFR017C	YFR017C		0.21	-4.77	0	SGD	637604	BioProcess=biological_process unknown|MolFunction=molecular_function unknown|CellComponent=not yet annotated
YNL194C	YNL194C		0.21	-4.77	0	SGD	635062	BioProcess=biological_process unknown|MolFunction=molecular_function unknown*|CellComponent=cytoplasm*
YAL044C	GCV3	H-protein subunit of the glycine cleavage system; glycine cleavage system H-protein subunit; Null mutant is viable but does not grow if glycine is the sole nitrogen source	0.21	-4.81	2.98e-14	SGD	637586	BioProcess=glycine metabolism|MolFunction=not yet annotated|CellComponent=not yet annotated
YMR105C	PGM2,GAL5	Phosphoglucomutase; phosphoglucomutase; Null mutant is viable, pgm1 pgm2 deletion mutants fail to grow on galactose	0.21	-4.81	1.45e-38	SGD	634096	BioProcess=glycogen metabolism*|MolFunction=phosphoglucomutase|CellComponent=cytosol
YGR066C	YGR066C		0.21	-4.84	2.56e-24	SGD	633809	BioProcess=biological_process unknown|MolFunction=molecular_function unknown|CellComponent=not yet annotated
YAL060W	BDH1	(2R,3R)-2,3-butanediol dehydrogenase	0.21	-4.86	0	SGD	638512	BioProcess=butanediol fermentation|MolFunction=(R,R)-butanediol dehydrogenase|CellComponent=cytoplasm
YBR230C	YBR230C		0.2	-5.12	1.69e-09	SGD	638286	BioProcess=biological_process unknown|MolFunction=molecular_function unknown|CellComponent=not yet annotated
YFR015C	GSY1	Highly similar to GSY2. GSY2 is the predominantly expressed glycogen synthase; glycogen synthase (UDP-glucose-starch glucosyltransferase); Null mutant is viable. Mutant lacking both GSY1 and GSY2 is viable but lacks glycogen synthase activity and glycogen deposition	0.2	-5.12	1.32e-30	SGD	634141	BioProcess=not yet annotated|MolFunction=glycogen (starch) synthase|CellComponent=not yet annotated
YHL021C	YHL021C		0.19	-5.29	2.84e-40	SGD	636103	BioProcess=biological_process unknown|MolFunction=molecular_function unknown|CellComponent=not yet annotated
YMR291W	YMR291W		0.19	-5.31	0	SGD	634733	BioProcess=biological_process unknown|MolFunction=molecular_function unknown|CellComponent=not yet annotated
YJR148W	BAT2,TWT2	Branched-Chain Amino Acid Transaminase; branched-chain amino acid transaminase; Null mutant is viable, ILV auxotrophy in bat1 bat2 double mutants	0.18	-5.42	0	SGD	635238	BioProcess=not yet annotated|MolFunction=branched-chain amino acid aminotransferase|CellComponent=cytoplasm
YPL082C	MOT1,BUR3,LPF4	involved in TBP (TATA-binding protein) regulation; helicase (putative); Null mutant is inviable	0.18	-5.46	1.98e-15	SGD	635630	BioProcess=transcription|MolFunction=not yet annotated|CellComponent=not yet annotated
YPL230W	USV1	Up in StarVation	0.18	-5.53	2.02e-20	SGD	637003	BioProcess=biological_process unknown|MolFunction=molecular_function unknown|CellComponent=not yet annotated
YPL274W	SAM3	S-adenosylMethionine Permease; high affinity S-adenosylmethionine permease; Null mutant is viable but has inability to use S-adenosylmethionine as a sulfur source	0.18	-5.6	0	SGD	638006	BioProcess=sulfur amino acid transport|MolFunction=amino acid-polyamine transporter|CellComponent=cellular_component unknown
YPL095C	YPL095C		0.17	-5.79	3.02e-38	SGD	636162	BioProcess=biological_process unknown|MolFunction=molecular_function unknown|CellComponent=not yet annotated
YMR011W	HXT2	hexose transporter; high affinity hexose transporter-2; Null mutant is viable	0.17	-5.91	3.95e-18	SGD	636206	BioProcess=hexose transport|MolFunction=glucose transporter*|CellComponent=not yet annotated
YKL109W	HAP4	Regulates respiratory functions, encodes divergent overlapping transcripts; transcriptional activator protein of CYC1 (component of HAP2/HAP3 heteromer)	0.17	-5.98	0	SGD	637933	BioProcess=transcription|MolFunction=not yet annotated|CellComponent=not yet annotated
YMR250W	GAD1	glutamate decarboxylase	0.16	-6.37	0	SGD	637992	BioProcess=amino acid metabolism|MolFunction=glutamate decarboxylase|CellComponent=cytoplasm
YDR343C	HXT6	Repression of HXT6 expression by glucose requires SNF3; hexose transporter; Null mutant is viable, snf3 hxt1 hxt2 hxt3 hxt4 hxt6 hxt7 mutant cannot grow on media containing glucose as sole carbon source	0.16	-6.4	9.5e-19	SGD	634095	BioProcess=hexose transport|MolFunction=glucose transporter*|CellComponent=not yet annotated
YKR075C	YKR075C		0.15	-6.45	0	SGD	636593	BioProcess=biological_process unknown|MolFunction=molecular_function unknown|CellComponent=cytoplasm
YGL158W	RCK1	Serine/threonine protein kinase; Null mutant is viable	0.15	-6.53	6.28e-26	SGD	637165	BioProcess=biological_process unknown|MolFunction=protein kinase|CellComponent=not yet annotated
YMR081C	ISF1,MBR3	May regulate NAM7 function, possibly at level of mRNA turnover; Null mutant is viable, overexpression suppresses defects in hap2, hap3, and hap3 mutants, isf1 mbr1 double mutant has synthetic phenotypes	0.15	-6.84	0	SGD	635974	BioProcess=biological_process unknown|MolFunction=molecular_function unknown|CellComponent=cellular_component unknown
YDR342C	HXT7	Hexose transporter; hexose transporter; Null mutant is viable, snf3 hxt1 hxt2 hxt3 hxt4 HXT7 hxt7 mutant cannot grow on media containing glucose as sole carbon source	0.14	-6.93	2e-06	SGD	638015	BioProcess=hexose transport|MolFunction=glucose transporter*|CellComponent=not yet annotated
YEL011W	GLC3,GHA1	Glycogen branching enzyme; 1,4-glucan-6-(1,4-glucano)-transferase; Null mutant is viable, glycogen deficient	0.14	-7.14	0	SGD	634770	BioProcess=not yet annotated|MolFunction=1,4-alpha-glucan branching enzyme|CellComponent=not yet annotated
YGL117W	YGL117W		0.12	-8.09	1.24e-39	SGD	635867	BioProcess=biological_process unknown|MolFunction=molecular_function unknown|CellComponent=not yet annotated
YCR005C	CIT2	non-mitochondrial citrate synthase; citrate synthase; Null mutant is viable, disruption of both CIT1 and CIT2 result in glutamate auxotrophy and poor growth on rich medium containing lactate.	0.09	-11.4	0	SGD	639424	BioProcess=glutamate biosynthesis*|MolFunction=citrate (SI)-synthase|CellComponent=peroxisomal matrix
Additional data file 14. Genes failing to be induced or repressed by arsenite in the Arr1 deleted strain.
Note: Fold changes depict those occuring in the normal parent.
