# Supplementary material for: Integrating phenotypic and expression profiles to map arsenic-response networks
Source: Genome Biol. 2004 Nov 29;5(12):R95. doi: 10.1186/gb-2004-5-12-r95 (PMC545798; doi:10.1186/gb-2004-5-12-r95)
Supplement: Additional data file 16 — Gene list of two-fold differential expression in yap1Δ vs. parent without arsenic treatment [file gb-2004-5-12-r95-s16.xls]

## Sheet: Yap1_Parent_Table1_2fold_001
Sequence Code	Sequence Name(s)	Sequence Description	Ratio	Fold Change	P-value	Sequence Source	Sequence ID	Accession #	Primary Sequence Name
YML123C	PHO84	inorganic phosphate transporter, transmembrane protein; inorganic phosphate transporter; Null mutant is viable	5.61	5.61	3.54e-07	SGD	634086		PHO84
YGR051C	YGR051C		2.23	2.23	5.2e-05	SGD	634299		YGR051C
YBR244W	GPX2,AMI1	Glutathione peroxidase paralogue; Null mutant is viable	0.47	-2.13	1.07e-18	SGD	634399		GPX2
YML007W	YAP1,PAR1,SNQ3	jun-like transcription factor; pleiotropic drug resistance	0.05	-22.12	3.21e-16	SGD	634566		YAP1
YDR536W	STL1	sugar transporter-like protein; Null mutant is viable, no growth defects on galactose, mannose, maltose, or glycerol.	0.4	-2.47	2.12e-11	SGD	634742		STL1
YLR110C	CCW12	cell wall mannoprotein; Null mutant is viable and shows decrease in mating efficiency and defect in agglutination	2.73	2.73	0.000317	SGD	634826		CCW12
YDR134C	YDR134C		2.55	2.55	4.84e-08	SGD	634919		YDR134C
YJR115W	YJR115W		2.43	2.43	9.21e-06	SGD	635706		YJR115W
YML131W	YML131W		0.45	-2.2	5.17e-17	SGD	636011		YML131W
YMR011W	HXT2	hexose transporter; high affinity hexose transporter-2; Null mutant is viable	2.5	2.5	7.36e-06	SGD	636206		HXT2
YNL134C	YNL134C		0.43	-2.31	4.15e-05	SGD	636954		YNL134C
YPL171C	OYE3,ZRG6	Old yellow enzyme; NADPH dehydrogenase	0.3	-3.38	1.3e-23	SGD	636980		OYE3
YNL234W	YNL234W		2.07	2.07	7.84e-05	SGD	637019		YNL234W
YGL158W	RCK1	Serine/threonine protein kinase; Null mutant is viable	4.27	4.27	0	SGD	637165		RCK1
YDR380W	ARO10		0.43	-2.33	4.08e-06	SGD	637201		ARO10
YCL026C-A	FRM2	Protein involved in the integration of lipid signaling pathways with cellular homeostatis; Null mutant is viable and sensitive to arachidonic acid	0.32	-3.14	2.61e-25	SGD	637621		FRM2
YGR052W	YGR052W		3.17	3.17	8.13e-39	SGD	637831		YGR052W
YBR238C	YBR238C		2.1	2.1	2.9e-07	SGD	638088		YBR238C
YGL162W	SUT1	Involved in sterol uptake; Null mutant is viable	2.5	2.5	0.000255	SGD	638454		SUT1
YGR142W	BTN2	Gene/protein whose expression is elevated in a btn1 minus/Btn1p lacking yeast strain.; Null mutant is viable, expression of BTN2 is elevated in yeast lacking BTN1	0.48	-2.06	9.82e-20	SGD	638550		BTN2
YPL061W	ALD6	Utilizes NADP+ as the preferred coenzyme. Activated by Mg2+.; aldehyde dehydrogenase; Null mutant is viable, grows at approximately one-third the rate of wild-type, unable to grow on ethanol as a carbon source	3.04	3.04	3.29e-09	SGD	638588		ALD6
YDR055W	PST1	Protoplasts-secreted; the gene product has been detected among the proteins secreted by regenerating protoplasts; Viable	2.18	2.18	6.51e-07	SGD	639359		PST1
Q0297	ORF:Q0297	BioProcess=biological_process unknown|MolFunction=molecular_function unknown|CellComponent=not yet annotated	2.25	2.25	0.000678	SGD	970694		ORF:Q0297
YML007C-A	ORF:YML007C-A	BioProcess=biological_process unknown|MolFunction=molecular_function unknown|CellComponent=cellular_component unknown	3.03	3.03	4.77e-19	SGD	970815		ORF:YML007C-A
Additional data file 16. Gene list of two-fold differential expression in yap1Δ vs. parent without arsenic treatment.
