# Supplementary material for: Integrating phenotypic and expression profiles to map arsenic-response networks
Source: Genome Biol. 2004 Nov 29;5(12):R95. doi: 10.1186/gb-2004-5-12-r95 (PMC545798; doi:10.1186/gb-2004-5-12-r95)
Supplement: Additional data file 17 — Gene list of two-fold differential expression in cad1Δ vs. parent without arsenic treatment [file gb-2004-5-12-r95-s17.xls]

## Sheet: Cad1_PARENT_Table 2_2fold_001
Sequence Code	Sequence Name(s)	Sequence Description	Ratio	Fold Change	P-value	Sequence Source	Sequence ID	Accession #	Primary Sequence Name
YML123C	PHO84	inorganic phosphate transporter, transmembrane protein; inorganic phosphate transporter; Null mutant is viable	3.4	3.4	5.05e-08	SGD	634086		PHO84
YHR096C	HXT5	Member of superfamily of monosaccharide transporters; hexose transporter; Null mutant is viable	2.03	2.03	2.69e-05	SGD	634730		HXT5
YKL163W	PIR3,CCW8	Protein containing tandem internal repeats; contains tandem internal repeats; Null mutant is viable, pir1 hsp150 (pir2) pir3 triple mutant is slow-growing on agar slab and sensitive to heat shock	2.28	2.28	0.000117	SGD	635111		PIR3
YJR115W	YJR115W		2.18	2.18	3.98e-07	SGD	635706		YJR115W
YGR043C	YGR043C		2.19	2.19	0.000705	SGD	635908		YGR043C
YMR081C	ISF1,MBR3	May regulate NAM7 function, possibly at level of mRNA turnover; Null mutant is viable, overexpression suppresses defects in hap2, hap3, and hap3 mutants, isf1 mbr1 double mutant has synthetic phenotypes	2.12	2.12	7.42e-08	SGD	635974		ISF1
YGR088W	CTT1	cytoplasmic catalase T; catalase T; Null mutant is viable and heat sensitive	2.06	2.06	1.44e-05	SGD	636247		CTT1
YBR072W	HSP26	heat shock protein 26; Null mutant is viable, hsp26 hsp42 double deletion mutants are viable	2.2	2.2	3.49e-06	SGD	636493		HSP26
YDR423C	CAD1,YAP2	Transcriptional activator involved in resistance to 1,10-phenanthroline, member of yeast Jun-family of transcription factors related to mammalian c-jun; basic leucine zipper transcription factor; Cadmium resistance, increased thermo-tolerance under starvation conditions	0.03	-30.33	4.94e-10	SGD	636780		CAD1
YGR256W	GND2	6-phosphogluconate dehydrogenase, decarboxylating, converts 6-phosphogluconate + NADP to ribulose-5-phosphate + NADPH + CO2; 6-phosphogluconate dehydrogenase; cannot grow on media containing D-glucono-delta-lactone as the sole carbon source	2.05	2.05	0.000125	SGD	637096		GND2
YML128C	MSC1	Meiotic Sister-Chromatid recombination	2.19	2.19	5.62e-19	SGD	637127		MSC1
YGL158W	RCK1	Serine/threonine protein kinase; Null mutant is viable	3.55	3.55	0	SGD	637165		RCK1
YCL026C-A	FRM2	Protein involved in the integration of lipid signaling pathways with cellular homeostatis; Null mutant is viable and sensitive to arachidonic acid	0.24	-4.14	0	SGD	637621		FRM2
YGR052W	YGR052W		2.79	2.79	5.55e-13	SGD	637831		YGR052W
YGR067C	YGR067C		2.68	2.68	0.000409	SGD	638114		YGR067C
YPL061W	ALD6	Utilizes NADP+ as the preferred coenzyme. Activated by Mg2+.; aldehyde dehydrogenase; Null mutant is viable, grows at approximately one-third the rate of wild-type, unable to grow on ethanol as a carbon source	2.93	2.93	1.53e-12	SGD	638588		ALD6
YGR236C	SPG1	Hypothetical ORF; Null mutant is viable, SPG1 is required for long-term survival in YPD at 37 degrees C.	2.65	2.65	0	SGD	639001		SPG1
Additional data file 17. Gene list of two-fold differential expression in cad1Δ vs. parent without arsenic treatment.
