# Supplementary material for: Integrating phenotypic and expression profiles to map arsenic-response networks
Source: Genome Biol. 2004 Nov 29;5(12):R95. doi: 10.1186/gb-2004-5-12-r95 (PMC545798; doi:10.1186/gb-2004-5-12-r95)
Supplement: Additional data file 18 — Gene list of two-fold differential expression in rpn4Δ vs. parent without arsenic treatment [file gb-2004-5-12-r95-s18.xls]

## Sheet: Rpn4_PARENT_Table3_2fold_001
Sequence Code	Sequence Name(s)	Sequence Description	Ratio	Fold Change	P-value	Sequence Source	Sequence ID	Accession #	Primary Sequence Name
YOL121C	RPS19A	Homology to rat S19; ribosomal protein S19A (S16aA) (rp55A) (YS16A)	2.3	2.3	1.06e-05	SGD	633300		RPS19A
YMR307W	GAS1,CWH52,GGP1	Glycophospholipid-anchored surface protein; cell surface glycoprotein 115-120 kDa; Null mutant is slow growing and exhibits cell wall defects.	2.29	2.29	1.1e-16	SGD	633348		GAS1
YBL092W	RPL32	Homology to rat L32 and mammalian L32; ribosomal protein L32	2.71	2.71	7.67e-05	SGD	633370		RPL32
YLR106C	YLR106C		2.15	2.15	0.000401	SGD	633377		YLR106C
YJR094W-A	RPL43B	Homology to human L37a; ribosomal protein L43B	2.29	2.29	6.97e-06	SGD	633410		RPL43B
YMR169C	ALD3	Expression induced in response to heat shock, oxidative and osmotic stress. NAD+ is preferred coenzyme.; aldehyde dehydrogenase; ald2 ald3 double mutants show reduced growth rate with ethanol as the sole carbon source.	2.8	2.8	1.91e-08	SGD	633415		ALD3
YMR120C	ADE17	AICAR transformylase/IMP cyclohydrolase; 5-aminoimidazole-4-carboxamide ribonucleotide (AICAR) transformylase/IMP cyclohydrolase; Null mutant is viable, ade16 ade17 double mutants require adenine	0.41	-2.44	2.23e-07	SGD	633447		ADE17
YFR031C-A	RPL2A,RPL5B	Homology to rat L8 and E. coli L2; ribosomal protein L2A (L5A) (rp8) (YL6)	2.89	2.89	0.000269	SGD	633449		RPL2A
YGL189C	RPS26A	Homology to rat S26; ribosomal protein S26A; Null mutant is viable and grows slowly	2.69	2.69	3.18e-08	SGD	633551		RPS26A
YMR107W	YMR107W		2.19	2.19	1.2e-08	SGD	633557		YMR107W
YGR085C	RPL11B	Homology to rat L11 and E. coli L5, involved in protein synthesis; ribosomal protein L11B (L16B) (rp39B) (YL22); Null mutant is viable, rp111b rp111a mutants are inviable. rpl11 mutants are deficient in 60S ribosomal subunits relative to 40S subunits. 43S preinitiation complexes accumulate in half-mer polyribosomes in the absence of sufficient 60S subunits.	2.47	2.47	1.71e-10	SGD	633601		RPL11B
YJL190C	RPS22A,RPS24	Homology to rat S15a; ribosomal protein S22A (S24A) (rp50) (YS22)	2.3	2.3	4.32e-17	SGD	633624		RPS22A
YLR012C	YLR012C		0.41	-2.44	6.09e-05	SGD	633635		YLR012C
YNL178W	RPS3,SUF14	Homology to mammalian S3; ribosomal protein S3 (rp13) (YS3); Null mutant is inviable	2.71	2.71	2.86e-19	SGD	633723		RPS3
YGL147C	RPL9A	Homology to rat L9; ribosomal protein L9A (L8A) (rp24) (YL11)	2.27	2.27	2.38e-39	SGD	633740		RPL9A
YER102W	RPS8B	Homology to mammalian S8; ribosomal protein S8B (S14B) (rp19) (YS9)	2.73	2.73	2.07e-10	SGD	633748		RPS8B
YMR230W	RPS10B	Homology to rat S10; ribosomal protein S10B	2.42	2.42	5.19e-07	SGD	633782		RPS10B
YKL093W	MBR1	Involved in mitochondrial biogenesis; Null mutant is viable, shows defective growth on glycerol	2.29	2.29	7.76e-05	SGD	633802		MBR1
YCR010C	ADY2	Accumulation of DYads; Null mutant is viable, forms predominantly asci containing 2 spores (dyads) whensporulated, required for long-term growth on YPD at 37 degrees C.	3.36	3.36	4.76e-12	SGD	633816		ADY2
YDL175C	YDL175C		0.49	-2.02	1.88e-06	SGD	633844		YDL175C
YKL164C	PIR1,CCW6	Protein containing tandem internal repeats; contains tandem internal repeats; Null mutant is viable, pir1 hsp150 (pir2) double mutant and pir1 hsp150 (pir2) pir3 triple mutant are slow-growing on agar slab and sensitive to heat shock	2.2	2.2	7.51e-15	SGD	633847		PIR1
YBR181C	RPS6B,LPG18,RPS101,RPS102	Homology to rat, human, and mouse S6; ribosomal gene product S6B (S10B) (rp9) (YS4)	2.41	2.41	7.14e-10	SGD	633886		RPS6B
YBR031W	RPL4A	Homology to rat L4, Xenopus L1, Drosophila L1; ribosomal protein L4A (L2A) (rp2) (YL2)	2.51	2.51	5.64e-37	SGD	633896		RPL4A
YHR203C	RPS4B	Homology to rat S4 and human S4; ribosomal protein S4B (YS6) (rp5) (S7B)	3.1	3.1	2.59e-31	SGD	633920		RPS4B
YBR297W	MAL33,MAL3R	Part of complex locus MAL3, nonfunctional in S288C, shows homology to both functional & nonfunctional MAL-activator proteins in other Sc strains & to other nonfunctional MAL-activator sequences from S288C (i.e. MAL33, YPR196W, & YFL052W); MAL-activator protein; Defective maltose fermentation	0.29	-3.42	7.22e-08	SGD	633966		MAL33
YJL060W	YJL060W		0.47	-2.12	7.37e-08	SGD	633998		YJL060W
YPL281C	ERR2	enolase-related subtelomeric sequence (ERR1 and ERR2 code for identical proteins)	0.49	-2.03	4.55e-09	SGD	634003		ERR2
YGR249W	MGA1	Mga1p shows similarity to heat shock transcription factor; similar to heat shock transcription factor	3.36	3.36	3.87e-05	SGD	634040		MGA1
YBR248C	HIS7	glutamine amidotransferase:cyclase, also called imidazole glycerol phosphate synthase; glutamine amidotransferase:cyclase, imidazole glycerol phosphate synthase (synonym); Null mutant is viable and requires histidine	0.49	-2.04	2.31e-06	SGD	634075		HIS7
YKL187C	YKL187C		2.22	2.22	9.62e-05	SGD	634147		YKL187C
YOR178C	GAC1	Regulatory subunit for phosphoprotein phosphatase type 1 (PP-1), also known as Glc7p, which regulates glycogen synthase-2; Glc7p regulatory subunit; Reduced glycogen accumulation	2.27	2.27	0.000215	SGD	634179		GAC1
YMR320W	YMR320W		0.49	-2.03	0.000192	SGD	634204		YMR320W
YLR325C	RPL38	Homology to rat L38; ribosomal protein L38	2.14	2.14	4.07e-06	SGD	634209		RPL38
YOR167C	RPS28A,RPS33A	Homology to mammalian S28; ribosomal protein S28A (S33A) (YS27)	2.01	2.01	8.11e-08	SGD	634220		RPS28A
YOL039W	RPP2A,RPL44,RPLA2	Homology to rat P2, human P2, and E.coli L12eIB; 60S acidic ribosomal protein P2A (L44) (A2) (YP2alpha); Null mutant is viable	3.13	3.13	1.9e-36	SGD	634285		RPP2A
YDL081C	RPP1A,RPLA1	Homology to rat P1, human P1, and E.coli L12eIIA; acidic ribosomal protein P1A (YP1alpha) (A1)	2.83	2.83	6.43e-09	SGD	634300		RPP1A
YNL226W	YNL226W		0.47	-2.15	3.64e-06	SGD	634367		YNL226W
YPR043W	RPL43A	Homology to human L37a; ribosomal protein L43A	2.27	2.27	3.6e-14	SGD	634380		RPL43A
YEL054C	RPL12A	Homology to rat L12(a) and E. coli L11; ribosomal protein L12A (L15A) (YL23); Null mutant is viable.	2.81	2.81	5.96e-15	SGD	634397		RPL12A
YGR148C	RPL24B,RPL30B	Homology to rat L24; ribosomal protein L24B (rp29) (YL21) (L30B); Null mutant is viable.	2.5	2.5	6.68e-08	SGD	634405		RPL24B
YLR167W	RPS31,RPS37,UBI3	Homology to rat S27a; ribosomal protein S31 (S37) (YS24); Null mutant is viable	2.7	2.7	0	SGD	634409		RPS31
YPR192W	AQY1	Aquaporin; aquaporin; Null mutant is viable and exhibits improved viability when grown under hypo-osmolar or hyper-osmolar stress.	2.73	2.73	1.12e-22	SGD	634486		AQY1
YPL131W	RPL5,LPI14,RPL1	Homology to rat ribosomal protein L5, required for assembly of stable 60S ribosomal subunits; ribosomal protein L5 (L1a)(YL3); Null mutant is inviable.	4.09	4.09	1.8e-18	SGD	634492		RPL5
YPR167C	MET16	3'phosphoadenylylsulfate reductase; Null mutant is viable, and is a methionine auxotroph	0.42	-2.37	3.32e-07	SGD	634497		MET16
YGR248W	SOL4	similar to SOL3	2.58	2.58	7.21e-07	SGD	634500		SOL4
YER153C	PET122	translational activator of cytochrome c oxidase subunit III; translational activator of cytochrome C oxidase subunit III; petite, unable to grow on non-fermentable carbon sources	2.61	2.61	5.21e-21	SGD	634501		PET122
YER188W	YER188W		0.38	-2.63	2.41e-15	SGD	634505		YER188W
YLR441C	RPS1A,RP10A	Homologous to rat S3A; ribosomal protein S1A (rp10A)	2.57	2.57	2.81e-07	SGD	634517		RPS1A
YKR080W	MTD1	NAD-dependent 5,10-methylenetetrahydrafolate dehydrogenase; Null mutant is viable, associated with loss of NAD-dependent 5,10-methylene-THF dehydrogenase activity and a purine requirement in some genetic backgrounds	0.4	-2.49	6.93e-09	SGD	634533		MTD1
YMR189W	GCV2,GSD2	Glycine CleaVage system; glycine cleavage system P subunit, glycine decarboxylase complex P subunit, glycine synthase P subunit; Inability to convert glycine to serine (ser1 background), Inability to utilize glycine as a nitogen source.	0.39	-2.55	0	SGD	634671		GCV2
YOR128C	ADE2	phosphoribosylamino-imidazole-carboxylase; Null mutant is viable and requires adenine. ade2 mutants are blocked at a stage in the adenine biosynthetic pathway that causes an intermediate to accumulate in the vacuole, the intermediate gives the cell a red color.	0.41	-2.45	1.51e-05	SGD	634741		ADE2
YDR536W	STL1	sugar transporter-like protein; Null mutant is viable, no growth defects on galactose, mannose, maltose, or glycerol.	0.48	-2.08	7.14e-13	SGD	634742		STL1
YER001W	MNN1	Alpha-1,3-mannosyltransferase; alpha-1,3-mannosyltransferase; Null mutant is viable	2.15	2.15	9.78e-06	SGD	634755		MNN1
YBR190W	YBR190W		2.23	2.23	1.25e-37	SGD	634856		YBR190W
YNL300W	TOS6	Hypothetical ORF	2.29	2.29	7.2e-06	SGD	634860		TOS6
YGR008C	STF2	ATPase stabilizing factor	2.26	2.26	1.63e-23	SGD	634883		STF2
YOR369C	RPS12	Homology to rat S12; ribosomal protein S12	2.34	2.34	4.55e-11	SGD	634929		RPS12
YOL040C	RPS15,RPS21	Homology to rat S15 and E. coli S19; ribosomal protein S15 (S21) (rp52) (RIG protein)	2.37	2.37	5.44e-06	SGD	634930		RPS15
YJL158C	CIS3,CCW11	cik1 suppressor; similar to Hsp150p and Pir1p, Pir2p, and Pir3p; Null mutant is viable, CIS3 is a high copy suppressor of cik1 deletion mutants	3.6	3.6	6.92e-31	SGD	634958		CIS3
YPL220W	RPL1A,SSM1	Homology to rat L10a, eubacterial L1, and archaebacterial L1, identical to S. cerevisiae L1B (Ssm2p); ribosomal protein L1A, forms part of the 60S ribosomal subunit; Null mutant is viable, shows double mutant lethality with rpl1b (ssm2b) null mutants	2.06	2.06	8.87e-15	SGD	634966		RPL1A
YDR418W	RPL12B	Homology to rat L12(a) and E. coli L11; ribosomal protein L12B (L15B) (YL23); Null mutant is viable.	3.01	3.01	3.75e-07	SGD	634991		RPL12B
YHL033C	RPL8A,MAK7	Homolgous to human L7a, mouse L7a, and rat L7a; ribosomal protein L8A (rp6) (YL5) (L4A); Null mutant is viable, rpl4A rpl4B double mutant is inviable, deficient in maintenance of killer	2.75	2.75	3.55e-05	SGD	635020		RPL8A
YMR095C	SNO1	SNZ1 proximal ORF, stationary phase induced gene; Null mutant is viable, sensitive to 6-azauracil and methylene blue.	0.44	-2.27	0.00013	SGD	635037		SNO1
YNL194C	YNL194C		2.43	2.43	2.84e-16	SGD	635062		YNL194C
YLR348C	DIC1	mitochondrial dicarboxylate transport protein; dicarboxylate transport protein	0.31	-3.24	0.000119	SGD	635065		DIC1
YDL075W	RPL31A,RPL34	Homology to rat L31; ribosomal protein L31A (L34A) (YL28)	3.1	3.1	9.46e-08	SGD	635091		RPL31A
YHR141C	RPL42B	Homology to rat L36a and human L36a; ribosomal protein L42B (YL27) (L41B) (YP44); Deficient in maintenance of killer	2.37	2.37	2.87e-06	SGD	635107		RPL42B
YCR031C	RPS14A,CRY1,RPL59	Homology to mammalian S14, E. coli S11; ribosomal protein S14A (rp59A); Cryptopleurine resistance	2.31	2.31	1.56e-23	SGD	635109		RPS14A
YKL163W	PIR3,CCW8	Protein containing tandem internal repeats; contains tandem internal repeats; Null mutant is viable, pir1 hsp150 (pir2) pir3 triple mutant is slow-growing on agar slab and sensitive to heat shock	5.03	5.03	1.23e-08	SGD	635111		PIR3
YML073C	RPL6A,YL16A	Homology to rat L6 and human L6; ribosomal protein L6A (L17A) (rp18) (YL16)	3.24	3.24	2.98e-07	SGD	635135		RPL6A
YMR096W	SNZ1	Snooze: stationary phase-induced gene family, may be involved in cellular response to nutrient limitation and growth arrest; highly conserved 35 kDa protein that shows increased expression after entry into stationary phase; Null mutant is viable, sensitive to 6-azauracil and methylene blue.	0.34	-2.96	5.48e-39	SGD	635151		SNZ1
YBL027W	RPL19B	Homology to rat L19; ribosomal protein L19B (YL14) (L23B) (rpl5L); Null mutant is viable but grows slowly.	2.71	2.71	2.88e-06	SGD	635188		RPL19B
YOR063W	RPL3,MAK8,TCM1	Homology to rat L3; ribosomal protein L3 (rp1) (YL1); Tricodermin resistance	3.82	3.82	7.8e-14	SGD	635231		RPL3
YCL027W	FUS1	cell-surface protein required for cell fusion; Null mutant is viable, in fus1 x fus1 matings there is an interruption of the mating process just before cytoplasmic fusion	0.47	-2.13	0.000509	SGD	635344		FUS1
YHR137W	ARO9	aromatic amino acid aminotransferase II; Null mutant is viable	0.41	-2.41	2.93e-07	SGD	635359		ARO9
YGL055W	OLE1,MDM2	delta-9-fatty acid desaturase; The null mutant is inviable but can be rescued by addition of unsaturarted fatty acids to the growth medium. Some alleles are temperature-sensitive for growth and show defective intracellular mitochondrial movement atthe non- permissive temperature.	3.35	3.35	2.15e-12	SGD	635361		OLE1
YKL029C	MAE1	Mitochondrial malic enzyme; malic enzyme; null mutant exhibits no malic enzyme activity and synthetic phenotypes with pyk1 and pyk2 mutations	0.45	-2.22	0.000137	SGD	635415		MAE1
YLR249W	YEF3,TEF3	contains two ABC cassettes, and binds and hydrolyses ATP; Translation elongation factor 3 (EF-3); Null mutant is inviable	2.06	2.06	2.2e-22	SGD	635533		YEF3
YKL165C	MCD4,ZRG16	Required for GPI anchor synthesis; Null mutant is inviable, viability dependent on a functionnal morphogenesis checkpoint	2.24	2.24	1.29e-07	SGD	635547		MCD4
YLR187W	YLR187W		0.46	-2.19	0.000599	SGD	635571		YLR187W
YOR345C	YOR345C		0.41	-2.41	1.61e-15	SGD	635681		YOR345C
YJR115W	YJR115W		2.29	2.29	4.53e-08	SGD	635706		YJR115W
YGL030W	RPL30	Homology to rat and mouse L30; ribosomal protein L30 (L32) (rp73) (YL38) large subunit; Null mutant is inviable.	3.05	3.05	6.4e-41	SGD	635782		RPL30
YJL136C	RPS21B	Homology to rat S21; ribosomal protein S21B (S26B) (YS25)	2.3	2.3	1.59e-11	SGD	635808		RPS21B
YLR029C	RPL15A,RPL10A	Homology to rat L15; ribosomal protein L15A (YL10) (rp15R) (L13A)	2.76	2.76	1.9e-22	SGD	635813		RPL15A
YKR057W	RPS21A,RPS25	Homology to rat S21; ribosomal protein S21A (S26A) (YS25)	2.07	2.07	1.49e-28	SGD	635855		RPS21A
YNR068C	YNR068C		0.42	-2.37	5.16e-05	SGD	635862		YNR068C
YLR061W	RPL22A	Homology to rat L22; ribosomal protein L22A (L1c) (rp4) (YL31)	2.7	2.7	4.66e-22	SGD	635868		RPL22A
YDR471W	RPL27B	Homology to mammalian L27; ribosomal protein L27B	2.33	2.33	2.98e-09	SGD	635883		RPL27B
YOR293W	RPS10A	Homology to rat S10; ribosomal protein S10A	2.42	2.42	1.4e-44	SGD	635884		RPS10A
YDR447C	RPS17B,RP51B,RPL51B	Homology to rat ribosomal protein S17; ribosomal protein S17B (rp51B); Null mutant is viable, rp51a (rps17a) rp51b (rps17b) deletion mutants are inviable	2.32	2.32	1.8e-05	SGD	635891		RPS17B
YGR043C	YGR043C		2.72	2.72	3.06e-05	SGD	635908		YGR043C
YLR367W	RPS22B	Homology to rat S15a; ribosomal protein S22B (S24B) (rp50) (YS22)	2.41	2.41	2.37e-40	SGD	635912		RPS22B
YIL052C	RPL34B	Homology to rat L34; ribosomal protein L34B	2.33	2.33	4.02e-06	SGD	635922		RPL34B
YJL177W	RPL17B	Homology to rat L17, human L17, and E. coli L22; ribosomal protein L17B (L20B) (YL17)	3.09	3.09	5.52e-07	SGD	635929		RPL17B
YPL143W	RPL33A	Homology to rat L35a; ribosomal protein L33A (L37A) (YL37) (rp47); Null mutant is viable, severely impaired in growth. rpl33a rpl33b double deletion mutants are inviable	2.42	2.42	7.9e-06	SGD	635935		RPL33A
YNL069C	RPL16B,RP23	Homology to rat ribosomal protein L13a; ribosomal protein L16B (L21B) (rp23) (YL15)	2.58	2.58	4.26e-20	SGD	635981		RPL16B
YIR034C	LYS1	saccharopine dehydrogenase; Lysine requiring	0.48	-2.08	0.000707	SGD	636005		LYS1
YBR084C-A	RPL19A	Homology to rat L19; ribosomal protein L19A (L23A) (rpl5L) (YL14); Null mutant is viable but grows slowly.	2.79	2.79	0.000248	SGD	636016		RPL19A
YDR012W	RPL4B	Highly similar to ribosomal protein L4A; ribosomal protein L4B (L2B) (rp2) (YL2)	2.5	2.5	4.78e-13	SGD	636029		RPL4B
YBR182C	SMP1	Transcription factor of the MADS (Mcm1p, Agamous, Deficiens, SRF) box family, closely related to RLM1; Null mutant is viable, overexpression of DNA-binding domain of SMP1 causes an 'osmoremedial' phenotype	0.37	-2.74	2.04e-08	SGD	636096		SMP1
YIL121W	YIL121W		0.5	-2	1.46e-21	SGD	636129		YIL121W
YGL076C	RPL7A	Homology to rat L7 and E. coli L30; ribosomal protein L7A (L6A) (rp11) (YL8); Null mutant is viable, grows more slowly than wild-type	2.92	2.92	2e-09	SGD	636139		RPL7A
YHR037W	PUT2	delta-1-pyrroline-5-carboxylate dehydrogenase; inability to use proline as a nitrogen source	0.45	-2.21	5.22e-12	SGD	636186		PUT2
YGR087C	PDC6	Third, minor isozyme of pyruvate decarboxylase; pyruvate decarboxylase isozyme; Null mutant is viable and shows reduced pyruvate decarboxylase activity only in cells grown in ethanol	2.57	2.57	4.28e-08	SGD	636193		PDC6
YGR088W	CTT1	cytoplasmic catalase T; catalase T; Null mutant is viable and heat sensitive	2.21	2.21	6.01e-06	SGD	636247		CTT1
YML054C	CYB2	Expression is repressed by glucose and anaerobic conditions, is induced by L-lactate and is regulated by GRR1, ROX3, HAP1, HXK2 and CYC8; L-lactate cytochrome c oxidoreductase, cytochrome b2; Null mutant is viable but is deficient in cytochrome b2 and L-lactate dehydrogenase activity and is unable to use L-lactate as a sole carbon source	3.05	3.05	5.2e-18	SGD	636253		CYB2
YPL158C	YPL158C		2.7	2.7	0.000112	SGD	636266		YPL158C
YNR044W	AGA1	anchorage subunit of a-agglutinin; a-agglutinin anchorage subunit; mating defect in liquid medium	0.38	-2.66	3.45e-06	SGD	636274		AGA1
YLR452C	SST2	Protein involved in desensitization to alpha-factor pheromone; GTPase activating protein (GAP), RGS (regulator of G-protein signalling) family; Null mutants are viable and exhibit increased sensitivity to mating factors	0.42	-2.37	4.97e-26	SGD	636282		SST2
YPL278C	YPL278C		0.41	-2.42	9.45e-13	SGD	636338		YPL278C
YBR285W	YBR285W		2.11	2.11	4.36e-05	SGD	636482		YBR285W
YER187W	YER187W	similar to killer toxin	0.3	-3.39	1.26e-44	SGD	636485		YER187W
YDR043C	NRG1	involved in regulation of glucose repression; binds to UAS-1 in the STA1 promoter and can interact with Ssn6p, transcriptional repressor; Null mutant is viable, relieves glucose repression of SUC2 and STA1, suppresses snf mutations	0.35	-2.88	3.95e-08	SGD	636562		NRG1
YML063W	RPS1B,PLC2,RP10B	Homologous to rat ribosomal protein S3A; ribosomal protein S1B (rp10B)	2.82	2.82	3.11e-10	SGD	636567		RPS1B
YMR322C	YMR322C		0.39	-2.55	2.7e-15	SGD	636573		YMR322C
YLR406C	RPL31B	Homology to rat L31; ribosomal protein L31B (L34B) (YL28)	2.21	2.21	1.41e-24	SGD	636580		RPL31B
YJL079C	PRY1	Pathogen Related in Sc, contains homology to the plant PR-1 class of pathogen related proteins. The protein sequence is over 60% identical with the Pry2p & Pry3p over 145 resid. PRY1 is >35% identical (50% similar) to tobacco PR-1c protein.	3.81	3.81	2.48e-10	SGD	636599		PRY1
YBL087C	RPL23A	Homology to E. coli L14 and rat L23; ribosomal protein L23A (L17aA) (YL32)	2.08	2.08	0.000212	SGD	636610		RPL23A
YLL045C	RPL8B,KRB1,SCL41	Homology to human L7a, mouse L7a, rat L7a; ribosomal protein L8B (L4B) (rp6) (YL5); Null mutant is viable. rpl8a rpl8b mutants are inviable. The rpl8b allele, krb1, can suppress some mak mutations and represents a chromosomal rearrangement involving chromosome XII	2.54	2.54	4.06e-14	SGD	636624		RPL8B
YDR064W	RPS13,RPS13B,RPS13C	Homology to rat S13; ribosomal protein S13 (S27a) (YS15)	2.49	2.49	5.93e-12	SGD	636641		RPS13
YLR340W	RPP0,RPL10E	Homology to rat P0, human P0, and E. coli L10e; ribosomal protein P0 (A0) (L10E); Null mutant is inviable	2.89	2.89	2.11e-17	SGD	636657		RPP0
YOR312C	RPL20B,RPL18A1	Homology to rat L18a; ribosomal protein L20B (L18B)	2.45	2.45	4.5e-05	SGD	636660		RPL20B
YPL079W	RPL21B	Homology to rat L21; ribosomal protein L21B	2.45	2.45	3.2e-05	SGD	636667		RPL21B
YDL204W	YDL204W		3.42	3.42	7.09e-07	SGD	636679		YDL204W
YDR033W	MRH1	Membrane protein related to Hsp30p, Localized by immunofluorescence to membranes, mainly the plasma membr. punctuate immunofluorescence pattern observed in buds. The nuclear envelope, but not vacuole or mitochondrial membranes also stained; Null mutant is viable	2.27	2.27	6.66e-16	SGD	636700		MRH1
YOR096W	RPS7A,RPS30	Homology to human S7 and Xenopus S8; ribosomal protein S7A (rp30); Null mutant is viable	3	3	2.54e-10	SGD	636713		RPS7A
YOL140W	ARG8	Acetylornithine aminotransferase; acetylornithine aminotransferase; Arginine requiring	0.48	-2.09	2.33e-22	SGD	636757		ARG8
YLR197W	SIK1,NOP56	homology to microtubule binding proteins and to X90565_5.cds; similar to microtubule binding proteins and to X90565_5.cds; wild-type gene suppresses toxicity of GAL4-I-Kappa-B alpha in yeast	2.01	2.01	3.34e-12	SGD	636822		SIK1
YPL198W	RPL7B	Homolog of mammalian ribosomal protein L7 and E. coli L30; ribosomal protein L7B (L6B) (rp11) (YL8); Null mutant is viable, disruption of both RPL7A and RPL7B is lethal	2.65	2.65	2.21e-06	SGD	636897		RPL7B
YDL020C	RPN4,SON1,UFD5	involved in ubiquitin degradation pathway; Null mutant is viable, exhibits synthetic interactions with sen3, sun1, and cdc28-1N	0.06	-18.06	1.84e-13	SGD	636905		RPN4
YMR058W	FET3	FET3 encodes a ferro-O2-oxidoreductase that is part of the high-affinity iron transport system; multicopper oxidase; The null mutant is viable but defective for high affinity Fe(II) uptake. The null mutant is inviable when environmental iron is limiting.	2.39	2.39	2.15e-06	SGD	636932		FET3
YDL082W	RPL13A	Homology to rat L13; ribosomal protein L13A; Null mutant is viable.	3.01	3.01	9.42e-15	SGD	636963		RPL13A
YGR279C	SCW4	Soluble Cell Wall protein; soluble cell wall protein; Null mutant is viable.	3.3	3.3	3.15e-08	SGD	636989		SCW4
YNL234W	YNL234W		2.13	2.13	4.26e-07	SGD	637019		YNL234W
YLR423C	APG17	required for activation of Apg1 protein kinase; Null mutant is viable and has defect in autophagy	2.29	2.29	5.32e-05	SGD	637039		APG17
YMR116C	ASC1,CPC2	WD repeat protein (G-beta like protein) that interacts with the translational machinery; G-beta like protein; Null mutant is viable. Null mutation suppresses the absence of growth of a cyp1- strain in anaerobiosis and also causes delayed growth in aerobic or heme sufficient conditions, trp auxotrophs of the asc1 null allele are cold sensitive for growth, other mutants have increased cell size	2.81	2.81	1.77e-18	SGD	637043		ASC1
YGR214W	RPS0A,NAB1,NAB1A,YST1	Homology to rat Sa; ribosomal protein S0A; Null mutant is viable, yst1 (rps0a) yst2 (rps0b) double deletion mutant is inviable, yst1 (rps0a) mutants are defective for filamentous growth	2.69	2.69	0	SGD	637047		RPS0A
YEL071W	DLD3	D-lactate dehydrogenase	0.44	-2.26	2.88e-07	SGD	637094		DLD3
YGR256W	GND2	6-phosphogluconate dehydrogenase, decarboxylating, converts 6-phosphogluconate + NADP to ribulose-5-phosphate + NADPH + CO2; 6-phosphogluconate dehydrogenase; cannot grow on media containing D-glucono-delta-lactone as the sole carbon source	2.01	2.01	1.19e-05	SGD	637096		GND2
YER045C	ACA1	contains an ATF/CREB-like bZIP domain, transcriptional activator; basic leucine zipper (bZIP) transcription factor	0.44	-2.27	7.57e-12	SGD	637099		ACA1
YML128C	MSC1	Meiotic Sister-Chromatid recombination	2.98	2.98	0	SGD	637127		MSC1
YMR300C	ADE4	phosphoribosylpyrophosphate amidotransferase; Adenine requiring	0.34	-2.92	6.78e-27	SGD	637129		ADE4
YKL217W	JEN1	Repressed by glucose, induced by lactic acid, in high copy, weakly suppresses cpr3 null mutan phenotype on lactate medium at 37 degrees; carboxylic acid transporter protein homolog; deletion results in slow growth of yeast in synthetic medium supplemented with L-lactate and synergistic with cpr3 null mutation, essential for lactate uptake in yeast	2.07	2.07	6.92e-07	SGD	637146		JEN1
YGL158W	RCK1	Serine/threonine protein kinase; Null mutant is viable	3.64	3.64	0	SGD	637165		RCK1
YDR380W	ARO10		0.21	-4.84	1.48e-22	SGD	637201		ARO10
YML056C	IMD4	similar to IMP dehydrogenase; IMP dehydrogenase homolog	2.17	2.17	1.07e-05	SGD	637252		IMD4
YOL084W	PHM7	transcription is regulated by PHO system	2.34	2.34	2.73e-05	SGD	637311		PHM7
YER131W	RPS26B	Homology to rat S26; ribosomal protein S26B; Null mutant is viable	2.59	2.59	1.06e-05	SGD	637435		RPS26B
YPR099C	YPR099C		0.49	-2.04	7.78e-19	SGD	637437		YPR099C
YER121W	YER121W		3.41	3.41	9.82e-15	SGD	637442		YER121W
YDR382W	RPP2B,RPL45,YPA1	Homology to rat P2, human P2, and E.coli L12eIA; ribosomal protein P2B (YP2beta) (L45); Null mutant is viable	2.51	2.51	1.08e-05	SGD	637464		RPP2B
YHL015W	RPS20,URP2	Homology to rat S20, human S20, Xenopus S22, and E. coli S10; ribosomal protein S20; Null mutant is inviable	3.56	3.56	0	SGD	637497		RPS20
YPR102C	RPL11A	Homology to rat L11 and E. coli L5; ribosomal protein L11A (L16A) (rp39A) (YL22)	2.78	2.78	2.22e-08	SGD	637557		RPL11A
YMR143W	RPS16A	Homology to rat S16; ribosomal protein S16A (rp61R)	2.66	2.66	2.64e-16	SGD	637609		RPS16A
YBL072C	RPS8A	Homology to mammalian S8; ribosomal protein S8A (S14A) (rp19) (YS9)	2.96	2.96	1.4e-17	SGD	637614		RPS8A
YCL026C-A	FRM2	Protein involved in the integration of lipid signaling pathways with cellular homeostatis; Null mutant is viable and sensitive to arachidonic acid	0.27	-3.7	0	SGD	637621		FRM2
YNL067W	RPL9B	Homology to rat L9; ribosomal protein L9B (L8B) (rp24) (YL11)	2.27	2.27	4.57e-06	SGD	637622		RPL9B
YLR185W	RPL37A	Homology to rat L37; ribosomal protein L37A (L43) (YL35)	2.03	2.03	0.000923	SGD	637623		RPL37A
YHR021C	RPS27B	Homology to mammalian S27; ribosomal protein S27B (rp61) (YS20)	2.66	2.66	0.000117	SGD	637659		RPS27B
YPR132W	RPS23B	Homology to rat S23 and E. coli S12; ribosomal protein S23B (S28B) (rp37) (YS14); Null mutant is viable, rps23a rps23b double deletion mutants are inviable. Mutations in different parts of RPS23 have opposite affects on translational accuracy or antibiotic sensitivity.	2.01	2.01	1.14e-06	SGD	637674		RPS23B
YGL096W	TOS8	Hypothetical ORF	0.45	-2.2	6.08e-05	SGD	637687		TOS8
YKL180W	RPL17A	Homology to rat L17, human L17, and E. coli L22; ribosomal protein L17A (L20A) (YL17)	3.85	3.85	9.87e-13	SGD	637695		RPL17A
YDL191W	RPL35A,SOS1	Homology to rat L35; ribosomal protein L35A; Null mutant is viable.	2.04	2.04	7.21e-09	SGD	637697		RPL35A
YML026C	RPS18B	Homology to rat S18 and E. coli S13; ribosomal protein S18B	2.29	2.29	4.65e-05	SGD	637700		RPS18B
YER074W	RPS24A,RPS24EA	Homology to rat S24; ribosomal protein S24A	2.57	2.57	0.000377	SGD	637707		RPS24A
YGR132C	PHB1	antiproliferative protein involved in determination of replicative life span; Phb2p homolog, mitochondrial protein; Null mutant is viable, exhibits a slightly decreased lifes span, phb1 phb2 double deletion mutants exhibit a more decreased replicative lifespan and a defect in mitochondrial membrane potential	2.57	2.57	9.81e-39	SGD	637710		PHB1
YHR160C	PEX18	Peroxin, Pex18p and Pex21p are partially functionally redundant.; peroxin; Null mutant is viable but has reduced growth on oleate, partial impairment of peroxisome biogenesis	2.24	2.24	1.08e-06	SGD	637713		PEX18
YJR096W	YJR096W		2.33	2.33	3.74e-14	SGD	637714		YJR096W
YLR150W	STM1,MPT4	Multicopy suppressor of tom1 and pop2 mutations; affinity for quadruplex nucleic acids; Null mutant is viable, overexpression of STM1 suppresses some phenotypes of pop2 null mutations and the temperature sensitivity of tom1 and htr1 mutants	2.85	2.85	1.16e-06	SGD	637723		STM1
YKL006W	RPL14A	Homology to mammalian L14; ribosomal protein L14A	2.12	2.12	5.8e-09	SGD	637725		RPL14A
YJR145C	RPS4A	Homology to rat S4 and human S4; ribosomal protein S4A (YS6) (rp5) (S7A); Null mutant is viable, rps4a rps4b double deletion is inviable	3.32	3.32	1.08e-06	SGD	637727		RPS4A
YBR189W	RPS9B,RPS13A,SUP46	Homology to rat S9 and E. coli S4; ribosomal protein S9B (S13) (rp21) (YS11); Suppression of nonsense mutations	2.58	2.58	4.19e-20	SGD	637754		RPS9B
YLR136C	TIS11,CTH2	Zinc finger containing homolog of mammalian TIS11, glucose repressible gene; Null mutant is viable but alters metabolism that is reflected by a pH change on YPD plates.	2.61	2.61	4e-13	SGD	637762		TIS11
YFR014C	CMK1	Calmodulin-dependent protein kinase; calmodulin-dependent protein kinase; Null mutant is viable	2.12	2.12	1.03e-13	SGD	637813		CMK1
YGR052W	YGR052W		4.28	4.28	7.2e-22	SGD	637831		YGR052W
YPL090C	RPS6A	Homology to rat, mouse, and human S6; ribosomal protein S6A (S10A) (rp9) (YS4)	2.24	2.24	4.34e-10	SGD	637848		RPS6A
YJL088W	ARG3	Sixth step in arginine biosynthesis; ornithine carbamoyltransferase; Arginine requiring	0.45	-2.23	1.28e-07	SGD	637865		ARG3
YDR023W	SES1	seryl-tRNA synthetase; serine-tRNA ligase; Null mutant is inviable.	2	2	4.72e-18	SGD	637899		SES1
YER003C	PMI40	catalyzes the interconversion of fructose-6-P and mannose-6-P; mannose-6-phosphate isomerase; Null mutant requires D-mannose for growth, temperature-sensitive mutant, in the absence of exogenous D-mannose, is unable to synthesize GDP-mannose and dolichol-phosphate-mannose and is unable to secrete some cell wall-associated proteins at the restrictive temperature	2.29	2.29	3.14e-06	SGD	637900		PMI40
YBR078W	ECM33	ExtraCellular Mutant; A Tn3 insertion into this gene causes hypersensitivity to the cell surface polymer perturbing agent calcofluor white.	2.38	2.38	6.04e-08	SGD	637958		ECM33
YPR145W	ASN1	Asn1p and Asn2p are isozymes; asparagine synthetase; Null mutant is viable, L-asparagine auxotrophy occurs upon mutation of both ASN1 and ASN2	0.48	-2.09	0.000922	SGD	637962		ASN1
YNL251C	NRD1	RNA recognition motif-containing protein that participates in sequence-specific regulation of nuclear pre-mRNA abundance; Null mutant is inviable	0.3	-3.32	0	SGD	638012		NRD1
YIL107C	PFK26	6-Phosphofructose-2-kinase; 6-phosphofructose-2-kinase; Null mutant is viable, on pyrvuate medium, no fructose 2,6-P2 is detectable in mutant	0.49	-2.03	4.34e-09	SGD	638123		PFK26
YKL026C	GPX1	Glutathione peroxidase paralogue; Null mutant is viable	2.25	2.25	6.84e-31	SGD	638254		GPX1
YGL031C	RPL24A,RPL30A	Homology to rat L24; ribosomal protein L24A (rp29) (YL21) (L30A); Null mutant is viable.	4.01	4.01	0	SGD	638263		RPL24A
YGL135W	RPL1B,SSM2	Homology to rat L10a, eubacterial L1, and archaebacterial L1, identical to S. cerevisiae L1A (Ssm1p); ribosomal protein L1B	2.1	2.1	1.09e-19	SGD	638330		RPL1B
YLR194C	YLR194C		2.87	2.87	2.91e-05	SGD	638364		YLR194C
YGR118W	RPS23A	Homology to rat S23 and E. coli S12; ribosomal protein S23A (S28A) (rp37) (YS14); Null mutant is viable, rps23a rps23b double deletion mutants are inviable. Mutations in different parts of RPS23 have opposite affects on translational accuracy or antibiotic sensitivity.	2.03	2.03	1.45e-16	SGD	638365		RPS23A
YPL280W	YPL280W		0.36	-2.78	5.01e-14	SGD	638369		YPL280W
YJR123W	RPS5	ribosomal small subunit protein homologous to mammalian S5 (has approx. 70% identity with human, rat and hydrozoan S5). It is the least basic of the non-acidic ribosomal proteins. It is phosphorylated in yeast.; ribosomal protein S5 (S2) (rp14) (YS8); null is inviable, transcription of RPS5 is sensitive to heat-shock and carbon source shift.	3.03	3.03	1.5e-09	SGD	638378		RPS5
YLR448W	RPL6B	Homology to rat and human L6, involved initiation of protein synthesis; ribosomal protein L6B (L17B) (rp18) (YL16); Null mutant is viable, grows slower than wild-type. rpl6a rpl6b double mutants are inviable, rpl6 mutants are deficient in 60S ribosomal subunits relative to 40S subunits, 43S preinitiation complexes accumulate in half-mer polyribosomes in the absence of sufficient 60S subunits.	2.79	2.79	1.26e-10	SGD	638387		RPL6B
YER117W	RPL23B	Homology to rat L23 and E. coli L14; ribosomal protein L23B (L17aB) (YL32)	2.43	2.43	3.67e-05	SGD	638395		RPL23B
YIL133C	RPL16A,RPL13	Homology to rat L13a; ribosomal protein L16A (L21A) (rp22) (YL15)	2.49	2.49	2.46e-40	SGD	638410		RPL16A
YKR013W	PRY2	Pathogen Related in Sc, contains homology to the plant PR-1 class of pathogen related proteins. The protein sequence is over 60% identical with the Pry2p & Pry3p over 145 resid. PRY1 is >35% identical (50% similar) to tobacco PR-1c protein.	2.3	2.3	2.73e-11	SGD	638428		PRY2
YGR127W	YGR127W		0.49	-2.03	0.000659	SGD	638442		YGR127W
YIL061C	SNP1	U1snRNP 70K protein homolog; Null mutant is inviable in some strain backgrounds and in other strain backgrounds, null mutant is viable, exhibits greatly increased doubling rates, severe temperature sensitivities, and defects in nuclear pre-mRNA splicing	4.23	4.23	4.55e-09	SGD	638453		SNP1
YNL302C	RPS19B,RP55B	Homology to rat S19; ribosomal protein S19B (rp55B) (S16aB) (YS16B)	2.47	2.47	1.53e-08	SGD	638475		RPS19B
YHR010W	RPL27A	Homology to mammalian L27; ribosomal protein L27A	3.26	3.26	6.88e-23	SGD	638478		RPL27A
YIL136W	OM45	45-kDa mitochondrial outer membrane protein; 45 kDa mitochondrial outer membrane protein; Null mutant is viable and shows normal growth, viability, mitochondrial function and mitochondrial protein import	2.46	2.46	1.39e-07	SGD	638506		OM45
YGR142W	BTN2	Gene/protein whose expression is elevated in a btn1 minus/Btn1p lacking yeast strain.; Null mutant is viable, expression of BTN2 is elevated in yeast lacking BTN1	0.47	-2.15	1.08e-13	SGD	638550		BTN2
YPL061W	ALD6	Utilizes NADP+ as the preferred coenzyme. Activated by Mg2+.; aldehyde dehydrogenase; Null mutant is viable, grows at approximately one-third the rate of wild-type, unable to grow on ethanol as a carbon source	3.28	3.28	1.19e-11	SGD	638588		ALD6
YGR189C	CRH1	congo red hypersensitive; cell wall protein; Null mutant is viable and hypersensitive to Congo Red and Calcofluor White	2.33	2.33	1.83e-05	SGD	638623		CRH1
YDR402C	DIT2,CYP56	Disp. for spores & spore viab. - required for dityrosine biosynth. & dityrosine accumul. in outer spore wall (s.w.), s.w. matur. & resist. to ether & lytic enz. mRNA trans. mid/late during s.w. formation; catalyzes oxidation of N-formyl tyrosine to N,N-bisformyl dityrosine in vitro, cytochrome P450 56; lack outermost layer of spore wall	0.45	-2.22	2.34e-19	SGD	638634		DIT2
YER052C	HOM3,BOR1,SIL4	First step in common pathway for methionine and threonine biosynthesis; aspartate kinase (L-aspartate 4-P-transferase) (EC 2.7.2.4); Homoserine requiring, Borrelidin resistance	0.44	-2.26	0.000233	SGD	638654		HOM3
YKL103C	LAP4,APE1,API,YSC1	vacuolar aminopeptidase ysc1; Leucine aminopeptidase deficient	0.42	-2.41	3.15e-08	SGD	638661		LAP4
YBR117C	TKL2	transketolase, homologous to tkl1; transketolase, similar to TKL1; Null mutant is viable, no reduction in transketolase activity. tkl1 tkl2 mutants are auxotrophic for aromatic amino acids, indicating a complete block in transketolase activity	2.2	2.2	5.79e-10	SGD	638733		TKL2
YIL101C	XBP1	DNA-binding transcriptional repressor; transcriptional repressor; Null mutant is viable, overexpression of XBP1 leads to a slow-growth phenotype, lengthening of G1, an increase in cell volume, and a repression of G1 cyclin expression	2.42	2.42	0.000773	SGD	638743		XBP1
YPL269W	KAR9	cortical protein required for cytoplasmic microtubule orientation, localizes to the tip of shmoo projections and to the tip of budding cells in a cell-cycle dependent manner; Null mutant is viable, cytoplasmic microtubule orientation defects, nuclear migration defects, benomyl sensitive	0.47	-2.11	3.75e-14	SGD	638760		KAR9
YMR232W	FUS2	Involved in cell fusion during mating, also required for the alignment of parental nuclei before nuclear fusion; Null mutant is viable, fus2 mutants have strong defects in karyogamy and fail to orient microtubules between parental nuclei in zygotes	0.33	-3.07	2.17e-08	SGD	638794		FUS2
YBR099C	YBR099C		0.45	-2.2	0.000667	SGD	638987		YBR099C
YGR236C	SPG1	Hypothetical ORF; Null mutant is viable, SPG1 is required for long-term survival in YPD at 37 degrees C.	3.88	3.88	0	SGD	639001		SPG1
YMR242C	RPL20A,RPL18A2	Homology to rat L18a; ribosomal protein L20A (L18A)	2.61	2.61	2.87e-27	SGD	639066		RPL20A
YDL130W	RPP1B,RPL44',RPLA3	Homology to rat P1, human P1, and E. coli L12eIIB; ribosomal protein P1B (L44') (YP1beta) (Ax); Null mutant is viable	2.33	2.33	4.56e-07	SGD	639110		RPP1B
YML024W	RPS17A,RP51A,RPL51A	Homology to rat S17; ribosomal protein S17A (rp51A); Null mutant is viable and grows slowly, rps17A rps17B double null mutant is inviable	2.36	2.36	0.000311	SGD	639173		RPS17A
YOR234C	RPL33B	Homology to rat L35a; ribosomal protein L33B (L37B) (rp47) (YL37); Null mutant is viable.	2.06	2.06	9.76e-24	SGD	639189		RPL33B
YOL127W	RPL25	Homology to E. coli L23 and rat L23a; ribosomal protein L25 (rpl6L) (YL25)	2.49	2.49	1.61e-08	SGD	639191		RPL25
YDL083C	RPS16B	Homology to rat S16; ribosomal protein S16B (rp61R)	2.35	2.35	0.000166	SGD	639201		RPS16B
YIL069C	RPS24B,RPS24EB	Homology to rat S24; ribosomal protein S24B	2.62	2.62	6.72e-05	SGD	639214		RPS24B
YGL039W	YGL039W		0.48	-2.08	0.00035	SGD	639234		YGL039W
YJL116C	NCA3	With NCA2, regulates proper expression of subunits 6 (Atp6p) and 8 (Atp8p ) of the Fo-F1 ATP synthase; Null mutant is viable	4.36	4.36	4.27e-14	SGD	639244		NCA3
YBR191W	RPL21A,URP1	Homology to rat L21; ribosomal protein L21A	2.75	2.75	8.9e-07	SGD	639252		RPL21A
YNL162W	RPL42A	Homology to rat L36a and human L36a; ribosomal protein L42A (YL27) (L41A)	2.36	2.36	7.63e-08	SGD	639262		RPL42A
YLR048W	RPS0B,NAB1B,YST2	Homology to rat Sa, closely related to mammalian p40/laminin receptor precursors (LRPs), required for translation and contributes to the assembly and/or stability of the 40S ribosomal subunit; ribosomal protein S0B; Null mutant is viable with significant reduction in growth rate and change in distribution and make up of ribosomes, yst1 (rps0a) yst2 (rps0b) double mutant is inviable	2.9	2.9	4.89e-10	SGD	639271		RPS0B
YNL141W	AAH1	adenine aminohydrolase (adenine deaminase); Null mutant is viable	2.6	2.6	2.72e-10	SGD	639289		AAH1
YPR127W	YPR127W		2.24	2.24	5.57e-05	SGD	639291		YPR127W
YOL120C	RPL18A,RP28A	Homology to rat ribosomal protein L18; ribosomal protein L18A (rp28A)	3.5	3.5	9.11e-35	SGD	639315		RPL18A
YMR142C	RPL13B	Homology to rat L13; ribosomal protein L13B	2.54	2.54	0.000445	SGD	639316		RPL13B
YDL055C	PSA1,MPG1,SRB1,VIG9	mannose-1-phosphate guanyltransferase, GDP-mannose pyrophosphorylase; GDP-mannose pyrophosphorylase, mannose-1-phosphate guanyltransferase; Null mutant is inviable, PSA1 is an extragenic suppressor of alg1 mutants, osmotically sensitive--lyses upon transfer to hypertonic conditions	2.25	2.25	2.22e-17	SGD	639332		PSA1
YDR055W	PST1	Protoplasts-secreted; the gene product has been detected among the proteins secreted by regenerating protoplasts; Viable	5.01	5.01	5.41e-27	SGD	639359		PST1
YMR323W	YMR323W		0.4	-2.5	2.88e-05	SGD	639395		YMR323W
YLR142W	PUT1	proline oxidase; inability to use proline as a nitrogen source	0.43	-2.35	0.000813	SGD	639431		PUT1
YCL027C-A	ORF:YCL027C-A	BioProcess=biological_process unknown|MolFunction=molecular_function unknown|CellComponent=cellular_component unknown	0.33	-3.05	9.35e-10	SGD	970683		ORF:YCL027C-A
YMR122W-A	ORF:YMR122W-A	BioProcess=biological_process unknown|MolFunction=molecular_function unknown|CellComponent=not yet annotated	2.49	2.49	9.78e-08	SGD	970702		ORF:YMR122W-A
YKL096W-A	CWP2,LPR1	major constituent of the cell wall containing GPI-anchor, plays a role in stabilizing the cell wall, low pH resistance protein; cell wall mannoprotein; Null mutant is viable, displays increased sensitivity to Congo red, calcofluor white, and Zymolyase	3.13	3.13	2.22e-09	SGD	970707		CWP2
YKL162C-A	ORF:YKL162C-A	BioProcess=biological_process unknown|MolFunction=molecular_function unknown|CellComponent=not yet annotated	2.54	2.54	3.03e-07	SGD	970710		ORF:YKL162C-A
YDR034W-B	ORF:YDR034W-B	BioProcess=biological_process unknown|MolFunction=molecular_function unknown|CellComponent=not yet annotated	3.42	3.42	8.65e-05	SGD	970723		ORF:YDR034W-B
YFR032C-A	RPL29	Homology to rat L29; ribosomal protein L29 (YL43)	2.3	2.3	0.000494	SGD	970749		RPL29
YLR149C-A	ORF:YLR149C-A	BioProcess=biological_process unknown|MolFunction=molecular_function unknown|CellComponent=cellular_component unknown	2.07	2.07	0.000702	SGD	970775		ORF:YLR149C-A
Q0055	AI2	Mobile mitochondrial group II intron of COX1 which is involved in pre-mRNA splicing and in deletion of introns from mitochondrial DNA; endonuclease (putative), intron-specific reverse transcriptase activity, maturase aI2; defective in aI1 and aI2 intron mobility	2.3	2.3	4.75e-24	SGD	970785		AI2
Q0075	AI5_BETA	Intron of mitochondrial COX1, aI5-beta	2.21	2.21	6.76e-07	SGD	970796		AI5_BETA
Q0105	COB,COB1,CYTB	Cytochrome b; cytochrome b; Null mutant is viable and unable to grow on nonfermentable carbon sources	2.01	2.01	0.000552	SGD	970802		COB
YER187W-A	KHS1	Killer toxin; killer toxin	0.43	-2.31	0.00025	SGD	970845		KHS1
Additional data file 18. Gene list of two-fold differential expression in rpn4Δ vs. parent without arsenic treatment.
