# Supplementary material for: Integrating phenotypic and expression profiles to map arsenic-response networks
Source: Genome Biol. 2004 Nov 29;5(12):R95. doi: 10.1186/gb-2004-5-12-r95 (PMC545798; doi:10.1186/gb-2004-5-12-r95)
Supplement: Additional data file 19 — Gene list of two-fold differential expression in arr1Δ vs. parent without arsenic treatment [file gb-2004-5-12-r95-s19.xls]

## Sheet: Arr1_2fold_001
Sequence Code	Sequence Name(s)	Sequence Description	Ratio	Fold Change	P-value	Sequence Source	Sequence ID	Accession #	Primary Sequence Name
YOL121C	RPS19A	Homology to rat S19; ribosomal protein S19A (S16aA) (rp55A) (YS16A)	2.35	2.35	4.61e-07	SGD	633300		RPS19A
YMR307W	GAS1,CWH52,GGP1	Glycophospholipid-anchored surface protein; cell surface glycoprotein 115-120 kDa; Null mutant is slow growing and exhibits cell wall defects.	2.23	2.23	8.65e-11	SGD	633348		GAS1
YER056C-A	RPL34A	Homology to rat L34; ribosomal protein L34A	2.1	2.1	3.07e-10	SGD	633385		RPL34A
YJR094W-A	RPL43B	Homology to human L37a; ribosomal protein L43B	2.11	2.11	1.84e-07	SGD	633410		RPL43B
YFR031C-A	RPL2A,RPL5B	Homology to rat L8 and E. coli L2; ribosomal protein L2A (L5A) (rp8) (YL6)	3.04	3.04	0.000114	SGD	633449		RPL2A
YJR146W	YJR146W		2.13	2.13	0.000824	SGD	633538		YJR146W
YGL189C	RPS26A	Homology to rat S26; ribosomal protein S26A; Null mutant is viable and grows slowly	2.19	2.19	3.83e-05	SGD	633551		RPS26A
YJL190C	RPS22A,RPS24	Homology to rat S15a; ribosomal protein S22A (S24A) (rp50) (YS22)	2.63	2.63	2.77e-08	SGD	633624		RPS22A
YNL178W	RPS3,SUF14	Homology to mammalian S3; ribosomal protein S3 (rp13) (YS3); Null mutant is inviable	2.53	2.53	6.67e-34	SGD	633723		RPS3
YMR230W	RPS10B	Homology to rat S10; ribosomal protein S10B	2.18	2.18	0.0002	SGD	633782		RPS10B
YCR010C	ADY2	Accumulation of DYads; Null mutant is viable, forms predominantly asci containing 2 spores (dyads) whensporulated, required for long-term growth on YPD at 37 degrees C.	4.03	4.03	1.07e-08	SGD	633816		ADY2
YNL289W	PCL1,HCS26	G(sub)1 cyclin that associates with PHO85; G1 cyclin, associates with PHO85; Required for passage through G(sub)1 in diploid cells lacking CLN1	2.13	2.13	7.6e-09	SGD	633820		PCL1
YDL175C	YDL175C		0.49	-2.02	9.77e-05	SGD	633844		YDL175C
YIL096C	YIL096C		0.49	-2.03	5.28e-05	SGD	633851		YIL096C
YLR372W	SUR4,ELO3,SRE1,VBM1	Required for conversion of 24-carbon fatty acids to 26-carbon species; Null mutants is viable, not sensitive to UV or gamma radiation. sur4 mutants suppress rad3, rvs161 delta, and rvs167 mutations. sur4 fen1 mutants and sur4 elo2 mutants are inviable.	2.17	2.17	2.47e-13	SGD	633875		SUR4
YBR181C	RPS6B,LPG18,RPS101,RPS102	Homology to rat, human, and mouse S6; ribosomal gene product S6B (S10B) (rp9) (YS4)	2.4	2.4	2.93e-20	SGD	633886		RPS6B
YLR056W	ERG3,SYR1	C-5 sterol desaturase; Null mutant is inviable, suppresses syringomycin resistant mutant	0.36	-2.76	5.21e-10	SGD	633894		ERG3
YBR031W	RPL4A	Homology to rat L4, Xenopus L1, Drosophila L1; ribosomal protein L4A (L2A) (rp2) (YL2)	2.05	2.05	8.86e-06	SGD	633896		RPL4A
YHR203C	RPS4B	Homology to rat S4 and human S4; ribosomal protein S4B (YS6) (rp5) (S7B)	2.2	2.2	0.000235	SGD	633920		RPS4B
YLR049C	YLR049C		2.03	2.03	1.65e-08	SGD	633956		YLR049C
YFL037W	TUB2,ARM10,SHE8	beta subunit of tubulin monomer, involved in chromosome segregation and nuclear migration; beta-tubulin; null is inviable, conditional mutants show block of mitotic nuclear migration and chromosome segregation and defects in spindle and/or cytoplasmic microtubules at non-permissive conditions, some mutants are benomyl-hypersensitive	2.44	2.44	1.91e-07	SGD	633989		TUB2
YPL201C	YPL201C		2.94	2.94	2.21e-08	SGD	634037		YPL201C
YDR497C	ITR1	member of sugar transporter superfamily; myo-inositol transporter; Null mutant is viable	2.55	2.55	7.37e-28	SGD	634088		ITR1
YOR167C	RPS28A,RPS33A	Homology to mammalian S28; ribosomal protein S28A (S33A) (YS27)	2.09	2.09	6.78e-15	SGD	634220		RPS28A
YLR076C	YLR076C		2.15	2.15	5.01e-14	SGD	634253		YLR076C
YOL039W	RPP2A,RPL44,RPLA2	Homology to rat P2, human P2, and E.coli L12eIB; 60S acidic ribosomal protein P2A (L44) (A2) (YP2alpha); Null mutant is viable	2.03	2.03	5.98e-07	SGD	634285		RPP2A
YPR043W	RPL43A	Homology to human L37a; ribosomal protein L43A	2.48	2.48	8.68e-14	SGD	634380		RPL43A
YEL054C	RPL12A	Homology to rat L12(a) and E. coli L11; ribosomal protein L12A (L15A) (YL23); Null mutant is viable.	2.32	2.32	1.59e-11	SGD	634397		RPL12A
YIL057C	YIL057C		4.5	4.5	4.26e-28	SGD	634398		YIL057C
YLR167W	RPS31,RPS37,UBI3	Homology to rat S27a; ribosomal protein S31 (S37) (YS24); Null mutant is viable	2.38	2.38	4.78e-21	SGD	634409		RPS31
YNL036W	NCE103	involved in secretion of proteins that lack classical secretory signal sequences; An uncharacterized allele exhibits defects in the export of the mammalian protein galectin-1.	2.28	2.28	2.7e-10	SGD	634452		NCE103
YPL131W	RPL5,LPI14,RPL1	Homology to rat ribosomal protein L5, required for assembly of stable 60S ribosomal subunits; ribosomal protein L5 (L1a)(YL3); Null mutant is inviable.	2.54	2.54	3.23e-14	SGD	634492		RPL5
YER001W	MNN1	Alpha-1,3-mannosyltransferase; alpha-1,3-mannosyltransferase; Null mutant is viable	3.18	3.18	2.39e-08	SGD	634755		MNN1
YGL021W	ALK1	leucine zipper (putative), membrane protein (putative)	2.18	2.18	3.11e-16	SGD	634822		ALK1
YLR110C	CCW12	cell wall mannoprotein; Null mutant is viable and shows decrease in mating efficiency and defect in agglutination	4.56	4.56	1.03e-06	SGD	634826		CCW12
YFL014W	HSP12,GLP1,HOR5	induced by heat shock, entry into stationary phase, depletion of glucose, and addition of lipids (fatty acids); heat shock protein 12; Null mutant is viable, but shows induction of heat shock response under conditions normally associated with low-level HSP12 expression	2.19	2.19	3.65e-06	SGD	634845		HSP12
YBR190W	YBR190W		2.28	2.28	1.8e-17	SGD	634856		YBR190W
YNL300W	TOS6	Hypothetical ORF	2.84	2.84	5.44e-11	SGD	634860		TOS6
YPL114W	YPL114W		0.47	-2.12	0.000181	SGD	634917		YPL114W
YDR134C	YDR134C		3.71	3.71	1.16e-14	SGD	634919		YDR134C
YOR369C	RPS12	Homology to rat S12; ribosomal protein S12	2.04	2.04	9.02e-05	SGD	634929		RPS12
YOL040C	RPS15,RPS21	Homology to rat S15 and E. coli S19; ribosomal protein S15 (S21) (rp52) (RIG protein)	2.09	2.09	1.16e-08	SGD	634930		RPS15
YJL158C	CIS3,CCW11	cik1 suppressor; similar to Hsp150p and Pir1p, Pir2p, and Pir3p; Null mutant is viable, CIS3 is a high copy suppressor of cik1 deletion mutants	2.63	2.63	0.000939	SGD	634958		CIS3
YDR418W	RPL12B	Homology to rat L12(a) and E. coli L11; ribosomal protein L12B (L15B) (YL23); Null mutant is viable.	2.67	2.67	1.86e-07	SGD	634991		RPL12B
YPL054W	LEE1	Product of gene unknown	0.31	-3.18	0.000387	SGD	635078		LEE1
YBR088C	POL30	Accessory factor for DNA polymerase delta, mRNA increases in G1, peaks in S in mitosis, & increases prior to DNA synthesis in meiosis, required for DNA replication & repair, required for viability in cdc44, rad50, rad52 or rad57 backgrounds; Proliferating Cell Nuclear Antigen (PCNA); Null mutant is inviable	2.28	2.28	0.000272	SGD	635087		POL30
YDL075W	RPL31A,RPL34	Homology to rat L31; ribosomal protein L31A (L34A) (YL28)	3.16	3.16	6.47e-11	SGD	635091		RPL31A
YGL123W	RPS2,RPS4,SUP138,SUP38,SUP44	Homology to rat S2 and E. coli S5; ribosomal protein S2 (S4) (rp12) (YS5); Omnipotent suppressor of nonsense mutations	2.07	2.07	9.67e-06	SGD	635106		RPS2
YHR141C	RPL42B	Homology to rat L36a and human L36a; ribosomal protein L42B (YL27) (L41B) (YP44); Deficient in maintenance of killer	2.87	2.87	5.91e-37	SGD	635107		RPL42B
YML073C	RPL6A,YL16A	Homology to rat L6 and human L6; ribosomal protein L6A (L17A) (rp18) (YL16)	2.57	2.57	1.42e-06	SGD	635135		RPL6A
YBL027W	RPL19B	Homology to rat L19; ribosomal protein L19B (YL14) (L23B) (rpl5L); Null mutant is viable but grows slowly.	2.33	2.33	1.08e-07	SGD	635188		RPL19B
YLR312C	YLR312C		0.37	-2.69	6.88e-09	SGD	635208		YLR312C
YOR063W	RPL3,MAK8,TCM1	Homology to rat L3; ribosomal protein L3 (rp1) (YL1); Tricodermin resistance	3.74	3.74	0	SGD	635231		RPL3
YML027W	YOX1	Homeodomain protein that binds leu-tRNA gene; homeobox-domain containing protein; Null mutant is viable	2.56	2.56	2.12e-07	SGD	635232		YOX1
YPR124W	CTR1	High affinity copper transporter into the cell, probable integral membrane protein; copper transport protein; Null mutant is viable, deficient in ferrous iron uptake	2.75	2.75	1.1e-14	SGD	635257		CTR1
YGL055W	OLE1,MDM2	delta-9-fatty acid desaturase; The null mutant is inviable but can be rescued by addition of unsaturarted fatty acids to the growth medium. Some alleles are temperature-sensitive for growth and show defective intracellular mitochondrial movement atthe non- permissive temperature.	2.86	2.86	8.77e-15	SGD	635361		OLE1
YKR056W	RNC1,NUC2,NUD1,TRM2	tRNA methyltransferase	0.45	-2.22	8.14e-23	SGD	635374		RNC1
YPL147W	PXA1,LPI1,PAL1,PAT2,SSH2	Pxa1p and Pxa2p appear to be subunits of a peroxisomal ATP-binding cassette transporter necessary for transport of long-chain fatty acids into peroxisomes; ABC transporter of long-chain fatty acids; Null mutant is viable but cannot grow on media with oleic acid as sole carbon source	2	2	1.08e-05	SGD	635488		PXA1
YJL136C	RPS21B	Homology to rat S21; ribosomal protein S21B (S26B) (YS25)	2.63	2.63	1.16e-10	SGD	635808		RPS21B
YLR029C	RPL15A,RPL10A	Homology to rat L15; ribosomal protein L15A (YL10) (rp15R) (L13A)	2.98	2.98	5.93e-20	SGD	635813		RPL15A
YDR453C	YDR453C		0.48	-2.09	6.09e-06	SGD	635821		YDR453C
YGL258W	YGL258W		2.35	2.35	1.29e-11	SGD	635827		YGL258W
YKR057W	RPS21A,RPS25	Homology to rat S21; ribosomal protein S21A (S26A) (YS25)	2.25	2.25	9.98e-37	SGD	635855		RPS21A
YLR061W	RPL22A	Homology to rat L22; ribosomal protein L22A (L1c) (rp4) (YL31)	2.76	2.76	2.44e-08	SGD	635868		RPL22A
YDR471W	RPL27B	Homology to mammalian L27; ribosomal protein L27B	2.22	2.22	1.06e-15	SGD	635883		RPL27B
YOR293W	RPS10A	Homology to rat S10; ribosomal protein S10A	2.31	2.31	1.92e-06	SGD	635884		RPS10A
YDR447C	RPS17B,RP51B,RPL51B	Homology to rat ribosomal protein S17; ribosomal protein S17B (rp51B); Null mutant is viable, rp51a (rps17a) rp51b (rps17b) deletion mutants are inviable	2.63	2.63	1.29e-08	SGD	635891		RPS17B
YLR367W	RPS22B	Homology to rat S15a; ribosomal protein S22B (S24B) (rp50) (YS22)	2.5	2.5	1.27e-40	SGD	635912		RPS22B
YIL052C	RPL34B	Homology to rat L34; ribosomal protein L34B	2.16	2.16	2.8e-10	SGD	635922		RPL34B
YJL177W	RPL17B	Homology to rat L17, human L17, and E. coli L22; ribosomal protein L17B (L20B) (YL17)	2.33	2.33	4.89e-06	SGD	635929		RPL17B
YPL143W	RPL33A	Homology to rat L35a; ribosomal protein L33A (L37A) (YL37) (rp47); Null mutant is viable, severely impaired in growth. rpl33a rpl33b double deletion mutants are inviable	2.72	2.72	1.18e-07	SGD	635935		RPL33A
YBR084C-A	RPL19A	Homology to rat L19; ribosomal protein L19A (L23A) (rpl5L) (YL14); Null mutant is viable but grows slowly.	2.06	2.06	0.000214	SGD	636016		RPL19A
YBR182C	SMP1	Transcription factor of the MADS (Mcm1p, Agamous, Deficiens, SRF) box family, closely related to RLM1; Null mutant is viable, overexpression of DNA-binding domain of SMP1 causes an 'osmoremedial' phenotype	0.5	-2	0.000191	SGD	636096		SMP1
YEL040W	UTR2,CRH2	Product of gene unknown	5.18	5.18	1.17e-08	SGD	636102		UTR2
YJL153C	INO1,APR1	involved in the rate limiting step of inositol biosynthesis; L-myo-inositol-1-phosphate synthase; Null mutant is viable, inositol auxotroph	3.23	3.23	0	SGD	636197		INO1
YMR145C	YMR145C		0.42	-2.39	4.31e-09	SGD	636212		YMR145C
YER169W	RPH1	Regulator of PHR1; binds to PHR1 URS, transcriptional repressor; Null mutation is viable, exhibits minor de-repression of PHR1 expression	0.5	-2	6.58e-26	SGD	636280		RPH1
YMR251W-A	HOR7	hyperosmolarity-responsive gene	3.33	3.33	3.04e-05	SGD	636343		HOR7
YML063W	RPS1B,PLC2,RP10B	Homologous to rat ribosomal protein S3A; ribosomal protein S1B (rp10B)	2.16	2.16	0.000106	SGD	636567		RPS1B
YLR406C	RPL31B	Homology to rat L31; ribosomal protein L31B (L34B) (YL28)	2.22	2.22	5.42e-10	SGD	636580		RPL31B
YKR075C	YKR075C		0.49	-2.05	6.36e-07	SGD	636593		YKR075C
YDR064W	RPS13,RPS13B,RPS13C	Homology to rat S13; ribosomal protein S13 (S27a) (YS15)	2.26	2.26	4.83e-11	SGD	636641		RPS13
YLR340W	RPP0,RPL10E	Homology to rat P0, human P0, and E. coli L10e; ribosomal protein P0 (A0) (L10E); Null mutant is inviable	2.49	2.49	4.84e-37	SGD	636657		RPP0
YPL079W	RPL21B	Homology to rat L21; ribosomal protein L21B	2.75	2.75	1.59e-08	SGD	636667		RPL21B
YDL204W	YDL204W		2.26	2.26	2.11e-06	SGD	636679		YDL204W
YOR096W	RPS7A,RPS30	Homology to human S7 and Xenopus S8; ribosomal protein S7A (rp30); Null mutant is viable	2.1	2.1	3.68e-08	SGD	636713		RPS7A
YIL018W	RPL2B,RPL5A	Homology to rat L8 and E. coli L2; ribosomal protein L2B (L5B) (rp8) (YL6)	3.18	3.18	0.000385	SGD	636746		RPL2B
YPR002W	PDH1	prpD homologue, (62% identical to the prpD genes of <i>Escherichia coli</i> and <i>Salmonella typhimurium</i>, which play an unknown but essential role in propionate catabolism); Null: sensitive to exogenous propionate	2.36	2.36	3.7e-08	SGD	636845		PDH1
YBL015W	ACH1	Mannose-containing glycoprotein which binds concanavalin A; acetyl CoA hydrolase	0.37	-2.67	1.66e-10	SGD	636855		ACH1
YOL152W	FRE7	similar to FRE2	2.28	2.28	1.15e-20	SGD	636874		FRE7
YDL082W	RPL13A	Homology to rat L13; ribosomal protein L13A; Null mutant is viable.	2.81	2.81	1.74e-21	SGD	636963		RPL13A
YPL171C	OYE3,ZRG6	Old yellow enzyme; NADPH dehydrogenase	0.44	-2.27	3.99e-15	SGD	636980		OYE3
YGR279C	SCW4	Soluble Cell Wall protein; soluble cell wall protein; Null mutant is viable.	2.27	2.27	2.18e-06	SGD	636989		SCW4
YMR116C	ASC1,CPC2	WD repeat protein (G-beta like protein) that interacts with the translational machinery; G-beta like protein; Null mutant is viable. Null mutation suppresses the absence of growth of a cyp1- strain in anaerobiosis and also causes delayed growth in aerobic or heme sufficient conditions, trp auxotrophs of the asc1 null allele are cold sensitive for growth, other mutants have increased cell size	4.29	4.29	9.1e-18	SGD	637043		ASC1
YGR214W	RPS0A,NAB1,NAB1A,YST1	Homology to rat Sa; ribosomal protein S0A; Null mutant is viable, yst1 (rps0a) yst2 (rps0b) double deletion mutant is inviable, yst1 (rps0a) mutants are defective for filamentous growth	3.27	3.27	0	SGD	637047		RPS0A
YKL148C	SDH1	flavoprotein subunit of succinate dehydrogenase; succinate dehydrogenase flavoprotein subunit; no growth on glycerol (unable to respire)	0.49	-2.03	1.63e-10	SGD	637187		SDH1
YHL028W	WSC4,YHC8	cell wall integrity and stress response component 4; contains novel cysteine motif, integral membrane protein (putative), similar to SLG1 (WSC1), WSC2 and WSC3	2.08	2.08	0.000131	SGD	637210		WSC4
YOL084W	PHM7	transcription is regulated by PHO system	3.05	3.05	9.16e-09	SGD	637311		PHM7
YKL101W	HSL1,NIK1	Negative regulator of swe1 kinase (which regulates cdc28); protein kinase (putative), similar to S. pombe cdr1/nim1; Null mutant is viable, synthetically lethal with histone H3 mutations, G2 delay	2.09	2.09	2.41e-06	SGD	637424		HSL1
YER131W	RPS26B	Homology to rat S26; ribosomal protein S26B; Null mutant is viable	2.18	2.18	0.000493	SGD	637435		RPS26B
YER121W	YER121W		2.56	2.56	2.43e-11	SGD	637442		YER121W
YHL015W	RPS20,URP2	Homology to rat S20, human S20, Xenopus S22, and E. coli S10; ribosomal protein S20; Null mutant is inviable	2.16	2.16	1.91e-20	SGD	637497		RPS20
YOR182C	RPS30B	Homology to mammalian S30; ribosomal protein S30B; Null mutant is viable, but it shows slow growth, Deletion of both RPS30A and RPS30B genes is lethal	2.26	2.26	0.00093	SGD	637599		RPS30B
YMR143W	RPS16A	Homology to rat S16; ribosomal protein S16A (rp61R)	2.85	2.85	2.8e-45	SGD	637609		RPS16A
YNL067W	RPL9B	Homology to rat L9; ribosomal protein L9B (L8B) (rp24) (YL11)	2.06	2.06	1.23e-05	SGD	637622		RPL9B
YLR185W	RPL37A	Homology to rat L37; ribosomal protein L37A (L43) (YL35)	2.29	2.29	6.53e-07	SGD	637623		RPL37A
YOL154W	YOL154W		3.37	3.37	8.72e-17	SGD	637662		YOL154W
YKL180W	RPL17A	Homology to rat L17, human L17, and E. coli L22; ribosomal protein L17A (L20A) (YL17)	2.67	2.67	4.55e-09	SGD	637695		RPL17A
YML026C	RPS18B	Homology to rat S18 and E. coli S13; ribosomal protein S18B	2.13	2.13	6.61e-10	SGD	637700		RPS18B
YER074W	RPS24A,RPS24EA	Homology to rat S24; ribosomal protein S24A	2.52	2.52	9.31e-05	SGD	637707		RPS24A
YBR189W	RPS9B,RPS13A,SUP46	Homology to rat S9 and E. coli S4; ribosomal protein S9B (S13) (rp21) (YS11); Suppression of nonsense mutations	2.28	2.28	1.2e-07	SGD	637754		RPS9B
YPL090C	RPS6A	Homology to rat, mouse, and human S6; ribosomal protein S6A (S10A) (rp9) (YS4)	2.35	2.35	6.75e-27	SGD	637848		RPS6A
YHR092C	HXT4,LGT1,RAG1	hexose transporter; high affinity glucose transporter; Null mutant is viable	0.35	-2.82	2.1e-08	SGD	637930		HXT4
YKL109W	HAP4	Regulates respiratory functions, encodes divergent overlapping transcripts; transcriptional activator protein of CYC1 (component of HAP2/HAP3 heteromer)	0.25	-3.96	5.89e-23	SGD	637933		HAP4
YIL123W	SIM1	(putative) invovled in control of DNA replication; Null mutant is viable, mutant allows an extra round of DNA replication without mitosis	2.24	2.24	5.19e-25	SGD	637944		SIM1
YDR345C	HXT3	Low-affinity glucose transporter; low affinity glucose transporter; Null mutant is viable but grows slowly on galactose, some mutant alleles confer sodium hypersensitivity.	0.39	-2.59	3.14e-17	SGD	637964		HXT3
YGL031C	RPL24A,RPL30A	Homology to rat L24; ribosomal protein L24A (rp29) (YL21) (L30A); Null mutant is viable.	2.96	2.96	2.83e-13	SGD	638263		RPL24A
YLR075W	RPL10,GRC5,QSR1	similar to members of the QM gene family, which is implicated in differentiation in other eukaryotes and tumorigenesis in humans, homology to rat L10, ubiquinol-cytochrome C reductase complex subunit VI requiring protein; ribosomal protein L10; Null mutant is inviable, temperature-sensitive mutant, at restrictive temperature (on rich medium), arrests after 1-3 cell divisions as large budded cells…	2.11	2.11	0.000521	SGD	638296		RPL10
YGR118W	RPS23A	Homology to rat S23 and E. coli S12; ribosomal protein S23A (S28A) (rp37) (YS14); Null mutant is viable, rps23a rps23b double deletion mutants are inviable. Mutations in different parts of RPS23 have opposite affects on translational accuracy or antibiotic sensitivity.	2.01	2.01	1.15e-05	SGD	638365		RPS23A
YKL096W	CWP1,YJU1	cell wall protein, involved in O and N glycosylation, acceptor of B1-6 glucan.; cell wall mannoprotein; Null mutant is viable, has increased sensitivities to calcoflour white and congo red	2.04	2.04	1.67e-07	SGD	638367		CWP1
YJR123W	RPS5	ribosomal small subunit protein homologous to mammalian S5 (has approx. 70% identity with human, rat and hydrozoan S5). It is the least basic of the non-acidic ribosomal proteins. It is phosphorylated in yeast.; ribosomal protein S5 (S2) (rp14) (YS8); null is inviable, transcription of RPS5 is sensitive to heat-shock and carbon source shift.	2.51	2.51	2.99e-06	SGD	638378		RPS5
YLR448W	RPL6B	Homology to rat and human L6, involved initiation of protein synthesis; ribosomal protein L6B (L17B) (rp18) (YL16); Null mutant is viable, grows slower than wild-type. rpl6a rpl6b double mutants are inviable, rpl6 mutants are deficient in 60S ribosomal subunits relative to 40S subunits, 43S preinitiation complexes accumulate in half-mer polyribosomes in the absence of sufficient 60S subunits.	2.49	2.49	1.8e-09	SGD	638387		RPL6B
YNL202W	SPS19,SPX19	late sporulation specific gene which may function during spore wall formation; 2,4-dienoyl-CoA reductase; Null mutant is viable. SPS19 is dispensable for growth and sporulation on solid acetate and oleate media, but is essential for these processes to occur on petroselineate.	2.06	2.06	3.31e-20	SGD	638407		SPS19
YNL096C	RPS7B	Homology to human S7 and Xenopus S8; ribosomal protein S7B (rp30)	2.4	2.4	2.25e-07	SGD	638450		RPS7B
YNL196C	SLZ1	sporulation-specific protein with a leucine zipper motif, regulated by the transcription factor Ume6 and expressed early in meiosis	2.68	2.68	1.51e-12	SGD	638456		SLZ1
YHR010W	RPL27A	Homology to mammalian L27; ribosomal protein L27A	4.11	4.11	1.05e-14	SGD	638478		RPL27A
YIL160C	POT1,FOX3,POX3	peroxisomal 3-oxoacyl CoA thiolase; 3-oxoacyl CoA thiolase; Null mutant is viable, unable to use oleic acid as a carbon source	3.47	3.47	2.62e-40	SGD	638546		POT1
YGR189C	CRH1	congo red hypersensitive; cell wall protein; Null mutant is viable and hypersensitive to Congo Red and Calcofluor White	3.3	3.3	3.1e-13	SGD	638623		CRH1
YDR256C	CTA1	catalase A; Null mutant is viable and heat sensitive	3.15	3.15	2.8e-25	SGD	638660		CTA1
YKR009C	FOX2,POX2	peroxisomal multifunctional beta-oxidation protein; multifunctional beta-oxidation protein; mutant lacks 2-enoyl-CoA hydratase and D-3-hydroxyacyl-CoA dehydrogenase activities	2.01	2.01	8.13e-06	SGD	638775		FOX2
YDR406W	PDR15	similar to Pdr5p and Pdr10p; multidrug resistance transporter (putative)	0.48	-2.08	5.47e-06	SGD	638963		PDR15
YGR236C	SPG1	Hypothetical ORF; Null mutant is viable, SPG1 is required for long-term survival in YPD at 37 degrees C.	2.67	2.67	2.01e-13	SGD	639001		SPG1
YLR162W	YLR162W		3.66	3.66	1.53e-13	SGD	639035		YLR162W
YMR242C	RPL20A,RPL18A2	Homology to rat L18a; ribosomal protein L20A (L18A)	2.01	2.01	2.61e-17	SGD	639066		RPL20A
YDL130W	RPP1B,RPL44',RPLA3	Homology to rat P1, human P1, and E. coli L12eIIB; ribosomal protein P1B (L44') (YP1beta) (Ax); Null mutant is viable	2.59	2.59	2.75e-07	SGD	639110		RPP1B
YML024W	RPS17A,RP51A,RPL51A	Homology to rat S17; ribosomal protein S17A (rp51A); Null mutant is viable and grows slowly, rps17A rps17B double null mutant is inviable	2.48	2.48	5.5e-09	SGD	639173		RPS17A
YOR234C	RPL33B	Homology to rat L35a; ribosomal protein L33B (L37B) (rp47) (YL37); Null mutant is viable.	2.49	2.49	1.4e-45	SGD	639189		RPL33B
YOL127W	RPL25	Homology to E. coli L23 and rat L23a; ribosomal protein L25 (rpl6L) (YL25)	2.58	2.58	4.68e-07	SGD	639191		RPL25
YDL083C	RPS16B	Homology to rat S16; ribosomal protein S16B (rp61R)	2.51	2.51	4.56e-09	SGD	639201		RPS16B
YIL069C	RPS24B,RPS24EB	Homology to rat S24; ribosomal protein S24B	2.31	2.31	3.5e-05	SGD	639214		RPS24B
YBR191W	RPL21A,URP1	Homology to rat L21; ribosomal protein L21A	2.88	2.88	5.38e-09	SGD	639252		RPL21A
YNL162W	RPL42A	Homology to rat L36a and human L36a; ribosomal protein L42A (YL27) (L41A)	2.7	2.7	1.31e-19	SGD	639262		RPL42A
YOL120C	RPL18A,RP28A	Homology to rat ribosomal protein L18; ribosomal protein L18A (rp28A)	2.74	2.74	3.51e-09	SGD	639315		RPL18A
YMR142C	RPL13B	Homology to rat L13; ribosomal protein L13B	2.59	2.59	1.35e-07	SGD	639316		RPL13B
YDL055C	PSA1,MPG1,SRB1,VIG9	mannose-1-phosphate guanyltransferase, GDP-mannose pyrophosphorylase; GDP-mannose pyrophosphorylase, mannose-1-phosphate guanyltransferase; Null mutant is inviable, PSA1 is an extragenic suppressor of alg1 mutants, osmotically sensitive--lyses upon transfer to hypertonic conditions	2.42	2.42	1.88e-07	SGD	639332		PSA1
YDR055W	PST1	Protoplasts-secreted; the gene product has been detected among the proteins secreted by regenerating protoplasts; Viable	2.36	2.36	7.86e-24	SGD	639359		PST1
YGR108W	CLB1,SCB1	Involved in mitotic induction; B-type cyclin; Null mutant is viable (lethal in combination with clb2 mutation)	2.01	2.01	1.15e-06	SGD	639402		CLB1
YLR142W	PUT1	proline oxidase; inability to use proline as a nitrogen source	0.19	-5.27	9.1e-24	SGD	639431		PUT1
YMR122W-A	ORF:YMR122W-A	BioProcess=biological_process unknown|MolFunction=molecular_function unknown|CellComponent=not yet annotated	2.27	2.27	0.000175	SGD	970702		ORF:YMR122W-A
Additional data file 19. Gene list of two-fold differential expression in arr1Δ vs. parent without arsenic treatment.
