# Supplementary material for: Integrating phenotypic and expression profiles to map arsenic-response networks
Source: Genome Biol. 2004 Nov 29;5(12):R95. doi: 10.1186/gb-2004-5-12-r95 (PMC545798; doi:10.1186/gb-2004-5-12-r95)
Supplement: Additional data file 20 — A file of all the genes mentioned in the paper [file gb-2004-5-12-r95-s20.xls]

## Sheet: Sheet1
YDL243C	AAD4	Hypothetical aryl-alcohol dehydrogenase
YFL056C	AAD6	Hypothetical aryl-alcohol dehydrogenase (AAD)
YLR027C	AAT2	aspartate aminotransferase, cytosolic
YCL050C	APA1	diadenosine 5',5'''-P1,P4-tetraphosphate phosphorylase I
YOL058W	ARG1	arginosuccinate synthetase
YHR018C	ARG4	argininosuccinate lyase
YDR127W	ARO1	pentafunctional arom polypeptide (contains: 3-dehydroquinate synthase, 3-dehydroquinate dehydratase (3-dehydroquinase), shikimate 5-dehydrogenase, shikimate kinase, and epsp synthase)
YGL148W	ARO2	Chorismate synthase
YPR060C	ARO7	chorismate mutase
YPR199C	ARR1	Putative transcription factor involved in arsenite and arsenate resistance
YPR200C	ARR2	Required for arsenate resistance
YPR201W	ARR3	Putative membrane protein involved in arsenite transport
YML116W	ATR1	predicted protein is very hydrophobic, has many membrane-spanning regions, several potential glycosylation sites, potential ATP-binding site
YDR423C	CAD1	basic leucine zipper transcription factor
YJR060W	CBF1	basic helix-loop-helix protein
YFR036W	CDC26	cell division control protein
YPL241C	CIN2	involved in microtubule function
YNR001C	CIT1	citrate synthase. Nuclear encoded mitochondrial protein.
YCR005C	CIT2	non-mitochondrial citrate synthase
YMR256C	COX7	subunit VII of cytochrome c oxidase
YOR303W	CPA1	Carbamoyl phosphate synthetase, arginine specific
YJR109C	CPA2	carbamyl phosphate synthetase
YBR291C	CTP1	citrate tranporter in mitochondrial inner membrane
YAL012W	CYS3	cystathionine gamma-lyase
YGR155W	CYS4	Cystathionine beta-synthase
YKL087C	CYT2	cytochrome c1 heme lyase
YOL149W	DCP1	Decapping protein involved in mRNA degradation
YML130C	ERO1	involved in protein disulfide bond formation in the ER
YPR104C	FHL1	Protein with a domain similar to the fork head DNA-binding domain found in the developmental fork head protein of Drosophila melanogaster and in the HNF-3 family of hepatocyte mammalian transcription factors.
YBR008C	FLR1	Major Facilitator Transporter
YKR039W	GAP1	general amino acid permease
YOR120W	GCY1	Similar to mammalian aldo\/keto reductases
YPL091W	GLR1	Glutathione oxidoreductase
YDR508C	GNP1	high-affinity glutamine permease
YBR244W	GPX2	Probable glutathione peroxidase (EC 1.11.1.9)
YOL151W	GRE2	putative reductase
YJL101C	GSH1	gamma-glutamylcysteine synthetase
YOL049W	GSH2	Glutathione Synthetase
YJL033W	HCA4	putative RNA helicase
YDR158W	HOM2	aspartic beta semi-aldehyde dehydrogenase
YER052C	HOM3	Aspartate kinase (L-aspartate 4-P-transferase) (EC 2.7.2.4)
YJR139C	HOM6	Homoserine dehydrogenase (L-homoserine:NADP oxidoreductase)
YGL073W	HSF1	heat shock transcription factor
YLR223C	IFH1	has a weak RNA-dependent ATPase activity which is not specific for rRNA
YOR226C	ISU2	Iron-sulfur cluster nifU-like protein
YJL030W	MAD2	spindle checkpoint complex subunit
YKL085W	MDH1	mitochondrial malate dehydrogenase
YKR069W	MET1	siroheme synthase
YFR030W	MET10	subunit of assimilatory sulfite reductase
YGL125W	MET13	putative methylenetetrahydrofolate reductase (mthfr)
YKL001C	MET14	adenylylsulfate kinase
YPR167C	MET16	3'phosphoadenylylsulfate reductase
MET19	YNL241C	Glucose-6-phosphate dehydrogenase
YNL277W	MET2	homoserine O-trans-acetylase
YOL064C	MET22	3'(2')5'-bisphosphate nucleotidase
YLR303W	MET17	O-Acetylhomoserine-O-Acetylserine Sulfhydralase
YIR017C	MET28	transcriptional activator in the Cbf1p-Met4p-Met28p complex
YJR010W	MET3	ATP sulfurylase
YIL046W	MET30	Met30p contains five copies of WD40 motif and interacts with and regulates Met4p
YPL038W	MET31	zinc finger DNA binding factor, transcriptional regulator of sulfur amino acid metabolism, highly homologous to Met32p
YDR253C	MET32	zinc finger DNA binding factor, transcriptional regulator of sulfur amino acid metabolism, highly homologous to Met31p
YNL103W	MET4	member of the leucine zipper family of transcriptional activators
YJR137C	ECM17	Putative sulfite reductase
YER091C	MET6	vitamin B12-(cobalamin)-independent isozyme of methionine synthase (also called N5-methyltetrahydrofolate homocysteine methyltransferase or 5-methyltetrahydropteroyl triglutamate homocysteine methyltransferase)
YOR241W	MET7	Folylpolyglutamate synthetase
YBR213W	MET8	Effector in the expression of PAPS reductase and sulfite reductase
YLL062C	MHT1	S-methylmethionine:homocysteine S-methyltransferase
YOL116W	MSN1	43 kDa protein, transcriptional activator
YMR037C	MSN2	zinc finger protein
YKL062W	MSN4	zinc finger protein
YDR277C	MTH1	Protein is 61\% identical to Msn3p
YGR055W	MUP1	high affinity methionine permease
YHL036W	MUP3	very low affinity methionine permease
YHR179W	OYE2	NAPDH dehydrogenase (old yellow enzyme), isoform 2
YPL171C	OYE3	NAD(P)H dehydrogenase
YNL316C	PHA2	prephenate dehydratase
YER037W	PHM8
YBR088C	POL30	Proliferating cell nuclear antigen
YER012W	PRE1	22.6 kDa proteasome subunit
YOR362C	PRE10	proteasome component YC1 (protease yscE subunit 1)
YFR050C	PRE4	proteasome subunit necessary for peptidyl glutamyl peptide hydrolyzing activity
YBL041W	PRE7	proteasome subunit
YML092C	PRE8	proteasome component Y7
YPL153C	RAD53	protein kinase, Mec1p and Tel1p regulate rad53p phosphorylation
YGL058W	RAD6	Ubiquitin conjugating (E2) enzyme. The C-terminal 23 residues are critical for sporulation and histone polyubiquitinating activity, but not UV repair or induced mutagenesis.
YDR257C	RMS1	(putative) transcriptional regulator
YER070W	RNR1	ribonucleotide reductase
YIL075C	RPN2	RPN2p is a component of the 26S proteosome
YDL020C	RPN4	ubiquitin-mediated 26S proteasome subunit
YDL147W	RPN5	Subunit of the regulatory particle of the proteasome
YDL097C	RPN6	Subunit of the regulatory particle of the proteasome
YOR261C	RPN8	Subunit of the regulatory particle of the proteasome
YDR394W	RPT3	ATPase (AAA family) component of the 26S proteasome complex
YMR270C	RRN9	Upstream activation factor subunit
YLR180W	SAM1	S-adenosylmethionine synthetase
YDR502C	SAM2	S-adenosylmethionine synthetase
YPL274W	SAM3	High affinity S-adenosylMethionine Permease
YPL273W	SAM4	S-adenosylmethionine:homocysteine S-methyltransferase
YGR208W	SER2	phosphoserine phosphatase
YER081W	SER3	3-phosphoglycerate dehydrogenase
YDR227W	SIR4	regulator of silencing at HML, HMR, and telomeres
YNR034W	SOL1	shows similarity to glucose-6-phosphate dehydrogenase non-catalytic domains\; homologous to Sol2p and Sol3p
YGL184C	STR3	Cystathionine beta-lyase
YBR294W	SUL1	Probable sulfate transport protein
YLR092W	SUL2	high affinity sulfate permease
YHR025W	THR1	homoserine kinase
YCR053W	THR4	threonine synthase
YDR353W	TRR1	Thioredoxin reductase
YGR209C	TRX2	thioredoxin
YBR166C	TYR1	Prephenate dehydrogenase (NADP+)
YOR339C	UBC11	homolog of ubiquitin carrier protein E2-C
YBR082C	UBC4	ubiquitin-conjugating enzyme
YFR010W	UBP6	(putative) ubiquitin-specific protease
YGR184C	UBR1	Ubiquitin-protein ligase
YML088W	UFO1	F-box protein
YPL252C	YAH1	iron-sulfur protein homologous to human adrenodoxin
YML007W	YAP1	jun-like transcription factor
YDR135C	YCF1	metal resistance protein, similar to multidrug resistance proteins and cystic fibrosis protein CFTR
YFR055W		cystathionine beta-lyase activity
YGR211W	ZPR1	Zinc finger Protein
Additional data file 20. A file of all the genes mentioned in the paper.
